# Supplementary material for: Analysis of the Protein Domain and Domain Architecture Content in Fungi and Its Application in the Search of New Antifungal Targets
Source: PLoS Comput Biol. 2014 Jul 17;10(7):e1003733. doi: 10.1371/journal.pcbi.1003733 (PMC4102429; doi:10.1371/journal.pcbi.1003733)
Supplement: Table S1 — Fungal species overview. Excel file containing a detailed list of the species and strains used in this study, along with their basic proteome information. (XLS) [file pcbi.1003733.s002.xls]

## Sheet: Overview
phylum	subphylum	genus	species
Chytridiomycota	Chytridiomycota	Batrachochytrium	Batrachochytrium dendrobatidis
Ascomycota	Pezizomycotina	Zymoseptoria	Mycosphaerella graminicola
		Leptosphaeria	Leptosphaeria maculans
		Phaeosphaeria	Phaeosphaeria nodorum
		Pyrenophora	Pyrenophora teres f. teres
			Pyrenophora tritici-repentis
		Exophiala	Exophiala dermatitidis
		Aspergillus	Aspergillus clavatus
			Aspergillus flavus
			Aspergillus kawachii
			Aspergillus niger
			Aspergillus oryzae
			Aspergillus terreus
			Neosartorya fumigata
		Penicillium	Penicillium chrysogenum
			Penicillium marneffei
		Emericella	Emericella nidulans
		Neosartorya	Neosartorya fischeri
		Talaromyces	Penicillium marneffei
			Talaromyces stipitatus
		Ajellomyces	Ajellomyces capsulata
			Ajellomyces dermatitidis
		Arthroderma	Arthroderma benhamiae
			Arthroderma gypseum
			Arthroderma otae
		Trichophyton	Trichophyton equinum
			Trichophyton rubrum
			Trichophyton tonsurans
			Trichophyton verrucosum
		Uncinocarpus	Uncinocarpus reesii
		Coccidioides	Coccidioides posadasii
		Paracoccidioides	Paracoccidioides brasiliensis
		Glarea	Glarea lozoyensis
		Botryotinia	Botryotinia fuckeliana
		Sclerotinia	Sclerotinia sclerotiorum
		Orbilia	Arthrobotrys oligospora
		Tuber	Tuber melanosporum
		Glomerella	Colletotrichum graminicola
		Colletotrichum	Colletotrichum higginsianum
		Verticillium	Verticillium albo-atrum
			Verticillium dahliae
		Trichoderma/Hypocrea	Hypocrea atroviridis
			Hypocrea jecorina
			Hypocrea virens
		Metarhizium	Metarhizium acridum
			Metarhizium anisopliae
		Cordyceps	Cordyceps militaris
		Fusarium	Fusarium oxysporum
		Gibberella	Gibberella zeae
		Nectria	Nectria haematococca
		Magnaporthe	Magnaporthe oryzae
		Grosmannia	Grosmannia clavigera
		Chaetomium	Chaetomium globosum
			Chaetomium thermophilum
		Thielavia	Thielavia terrestris
		Myceliophthora	Thielavia heterothallica
		Podospora	Podospora anserina
		Neurospora	Neurospora crassa
			Neurospora tetrasperma
		Sordaria	Sordaria macrospora
	Saccharomycotina	Debaryomyces	Debaryomyces hansenii
		Lodderomyces	Lodderomyces elongisporus
		Meyerozyma	Meyerozyma guilliermondii
		Millerozyma	Pichia sorbitophila
		Scheffersomyces	Scheffersomyces stipitis
		Spathaspora	Spathaspora passalidarum
		Yarrowia	Yarrowia lipolytica
		Clavispora	Clavispora lusitaniae
		Candida/Nakaseomyces	Candida glabrata
		Eremothecium	Ashbya gossypii
		Kazachstania	Kazachstania africana
		Kluyveromyces	Kluyveromyces lactis
		Komagataella	Komagataella pastoris
		Lachancea	Lachancea thermotolerans
		Naumovozyma	Naumovozyma castellii
			Naumovozyma dairenensis
		Saccharomyces	Saccharomyces cerevisiae
		Tetrapisispora	Tetrapisispora phaffii
		Torulaspora	Torulaspora delbrueckii
		Vanderwaltozyma	Vanderwaltozyma polyspora
		Zygosaccharomyces	Zygosaccharomyces rouxii
		Candida	Candida albicans
			Candida dubliniensis
			Candida parapsilosis
			Candida tenuis
			Candida tropicalis
		Ogataea	Pichia angusta
	Taphrinomycotina	Schizosaccharomyces	Schizosaccharomyces japonicus
			Schizosaccharomyces pombe
Basidiomycota	Agaricomycotina	Postia	Postia placenta
		Piriformospora	Piriformospora indica
		Moniliophthora	Moniliophthora perniciosa
		Coprinopsis	Coprinopsis cinerea
		Schizophyllum	Schizophyllum commune
		Laccaria	Laccaria bicolor
		Serpula	Serpula lacrymans var. lacrymans
		Filobasidiella	Cryptococcus gattii serotype B
			Cryptococcus neoformans var. neoformans serotype D
		Rhodotorula	Rhodotorula glutinis
		Mixia	Mixia osmundae
		Melampsora	Melampsora larici-populina
		Puccinia	Puccinia graminis f. sp. tritici
		Malassezia	Malassezia globosa
		Sporisorium	Sporisorium reilianum
		Ustilago	Ustilago maydis
Early diverging fungal lineages	Mucoromycotina	Rhizopus	Rhizopus delemar
Microsporidia	Microsporidia	Nematocida	Nematocida sp. 1
		Enterocytozoon	Enterocytozoon bieneusi
		Encephalitozoon	Encephalitozoon cuniculi
			Encephalitozoon intestinalis
		Nosema	Nosema ceranae

## Sheet: Overview_extended
phylum	subphylum	genus	species	strains	No. proteins	No. proteins with Pfam	% proteins with Pfam	Avg no. domains per protein	No. distinct domains (domain repertorie)	No. distinct architectures (arch. Repertorie)	No. exclusive Pfam-A domains	No. exclusive architectures	Group No.
Ascomycota	Pezizomycotina	Ajellomyces	Ajellomyces capsulata	Ajellomyces capsulata (strain G186AR / H82 / ATCC MYA-2454 / RMSCC 2432)	9214	5669	0.615259	1.5844	3368	3335	0	67	2
				Ajellomyces capsulata (strain H143)	9252	5821	0.629161	1.5573	3257	3300	0	70	2
				Ajellomyces capsulata (strain H88)	9445	5662	0.599471	1.5864	3374	3367	2	59	2
				Ajellomyces capsulata (strain NAm1 / WU24)	9545	5489	0.575065	1.5345	3187	3269	1	105	2
			Ajellomyces dermatitidis	Ajellomyces dermatitidis (strain ATCC 18188 / CBS 674.68)	9539	5846	0.612853	1.5602	3401	3407	0	12	1
				Ajellomyces dermatitidis (strain ER-3 / ATCC MYA-2586)	9587	5876	0.612913	1.5591	3402	3408	1	41	1
				Ajellomyces dermatitidis (strain SLH14081)	10089	5905	0.585291	1.5538	3411	3426	2	13	1
		Arthroderma	Arthroderma benhamiae	Arthroderma benhamiae (strain ATCC MYA-4681 / CBS 112371)	7978	5567	0.697794	1.5985	3207	3239	1	48	2
			Arthroderma gypseum	Arthroderma gypseum (strain ATCC MYA-4604 / CBS 118893)	8907	6119	0.686988	1.6006	3382	3421	1	40	1
			Arthroderma otae	Arthroderma otae (strain ATCC MYA-4605 / CBS 113480)	8764	6153	0.702077	1.6064	3365	3428	0	57	1
		Aspergillus	Aspergillus clavatus	Aspergillus clavatus (strain ATCC 1007 / CBS 513.65 / DSM 816 / NCTC 3887 / NRRL 1)	9120	7060	0.774123	1.5710	3515	3599	1	52	1
			Aspergillus flavus	Aspergillus flavus (strain ATCC 200026 / FGSC A1120 / NRRL 3357 / JCM 12722 / SRRC 167)	13484	9407	0.697642	1.5184	3514	3804	1	125	3
			Aspergillus kawachii	Aspergillus kawachii (strain NBRC 4308)	11491	8659	0.753546	1.5678	3557	3758	3	116	0
			Aspergillus niger	Aspergillus niger (strain ATCC 1015 / CBS 113.46 / FGSC A1144 / LSHB Ac4 / NCTC 3858a / NRRL 328 / USDA 3528.7)	10949	8448	0.771577	1.5589	3442	3571	3	117	3
				Aspergillus niger (strain CBS 513.88 / FGSC A1513)	14074	8737	0.62079	1.5662	3493	3706	1	77	3
			Aspergillus oryzae	Aspergillus oryzae (strain ATCC 42149 / RIB 40)	12055	8817	0.731398	1.5356	3400	3604	1	84	1
			Aspergillus terreus	Aspergillus terreus (strain NIH 2624 / FGSC A1156)	10402	7960	0.765237	1.6088	3443	3718	1	208	3
			Neosartorya fumigata	Neosartorya fumigata (strain ATCC MYA-4609 / Af293 / CBS 101355 / FGSC A1100)	9629	7386	0.767058	1.5600	3510	3618	0	42	4
				Neosartorya fumigata (strain CEA10 / CBS 144.89 / FGSC A1163)	9923	7434	0.749169	1.5508	3510	3618	0	18	4
		Botryotinia	Botryotinia fuckeliana	Botryotinia fuckeliana (strain T4)	16345	7613	0.465769	1.5164	3445	3637	8	77	1
		Chaetomium	Chaetomium globosum	Chaetomium globosum (strain ATCC 6205 / CBS 148.51 / DSM 1962 / NBRC 6347 / NRRL 1970)	11041	7011	0.634997	1.6341	3368	3707	3	232	1
			Chaetomium thermophilum	Chaetomium thermophilum (strain DSM 1495 / CBS 144.50 / IMI 039719)	7164	5396	0.75321	1.6214	3345	3334	1	155	0
		Coccidioides	Coccidioides posadasii	Coccidioides posadasii (strain C735)	7226	5751	0.795876	1.5686	3341	3284	0	30	1
				Coccidioides posadasii (strain RMSCC 757 / Silveira)	10212	5927	0.580396	1.5456	3379	3353	1	19	1
		Colletotrichum	Colletotrichum higginsianum	Colletotrichum higginsianum (strain IMI 349063)	16110	9814	0.609187	1.4176	3480	3922	1	99	1
		Cordyceps	Cordyceps militaris	Cordyceps militaris (strain CM01)	9651	7017	0.727075	1.5445	3448	3535	3	120	0
		Emericella	Emericella nidulans	Emericella nidulans (strain FGSC A4 / ATCC 38163 / CBS 112.46 / NRRL 194 / M139)	10535	7811	0.741433	1.5936	3480	3675	3	118	2
		Exophiala	Exophiala dermatitidis	Exophiala dermatitidis (strain ATCC 34100 / CBS 525.76 / NIH/UT8656)	9391	6920	0.736876	1.5364	3421	3448	1	43	1
		Fusarium	Fusarium oxysporum	Fusarium oxysporum (strain Fo5176)	17784	11509	0.647155	1.5289	3664	4315	7	424	2
		Gibberella	Gibberella zeae	Gibberella zeae (strain PH-1 / ATCC MYA-4620 / FGSC 9075 / NRRL 31084)	13104	8433	0.643544	1.5388	3557	3784	5	82	0
		Glarea	Glarea lozoyensis	Glarea lozoyensis (strain ATCC 74030 / MF5533)	7904	4444	0.562247	1.5614	2486	2580	1	185	0
		Glomerella	Colletotrichum graminicola	Colletotrichum graminicola (strain M1.001 / M2 / FGSC 10212)	12019	8319	0.692154	1.5342	3588	3757	0	47	1
		Grosmannia	Grosmannia clavigera	Grosmannia clavigera (strain kw1407 / UAMH 11150)	8311	6221	0.748526	1.6062	3370	3494	1	285	0
		Leptosphaeria	Leptosphaeria maculans	Leptosphaeria maculans (strain JN3 / isolate v23.1.3 / race Av1-4-5-6-7-8)	12468	6702	0.537536	1.5466	3477	3593	2	133	0
		Magnaporthe	Magnaporthe oryzae	Magnaporthe oryzae (strain 70-15 / ATCC MYA-4617 / FGSC 8958)	13292	7815	0.587948	1.5448	3529	3742	6	92	0
		Metarhizium	Metarhizium acridum	Metarhizium acridum (strain CQMa 102)	9830	7293	0.741913	1.5858	3499	3708	1	125	0
			Metarhizium anisopliae	Metarhizium anisopliae (strain ARSEF 23 / ATCC MYA-3075)	10581	7959	0.752197	1.5919	3524	3773	1	119	0
		Myceliophthora	Thielavia heterothallica	Thielavia heterothallica (strain ATCC 42464 / BCRC 31852 / DSM 1799)	9081	6278	0.691334	1.5395	3441	3491	2	39	0
		Nectria	Nectria haematococca	Nectria haematococca (strain 77-13-4 / ATCC MYA-4622 / FGSC 9596 / MPVI)	15709	11410	0.726335	1.4738	3601	3909	7	125	1
		Neosartorya	Neosartorya fischeri	Neosartorya fischeri (strain ATCC 1020 / DSM 3700 / FGSC A1164 / NRRL 181)	10392	7959	0.765878	1.5649	3570	3733	5	68	2
		Neurospora	Neurospora crassa	Neurospora crassa (strain ATCC 24698 / 74-OR23-1A / CBS 708.71 / DSM 1257 / FGSC 987)	9840	6180	0.628049	1.5686	3485	3545	1	26	1
			Neurospora tetrasperma	Neurospora tetrasperma (strain FGSC 2508 / ATCC MYA-4615 / P0657)	10378	6166	0.594141	1.5535	3439	3487	0	22	0
				Neurospora tetrasperma (strain FGSC 2509 / P0656)	11177	6200	0.554711	1.5500	3441	3491	0	11	0
		Orbilia	Arthrobotrys oligospora	Arthrobotrys oligospora (strain ATCC 24927 / CBS 115.81 / DSM 1491)	11478	6969	0.607162	1.5889	3484	3607	11	124	0
		Paracoccidioides	Paracoccidioides brasiliensis	Paracoccidioides brasiliensis (strain ATCC MYA-826 / Pb01)	7872	5257	0.66781	1.5905	3290	3266	0	61	1
				Paracoccidioides brasiliensis (strain Pb03)	9114	5293	0.580755	1.5881	3277	3258	1	82	1
				Paracoccidioides brasiliensis (strain Pb18)	8748	5318	0.60791	1.5899	3306	3289	2	33	1
		Penicillium	Penicillium chrysogenum	Penicillium chrysogenum (strain ATCC 28089 / DSM 1075 / Wisconsin 54-1255)	12773	8365	0.654897	1.5590	3536	3645	0	67	1
		Phaeosphaeria	Phaeosphaeria nodorum	Phaeosphaeria nodorum (strain SN15 / ATCC MYA-4574 / FGSC 10173)	15998	8246	0.515439	1.5161	3541	3820	4	210	1
		Podospora	Podospora anserina	Podospora anserina (strain S / ATCC MYA-4624 / DSM 980 / FGSC 10383)	10526	7208	0.684781	1.5746	3481	3669	1	104	0
		Pyrenophora	Pyrenophora teres f. teres	Pyrenophora teres f. teres (strain 0-1)	11705	7517	0.642204	1.5485	3534	3697	2	128	0
			Pyrenophora tritici-repentis	Pyrenophora tritici-repentis (strain Pt-1C-BFP)	12062	7437	0.616564	1.5532	3549	3694	2	102	0
		Sclerotinia	Sclerotinia sclerotiorum	Sclerotinia sclerotiorum (strain ATCC 18683 / 1980 / Ss-1)	14400	7099	0.492986	1.5640	3429	3606	3	108	1
		Sordaria	Sordaria macrospora	Sordaria macrospora (strain ATCC MYA-333 / DSM 997 / K(L3346) / K-hell)	9891	6604	0.667678	1.5609	3524	3659	23	74	0
		Talaromyces	Penicillium marneffei	Penicillium marneffei (strain ATCC 18224 / CBS 334.59 / QM 7333)	10422	8177	0.78459	1.5983	3546	3745	0	126	1
			Talaromyces stipitatus	Talaromyces stipitatus (strain ATCC 10500 / CBS 375.48 / QM 6759 / NRRL 1006)	12996	9547	0.734611	1.6163	3570	3917	7	225	0
		Thielavia	Thielavia terrestris	Thielavia terrestris (strain ATCC 38088 / NRRL 8126)	9760	6631	0.679406	1.5298	3411	3504	1	52	0
		Trichoderma/ Hypocrea	Hypocrea atroviridis	Hypocrea atroviridis (strain ATCC 20476 / IMI 206040)	11815	8326	0.704697	1.5692	3571	3750	2	79	1
			Hypocrea jecorina	Hypocrea jecorina (strain QM6a)	9114	6892	0.756199	1.5640	3475	3528	1	41	0
			Hypocrea virens	Hypocrea virens (strain Gv29-8 / FGSC 10586)	12389	8952	0.722576	1.6023	3602	3853	3	98	1
		Trichophyton	Trichophyton equinum	Trichophyton equinum (strain ATCC MYA-4606 / CBS 127.97)	8676	5810	0.669663	1.5771	3327	3333	0	41	0
			Trichophyton rubrum	Trichophyton rubrum (strain ATCC MYA-4607 / CBS 118892)	8705	5935	0.681792	1.5703	3379	3362	1	33	3
			Trichophyton tonsurans	Trichophyton tonsurans (strain CBS 112818)	8520	5853	0.686972	1.5777	3353	3359	0	28	2
			Trichophyton verrucosum	Trichophyton verrucosum (strain HKI 0517)	8028	5558	0.692327	1.5882	3189	3228	1	47	2
		Tuber	Tuber melanosporum	Tuber melanosporum (strain Mel28)	7494	5191	0.692687	1.5949	3217	3247	4	84	0
		Uncinocarpus	Uncinocarpus reesii	Uncinocarpus reesii (strain UAMH 1704)	7760	5431	0.699871	1.6069	3209	3248	1	138	0
		Verticillium	Verticillium albo-atrum	Verticillium albo-atrum (strain VaMs.102 / ATCC MYA-4576 / FGSC 10136)	10233	6963	0.680446	1.5170	3302	3587	0	104	0
			Verticillium dahliae	Verticillium dahliae (strain VdLs.17 / ATCC MYA-4575 / FGSC 10137)	10530	7392	0.701994	1.5268	3458	3604	0	59	0
		Zymoseptoria	Mycosphaerella graminicola	Mycosphaerella graminicola (strain CBS 115943 / IPO323)	10972	7192	0.655487	1.4971	3400	3477	1	75	0
	Saccharomycotina	Candida	Candida albicans	Candida albicans (strain SC5314 / ATCC MYA-2876)	5742	4521	0.787356	1.5441	2899	2863	0	22	4
				Candida albicans (strain WO-1)	9113	5676	0.622846	1.5652	2839	2745	0	18	4
			Candida dubliniensis	Candida dubliniensis (strain CD36 / ATCC MYA-646 / CBS 7987 / NCPF 3949 / NRRL Y-17841)	5828	4742	0.813658	1.5761	2967	2833	1	12	2
			Candida parapsilosis	Candida parapsilosis (strain CDC 317 / ATCC MYA-4646)	5777	4736	0.819803	1.5460	2942	2829	1	24	4
			Candida tenuis	Candida tenuis (strain ATCC 10573 / BCRC 21748 / CBS 615 / JCM 9827 / NBRC 10315 / NRRL Y-1498 / VKM Y-70)	6051	4909	0.811271	1.4942	2811	2724	0	24	0
			Candida tropicalis	Candida tropicalis (strain ATCC MYA-3404 / T1)	6226	4846	0.778349	1.5636	2881	2820	2	39	3
		Candida/ Nakaseomyces	Candida glabrata	Candida glabrata (strain ATCC 2001 / CBS 138 / JCM 3761 / NBRC 0622 / NRRL Y-65)	5197	4376	0.842024	1.5667	2850	2702	1	15	4
		Clavispora	Clavispora lusitaniae	Clavispora lusitaniae (strain ATCC 42720)	5932	4490	0.756912	1.5294	2870	2821	2	38	1
		Debaryomyces	Debaryomyces hansenii	Debaryomyces hansenii (strain ATCC 36239 / CBS 767 / JCM 1990 / NBRC 0083 / IGC 2968)	6242	4962	0.794938	1.5405	3044	2909	1	22	1
		Eremothecium	Ashbya gossypii	Ashbya gossypii (strain ATCC 10895 / CBS 109.51 / FGSC 9923 / NRRL Y-1056)	4760	4015	0.843487	1.5599	2855	2660	0	18	0
		Kazachstania	Kazachstania africana	Kazachstania africana (strain ATCC 22294 / BCRC 22015 / CBS 2517 / CECT 1963 / NBRC 1671 / NRRL Y-8276)	5354	4472	0.835263	1.5550	2847	2698	2	23	1
		Kluyveromyces	Kluyveromyces lactis	Kluyveromyces lactis (strain ATCC 8585 / CBS 2359 / DSM 70799 / NBRC 1267 / NRRL Y-1140 / WM37)	5071	4237	0.835535	1.5679	2914	2755	2	31	1
		Komagataella	Komagataella pastoris	Komagataella pastoris (strain ATCC 76273 / CBS 7435 / CECT 11047 / NRRL Y-11430 / Wegner 21-1)	5072	4261	0.840103	1.5783	2932	2787	0	96	1
			Komagataella pastoris	Komagataella pastoris (strain GS115 / ATCC 20864)	5004	4205	0.840328	1.6117	2918	2751	0	41	1
		Lachancea	Lachancea thermotolerans	Lachancea thermotolerans (strain ATCC 56472 / CBS 6340 / NRRL Y-8284)	5093	4335	0.851168	1.5719	2936	2767	1	22	0
		Lodderomyces	Lodderomyces elongisporus	Lodderomyces elongisporus (strain ATCC 11503 / CBS 2605 / JCM 1781 / NBRC 1676 / NRRL YB-4239)	5779	4522	0.782488	1.5332	2830	2764	3	36	1
		Meyerozyma	Meyerozyma guilliermondii	Meyerozyma guilliermondii (strain ATCC 6260 / CBS 566 / DSM 6381 / JCM 1539 / NBRC 10279 / NRRL Y-324)	5919	4832	0.816354	1.5168	2907	2833	2	36	2
		Millerozyma	Pichia sorbitophila	Pichia sorbitophila (strain ATCC MYA-4447 / BCRC 22081 / CBS 7064 / NBRC 10061 / NRRL Y-12695)	8851	7162	0.809174	1.5539	3000	2939	3	26	0
		Naumovozyma	Naumovozyma castellii	Naumovozyma castellii (strain ATCC 76901 / CBS 4309 / NBRC 1992 / NRRL Y-12630)	5565	4603	0.827134	1.5559	2868	2738	1	22	0
			Naumovozyma dairenensis	Naumovozyma dairenensis (strain ATCC 10597 / BCRC 20456 / CBS 421 / NBRC 0211 / NRRL Y-12639)	5523	4389	0.794677	1.5541	2783	2650	0	21	0
		Ogataea	Pichia angusta	Pichia angusta (strain ATCC 26012 / NRRL Y-7560 / DL-1)	4171	3653	0.875809	1.6704	2575	2394	0	180	0
		Saccharomyces	Saccharomyces cerevisiae	Saccharomyces cerevisiae (strain ATCC 204508 / S288c)	6629	4908	0.740383	1.5746	2937	2791	0	51	1
				Saccharomyces cerevisiae (strain AWRI1631)	5357	4456	0.831809	1.5442	2479	2422	0	32	1
				Saccharomyces cerevisiae (strain AWRI796)	5861	4834	0.824774	1.5530	2041	1900	0	10	1
				Saccharomyces cerevisiae (strain FostersB)	5450	4056	0.74422	1.4970	1996	1889	0	3	1
				Saccharomyces cerevisiae (strain FostersO)	5193	4357	0.839014	1.5490	1894	1780	0	9	1
				Saccharomyces cerevisiae (strain JAY291)	5982	4491	0.750752	1.5587	2819	2649	0	5	1
				Saccharomyces cerevisiae (strain Kyokai no. 7 / NBRC 101557)	5776	4777	0.827043	1.5497	2938	2802	0	7	1
				Saccharomyces cerevisiae (strain Lalvin EC1118 / Prise de mousse)	3760	3050	0.81117	1.4161	2835	2665	0	0	1
				Saccharomyces cerevisiae (strain Lalvin QA23)	4008	3270	0.815868	1.4021	2118	1991	0	3	1
				Saccharomyces cerevisiae (strain RM11-1a)	3916	3175	0.810776	1.4173	2812	2649	0	12	1
				Saccharomyces cerevisiae (strain VIN 13)	4014	3265	0.813403	1.4227	2098	1964	0	2	1
				Saccharomyces cerevisiae (strain YJM789)	3560	2816	0.791011	1.3871	2936	2793	0	8	1
				Saccharomyces cerevisiae (strain Zymaflore VL3)	3679	2955	0.803207	1.4054	2146	2015	1	3	1
		Scheffersomyces	Scheffersomyces stipitis	Scheffersomyces stipitis (strain ATCC 58785 / CBS 6054 / NBRC 10063 / NRRL Y-11545)	5797	4834	0.83388	1.5405	2955	2846	1	30	0
		Spathaspora	Spathaspora passalidarum	Spathaspora passalidarum (strain NRRL Y-27907 / 11-Y1)	5973	4742	0.793906	1.5348	2914	2803	2	27	0
		Tetrapisispora	Tetrapisispora phaffii	Tetrapisispora phaffii (strain ATCC 24235 / CBS 4417 / NBRC 1672 / NRRL Y-8282 / UCD 70-5)	5238	4344	0.829324	1.5976	2833	2712	0	28	0
		Torulaspora	Torulaspora delbrueckii	Torulaspora delbrueckii (strain ATCC 10662 / CBS 1146 / NBRC 0425 / NCYC 2629 / NRRL Y-866)	4966	4240	0.853806	1.5585	2936	2761	1	20	1
		Vanderwaltozyma	Vanderwaltozyma polyspora	Vanderwaltozyma polyspora (strain ATCC 22028 / DSM 70294)	5353	4373	0.816925	1.6307	2788	2700	1	40	0
		Yarrowia	Yarrowia lipolytica	Yarrowia lipolytica (strain CLIB 122 / E 150)	6415	5050	0.787217	1.5463	3056	2971	5	45	1
		Zygosaccharomyces	Zygosaccharomyces rouxii	Zygosaccharomyces rouxii (strain ATCC 2623 / CBS 732 / NBRC 1130 / NCYC 568 / NRRL Y-229)	4987	4230	0.848205	1.5693	2903	2734	1	19	0
	Taphrinomycotina	Schizosaccharomyces	Schizosaccharomyces japonicus	Schizosaccharomyces japonicus (strain yFS275 / FY16936)	4780	4189	0.87636	1.6078	2840	2709	2	62	0
			Schizosaccharomyces pombe	Schizosaccharomyces pombe (strain 972 / ATCC 24843)	5090	4465	0.87721	1.6367	2980	2812	14	69	0
Basidiomycota	Agaricomycotina	Coprinopsis	Coprinopsis cinerea	Coprinopsis cinerea (strain Okayama-7 / 130 / ATCC MYA-4618 / FGSC 9003)	13335	7255	0.544057	1.5626	3259	3442	3	168	1
		Filobasidiella	Cryptococcus gattii serotype B	Cryptococcus gattii serotype B (strain WM276 / ATCC MYA-4071)	6560	4900	0.746951	1.5673	2985	2906	0	32	2
			Cryptococcus neoformans var. neoformans serotype D	Cryptococcus neoformans var. neoformans serotype D (strain B-3501A)	6436	5020	0.779988	1.5725	3017	2958	0	11	3
				Cryptococcus neoformans var. neoformans serotype D (strain JEC21 / ATCC MYA-565)	6569	5141	0.782615	1.5686	2956	2899	0	45	3
		Laccaria	Laccaria bicolor	Laccaria bicolor (strain S238N-H82 / ATCC MYA-4686)	17895	7059	0.394468	1.4794	3103	3241	10	111	0
		Moniliophthora	Moniliophthora perniciosa	Moniliophthora perniciosa (strain FA553 / isolate CP02)	13649	6032	0.441937	1.1335	2255	2446	11	137	0
		Piriformospora	Piriformospora indica	Piriformospora indica (strain DSM 11827)	11780	6724	0.570798	1.6755	3207	3377	4	175	0
		Postia	Postia placenta	Postia placenta (strain ATCC 44394 / Madison 698-R)	8983	3925	0.436936	1.3850	1616	1719	2	129	0
		Schizophyllum	Schizophyllum commune	Schizophyllum commune (strain H4-8 / FGSC 9210)	13128	7526	0.573278	1.4689	3230	3297	4	101	1
		Serpula	Serpula lacrymans var. lacrymans	Serpula lacrymans var. lacrymans (strain S7.3)	12722	6443	0.506446	1.5047	3156	3196	0	48	0
				Serpula lacrymans var. lacrymans (strain S7.9)	14339	6946	0.484413	1.4886	3038	3031	1	89	0
	Pucciniomycotina	Melampsora	Melampsora larici-populina	Melampsora larici-populina (strain 98AG31 / pathotype 3-4-7)	16237	5925	0.364907	1.4577	2945	3023	7	76	0
		Mixia	Mixia osmundae	Mixia osmundae (strain CBS 9802 / IAM 14324 / JCM 22182 / KY 12970)	6725	4791	0.712416	1.6180	3035	2980	4	262	0
		Puccinia	Puccinia graminis f. sp. tritici	Puccinia graminis f. sp. tritici (strain CRL 75-36-700-3 / race SCCL)	15808	6217	0.393282	1.4859	2921	2983	5	97	0
		Rhodotorula	Rhodotorula glutinis	Rhodotorula glutinis (strain ATCC 204091 / IIP 30 / MTCC 1151)	2831	1962	0.693041	1.6473	1690	1492	2	180	2
	Ustilaginomycotina	Malassezia	Malassezia globosa	Malassezia globosa (strain ATCC MYA-4612 / CBS 7966)	4274	3516	0.822649	1.5833	2489	2374	1	56	1
		Sporisorium	Sporisorium reilianum	Sporisorium reilianum (strain SRZ2)	6673	5125	0.76802	1.6117	3207	3180	4	56	0
		Ustilago	Ustilago maydis	Ustilago maydis (strain 521 / FGSC 9021)	6548	4877	0.744808	1.6463	3074	3049	1	143	1
Chytridiomycota	Chytridiomycota	Batrachochytrium	Batrachochytrium dendrobatidis	Batrachochytrium dendrobatidis (strain JAM81 / FGSC 10211)	8610	5687	0.660511	1.6056	3181	3224	233	443	0
Microsporidia	Microsporidia	Encephalitozoon	Encephalitozoon cuniculi	Encephalitozoon cuniculi (strain GB-M1)	2004	1319	0.658184	1.4867	992	891	1	10	0
			Encephalitozoon intestinalis	Encephalitozoon intestinalis (strain ATCC 50506)	1829	1257	0.687261	1.4829	990	901	1	10	0
		Enterocytozoon	Enterocytozoon bieneusi	Enterocytozoon bieneusi (strain H348)	3311	1558	0.470553	1.3151	820	777	66	93	0
		Nematocida	Nematocida sp. 1	Nematocida sp. 1 (strain ERTm2 / ATCC PRA-371)	2769	1167	0.421452	1.4147	946	866	3	26	0
		Nosema	Nosema ceranae	Nosema ceranae (strain BRL01)	2060	1076	0.52233	1.4535	838	747	2	16	0
Zygomycota	Mucoromycotina	Rhizopus	Rhizopus delemar	Rhizopus delemar (strain RA 99-880 / ATCC MYA-4621 / FGSC 9543 / NRRL 43880)	16968	10285	0.606141	1.5950	3109	3712	48	467	2
