# Supplementary material for: Analysis of the Protein Domain and Domain Architecture Content in Fungi and Its Application in the Search of New Antifungal Targets
Source: PLoS Comput Biol. 2014 Jul 17;10(7):e1003733. doi: 10.1371/journal.pcbi.1003733 (PMC4102429; doi:10.1371/journal.pcbi.1003733)
Supplement: Table S2 — Core domains and domains found in single and multidomain proteins. Excel file containing the exclusive domain lists for single and multidomain proteins. The information is split in five tabs: (i) core domains found in all species; (ii) exclusive domains in single domain proteins; (iii) exclusive domains in multidomain proteins; (iv) domains found in both single and multidomain proteins; and (v) core domains found in all species without including Microsporidia species in the analysis. (XLS) [file pcbi.1003733.s003.xls]

## Sheet: core_domains
pfamA_id	pfamA_acc	description	num_fungal_prots	comment
AAA	PF00004	ATPase family associated with various cellular activities (AAA)	5096	AAA family proteins often perform chaperone-like functions that assist in the assembly, operation, or disassembly of protein complexes [2].
Aa_trans	PF01490	Transmembrane amino acid transporter protein	1290	This transmembrane region is found in many amino acid transporters including UNC-47 and MTR. UNC-47 encodes a vesicular amino butyric acid (GABA) transporter, (VGAT). UNC-47 is predicted to have 10 transmembrane domains Swiss:P34579 [1]. MTR is a N system amino acid transporter system protein involved in methyltryptophan resistance Swiss:P38680. Other members of this family include proline transp…
ABC2_membrane	PF01061	ABC-2 type transporter	1260	-
ABC_tran	PF00005	ABC transporter	5106	ABC transporters for a large family of proteins responsible for translocation of a variety of compounds across biological membranes. ABC transporters are the largest family of proteins in many completely sequenced bacteria. ABC transporters are composed of two copies of this domain and two copies of a transmembrane domain Pfam:PF00664. These four domains may belong to a single polypeptide as in S…
Abhydrolase_6	PF12697	Alpha/beta hydrolase family	3782	This family contains alpha/beta hydrolase enzymes of diverse specificity.
Acetyltransf_1	PF00583	Acetyltransferase (GNAT) family	2385	This family contains proteins with N-acetyltransferase functions such as Elp3-related proteins.
Actin	PF00022	Actin	1352	-
Acyltransferase	PF01553	Acyltransferase	747	This family contains acyltransferases involved in phospholipid biosynthesis and other proteins of unknown function [1]. This family also includes tafazzin Swiss:Q16635, the Barth syndrome gene [2].
Adaptin_N	PF01602	Adaptin N terminal region	1081	This family consists of the N terminal region of various alpha, beta and gamma subunits of the AP-1, AP-2 and AP-3 adaptor protein complexes. The adaptor protein (AP) complexes are involved in the formation of clathrin-coated pits and vesicles [1]. The N-terminal region of the various adaptor proteins (APs) is constant by comparison to the C-terminal which is variable within members of the AP-2 f…
adh_short	PF00106	short chain dehydrogenase	7456	This family contains a wide variety of dehydrogenases.
Aminotran_5	PF00266	Aminotransferase class-V	912	This domain is found in amino transferases, and other enzymes including cysteine desulphurase EC:4.4.1.-.
AMP-binding	PF00501	AMP-binding enzyme	4265	-
ATP-synt_ab_C	PF00306	ATP synthase alpha/beta chain, C terminal domain	542	-
BRCT	PF00533	BRCA1 C Terminus (BRCT) domain	910	The BRCT domain is found predominantly in proteins involved in cell cycle checkpoint functions responsive to DNA damage. The BRCT domain of XRCC1 forms a homodimer in the crystal structure. This suggests that pairs of BRCT domains associate as homo- or heterodimers. BRCT domains are often found as tandem-repeat pairs [2]. Structures of the BRCA1 BRCT domains revealed a basis for a widely utilised…
Bromodomain	PF00439	Bromodomain	1132	Bromodomains are 110 amino acid long domains, that are found in many chromatin associated proteins. Bromodomains can interact specifically with acetylated lysine [3].
CBFD_NFYB_HMF	PF00808	Histone-like transcription factor (CBF/NF-Y) and archaeal histone	787	This family includes archaebacterial histones and histone like transcription factors from eukaryotes.
CH	PF00307	Calponin homology (CH) domain	586	The CH domain is found in both cytoskeletal proteins and signal transduction proteins [1]. The CH domain is involved in actin binding in some members of the family. However in calponins there is evidence that the CH domain is not involved in its actin binding activity [4]. Most member proteins have from two to four copies of the CH domain, however some proteins such as calponin and Swiss:P15498 h…
Cofilin_ADF	PF00241	Cofilin/tropomyosin-type actin-binding protein	550	Severs actin filaments and binds to actin monomers.
CTP_transf_1	PF01148	Cytidylyltransferase family	339	The members of this family are integral membrane protein cytidylyltransferases. The family includes phosphatidate cytidylyltransferase EC:2.7.7.41 as well as Sec59 from yeast. Sec59 is a dolichol kinase EC:2.7.1.108.
Cyclin_C	PF02984	Cyclin, C-terminal domain	498	Cyclins regulate cyclin dependent kinases (CDKs). Swiss:P22674 is a Uracil-DNA glycosylase that is related to other cyclins [4]. Cyclins contain two domains of similar all-alpha fold, of which this family corresponds with the C-terminal domain.
Cyclin_N	PF00134	Cyclin, N-terminal domain	1275	Cyclins regulate cyclin dependent kinases (CDKs). Swiss:P22674 is a Uracil-DNA glycosylase that is related to other cyclins [4]. Cyclins contain two domains of similar all-alpha fold, of which this family corresponds with the N-terminal domain.
DAO	PF01266	FAD dependent oxidoreductase	1688	This family includes various FAD dependent oxidoreductases: Glycerol-3-phosphate dehydrogenase EC:1.1.99.5, Sarcosine oxidase beta subunit EC:1.5.3.1, D-alanine oxidase EC:1.4.99.1, D-aspartate oxidase EC:1.4.3.1.
DEAD	PF00270	DEAD/DEAH box helicase	5892	Members of this family include the DEAD and DEAH box helicases. Helicases are involved in unwinding nucleic acids. The DEAD box helicases are involved in various aspects of RNA metabolism, including nuclear transcription, pre mRNA splicing, ribosome biogenesis, nucleocytoplasmic transport, translation, RNA decay and organellar gene expression.
Diphthamide_syn	PF01866	Putative diphthamide synthesis protein	275	Swiss:Q16439 is a candidate tumour suppressor gene [1]. DPH2 from yeast Swiss:P32461 [2], which confers resistance to diphtheria toxin has been found to be involved in diphthamide synthesis. Diphtheria toxin inhibits eukaryotic protein synthesis by ADP-ribosylating diphthamide, a posttranslationally modified histidine residue present in EF2. The exact function of the members of this family is unk…
DnaJ	PF00226	DnaJ domain	3313	DnaJ domains (J-domains) are associated with hsp70 heat-shock system and it is thought that this domain mediates the interaction. DnaJ-domain is therefore part of a chaperone (protein folding) system. The T-antigens, although not in Prosite are confirmed as DnaJ containing domains from literature [2].
DUF202	PF02656	Domain of unknown function (DUF202)	652	This family consists of hypothetical proteins some of which are putative membrane proteins. No functional information or experimental verification of function is known. This domain is around 100 amino acids long.
Dus	PF01207	Dihydrouridine synthase (Dus)	475	Members of this family catalyse the reduction of the 5,6-double bond of a uridine residue on tRNA. Dihydrouridine modification of tRNA is widely observed in prokaryotes and eukaryotes, and also in some archae. Most dihydrouridines are found in the D loop of t-RNAs. The role of dihydrouridine in tRNA is currently unknown, but may increase conformational flexibility of the tRNA. It is likely that d…
E1-E2_ATPase	PF00122	E1-E2 ATPase	2301	-
EF-hand_7	PF13499	EF-hand domain pair	1001	-
EFG_C	PF00679	Elongation factor G C-terminus	767	This domain includes the carboxyl terminal regions of Elongation factor G, elongation factor 2 and some tetracycline resistance proteins and adopt a ferredoxin-like fold.
EFG_II	PF14492	Elongation Factor G, domain II	581	This domain is found in Elongation Factor G. It shares a similar structure with domain V (Pfam:PF00679).
eIF-5_eIF-2B	PF01873	Domain found in IF2B/IF5	275	This family includes the N terminus of eIF-5 Swiss:P55010, and the C terminus of eIF-2 beta Swiss:P20042. This region corresponds to the whole of the archaebacterial eIF-2 beta homologue. The region contains a putative zinc binding C4 finger.
EMP24_GP25L	PF01105	emp24/gp25L/p24 family/GOLD	636	Members of this family are implicated in bringing cargo forward from the ER and binding to coat proteins by their cytoplasmic domains. This domain corresponds closely to the beta-strand rich GOLD domain described in [2]. The GOLD domain is always found combined with lipid- or membrane-association domains [2].
Exo_endo_phos	PF03372	Endonuclease/Exonuclease/phosphatase family	1386	This large family of proteins includes magnesium dependent endonucleases and a large number of phosphatases involved in intracellular signalling [1]. This family includes: AP endonuclease proteins EC:4.2.99.18 e.g Swiss:P27695, DNase I proteins EC:3.1.21.1 e.g. Swiss:P24855, Synaptojanin an inositol-1,4,5-trisphosphate phosphatase EC:3.1.3.56 Swiss:O43426, Sphingomyelinase EC:3.1.4.12 Swiss:P1188…
FAD_binding_1	PF00667	FAD binding domain	605	This domain is found in sulfite reductase, NADPH cytochrome P450 reductase, Nitric oxide synthase and methionine synthase reductase.
Flavodoxin_1	PF00258	Flavodoxin	692	-
Fork_head	PF00250	Fork head domain	517	-
GTP_EFTU	PF00009	Elongation factor Tu GTP binding domain	1969	This domain contains a P-loop motif, also found in several other families such as Pfam:PF00071, Pfam:PF00025 and Pfam:PF00063. Elongation factor Tu consists of three structural domains, this plus two C-terminal beta barrel domains.
GTP_EFTU_D2	PF03144	Elongation factor Tu domain 2	1608	Elongation factor Tu consists of three structural domains, this is the second domain. This domain adopts a beta barrel structure. This the second domain is involved in binding to charged tRNA [1]. This domain is also found in other proteins such as elongation factor G and translation initiation factor IF-2. This domain is structurally related to Pfam:PF03143, and in fact has weak sequence matches…
HATPase_c	PF02518	Histidine kinase-, DNA gyrase B-, and HSP90-like ATPase	1508	This family represents the structurally related ATPase domains of histidine kinase, DNA gyrase B and HSP90.
Helicase_C	PF00271	Helicase conserved C-terminal domain	9016	The Prosite family is restricted to DEAD/H helicases, whereas this domain family is found in a wide variety of helicases and helicase related proteins. It may be that this is not an autonomously folding unit, but an integral part of the helicase.
Histone	PF00125	Core histone H2A/H2B/H3/H4	1058	-
Hist_deacetyl	PF00850	Histone deacetylase domain	616	Histones can be reversibly acetylated on several lysine residues. Regulation of transcription is caused in part by this mechanism. Histone deacetylases catalyse the removal of the acetyl group. Histone deacetylases are related to other proteins [1].
His_Phos_2	PF00328	Histidine phosphatase superfamily (branch 2)	828	The histidine phosphatase superfamily is so named because catalysis centres on a conserved His residue that is transiently phosphorylated during the catalytic cycle. Other conserved residues contribute to a 'phosphate pocket' and interact with the phospho group of substrate before, during and after its transfer to the His residue. Structure and sequence analyses show that different families contr…
Homeobox	PF00046	Homeobox domain	621	-
HSP70	PF00012	Hsp70 protein	1405	Hsp70 chaperones help to fold many proteins. Hsp70 assisted folding involves repeated cycles of substrate binding and release. Hsp70 activity is ATP dependent. Hsp70 proteins are made up of two regions: the amino terminus is the ATPase domain and the carboxyl terminus is the substrate binding region.
Hydrolase	PF00702	haloacid dehalogenase-like hydrolase	1762	This family is structurally different from the alpha/beta hydrolase family (Pfam:PF00561). This family includes L-2-haloacid dehalogenase, epoxide hydrolases and phosphatases. The structure of the family consists of two domains. One is an inserted four helix bundle, which is the least well conserved region of the alignment, between residues 16 and 96 of Swiss:P24069. The rest of the fold is compo…
IF4E	PF01652	Eukaryotic initiation factor 4E	335	-
JAB	PF01398	JAB1/Mov34/MPN/PAD-1 ubiquitin protease	781	Members of this family are found in proteasome regulatory subunits, eukaryotic initiation factor 3 (eIF3) subunits and regulators of transcription factors. This family is also known as the MPN domain [3] and PAD-1-like domain [4], JABP1 domain [5] or JAMM domain [7]. These are metalloenzymes that function as the ubiquitin isopeptidase/ deubiquitinase in the ubiquitin-based signaling and protein t…
KH_1	PF00013	KH domain	861	KH motifs bind RNA in vitro. Autoantibodies to Nova, a KH domain protein, cause paraneoplastic opsoclonus ataxia.
Kinesin	PF00225	Kinesin motor domain	1234	-
Lactamase_B	PF00753	Metallo-beta-lactamase superfamily	839	-
Lactamase_B_2	PF12706	Beta-lactamase superfamily domain	630	This family is part of the beta-lactamase superfamily and is related to Pfam:PF00753.
Lipase_3	PF01764	Lipase (class 3)	673	-
LSM	PF01423	LSM domain	1811	The LSM domain contains Sm proteins as well as other related LSM (Like Sm) proteins. The U1, U2, U4/U6, and U5 small nuclear ribonucleoprotein particles (snRNPs) involved in pre-mRNA splicing contain seven Sm proteins (B/B', D1, D2, D3, E, F and G) in common, which assemble around the Sm site present in four of the major spliceosomal small nuclear RNAs. The U6 snRNP binds to the LSM (Like Sm) pro…
MCM	PF00493	MCM2/3/5 family	819	-
MCM_N	PF14551	MCM N-terminal domain	785	This family contains the N-terminal region of MCM proteins. This region is composed of three structural domains. Firstly a four helical bundle, secondly a zinc binding motif and thirdly an OB-like fold [1].
Med26	PF08711	TFIIS helical bundle-like domain	301	Mediator is a large complex of up to 33 proteins that is conserved from plants to fungi to humans - the number and representation of individual subunits varying with species {1-2]. It is arranged into four different sections, a core, a head, a tail and a kinase-activity part, and the number of subunits within each of these is what varies with species. Overall, Mediator regulates the transcription…
Metallophos	PF00149	Calcineurin-like phosphoesterase	2808	This family includes a diverse range of phosphoesterases [1], including protein phosphoserine phosphatases, nucleotidases, sphingomyelin phosphodiesterases and 2'-3' cAMP phosphodiesterases as well as nucleases such as bacterial SbcD Swiss:P13457 or yeast MRE11 Swiss:P32829. The most conserved regions in this superfamily centre around the metal chelating residues.
Methyltransf_11	PF08241	Methyltransferase domain	1155	Members of this family are SAM dependent methyltransferases.
Met_10	PF02475	Met-10+ like-protein	216	The methionine-10 mutant allele of N. crassa codes for a protein of unknown function, Swiss:O27901. However, homologous proteins have been found in yeast (Swiss:P38793) suggesting this protein may be involved in methionine biosynthesis, transport and/or utilisation [1].
MFS_1	PF07690	Major Facilitator Superfamily	16341	-
MMR_HSR1	PF01926	50S ribosome-binding GTPase	1723	The full-length GTPase protein is required for the complete activity of the protein of interacting with the 50S ribosome and binding of both adenine and guanine nucleotides, with a preference for guanine nucleotide.
Myb_DNA-bind_6	PF13921	Myb-like DNA-binding domain	894	This family contains the DNA binding domains from Myb proteins, as well as the SANT domain family [1].
Na_H_Exchanger	PF00999	Sodium/hydrogen exchanger family	629	Na/H antiporters are key transporters in maintaining the pH of actively metabolising cells. The molecular mechanisms of antiport are unclear. These antiporters contain 10-12 transmembrane regions (M) at the amino-terminus and a large cytoplasmic region at the carboxyl terminus. The transmembrane regions M3-M12 share identity with other members of the family. The M6 and M7 regions are highly conse…
NIF	PF03031	NLI interacting factor-like phosphatase	664	This family contains a number of NLI interacting factor isoforms (eg. Swiss:Q9PTJ8) and also an N-terminal regions of RNA polymerase II CTC phosphatase (Swiss:Q9Y5BO) and FCP1 serine phosphatase (Swiss:Q9PT70). This region has been identified as the minimal phosphatase domain [1].
NUDIX	PF00293	NUDIX domain	1492	-
OB_NTP_bind	PF07717	Oligonucleotide/oligosaccharide-binding (OB)-fold	1028	This family is found towards the C-terminus of the DEAD-box helicases (Pfam:PF00270). In these helicases it is apparently always found in association with Pfam:PF04408. There do seem to be a couple of instances where it occurs by itself - e.g. Swiss:Q84VZ2. The structure PDB:3i4u adopts an OB-fold. helicases (Pfam:PF00270). In these helicases it is apparently always found in association with Pfam…
PAP2	PF01569	PAP2 superfamily	824	This family includes the enzyme type 2 phosphatidic acid phosphatase (PAP2), Glucose-6-phosphatase EC:3.1.3.9, Phosphatidylglycerophosphatase B EC:3.1.3.27 and bacterial acid phosphatase EC:3.1.3.2. The family also includes a variety of haloperoxidases [1,2] that function by oxidising halides in the presence of hydrogen peroxide to form the corresponding hypohalous acids.
PCI	PF01399	PCI domain	1598	This domain has also been called the PINT motif (Proteasome, Int-6, Nip-1 and TRIP-15) [1].
Peptidase_M48	PF01435	Peptidase family M48	292	-
Peptidase_S8	PF00082	Subtilase family	1619	Subtilases are a family of serine proteases. They appear to have independently and convergently evolved an Asp/Ser/His catalytic triad, like that found in the trypsin serine proteases (see Pfam:PF00089). Structure is an alpha/beta fold containing a 7-stranded parallel beta sheet, order 2314567.
PHD	PF00628	PHD-finger	1495	PHD folds into an interleaved type of Zn-finger chelating 2 Zn ions in a similar manner to that of the RING and FYVE domains [2]. Several PHD fingers have been identified as binding modules of methylated histone H3 [3].
Pkinase	PF00069	Protein kinase domain	16309	-
Proteasome	PF00227	Proteasome subunit	1911	The proteasome is a multisubunit structure that degrades proteins. Protein degradation is an essential component of regulation because proteins can become misfolded, damaged, or unnecessary. Proteasomes and their homologues vary greatly in complexity: from HslV (heat shock locus v), which is encoded by 1 gene in bacteria, to the eukaryotic 20S proteasome, which is encoded by more than 14 genes [1…
Proteasome_A_N	PF10584	Proteasome subunit A N-terminal signature	850	This domain is conserved in the A subunits of the proteasome complex proteins.
Pro_isomerase	PF00160	Cyclophilin type peptidyl-prolyl cis-trans isomerase/CLD	1289	The peptidyl-prolyl cis-trans isomerases, also known as cyclophilins, share this domain of about 109 amino acids. Cyclophilins have been found in all organisms studied so far and catalyse peptidyl-prolyl isomerisation during which the peptide bond preceding proline (the peptidyl-prolyl bond) is stabilised in the cis conformation. Mammalian cyclophilin A (CypA) is a major cellular target for the i…
Pyr_redox_2	PF07992	Pyridine nucleotide-disulphide oxidoreductase	1611	This family includes both class I and class II oxidoreductases and also NADH oxidases and peroxidases. This domain is actually a small NADH binding domain within a larger FAD binding domain.
RabGAP-TBC	PF00566	Rab-GTPase-TBC domain	1491	Identification of a TBC domain in GYP6_YEAST and GYP7_YEAST, which are GTPase activator proteins of yeast Ypt6 and Ypt7, implies that these domains are GTPase activator proteins of Rab-like small GTPases.
Ran_BP1	PF00638	RanBP1 domain	374	-
Ras	PF00071	Ras family	3249	Includes sub-families Ras, Rab, Rac, Ral, Ran, Rap Ypt1 and more. Shares P-loop motif with GTP_EFTU, arf and myosin_head. See Pfam:PF00009 Pfam:PF00025, Pfam:PF00063. As regards Rab GTPases, these are important regulators of vesicle formation, motility and fusion. They share a fold in common with all Ras GTPases: this is a six-stranded beta-sheet surrounded by five alpha-helices [1].
RCC1	PF00415	Regulator of chromosome condensation (RCC1) repeat	402	-
Ribosomal_L1	PF00687	Ribosomal protein L1p/L10e family	441	This family includes prokaryotic L1 and eukaryotic L10.
Ribosomal_L10	PF00466	Ribosomal protein L10	312	-
Ribosomal_L16	PF00252	Ribosomal protein L16p/L10e	276	-
Ribosomal_L18e	PF00828	Ribosomal protein L18e/L15	397	This family includes eukaryotic L18 as well as prokaryotic L15.
Ribosomal_L22	PF00237	Ribosomal protein L22p/L17e	282	This family includes L22 from prokaryotes and chloroplasts and L17 from eukaryotes.
Ribosomal_L3	PF00297	Ribosomal protein L3	271	-
Ribosomal_L6	PF00347	Ribosomal protein L6	293	-
Ribosomal_L7Ae	PF01248	Ribosomal protein L7Ae/L30e/S12e/Gadd45 family	718	This family includes: Ribosomal L7A from metazoa, Ribosomal L8-A and L8-B from fungi, 30S ribosomal protein HS6 from archaebacteria, 40S ribosomal protein S12 from eukaryotes, Ribosomal protein L30 from eukaryotes and archaebacteria. Gadd45 and MyD118 [1].
Ribosomal_S10	PF00338	Ribosomal protein S10p/S20e	267	This family includes small ribosomal subunit S10 from prokaryotes and S20 from eukaryotes.
Ribosomal_S2	PF00318	Ribosomal protein S2	273	-
Ribosomal_S5	PF00333	Ribosomal protein S5, N-terminal domain	267	-
Ribosomal_S5_C	PF03719	Ribosomal protein S5, C-terminal domain	270	-
RNase_T	PF00929	Exonuclease	774	This family includes a variety of exonuclease proteins, such as ribonuclease T and the epsilon subunit of DNA polymerase III.;
RRM_1	PF00076	RNA recognition motif. (a.k.a. RRM, RBD, or RNP domain)	6463	The RRM motif is probably diagnostic of an RNA binding protein. RRMs are found in a variety of RNA binding proteins, including various hnRNP proteins, proteins implicated in regulation of alternative splicing, and protein components of snRNPs. The motif also appears in a few single stranded DNA binding proteins. The RRM structure consists of four strands and two helices arranged in an alpha/beta …
RRM_6	PF14259	RNA recognition motif (a.k.a. RRM, RBD, or RNP domain)	1323	-
S1	PF00575	S1 RNA binding domain	522	The S1 domain occurs in a wide range of RNA associated proteins. It is structurally similar to cold shock protein which binds nucleic acids. The S1 domain has an OB-fold structure.
S4	PF01479	S4 domain	527	The S4 domain is a small domain consisting of 60-65 amino acid residues that was detected in the bacterial ribosomal protein S4, eukaryotic ribosomal S9, two families of pseudouridine synthases, a novel family of predicted RNA methylases, a yeast protein containing a pseudouridine synthetase and a deaminase domain, bacterial tyrosyl-tRNA synthetases, and a number of uncharacterized, small protein…
Sel1	PF08238	Sel1 repeat	729	This short repeat is found in the Sel1 protein [1]. It is related to TPR repeats.
Septin	PF00735	Septin	834	Members of this family include CDC3, CDC10, CDC11 and CDC12/Septin. Members of this family bind GTP. As regards the septins, these are polypeptides of 30-65kDa with three characteristic GTPase motifs (G-1, G-3 and G-4) that are similar to those of the Ras family. The G-4 motif is strictly conserved with a unique septin consensus of AKAD. Most septins are thought to have at least one coiled-coil r…
SET	PF00856	SET domain	1768	SET domains are protein lysine methyltransferase enzymes. SET domains appear to be protein-protein interaction domains. It has been demonstrated that SET domains mediate interactions with a family of proteins that display similarity with dual-specificity phosphatases (dsPTPases) [2]. A subset of SET domains have been called PR domains. These domains are divergent in sequence from other SET domain…
SNF2_N	PF00176	SNF2 family N-terminal domain	2926	This domain is found in proteins involved in a variety of processes including transcription regulation (e.g., SNF2, STH1, brahma, MOT1), DNA repair (e.g., ERCC6, RAD16, RAD5), DNA recombination (e.g., RAD54), and chromatin unwinding (e.g., ISWI) as well as a variety of other proteins with little functional information (e.g., lodestar, ETL1).
Sod_Fe_C	PF02777	Iron/manganese superoxide dismutases, C-terminal domain	365	superoxide dismutases (SODs) catalyse the conversion of superoxide radicals to hydrogen peroxide and molecular oxygen. Three evolutionarily distinct families of SODs are known, of which the Mn/Fe-binding family is one. In humans, there is a cytoplasmic Cu/Zn SOD, and a mitochondrial Mn/Fe SOD. C-terminal domain is a mixed alpha/beta fold.
SRP54	PF00448	SRP54-type protein, GTPase domain	283	This family includes relatives of the G-domain of the SRP54 family of proteins.
Sugar_tr	PF00083	Sugar (and other) transporter	6474	-
Syja_N	PF02383	SacI homology domain	543	This Pfam family represents a protein domain which shows homology to the yeast protein SacI Swiss:P32368. The SacI homology domain is most notably found at the amino terminal of the inositol 5'-phosphatase synaptojanin.
ThiF	PF00899	ThiF family	1023	This family contains a repeated domain in ubiquitin activating enzyme E1 and members of the bacterial ThiF/MoeB/HesA family.
Thioredoxin	PF00085	Thioredoxin	1343	Thioredoxins are small enzymes that participate in redox reactions, via the reversible oxidation of an active centre disulfide bond. Some members with only the active site are not separated from the noise.
TPR_1	PF00515	Tetratricopeptide repeat	1461	-
TPR_11	PF13414	TPR repeat	2723	-
TPT	PF03151	Triose-phosphate Transporter family	606	This family includes transporters with a specificity for triose phosphate [1].
TP_methylase	PF00590	Tetrapyrrole (Corrin/Porphyrin) Methylases	257	This family uses S-AdoMet in the methylation of diverse substrates. This family includes a related group of bacterial proteins of unknown function, including Swiss:P45528. This family includes the methylase Dipthine synthase.
tRNA-synt_2	PF00152	tRNA synthetases class II (D, K and N)	869	-
tRNA-synt_2b	PF00587	tRNA synthetase class II core domain (G, H, P, S and T)	909	Other tRNA synthetase sub-families are too dissimilar to be included. This domain is the core catalytic domain of tRNA synthetases and includes glycyl, histidyl, prolyl, seryl and threonyl tRNA synthetases.
tRNA-synt_2d	PF01409	tRNA synthetases class II core domain (F)	268	Other tRNA synthetase sub-families are too dissimilar to be included. This family includes only phenylalanyl-tRNA synthetases. This is the core catalytic domain.
tRNA_anti-codon	PF01336	OB-fold nucleic acid binding domain	924	This family contains OB-fold domains that bind to nucleic acids [4]. The family includes the anti-codon binding domain of lysyl, aspartyl, and asparaginyl -tRNA synthetases (See Pfam:PF00152). Aminoacyl-tRNA synthetases catalyse the addition of an amino acid to the appropriate tRNA molecule EC:6.1.1.-. This family also includes part of RecG helicase involved in DNA repair. Replication factor A is…
ubiquitin	PF00240	Ubiquitin family	1201	This family contains a number of ubiquitin-like proteins: SUMO (smt3 homologue) (see Swiss:Q02724), Nedd8 (see Swiss:P29595), Elongin B (see Swiss:Q15370), Rub1 (see Swiss:Q9SHE7), and Parkin (see Swiss:O60260). A number of them are thought to carry a distinctive five-residue motif termed the proteasome-interacting motif (PIM), which may have a biologically significant role in protein delivery to…
UCH	PF00443	Ubiquitin carboxyl-terminal hydrolase	1912	-
UDPGP	PF01704	UTP--glucose-1-phosphate uridylyltransferase	298	This family consists of UTP--glucose-1-phosphate uridylyltransferases, EC:2.7.7.9. Also known as UDP-glucose pyrophosphorylase (UDPGP) and Glucose-1-phosphate uridylyltransferase. UTP--glucose-1-phosphate uridylyltransferase catalyses the interconversion of MgUTP + glucose-1-phosphate and UDP-glucose + MgPPi [1]. UDP-glucose is an important intermediate in mammalian carbohydrate interconversion i…
UQ_con	PF00179	Ubiquitin-conjugating enzyme	2359	Proteins destined for proteasome-mediated degradation may be ubiquitinated. Ubiquitination follows conjugation of ubiquitin to a conserved cysteine residue of UBC homologues. TSG101 is one of several UBC homologues that lacks this active site cysteine [4, 5].
WD40	PF00400	WD domain, G-beta repeat	13300	-
XPG_I	PF00867	XPG I-region	688	-
XPG_N	PF00752	XPG N-terminal domain	605	-
zf-C2H2	PF00096	Zinc finger, C2H2 type	2295	The C2H2 zinc finger is the classical zinc finger domain. The two conserved cysteines and histidines co-ordinate a zinc ion. The following pattern describes the zinc finger. #-X-C-X(1-5)-C-X3-#-X5-#-X2-H-X(3-6)-[H/C] Where X can be any amino acid, and numbers in brackets indicate the number of residues. The positions marked # are those that are important for the stable fold of the zinc finger. Th…
zf-C2H2_4	PF13894	C2H2-type zinc finger	1493	This family contains a number of divergent C2H2 type zinc fingers.
zf-CCCH	PF00642	Zinc finger C-x8-C-x5-C-x3-H type (and similar)	929	-
zf-H2C2_2	PF13465	Zinc-finger double domain	2359	-
zf-RING_2	PF13639	Ring finger domain	2414	-
zf-UBP	PF02148	Zn-finger in ubiquitin-hydrolases and other protein	462	-
Zip	PF02535	ZIP Zinc transporter	816	The ZIP family consists of zinc transport proteins and many putative metal transporters. The main contribution to this family is from the Arabidopsis thaliana ZIP protein family these proteins are responsible for zinc uptake in the plant [1]. Also found within this family are C. elegans proteins of unknown function which are annotated as being similar to human growth arrest inducible gene product…

## Sheet: domains_exclusive_monodomain_pr
pfamA_id	pfamA_acc	description
2H-phosphodiest	PF08975	Domain of unknown function (DUF1868)
2OG-FeII_Oxy_4	PF13661	2OG-Fe(II) oxygenase superfamily
3-dmu-9_3-mt	PF06983	3-demethylubiquinone-9 3-methyltransferase
4HBT_2	PF13279	Thioesterase-like superfamily
5-FTHF_cyc-lig	PF01812	5-formyltetrahydrofolate cyclo-ligase family
5_nucleotid	PF05761	5' nucleotidase family
7tm_1	PF00001	7 transmembrane receptor (rhodopsin family)
7tm_2	PF00002	7 transmembrane receptor (Secretin family)
AAA_10	PF12846	AAA-like domain
AAA_21	PF13304	AAA domain
AAA_25	PF13481	AAA domain
AAA_27	PF13514	AAA domain
AAA_28	PF13521	AAA domain
ABA_WDS	PF02496	ABA/WDS induced protein
ABC_ATPase	PF09818	Predicted ATPase of the ABC class
ABC_transp_aux	PF09822	ABC-type uncharacterized transport system
ABM	PF03992	Antibiotic biosynthesis monooxygenase
Acetyltransf_6	PF13480	Acetyltransferase (GNAT) domain
Acetyltransf_9	PF13527	Acetyltransferase (GNAT) domain
Acetyltransf_CG	PF14542	GCN5-related N-acetyl-transferase
Acyl-ACP_TE	PF01643	Acyl-ACP thioesterase
AcylCoA_DH_N	PF12418	Acyl-CoA dehydrogenase N terminal
Ada3	PF10198	Histone acetyltransferases subunit 3
Adaptin_binding	PF10199	Alpha and gamma adaptin binding protein p34
Aegerolysin	PF06355	Aegerolysin
AfsA	PF03756	A-factor biosynthesis hotdog domain
AGTRAP	PF06396	Angiotensin II, type I receptor-associated protein (AGTRAP)
Alb1	PF09135	Alb1
Alba	PF01918	Alba
ALF	PF03752	Short repeats of unknown function
Alginate_lyase	PF05426	Alginate lyase
Alginate_lyase2	PF08787	Alginate lyase
Alpha_GJ	PF03229	Alphavirus glycoprotein J
Amidase_3	PF01520	N-acetylmuramoyl-L-alanine amidase
Aminotran_MocR	PF12897	Alanine-glyoxylate amino-transferase
AMPKBI	PF04739	5'-AMP-activated protein kinase beta subunit, interation domain
Antibiotic_NAT	PF02522	Aminoglycoside 3-N-acetyltransferase
Antifungal_pept	PF11410	Antifungal peptide
Antifungal_prot	PF11402	Antifungal protein
AOX	PF01786	Alternative oxidase
Apc13p	PF05839	Apc13p protein
Apc15p	PF05841	Apc15p protein
Aph-1	PF06105	Aph-1 protein
ApoO	PF09769	Apolipoprotein O
APP_amyloid	PF10515	beta-amyloid precursor protein C-terminus
Apq12	PF12716	Nuclear pore assembly and biogenesis
Arabinose_bd	PF12625	Arabinose-binding domain of AraC transcription regulator, N-term
AraC_binding	PF02311	AraC-like ligand binding domain
Archease	PF01951	Archease protein family (MTH1598/TM1083)
Arfaptin	PF06456	Arfaptin-like domain
ArgK	PF03308	ArgK protein
ARL2_Bind_BART	PF11527	The ARF-like 2 binding protein BART
ASCH	PF04266	ASCH domain
AsnA	PF03590	Aspartate-ammonia ligase
Aspzincin_M35	PF14521	Lysine-specific metallo-endopeptidase
Atg31	PF09795	Autophagy-related protein 31
ATP-grasp_3	PF02655	ATP-grasp domain
ATP-synt_A	PF00119	ATP synthase A chain
ATP-synt_DE_N	PF02823	ATP synthase, Delta/Epsilon chain, beta-sandwich domain
ATP-synt_F	PF01990	ATP synthase (F/14-kDa) subunit
ATP1G1_PLM_MAT8	PF02038	ATP1G1/PLM/MAT8 family
ATP_bind_2	PF03668	P-loop ATPase protein family
ATP_synt_I	PF03899	ATP synthase I chain
Atu4866	PF11512	Agrobacterium tumefaciens protein Atu4866
Avirulence	PF03377	Xanthomonas avirulence protein, Avr/PthA
AvrL567-A	PF11529	Melampsora lini avirulence protein AvrL567-A
AXE1	PF05448	Acetyl xylan esterase (AXE1)
Ax_dynein_light	PF10211	Axonemal dynein light chain
B-block_TFIIIC	PF04182	B-block binding subunit of TFIIIC
B12D	PF06522	NADH-ubiquinone reductase complex 1 MLRQ subunit
Bacillus_HBL	PF05791	Bacillus haemolytic enterotoxin (HBL)
bact-PGI_C	PF10432	Bacterial phospho-glucose isomerase C-terminal region
Bactofilin	PF04519	Polymer-forming cytoskeletal
Bac_DNA_binding	PF00216	Bacterial DNA-binding protein
Bac_globin	PF01152	Bacterial-like globin
Bac_thur_toxin	PF01338	Bacillus thuringiensis toxin
Barwin	PF00967	Barwin family
BC10	PF06726	Bladder cancer-related protein BC10
BCCT	PF02028	BCCT family transporter
BCNT	PF07572	Bucentaur or craniofacial development
BDM	PF10684	Putative biofilm-dependent modulation protein
Binary_toxB	PF03495	Clostridial binary toxin B/anthrax toxin PA
Biopterin_H	PF00351	Biopterin-dependent aromatic amino acid hydroxylase
BLOC1_2	PF10046	Biogenesis of lysosome-related organelles complex-1 subunit 2
BLUF	PF04940	Sensors of blue-light using FAD
BNR_3	PF13859	BNR repeat-like domain
Borrelia_REV	PF03978	Borrelia burgdorferi REV protein
BPD_transp_1	PF00528	Binding-protein-dependent transport system inner membrane component
Branch_AA_trans	PF05525	Branched-chain amino acid transport protein
BRE	PF06113	Brain and reproductive organ-expressed protein (BRE)
BROMI	PF14961	Broad-minded protein
BsuPI	PF12690	Intracellular proteinase inhibitor
BTG	PF07742	BTG family
bZIP_Maf	PF03131	bZIP Maf transcription factor
Cad	PF03596	Cadmium resistance transporter
Capsule_synth	PF05159	Capsule polysaccharide biosynthesis protein
Caps_synth	PF05704	Capsular polysaccharide synthesis protein
CASP_C	PF08172	CASP C terminal
Cass2	PF14526	Integron-associated effector binding protein
CAT	PF00302	Chloramphenicol acetyltransferase
Cauli_AT	PF03233	Aphid transmission protein
CBAH	PF02275	Linear amide C-N hydrolases, choloylglycine hydrolase family
CBM_14	PF01607	Chitin binding Peritrophin-A domain
CC2D2AN-C2	PF15625	CC2D2A N-terminal C2 domain
CCDC66	PF15236	Coiled-coil domain-containing protein 66
CCDC84	PF14968	Coiled coil protein 84
CCDC92	PF14916	Coiled-coil domain of unknown function
CD99L2	PF12301	CD99 antigen like protein 2
CDC73	PF05179	RNA pol II accessory factor, Cdc73 family
CDKN3	PF05706	Cyclin-dependent kinase inhibitor 3 (CDKN3)
Cellulase-like	PF12876	Sugar-binding cellulase-like
CENP-H	PF05837	Centromere protein H (CENP-H)
CENP-K	PF11802	Centromere-associated protein K
CENP-O	PF09496	Cenp-O kinetochore centromere component
CENP-X	PF09415	CENP-S associating Centromere protein X
CEP19	PF14933	CEP19-like protein
CEP44	PF15007	Centrosomal spindle body, CEP44
CEP76-C2	PF15627	CEP76 C2 domain
ChaB	PF06150	ChaB
chaperone_DMP	PF10448	20S proteasome chaperone
CheB_methylest	PF01339	CheB methylesterase
Chlorophyllase2	PF12740	Chlorophyllase enzyme
CHRD	PF07452	CHRD domain
CHZ	PF09649	Histone chaperone domain CHZ
CLAMP	PF14769	Flagellar C1a complex subunit C1a-32
Clathrin_lg_ch	PF01086	Clathrin light chain
Claudin_2	PF13903	PMP-22/EMP/MP20/Claudin tight junction
Clostridium_P47	PF06597	Clostridium P-47 protein
Cluap1	PF10234	Clusterin-associated protein-1
Cmc1	PF08583	Cytochrome c oxidase biogenesis protein Cmc1 like
Cna_B	PF05738	Cna protein B-type domain
Coa1	PF08695	Cytochrome oxidase complex assembly protein 1
CobT_C	PF11775	Cobalamin biosynthesis protein CobT VWA domain
Colicin_D	PF11429	Colicin D
ComZ	PF10815	ComZ
Cons_hypoth698	PF03601	Conserved hypothetical protein 698
Copper-bind	PF00127	Copper binding proteins, plastocyanin/azurin family
Copper-fist	PF00649	Copper fist DNA binding domain
COQ9	PF08511	COQ9
Cornifin	PF02389	Cornifin (SPRR) family
Costars	PF14705	Costars
COX14	PF14880	Cytochrome oxidase c assembly
COX3	PF00510	Cytochrome c oxidase subunit III
COX6A	PF02046	Cytochrome c oxidase subunit VIa
COX7a	PF02238	Cytochrome c oxidase subunit VIIa
CP2	PF04516	CP2 transcription factor
CPL	PF08144	CPL (NUC119) domain
CPT	PF07931	Chloramphenicol phosphotransferase-like protein
CR6_interact	PF10147	Growth arrest and DNA-damage-inducible proteins-interacting protein 1
CRF1	PF10380	Transcription factor CRF1
Cript	PF10235	Microtubule-associated protein CRIPT
CrtC	PF07143	Hydroxyneurosporene synthase (CrtC)
Crystall	PF00030	Beta/Gamma crystallin
CsbD	PF05532	CsbD-like
Cu-oxidase_4	PF02578	Multi-copper polyphenol oxidoreductase laccase
Cupin_6	PF12852	Cupin
CutA1	PF03091	CutA1 divalent ion tolerance protein
Cu_bind_like	PF02298	Plastocyanin-like domain
cwf18	PF08315	cwf18 pre-mRNA splicing factor
CYSTM	PF12734	Cysteine-rich TM module stress tolerance
Cys_rich_VLP	PF14194	Cysteine-rich VLP
CYTH	PF01928	CYTH domain
Cytidylate_kin	PF02224	Cytidylate kinase
CytochromB561_N	PF09786	Cytochrome B561, N terminal
Cytochrome_CBB3	PF13442	Cytochrome C oxidase, cbb3-type, subunit III
Cytochrom_B558a	PF05038	Cytochrome Cytochrome b558 alpha-subunit
Cytochrom_C	PF00034	Cytochrome c
Cytokin_check_N	PF10407	Cdc14 phosphatase binding protein N-terminus
DASH_Hsk3	PF08227	DASH complex subunit Hsk3 like
dCMP_cyt_deam_2	PF08211	Cytidine and deoxycytidylate deaminase zinc-binding region
DDA1	PF10172	Det1 complexing ubiquitin ligase
DDE_Tnp_1	PF01609	Transposase DDE domain
DDE_Tnp_1_2	PF13586	Transposase DDE domain
DDRGK	PF09756	DDRGK domain
Defensin_2	PF01097	Arthropod defensin
Defensin_big	PF14862	Big defensin
Dehydrin	PF00257	Dehydrin
DGCR6	PF07324	DiGeorge syndrome critical region 6 (DGCR6) protein
DinB	PF05163	DinB family
DIPSY	PF11763	Cell-wall adhesin ligand-binding C-terminal
Disaggr_assoc	PF08480	Disaggregatase related
Dispanin	PF04505	Interferon-induced transmembrane protein
DM13	PF10517	Electron transfer DM13
DMAP1	PF05499	DNA methyltransferase 1-associated protein 1 (DMAP1)
DnaB_2	PF07261	Replication initiation and membrane attachment
DNA_pol_delta_4	PF04081	DNA polymerase delta, subunit 4
DNA_repr_REX1B	PF14966	DNA repair REX1-B
DNA_RNApol_7kD	PF03604	DNA directed RNA polymerase, 7 kDa subunit
DoxX_2	PF13564	DoxX-like family
DPCD	PF14913	DPCD protein family
dTDP_sugar_isom	PF00908	dTDP-4-dehydrorhamnose 3,5-epimerase
DTHCT	PF08070	DTHCT (NUC029) region
DTW	PF03942	DTW domain
DUF1003	PF06210	Protein of unknown function (DUF1003)
DUF1077	PF06417	Protein of unknown function (DUF1077)
DUF1083	PF06452	Domain of unknown function (DUF1083)
DUF1113	PF06541	Protein of unknown function (DUF1113)
DUF1120	PF06551	Protein of unknown function (DUF1120)
DUF1154	PF06631	Protein of unknown function (DUF1154)
DUF1178	PF06676	Protein of unknown function (DUF1178)
DUF1180	PF06679	Protein of unknown function (DUF1180)
DUF1203	PF06718	Protein of unknown function (DUF1203)
DUF1215	PF06744	Protein of unknown function (DUF1215)
DUF1242	PF06842	Protein of unknown function (DUF1242)
DUF1269	PF06897	Protein of unknown function (DUF1269)
DUF1294	PF06961	Protein of unknown function (DUF1294)
DUF1311	PF07007	Protein of unknown function (DUF1311)
DUF1325	PF07039	SGF29 tudor-like domain
DUF1330	PF07045	Protein of unknown function (DUF1330)
DUF1343	PF07075	Protein of unknown function (DUF1343)
DUF1395	PF07160	Protein of unknown function (DUF1395)
DUF1501	PF07394	Protein of unknown function (DUF1501)
DUF1502	PF07397	Repeat of unknown function (DUF1502)
DUF1509	PF07420	Protein of unknown function (DUF1509)
DUF1517	PF07466	Protein of unknown function (DUF1517)
DUF1602	PF07673	Protein of unknown function (DUF1602)
DUF161	PF02588	Uncharacterized BCR, YitT family COG1284
DUF1615	PF07759	Protein of unknown function (DUF1615)
DUF1619	PF07773	Protein of unknown function (DUF1619)
DUF1624	PF07786	Protein of unknown function (DUF1624)
DUF167	PF02594	Uncharacterised ACR, YggU family COG1872
DUF1674	PF07896	Protein of unknown function (DUF1674)
DUF1675	PF07897	Protein of unknown function (DUF1675)
DUF1681	PF07933	Protein of unknown function (DUF1681)
DUF1703	PF08011	Protein of unknown function (DUF1703)
DUF1706	PF08020	Protein of unknown function (DUF1706)
DUF1746	PF08508	Fungal domain of unknown function (DUF1746)
DUF1751	PF08551	Eukaryotic integral membrane protein (DUF1751)
DUF1754	PF08555	Eukaryotic family of unknown function (DUF1754)
DUF1757	PF08560	Protein of unknown function (DUF1757)
DUF1764	PF08576	Eukaryotic protein of unknown function (DUF1764)
DUF1770	PF08589	Fungal protein of unknown function (DUF1770)
DUF1775	PF07987	Domain of unkown function (DUF1775)
DUF1810	PF08837	Protein of unknown function (DUF1810)
DUF1814	PF08843	Nucleotidyl transferase of unknown function (DUF1814)
DUF1838	PF08894	Protein of unknown function (DUF1838)
DUF1846	PF08903	Domain of unknown function (DUF1846)
DUF1883	PF08980	Domain of unknown function (DUF1883)
DUF1903	PF08991	Domain of unknown function (DUF1903)
DUF1961	PF09224	Domain of unknown function (DUF1961)
DUF1962	PF09227	Domain of unknown function (DUF1962)
DUF1963	PF09234	Domain of unknown function (DUF1963)
DUF2003	PF09404	Eukaryotic protein of unknown function (DUF2003)
DUF2015	PF09435	Fungal protein of unknown function (DUF2015)
DUF2029	PF09594	Protein of unknown function (DUF2029)
DUF2039	PF10217	Uncharacterized conserved protein (DUF2039)
DUF2042	PF09743	Uncharacterized conserved protein (DUF2042)
DUF2043	PF09740	Uncharacterized conserved protein (DUF2043)
DUF2064	PF09837	Uncharacterized protein conserved in bacteria (DUF2064)
DUF2076	PF09849	Uncharacterized protein conserved in bacteria (DUF2076)
DUF2204	PF09970	Nucleotidyl transferase of unknown function (DUF2204)
DUF2220	PF09983	Uncharacterized protein conserved in bacteria C-term(DUF2220)
DUF2237	PF09996	Uncharacterized protein conserved in bacteria (DUF2237)
DUF2252	PF10009	Uncharacterized protein conserved in bacteria (DUF2252)
DUF2293	PF10056	Uncharacterized conserved protein (DUF2293)
DUF2306	PF10067	Predicted membrane protein (DUF2306)
DUF2315	PF10231	Uncharacterised conserved protein (DUF2315)
DUF2346	PF09803	Uncharacterized conserved protein (DUF2346)
DUF2352	PF09817	Uncharacterized conserved protein (DUF2352)
DUF2356	PF10189	Conserved protein (DUF2356)
DUF2358	PF10184	Uncharacterized conserved protein (DUF2358)
DUF2363	PF10155	Uncharacterized conserved protein (DUF2363)
DUF2365	PF10157	Uncharacterized conserved protein (DUF2365)
DUF2367	PF10164	Uncharacterized conserved protein (DUF2367)
DUF2372	PF10178	Uncharacterised conserved protein (DUF2372)
DUF2382	PF09557	Domain of unknown function (DUF2382)
DUF2406	PF10295	Uncharacterised protein (DUF2406)
DUF2410	PF10307	Hypothetical protein (DUF2410)
DUF2416	PF10315	Protein of unknown function (DUF2416)
DUF2420	PF10336	Protein of unknown function (DUF2420)
DUF2430	PF10353	Protein of unknown function (DUF2430)
DUF2456	PF10445	Protein of unknown function (DUF2456)
DUF2475	PF10629	Protein of unknown function (DUF2475)
DUF2513	PF10711	Hypothetical protein (DUF2513)
DUF2530	PF10745	Protein of unknown function (DUF2530)
DUF2561	PF10812	Protein of unknown function (DUF2561)
DUF2578	PF10843	Protein of unknown function (DUF2578)
DUF258	PF03193	Protein of unknown function, DUF258
DUF262	PF03235	Protein of unknown function DUF262
DUF2697	PF10906	Protein of unknown function (DUF2697)
DUF2702	PF10863	Protein of unknown function (DUF2702)
DUF2763	PF10961	Protein of unknown function (DUF2763)
DUF2780	PF11075	Protein of unknown function VcgC/VcgE (DUF2780)
DUF2786	PF10979	Protein of unknown function (DUF2786)
DUF2790	PF10976	Protein of unknown function (DUF2790)
DUF2804	PF10974	Protein of unknown function (DUF2804)
DUF2834	PF11196	Protein of unknown function (DUF2834)
DUF2867	PF11066	Protein of unknown function (DUF2867)
DUF2870	PF11069	Protein of unknown function (DUF2870)
DUF288	PF03385	Protein of unknown function, DUF288
DUF2892	PF11127	Protein of unknown function (DUF2892)
DUF2945	PF11160	Protein of unknown function (DUF2945)
DUF2961	PF11175	Protein of unknown function (DUF2961)
DUF303	PF03629	Domain of unknown function (DUF303)
DUF3128	PF11326	Protein of unknown function (DUF3128)
DUF3135	PF11333	Protein of unknown function (DUF3135)
DUF3184	PF11380	Protein of unknown function (DUF3184)
DUF3203	PF11462	Protein of unknown function (DUF3203)
DUF3215	PF11503	Protein of unknown function (DUF3215)
DUF3224	PF11528	Protein of unknown function (DUF3224)
DUF3238	PF11579	Protein of unknown function (DUF3238)
DUF3294	PF07957	Protein of unknown function (DUF3294)
DUF3317	PF11779	Protein of unknown function (DUF3317)
DUF3321	PF11968	Putative methyltransferase (DUF3321)
DUF333	PF03891	Domain of unknown function (DUF333)
DUF3342	PF11822	Domain of unknown function (DUF3342)
DUF3429	PF11911	Protein of unknown function (DUF3429)
DUF3472	PF11958	Domain of unknown function (DUF3472)
DUF3494	PF11999	Protein of unknown function (DUF3494)
DUF3500	PF12006	Protein of unknown function (DUF3500)
DUF3508	PF12018	Domain of unknown function (DUF3508)
DUF3584	PF12128	Protein of unknown function (DUF3584)
DUF3626	PF12294	Protein of unknown function (DUF3626)
DUF3719	PF12516	Protein of unknown function (DUF3719)
DUF3732	PF12532	Protein of unknown function (DUF3732)
DUF3812	PF12757	Protein of unknown function (DUF3812)
DUF3830	PF12903	Protein of unknown function (DUF3830)
DUF3844	PF12955	Domain of unknown function (DUF3844)
DUF3883	PF13020	Domain of unknown function (DUF3883)
DUF3958	PF13125	Protein of unknown function (DUF3958)
DUF399	PF04187	Protein of unknown function, DUF399
DUF3990	PF13151	Protein of unknown function (DUF3990)
DUF4002	PF13164	Protein of unknown function (DUF4002)
DUF4015	PF13200	Putative glycosyl hydrolase domain
DUF4042	PF13251	Domain of unknown function (DUF4042)
DUF4078	PF13300	Domain of unknown function (DUF4078)
DUF4142	PF13628	Domain of unknown function (DUF4142)
DUF4149	PF13664	Domain of unknown function (DUF4149)
DUF418	PF04235	Protein of unknown function (DUF418)
DUF4185	PF13810	Domain of unknown function (DUF4185)
DUF4200	PF13863	Domain of unknown function (DUF4200)
DUF4201	PF13870	Domain of unknown function (DUF4201)
DUF4205	PF13898	Domain of unknown function (DUF4205)
DUF4215	PF13948	Domain of unknown function (DUF4215)
DUF4225	PF13988	Protein of unknown function (DUF4225)
DUF423	PF04241	Protein of unknown function (DUF423)
DUF4237	PF14021	Protein of unknown function (DUF4237)
DUF4259	PF14078	Domain of unknown function (DUF4259)
DUF4272	PF14094	Domain of unknown function (DUF4272)
DUF4284	PF14112	Domain of unknown function (DUF4284)
DUF4298	PF14131	Domain of unknown function (DUF4298)
DUF4303	PF14136	Domain of unknown function (DUF4303)
DUF4317	PF14199	Domain of unknown function (DUF4317)
DUF4325	PF14213	Domain of unknown function (DUF4325)
DUF4345	PF14248	Domain of unknown function (DUF4345)
DUF4347	PF14252	Domain of unknown function (DUF4347)
DUF4385	PF14328	Domain of unknown function (DUF4385)
DUF4396	PF14342	Domain of unknown function (DUF4396)
DUF4440	PF14534	Domain of unknown function (DUF4440)
DUF4443	PF14544	Domain of unknown function (DUF4443)
DUF4460	PF14687	Domain of unknown function (DUF4460)
DUF4464	PF14713	Domain of unknown function (DUF4464)
DUF4477	PF14780	Domain of unknown function (DUF4477)
DUF448	PF04296	Protein of unknown function (DUF448)
DUF4483	PF14825	Domain of unknown function (DUF4483)
DUF4486	PF14858	Domain of unknown function (DUF4486)
DUF4490	PF14892	Domain of unknown function (DUF4490)
DUF4496	PF14908	Domain of unknown function (DUF4496)
DUF4498	PF14926	Domain of unknown function (DUF4498)
DUF4515	PF14988	Domain of unknown function (DUF4515)
DUF4520	PF15016	Domain of unknown function (DUF4520)
DUF4536	PF15055	Domain of unknown function (DUF4536)
DUF4539	PF15072	Domain of unknown function (DUF4539)
DUF4558	PF15104	Domain of unknown function (DUF4558)
DUF4564	PF15169	Domain of unknown function (DUF4564)
DUF4586	PF15239	Domain of unknown function (DUF4586)
DUF4588	PF15251	Domain of unknown function (DUF4588)
DUF4591	PF15261	Domain of unknown function (DUF4591)
DUF4598	PF15370	Domain of unknown function (DUF4598)
DUF4602	PF15375	Domain of unknown function (DUF4602)
DUF4604	PF15377	Domain of unknown function (DUF4604)
DUF4639	PF15479	Domain of unknown function (DUF4639)
DUF4646	PF15496	Domain of unknown function (DUF4646)
DUF468	PF04318	Protein of unknown function (DUF468)
DUF475	PF04332	Protein of unknown function (DUF475)
DUF488	PF04343	Protein of unknown function, DUF488
DUF525	PF04379	Protein of unknown function (DUF525)
DUF543	PF04418	Domain of unknown function (DUF543)
DUF588	PF04535	Domain of unknown function (DUF588)
DUF599	PF04654	Protein of unknown function, DUF599
DUF664	PF04978	Protein of unknown function (DUF664)
DUF667	PF05018	Protein of unknown function (DUF667)
DUF674	PF05056	Protein of unknown function (DUF674)
DUF718	PF05336	Domain of unknown function (DUF718)
DUF77	PF01910	Domain of unknown function DUF77
DUF779	PF05610	Protein of unknown function (DUF779)
DUF788	PF05620	Protein of unknown function (DUF788)
DUF796	PF05638	Protein of unknown function (DUF796)
DUF837	PF05769	Protein of unknown function (DUF837)
DUF839	PF05787	Bacterial protein of unknown function (DUF839)
DUF846	PF05832	Eukaryotic protein of unknown function (DUF846)
DUF883	PF05957	Bacterial protein of unknown function (DUF883)
DUF885	PF05960	Bacterial protein of unknown function (DUF885)
DUF899	PF05988	Bacterial protein of unknown function (DUF899)
DUF900	PF05990	Alpha/beta hydrolase of unknown function (DUF900)
DUF938	PF06080	Protein of unknown function (DUF938)
DUF947	PF06102	Domain of unknown function (DUF947)
DUF962	PF06127	Protein of unknown function (DUF962)
DUF968	PF06147	Protein of unknown function (DUF968)
DUF999	PF06198	Protein of unknown function (DUF999)
Dymeclin	PF09742	Dyggve-Melchior-Clausen syndrome protein
Dynactin_p22	PF07426	Dynactin subunit p22
Dzip-like_N	PF13815	Iguana/Dzip1-like DAZ-interacting protein N-terminal
E1_DerP2_DerF2	PF02221	ML domain
E6	PF00518	Early Protein (E6)
EAL	PF00563	EAL domain
EB	PF01683	EB module
Ecl1	PF12855	Life-span regulatory factor
Eco57I	PF07669	Eco57I restriction-modification methylase
EGF_CA	PF07645	Calcium-binding EGF domain
EI24	PF07264	Etoposide-induced protein 2.4 (EI24)
eIF_4EBP	PF05456	Eukaryotic translation initiation factor 4E binding protein (EIF4EBP)
EIIC-GAT	PF03611	PTS system sugar-specific permease component
Elf1	PF05129	Transcription elongation factor Elf1 like
Endonuclease_1	PF04231	Endonuclease I
Enhancin	PF03272	Viral enhancin protein
Enkurin	PF13864	Calmodulin-binding
Enterotoxin_a	PF01375	Heat-labile enterotoxin alpha chain
Epimerase_2	PF02350	UDP-N-acetylglucosamine 2-epimerase
ER	PF01133	Enhancer of rudimentary
Erg28	PF03694	Erg28 like protein
ETX_MTX2	PF03318	Clostridium epsilon toxin ETX/Bacillus mosquitocidal toxin MTX2
EutN_CcmL	PF03319	Ethanolamine utilisation protein EutN/carboxysome
ExbD	PF02472	Biopolymer transport protein ExbD/TolR
F1F0-ATPsyn_F	PF10791	Mitochondrial F1-F0 ATP synthase subunit F of fungi
FAD_binding_9	PF08021	Siderophore-interacting FAD-binding domain
FAM178	PF14816	Family of unknown function, FAM178
FAM72	PF14976	FAM72 protein
FAM92	PF06730	FAM92 protein
FA_FANCE	PF11510	Fanconi Anaemia group E protein FANCE
Fer4_11	PF13247	4Fe-4S dicluster domain
Fer4_5	PF12801	4Fe-4S binding domain
Ferritin	PF00210	Ferritin-like domain
Ferritin-like	PF12902	Ferritin-like
FIBP	PF05427	Acidic fibroblast growth factor binding (FIBP)
Fig1	PF12351	Ca2+ regulator and membrane fusion protein Fig1
FIST	PF08495	FIST N domain
FixP_N	PF14715	N-terminal domain of cytochrome oxidase-cbb3, FixP
FKBP_N	PF01346	Domain amino terminal to FKBP-type peptidyl-prolyl isomerase
Flavodoxin_2	PF02525	Flavodoxin-like fold
Flavodoxin_5	PF12724	Flavodoxin domain
FlgM	PF04316	Anti-sigma-28 factor, FlgM
Flg_bb_rod	PF00460	Flagella basal body rod protein
Folliculin	PF11704	Vesicle coat protein involved in Golgi to plasma membrane transport
FOP_dimer	PF09398	FOP N terminal dimerisation domain
FPL	PF09758	Uncharacterised conserved protein
FR47	PF08445	FR47-like protein
Fra10Ac1	PF09725	Folate-sensitive fragile site protein Fra10Ac1
FRG	PF08867	FRG domain
FrhB_FdhB_C	PF04432	Coenzyme F420 hydrogenase/dehydrogenase, beta subunit C terminus
FSA_C	PF10479	Fragile site-associated protein C-terminus
FtsK_SpoIIIE	PF01580	FtsK/SpoIIIE family
Fumerase	PF05681	Fumarate hydratase (Fumerase)
Fumerase_C	PF05683	Fumarase C-terminus
Fun_ATP-synt_8	PF05933	Fungal ATP synthase protein 8 (A6L)
Fve	PF09259	Fungal immunomodulatory protein Fve
G10	PF01125	G10 protein
G3P_antiterm	PF04309	Glycerol-3-phosphate responsive antiterminator
Gas_vesicle	PF00741	Gas vesicle protein
GCC2_GCC3	PF07699	GCC2 and GCC3
GCM	PF03615	GCM motif protein
GCS2	PF04107	Glutamate-cysteine ligase family 2(GCS2)
Gcw_chp	PF09694	Bacterial protein of unknown function (Gcw_chp)
Gemin7	PF11095	Gem-associated protein 7 (Gemin7)
GEMIN8	PF15348	Gemini of Cajal bodies-associated protein 8
GerA	PF03323	Bacillus/Clostridium GerA spore germination protein
GFP	PF01353	Green fluorescent protein
GGDEF	PF00990	GGDEF domain
GH3	PF03321	GH3 auxin-responsive promoter
GHL6	PF14871	Hypothetical glycosyl hydrolase 6
GILT	PF03227	Gamma interferon inducible lysosomal thiol reductase (GILT)
Glucos_trans_II	PF14264	Glucosyl transferase GtrII
Glutaminase	PF04960	Glutaminase
Glutenin_hmw	PF03157	High molecular weight glutenin subunit
Glycolytic	PF00274	Fructose-bisphosphate aldolase class-I
Glyco_hydro_19	PF00182	Chitinase class I
Glyco_hydro_25	PF01183	Glycosyl hydrolases family 25
Glyco_hydro_39	PF01229	Glycosyl hydrolases family 39
Glyco_hydro_44	PF12891	Glycoside hydrolase family 44
Glyco_hydro_46	PF01374	Glycosyl hydrolase family 46
Glyco_hydro_49	PF03718	Glycosyl hydrolase family 49
Glyco_hydro_8	PF01270	Glycosyl hydrolases family 8
Glyco_tranf_2_2	PF10111	Glycosyltransferase like family 2
Glyco_tranf_2_4	PF13704	Glycosyl transferase family 2
Glyco_transf_10	PF00852	Glycosyltransferase family 10 (fucosyltransferase)
Glyco_transf_18	PF15024	Glycosyltransferase family 18
Glyco_transf_43	PF03360	Glycosyltransferase family 43
Glyco_transf_92	PF01697	Glycosyltransferase family 92
Glyco_trans_1_2	PF13524	Glycosyl transferases group 1
Glyco_trans_1_3	PF13528	Glycosyl transferase family 1
Glyoxalase_3	PF13468	Glyoxalase-like domain
GMP_PDE_delta	PF05351	GMP-PDE, delta subunit
Gon7	PF08738	Gon7 family
gp45-slide_C	PF09116	gp45 sliding clamp, C terminal
GPP34	PF05719	Golgi phosphoprotein 3 (GPP34)
Granulin	PF00396	Granulin
GRIM-19	PF06212	GRIM-19 protein
GrpE	PF01025	GrpE
GSDH	PF07995	Glucose / Sorbosone dehydrogenase
Gsf2	PF11055	Glucose signalling factor 2
GSH-S_ATP	PF02955	Prokaryotic glutathione synthetase, ATP-grasp domain
GSP_synth	PF03738	Glutathionylspermidine synthase preATP-grasp
Guanylate_cyc_2	PF09778	Guanylylate cyclase
GvpD	PF07088	GvpD gas vesicle protein
GvpK	PF05121	Gas vesicle protein K
GvpO	PF05800	Gas vesicle synthesis protein GvpO
Haem_oxygenas_2	PF14518	Iron-containing redox enzyme
HD_4	PF13328	HD domain
HD_5	PF13487	HD domain
Hepar_II_III	PF07940	Heparinase II/III-like protein
HEPN	PF05168	HEPN domain
Herpes_capsid	PF06112	Gammaherpesvirus capsid protein
Herpes_ORF11	PF04797	Herpesvirus dUTPase protein
Herpes_pp85	PF04637	Herpesvirus phosphoprotein 85 (HHV6-7 U14/HCMV UL25)
Herpes_UL45	PF05473	UL45 protein
Herpes_UL52	PF03121	Herpesviridae UL52/UL70 DNA primase
HI0933_like	PF03486	HI0933-like protein
HNH	PF01844	HNH endonuclease
HNH_3	PF13392	HNH endonuclease
HOOK	PF05622	HOOK protein
Hph	PF13694	Sec63/Sec62 complex-interacting family
HrpE	PF06188	HrpE/YscL/FliH and V-type ATPase subunit E
HSBP1	PF06825	Heat shock factor binding protein 1
HsdM_N	PF12161	HsdM N-terminal domain
HSDR_N	PF04313	Type I restriction enzyme R protein N terminus (HSDR_N)
HSDR_N_2	PF13588	Type I restriction enzyme R protein N terminus (HSDR_N)
HTH_20	PF12840	Helix-turn-helix domain
HTH_38	PF13936	Helix-turn-helix domain
HTH_Tnp_Tc3_1	PF11427	Tc3 transposase
HxlR	PF01638	HxlR-like helix-turn-helix
HXXEE	PF13787	Protein of unknown function with HXXEE motif
HXXSHH	PF07586	Protein of unknown function (DUF1552)
Hydrolase_4	PF12146	Putative lysophospholipase
Hydrophobin_2	PF06766	Fungal hydrophobin
IFT20	PF14931	Intraflagellar transport complex B, subunit 20
IFT43	PF15305	Intraflagellar transport protein 43
IFT46_B_C	PF12317	Intraflagellar transport complex B protein 46 C terminal
IFT57	PF10498	Intra-flagellar transport protein 57
Imm21	PF15569	Immunity protein 21
INCENP_ARK-bind	PF03941	Inner centromere protein, ARK binding region
Inhibitor_I34	PF10466	Saccharopepsin inhibitor I34
Inhibitor_I48	PF10467	Peptidase inhibitor clitocypin
Inp1	PF12634	Inheritance of peroxisomes protein 1
Ins134_P3_kin	PF05770	Inositol 1, 3, 4-trisphosphate 5/6-kinase
INTS2	PF14750	Integrator complex subunit 2
Ipi1_N	PF12333	Rix1 complex component involved in 60S ribosome maturation
IstB_IS21	PF01695	IstB-like ATP binding protein
JTB	PF05439	Jumping translocation breakpoint protein (JTB)
Kazal_1	PF00050	Kazal-type serine protease inhibitor domain
Kazal_2	PF07648	Kazal-type serine protease inhibitor domain
Keratin_B2_2	PF13885	Keratin, high sulfur B2 protein
KIAA1430	PF13879	KIAA1430 homologue
Kinase-like	PF14531	Kinase-like
KxDL	PF10241	Uncharacterized conserved protein
LA-virus_coat	PF09220	L-A virus, major coat protein
LacAB_rpiB	PF02502	Ribose/Galactose Isomerase
Lactamase_B_3	PF13483	Beta-lactamase superfamily domain
LAMTOR	PF15454	Late endosomal/lysosomal adaptor and MAPK and MTOR activator
Ldl_recept_b	PF00058	Low-density lipoprotein receptor repeat class B
LEA_2	PF03168	Late embryogenesis abundant protein
Lebercilin	PF15619	Ciliary protein causing Leber congenital amaurosis disease
Lectin_C	PF00059	Lectin C-type domain
Lge1	PF11488	Transcriptional regulatory protein LGE1
LGT	PF01790	Prolipoprotein diacylglyceryl transferase
LINES_N	PF14694	Lines N-terminus
Lipase_2	PF01674	Lipase (class 2)
Lipocalin	PF00061	Lipocalin / cytosolic fatty-acid binding protein family
Lipocalin_2	PF08212	Lipocalin-like domain
Lipocalin_3	PF12702	Lipocalin-like
Lipoxygenase	PF00305	Lipoxygenase
LKAAEAR	PF15478	Family of unknown function with LKAAEAR motif
LLC1	PF14945	Normal lung function maintenance, Low in Lung Cancer 1 protein
LOH1CR12	PF10158	Tumour suppressor protein
LRRNT_2	PF08263	Leucine rich repeat N-terminal domain
LRR_2	PF07723	Leucine Rich Repeat
LRS4	PF10422	Monopolin complex subunit LRS4
Lys	PF00062	C-type lysozyme/alpha-lactalbumin family
Lysozyme_like	PF13702	Lysozyme-like
LytR_cpsA_psr	PF03816	Cell envelope-related transcriptional attenuator domain
L_HGMIC_fpl	PF10242	Lipoma HMGIC fusion partner-like protein
M-factor	PF03855	M-factor
M60-like	PF13402	Peptidase M60-like family
Macoilin	PF09726	Transmembrane protein
MACPF	PF01823	MAC/Perforin domain
Macro_2	PF14519	Macro-like domain
Mago-bind	PF09282	Mago binding
Mak10	PF04112	Mak10 subunit, NatC N(alpha)-terminal acetyltransferase
MAM1	PF10434	Monopolin complex protein MAM1
MAPKK1_Int	PF08923	Mitogen-activated protein kinase kinase 1 interacting
MazG-like	PF12643	MazG-like family
MBA1	PF07961	MBA1-like protein
MbeD_MobD	PF04899	MbeD/MobD like
MCPsignal	PF00015	Methyl-accepting chemotaxis protein (MCP) signalling domain
McrBC	PF10117	McrBC 5-methylcytosine restriction system component
MEA1	PF06910	Male enhanced antigen 1 (MEA1)
Mec-17	PF05301	Touch receptor neuron protein Mec-17
Meckelin	PF09773	Meckelin (Transmembrane protein 67)
Med11	PF10280	Mediator complex protein
Med2	PF11214	Mediator complex subunit 2
Med20	PF08612	TATA-binding related factor (TRF) of subunit 20 of Mediator complex
Med25_VWA	PF11265	Mediator complex subunit 25 von Willebrand factor type A
Med27	PF11571	Mediator complex subunit 27
Med9	PF07544	RNA polymerase II transcription mediator complex subunit 9
Mei4	PF13971	Meiosis-specific protein Mei4
Mei5	PF10376	Double-strand recombination repair protein
Meiotic_rec114	PF03525	Meiotic recombination protein rec114
Mer2	PF09074	Mer2
MerB	PF03243	Alkylmercury lyase
MerT	PF02411	MerT mercuric transport protein
Metallothio_11	PF02066	Metallothionein family 11
Metallothio_Euk	PF12749	Eukaryotic metallothionein
Metallothi_Euk2	PF12809	Eukaryotic metallothionein
Methylase_S	PF01420	Type I restriction modification DNA specificity domain
Methyltransf_19	PF04672	S-adenosyl methyltransferase
Methyltransf_7	PF03492	SAM dependent carboxyl methyltransferase
MFS_1_like	PF12832	MFS_1 like family
MgtC	PF02308	MgtC family
Mhr1	PF12829	Transcriptional regulation of mitochondrial recombination
MiAMP1	PF09117	MiAMP1
Mic1	PF07035	Colon cancer-associated protein Mic1-like
mIF3	PF14877	Mitochondrial translation initiation factor
Mitochondr_Som1	PF11093	Mitochondrial export protein Som1
Mito_fiss_Elm1	PF06258	Mitochondrial fission ELM1
Mlf1IP	PF10248	Myelodysplasia-myeloid leukemia factor 1-interacting protein
MMR1	PF08505	Mitochondrial Myo2 receptor-related protein
MNE1	PF13762	Mitochondrial splicing apparatus component
MNHE	PF01899	Na+/H+ ion antiporter subunit
Mn_catalase	PF05067	Manganese containing catalase
MoaF	PF10703	Molybdenum cofactor biosynthesis protein F
MoCo_carrier	PF12694	Putative molybdenum carrier
MotA_ExbB	PF01618	MotA/TolQ/ExbB proton channel family
MPLKIP	PF15502	M-phase-specific PLK1-interacting protein
MPP6	PF10175	M-phase phosphoprotein 6
Mqo	PF06039	Malate:quinone oxidoreductase (Mqo)
MRJP	PF03022	Major royal jelly protein
MRP-L27	PF09809	Mitochondrial ribosomal protein L27
MRP-S28	PF10213	Mitochondrial ribosomal subunit protein
MrpF_PhaF	PF04066	Multiple resistance and pH regulation protein F (MrpF / PhaF)
MRP_L53	PF10780	39S ribosomal protein L53/MRP-L53
MRVI1	PF05781	MRVI1 protein
MscL	PF01741	Large-conductance mechanosensitive channel, MscL
MTP18	PF10558	Mitochondrial 18 KDa protein (MTP18)
Mtr2	PF10429	Nuclear pore RNA shuttling protein Mtr2
Mu-transpos_C	PF09299	Mu transposase, C-terminal
MUG113	PF13455	Meiotically up-regulated gene 113
Mvb12	PF09452	ESCRT-I subunit Mvb12
Myb_DNA-bind_4	PF13837	Myb/SANT-like DNA-binding domain
MYCBPAP	PF14646	MYCBP-associated protein family
N6_Mtase	PF02384	N-6 DNA Methylase
NA37	PF04245	37-kD nucleoid-associated bacterial protein
NAD-GH	PF10712	NAD-specific glutamate dehydrogenase
NADHdh	PF00146	NADH dehydrogenase
Nbl1_Borealin_N	PF10444	Nbl1 / Borealin N terminal
NCD2	PF04905	NAB conserved region 2 (NCD2)
Nckap1	PF09735	Membrane-associated apoptosis protein
NDUFB10	PF10249	NADH-ubiquinone oxidoreductase subunit 10
Ndufs5	PF10200	NADH:ubiquinone oxidoreductase, NDUFS5-15kDa
NDUF_B4	PF07225	NADH-ubiquinone oxidoreductase B15 subunit (NDUFB4)
NDUF_B8	PF05821	NADH-ubiquinone oxidoreductase ASHI subunit (CI-ASHI or NDUFB8)
NEP	PF10167	Uncharacterised conserved protein
NERD	PF08378	Nuclease-related domain
NICE-3	PF07406	NICE-3 protein
NiFeSe_Hases	PF00374	Nickel-dependent hydrogenase
NlpE	PF04170	NlpE N-terminal domain
NMN_transporter	PF04973	Nicotinamide mononucleotide transporter
NMT1_2	PF13379	NMT1-like family
NodS	PF05401	Nodulation protein S (NodS)
Nop10p	PF04135	Nucleolar RNA-binding protein, Nop10p family
NT5C	PF06941	5' nucleotidase, deoxy (Pyrimidine), cytosolic type C protein (NT5C)
Nuc-transf	PF10127	Predicted nucleotidyltransferase
Nuc_deoxyrib_tr	PF05014	Nucleoside 2-deoxyribosyltransferase
Nuc_H_symport	PF03825	Nucleoside H+ symporter
NUP	PF06516	Purine nucleoside permease (NUP)
Nup35_RRM	PF05172	Nup53/35/40-type RNA recognition motif
Nup35_RRM_2	PF14605	Nup53/35/40-type RNA recognition motif
OpuAC	PF04069	Substrate binding domain of ABC-type glycine betaine transport system
Opy2	PF09463	Opy2 protein
Ost4	PF10215	Oligosaccaryltransferase
Oxidored_q3	PF00499	NADH-ubiquinone/plastoquinone oxidoreductase chain 6
P22_CoatProtein	PF11651	P22 coat protein - gene protein 5
PA-IIL	PF07472	Fucose-binding lectin II (PA-IIL)
PaaSYMP	PF14738	Solute carrier (proton/amino acid symporter), TRAMD3 or PAT1
PAC2	PF09754	PAC2 family
Pacifastin_I	PF05375	Pacifastin inhibitor (LCMII)
PAE	PF03283	Pectinacetylesterase
PAP2_C	PF14360	PAP2 superfamily C-terminal
ParBc	PF02195	ParB-like nuclease domain
PaREP1	PF05942	Archaeal PaREP1/PaREP8 family
PA_decarbox	PF05870	Phenolic acid decarboxylase (PAD)
PBP_like_2	PF12849	PBP superfamily domain
PDDEXK_2	PF12784	PD-(D/E)XK nuclease family transposase
PDH	PF02153	Prephenate dehydrogenase
Pecanex_C	PF05041	Pecanex protein (C-terminus)
Pellino	PF04710	Pellino
PEN-2	PF10251	Presenilin enhancer-2 subunit of gamma secretase
Pentapeptide	PF00805	Pentapeptide repeats (8 copies)
Pentapeptide_4	PF13599	Pentapeptide repeats (9 copies)
Peptidase_C1	PF00112	Papain family cysteine protease
Peptidase_C25	PF01364	Peptidase family C25
Peptidase_C26	PF07722	Peptidase C26
Peptidase_C39_2	PF13529	Peptidase_C39 like family
Peptidase_C69	PF03577	Peptidase family C69
Peptidase_M54	PF07998	Peptidase family M54
Peptidase_M6	PF05547	Immune inhibitor A peptidase M6
Peptidase_M61	PF05299	M61 glycyl aminopeptidase
Peptidase_M64	PF09471	IgA Peptidase M64
Peptidase_M66	PF10462	Peptidase M66
Peptidase_S51	PF03575	Peptidase family S51
Peptidase_S64	PF08192	Peptidase family S64
Pep_deformylase	PF01327	Polypeptide deformylase
Perilipin	PF03036	Perilipin family
Peroxin-22	PF12827	Peroxisomal biogenesis protein family
Pertussis_S1	PF02917	Pertussis toxin, subunit 1
Pga1	PF10333	GPI-Mannosyltransferase II co-activator
PhaG_MnhG_YufB	PF03334	Na+/H+ antiporter subunit
Pheromone	PF08015	Fungal mating-type pheromone
PHF5	PF03660	PHF5-like protein
Phg_2220_C	PF09524	Conserved phage C-terminus (Phg_2220_C)
Phi_1	PF04674	Phosphate-induced protein 1 conserved region
Pho86	PF11124	Inorganic phosphate transporter Pho86
Pho88	PF10032	Phosphate transport (Pho88)
Phosphonate-bd	PF12974	ABC transporter, phosphonate, periplasmic substrate-binding protein
PhoU_div	PF01865	Protein of unknown function DUF47
Phytoreo_Pns	PF05451	Phytoreovirus nonstructural protein Pns10/11
PH_6	PF15406	Pleckstrin homology domain
Picorna_P3A	PF06363	Picornaviridae P3A protein
PIG-X	PF08320	PIG-X / PBN1
PIG-Y	PF15159	Phosphatidylinositol N-acetylglucosaminyltransferase subunit Y
PIH1	PF08190	pre-RNA processing PIH1/Nop17
PKD	PF00801	PKD domain
Plant_tran	PF04827	Plant transposon protein
Plasmid_stabil	PF05016	Plasmid stabilisation system protein
PLDc_N	PF13396	Phospholipase_D-nuclease N-terminal
Plus-3	PF03126	Plus-3 domain
PMP1_2	PF08114	ATPase proteolipid family
PNRC	PF15365	Proline-rich nuclear receptor coactivator
POC1	PF10450	POC1 chaperone
Pollen_Ole_e_I	PF01190	Pollen proteins Ole e I like
PP2	PF14299	Phloem protein 2
PRA1	PF03208	PRA1 family protein
priB_priC	PF07445	Primosomal replication protein priB and priC
Prominin	PF05478	Prominin
Proteasom_Rpn13	PF04683	Proteasome complex subunit Rpn13 ubiquitin receptor
Prothymosin	PF03247	Prothymosin/parathymosin family
Protocadherin	PF08374	Protocadherin
Pro_Al_protease	PF02983	Alpha-lytic protease prodomain
PRTase_3	PF15610	PRTase ComF-like
PSI	PF01437	Plexin repeat
PS_pyruv_trans	PF04230	Polysaccharide pyruvyl transferase
PTase_Orf2	PF11468	Aromatic prenyltransferase Orf2
PTPS	PF01242	6-pyruvoyl tetrahydropterin synthase
PTS-HPr	PF00381	PTS HPr component phosphorylation site
Pur_DNA_glyco	PF02245	Methylpurine-DNA glycosylase (MPG)
Rab3-GTPase_cat	PF13890	Rab3 GTPase-activating protein catalytic subunit
Rad60-SLD_2	PF13881	Ubiquitin-2 like Rad60 SUMO-like
Radial_spoke	PF04712	Radial spokehead-like protein
RALF	PF05498	Rapid ALkalinization Factor (RALF)
RAMP4	PF06624	Ribosome associated membrane protein RAMP4
RBP_receptor	PF14752	Retinol binding protein receptor
RbsD_FucU	PF05025	RbsD / FucU transport protein family
RecA	PF00154	recA bacterial DNA recombination protein
Relaxase	PF03432	Relaxase/Mobilisation nuclease domain
Reprolysin_3	PF13582	Metallo-peptidase family M12B Reprolysin-like
Rep_4	PF05797	Yeast trans-acting factor (REP1/REP2)
Rep_fac-A_3	PF08661	Replication factor A protein 3
Reticulon	PF02453	Reticulon
RHH_2	PF03693	Uncharacterised protein family (UPF0156)
Rho_N	PF07498	Rho termination factor, N-terminal domain
RIB43A	PF05914	RIB43A
Ribonuclease_P	PF00825	Ribonuclease P
Ribonuc_red_sm	PF00268	Ribonucleotide reductase, small chain
Ribosomal_L12	PF00542	Ribosomal protein L7/L12 C-terminal domain
Ribosomal_L17	PF01196	Ribosomal protein L17
Ribosomal_L28	PF00830	Ribosomal L28 family
Ribosomal_L31	PF01197	Ribosomal protein L31
Ribosomal_L33	PF00471	Ribosomal protein L33
Ribosomal_L35p	PF01632	Ribosomal protein L35
Ribosomal_L36e	PF01158	Ribosomal protein L36e
Ribosomal_L37ae	PF01780	Ribosomal L37ae protein family
Ribosomal_L38e	PF01781	Ribosomal L38e protein family
Ribosomal_L39	PF00832	Ribosomal L39 protein
Ribosomal_S17e	PF00833	Ribosomal S17
Ribosomal_S19	PF00203	Ribosomal protein S19
Ribosomal_S21	PF01165	Ribosomal protein S21
Ribosomal_S26e	PF01283	Ribosomal protein S26e
Ribosomal_S27e	PF01667	Ribosomal protein S27
RIP	PF00161	Ribosome inactivating protein
RNase_P_pop3	PF08228	RNase P subunit Pop3
RNA_polI_A14	PF08203	Yeast RNA polymerase I subunit RPA14
RNA_pol_L_2	PF13656	RNA polymerase Rpb3/Rpb11 dimerisation domain
RNA_pol_N	PF01194	RNA polymerases N / 8 kDa subunit
RNA_pol_Rpb6	PF01192	RNA polymerase Rpb6
RNA_pol_Rpb8	PF03870	RNA polymerase Rpb8
Robl_LC7	PF03259	Roadblock/LC7 domain
Rod_C	PF10493	Rough deal protein C-terminal region
RolB_RolC	PF02027	RolB/RolC glucosidase family
Rotamase_3	PF13616	PPIC-type PPIASE domain
Rota_NS26	PF01525	Rotavirus NS26
RPA_interact_N	PF14766	Replication protein A interacting N-terminal
Rsc14	PF08586	RSC complex, Rsc14/Ldb7 subunit
RSF	PF14876	Respiratory growth transcriptional regulator
RskA	PF10099	Anti-sigma-K factor rskA
RtcB	PF01139	tRNA-splicing ligase RtcB
Rtt102p	PF09510	Rtt102p-like transcription regulator protein
RUN	PF02759	RUN domain
rve_2	PF13333	Integrase core domain
RVT_3	PF13456	Reverse transcriptase-like
RVT_thumb	PF06817	Reverse transcriptase thumb domain
S10_plectin	PF03501	Plectin/S10 domain
SAB	PF04382	SAB domain
SAS4	PF15460	Something about silencing, SAS, complex subunit 4
SAYSvFN	PF10260	Uncharacterized conserved domain (SAYSvFN)
SBBP	PF06739	Beta-propeller repeat
SBP56	PF05694	56kDa selenium binding protein (SBP56)
SBP_bac_1	PF01547	Bacterial extracellular solute-binding protein
SBP_bac_11	PF13531	Bacterial extracellular solute-binding protein
SBP_bac_3	PF00497	Bacterial extracellular solute-binding proteins, family 3
SBP_bac_5	PF00496	Bacterial extracellular solute-binding proteins, family 5 Middle
SBP_bac_6	PF13343	Bacterial extracellular solute-binding protein
SBP_bac_8	PF13416	Bacterial extracellular solute-binding protein
SCO1-SenC	PF02630	SCO1/SenC
Sdh_cyt	PF01127	Succinate dehydrogenase/Fumarate reductase transmembrane subunit
SEC-C	PF02810	SEC-C motif
Sec62	PF03839	Translocation protein Sec62
Secretin_N	PF03958	Bacterial type II/III secretion system short domain
SEFIR	PF08357	SEFIR domain
Sensor	PF13796	Putative sensor
SH3BGR	PF04908	SH3-binding, glutamic acid-rich protein
She2p	PF11435	RNA binding protein She2p
Shisa	PF13908	Wnt and FGF inhibitory regulator
SID	PF11778	Septation initiation
Sigma54_activat	PF00158	Sigma-54 interaction domain
SIMPL	PF04402	Protein of unknown function (DUF541)
Siva	PF05458	Cd27 binding protein (Siva)
SLBP_RNA_bind	PF15247	Histone RNA hairpin-binding protein RNA-binding domain
SMK-1	PF04802	Component of IIS longevity pathway SMK-1
SMN	PF06003	Survival motor neuron protein (SMN)
SNAPc_SNAP43	PF09808	Small nuclear RNA activating complex (SNAPc), subunit SNAP43
Snapin_Pallidin	PF14712	Snapin/Pallidin
SnoaL_3	PF13474	SnoaL-like domain
Snurportin1	PF11538	Snurportin1
Spc24	PF08286	Spc24 subunit of Ndc80
SpoIIE	PF07228	Stage II sporulation protein E (SpoIIE)
Spore_permease	PF03845	Spore germination protein
SPOUT_MTase	PF02590	Predicted SPOUT methyltransferase
Spt20	PF12090	Spt20 family
Spt4	PF06093	Spt4/RpoE2 zinc finger
SR-25	PF10500	Nuclear RNA-splicing-associated protein
SRP14	PF02290	Signal recognition particle 14kD protein
SSXT	PF05030	SSXT protein (N-terminal region)
Stanniocalcin	PF03298	Stanniocalcin family
Stb3	PF10330	Putative Sin3 binding protein
STIL_N	PF15253	SCL-interrupting locus protein N-terminus
STN1_2	PF09170	CST, Suppressor of cdc thirteen homolog, complex subunit STN1
STOP	PF05217	STOP protein
SUFU	PF05076	Suppressor of fused protein (SUFU)
Sugarporin_N	PF11471	Maltoporin periplasmic N-terminal extension
SUKH-4	PF14435	SUKH-4 immunity protein
Swi3	PF07962	Replication Fork Protection Component Swi3
Syndecan	PF01034	Syndecan domain
SynMuv_product	PF06047	Ras-induced vulval development antagonist
TATR	PF03430	Trans-activating transcriptional regulator
Tautomerase_2	PF14552	Tautomerase enzyme
TAXi_C	PF14541	Xylanase inhibitor C-terminal
Tbf5	PF06331	Transcription factor TFIIH complex subunit Tfb5
Tcp10_C	PF07202	T-complex protein 10 C-terminus
TctA	PF01970	Tripartite tricarboxylate transporter TctA family
TctB	PF07331	Tripartite tricarboxylate transporter TctB family
Telomere_Sde2_2	PF13297	Telomere stability C-terminal
Ten1_2	PF15490	Telomere-capping, CST complex subunit
TerC	PF03741	Integral membrane protein TerC family
TH1	PF04858	TH1 protein
Thioredoxin_8	PF13905	Thioredoxin-like
Thioredoxin_9	PF14595	Thioredoxin
THP2	PF09432	Tho complex subunit THP2
Tht1	PF04163	Tht1-like nuclear fusion protein
THUMP	PF02926	THUMP domain
TIL	PF01826	Trypsin Inhibitor like cysteine rich domain
TIM21	PF08294	TIM21
Tim44	PF04280	Tim44-like domain
TIR_2	PF13676	TIR domain
TK	PF00265	Thymidine kinase
TLC	PF03219	TLC ATP/ADP transporter
TM2	PF05154	TM2 domain
TM231	PF10149	Transmembrane protein 231
TMEM164	PF14808	TMEM164 family
TMEM18	PF14770	Transmembrane protein 18
TMEM223	PF14640	Transmembrane protein 223
TMEM51	PF15345	Transmembrane protein 51
Tmemb_14	PF03647	Transmembrane proteins 14C
Tmemb_170	PF10190	Putative transmembrane protein 170
Tmemb_18A	PF09771	Transmembrane protein 188
TMPIT	PF07851	TMPIT-like protein
Tom5	PF10642	Mitochondrial import receptor subunit or translocase
TonB_2	PF13103	TonB C terminal
TonB_C	PF03544	Gram-negative bacterial TonB protein C-terminal
Toxin_12	PF07740	Ion channel inhibitory toxin
Toxin_57	PF15535	Putative toxin 57
Toxin_60	PF15607	Putative toxin 60
Toxin_ToxA	PF11584	Proteinaceous host-selective toxin ToxA
Toxin_trans	PF07952	Clostridium neurotoxin, Translocation domain
TPD	PF14811	Protein of unknown function TPD sequence-motif
TPP1	PF10341	Shelterin complex subunit, TPP1/ACD
TraF	PF13728	F plasmid transfer operon protein
Transmemb_17	PF09799	Predicted membrane protein
Transpep_BrtH	PF14399	NlpC/p60-like transpeptidase
Transposase_31	PF04754	Putative transposase, YhgA-like
Transposase_mut	PF00872	Transposase, Mutator family
TraX	PF05857	TraX protein
TrbL	PF04610	TrbL/VirB6 plasmid conjugal transfer protein
TRI9	PF08195	TRI9 protein
Trichoplein	PF13868	Tumour suppressor, Mitostatin
Trigger_C	PF05698	Bacterial trigger factor protein (TF) C-terminus
TrkA_N	PF02254	TrkA-N domain
tRNA-synt_1f	PF01921	tRNA synthetases class I (K)
Trns_repr_metal	PF02583	Metal-sensitive transcriptional repressor
TspO_MBR	PF03073	TspO/MBR family
TylF	PF05711	Macrocin-O-methyltransferase (TylF)
U3_assoc_6	PF08640	U3 small nucleolar RNA-associated protein 6
UAF_Rrn10	PF05234	UAF complex subunit Rrn10
UBN2_3	PF14244	gag-polypeptide of LTR copia-type
UcrQ	PF02939	UcrQ family
Uma2	PF05685	Putative restriction endonuclease
UMPH-1	PF05822	Pyrimidine 5'-nucleotidase (UMPH-1)
UPF0113	PF03657	Uncharacterised protein family (UPF0113)
UPF0121	PF03661	Uncharacterised protein family (UPF0121)
UPF0139	PF03669	Uncharacterised protein family (UPF0139)
UPF0193	PF05250	Uncharacterised protein family (UPF0193)
UPF0197	PF05251	Uncharacterised protein family (UPF0197)
UPF0300	PF08594	Uncharacterised protein family (UPF0300)
UPF0506	PF11703	UPF0506
UT	PF03253	Urea transporter
UVR	PF02151	UvrB/uvrC motif
VanZ	PF04892	VanZ like family
Vasohibin	PF14822	Vasohibin
VEFS-Box	PF09733	VEFS-Box of polycomb protein
Vel1p	PF10339	Yeast-specific zinc responsive
Vhr1	PF04001	Transcription factor Vhr1
Virul_fac_BrkB	PF03631	Virulence factor BrkB
Vmethyltransf	PF01660	Viral methyltransferase
VRP1	PF03538	Salmonella virulence plasmid 28.1kDa A protein
VRR_NUC	PF08774	VRR-NUC domain
VWD	PF00094	von Willebrand factor type D domain
WaaY	PF06176	Lipopolysaccharide core biosynthesis protein (WaaY)
WRKY	PF03106	WRKY DNA -binding domain
WTF	PF03303	WTF protein
WTX	PF09422	WTX protein
WWE	PF02825	WWE domain
WXG100	PF06013	Proteins of 100 residues with WXG
Wzz	PF02706	Chain length determinant protein
XG_FTase	PF03254	Xyloglucan fucosyltransferase
XRCC4	PF06632	DNA double-strand break repair and V(D)J recombination protein XRCC4
YbjQ_1	PF01906	Putative heavy-metal-binding
YcfA	PF07927	YcfA-like protein
ydhR	PF08803	Putative mono-oxygenase ydhR
Yeast_MT	PF11403	Yeast metallothionein
YqcI_YcgG	PF08892	YqcI/YcgG family
YtxH	PF12732	YtxH-like protein
YtzH	PF14165	YtzH-like protein
zf-CHCC	PF10276	Zinc-finger domain
zf-DNL	PF05180	DNL zinc finger
zf-XS	PF03470	XS zinc finger domain
zinc_ribbon_2	PF13240	zinc-ribbon domain
Zot	PF05707	Zonular occludens toxin (Zot)

## Sheet: domains_exclusive_multidomain_p
pfamA_id	pfamA_acc	description
3-alpha	PF03475	3-alpha domain
AAA_15	PF13175	AAA ATPase domain
AAA_7	PF12775	P-loop containing dynein motor region D3
AAA_8	PF12780	P-loop containing dynein motor region D4
AAA_9	PF12781	ATP-binding dynein motor region D5
AalphaY_MDB	PF04611	Mating type protein A alpha Y mating type dependent binding region
AbfB	PF05270	Alpha-L-arabinofuranosidase B (ABFB)
Acetyltransf_11	PF13720	Udp N-acetylglucosamine O-acyltransferase; Domain 2
ACP_syn_III_C	PF08541	3-Oxoacyl-[acyl-carrier-protein (ACP)] synthase III C terminal
ACR_tran	PF00873	AcrB/AcrD/AcrF family
ACT_6	PF13740	ACT domain
ADH_N_assoc	PF13823	Alcohol dehydrogenase GroES-associated
AdoHcyase_NAD	PF00670	S-adenosyl-L-homocysteine hydrolase, NAD binding domain
AF1Q	PF15017	Drug resistance and apoptosis regulator
Aft1_HRR	PF11787	Aft1 HRR domain
AHS1	PF02682	Allophanate hydrolase subunit 1
AIF_C	PF14721	Apoptosis-inducing factor, mitochondrion-associated, C-term
AIRS	PF00586	AIR synthase related protein, N-terminal domain
Ala_racemase_C	PF00842	Alanine racemase, C-terminal domain
Ald_Xan_dh_C	PF01315	Aldehyde oxidase and xanthine dehydrogenase, a/b hammerhead domain
Alkyl_sulf_C	PF14864	Alkyl sulfatase C-terminal
Alkyl_sulf_dimr	PF14863	Alkyl sulfatase dimerisation
Alpha-mann_mid	PF09261	Alpha mannosidase, middle domain
Angiomotin_C	PF12240	Angiomotin C terminal
AntA	PF08346	AntA/AntB antirepressor
Apolipoprotein	PF01442	Apolipoprotein A1/A4/E domain
AraC_N	PF06719	AraC-type transcriptional regulator N-terminus
AreA_N	PF07573	Nitrogen regulatory protein AreA N terminus
Arg_tRNA_synt_N	PF03485	Arginyl tRNA synthetase N terminal domain
Arm_2	PF04826	Armadillo-like
AsnC_trans_reg	PF01037	AsnC family
Asp_Arg_Hydrox	PF05118	Aspartyl/Asparaginyl beta-hydroxylase
ATP-cone	PF03477	ATP cone domain
A_deaminase_N	PF08451	Adenosine/AMP deaminase N-terminal
B12-binding_2	PF02607	B12 binding domain
Band_7_1	PF13421	SPFH domain-Band 7 family
BBS2_Mid	PF14783	Ciliary BBSome complex subunit 2, middle region
BCAS3	PF12490	Breast carcinoma amplified sequence 3
BH3	PF15285	Beclin-1 BH3 domain, Bcl-2-interacting
BHD_2	PF10404	Rad4 beta-hairpin domain 2
Biotin_lipoyl_2	PF13533	Biotin-lipoyl like
BON	PF04972	BON domain
Borrelia_P83	PF05262	Borrelia P83/100 protein
BPL_C	PF02237	Biotin protein ligase C terminal domain
Branch	PF02485	Core-2/I-Branching enzyme
BRCA-2_helical	PF09169	BRCA2, helical
BRF1	PF07741	Brf1-like TBP-binding domain
C1_2	PF03107	C1 domain
C1_4	PF07975	TFIIH C1-like domain
Calponin	PF00402	Calponin family repeat
CAMSAP_CH	PF11971	CAMSAP CH domain
CAMSAP_CKK	PF08683	Microtubule-binding calmodulin-regulated spectrin-associated
Candida_ALS	PF05792	Candida agglutinin-like (ALS)
Cas_Cas4	PF01930	Domain of unknown function DUF83
CBM_6	PF03422	Carbohydrate binding module (family 6)
CCG	PF02754	Cysteine-rich domain
CDC48_2	PF02933	Cell division protein 48 (CDC48), domain 2
Cdc6_C	PF09079	CDC6, C terminal
CENP-B_N	PF04218	CENP-B N-terminal DNA-binding domain
CHB_HEX_C_1	PF13290	Chitobiase/beta-hexosaminidase C-terminal domain
Choline_kin_N	PF04428	Choline kinase N terminus
Choline_sulf_C	PF12411	Choline sulfatase enzyme C terminal
Chondroitinas_B	PF14592	Chondroitinase B
CK1gamma_C	PF12605	Casein kinase 1 gamma C terminal
Clathrin-link	PF09268	Clathrin, heavy-chain linker
Clathrin_H_link	PF13838	Clathrin-H-link
Clathrin_propel	PF01394	Clathrin propeller repeat
Clp_N	PF02861	Clp amino terminal domain
CLU	PF13236	Clustered mitochondria
Coatomer_b_Cpla	PF14806	Coatomer beta subunit appendage platform
CoA_binding_3	PF13727	CoA-binding domain
CobT	PF06213	Cobalamin biosynthesis protein CobT
Colicin_C	PF12106	Colicin C terminal ribonuclease domain
Collagen_bind_2	PF12904	Putative collagen-binding domain of a collagenase
COPI_C	PF06957	Coatomer (COPI) alpha subunit C-terminus
Cortex-I_coil	PF09304	Cortexillin I, coiled coil
CO_deh_flav_C	PF03450	CO dehydrogenase flavoprotein C-terminal domain
Crystall_3	PF08964	Beta/Gamma crystallin
CSTF_C	PF14304	Transcription termination and cleavage factor C-terminal
CTC1	PF15489	CST, telomere maintenance, complex subunit CTC1
CTP_transf_3	PF02348	Cytidylyltransferase
Cu-binding_MopE	PF11617	Protein metal binding site
CUB	PF00431	CUB domain
Cut8_M	PF14483	Cut8 dimerisation domain
Cut8_N	PF14482	Cut8 proteasome-binding domain
CW_binding_1	PF01473	Putative cell wall binding repeat
CW_binding_2	PF04122	Putative cell wall binding repeat 2
DAGK_acc	PF00609	Diacylglycerol kinase accessory domain
Dala_Dala_lig_N	PF01820	D-ala D-ala ligase N-terminus
DALR_1	PF05746	DALR anticodon binding domain
DALR_2	PF09190	DALR domain
Dam	PF05869	DNA N-6-adenine-methyltransferase (Dam)
DAP_B	PF07930	D-aminopeptidase, domain B
DAP_C	PF07932	D-aminopeptidase, domain C
DBP10CT	PF08147	DBP10CT (NUC160) domain
DCX	PF03607	Doublecortin
dDENN	PF03455	dDENN domain
DDE_Tnp_Tn3	PF01526	Tn3 transposase DDE domain
DeoRC	PF00455	DeoR C terminal sensor domain
Det1	PF09737	De-etiolated protein 1 Det1
DHHA1	PF02272	DHHA1 domain
Dimerisation	PF08100	Dimerisation domain
Dioxygenase_N	PF04444	Catechol dioxygenase N terminus
DisA_N	PF02457	DisA bacterial checkpoint controller nucleotide-binding
DKCLD	PF08068	DKCLD (NUC011) domain
DLD	PF14878	Death-like domain of SPT6
Dna2	PF08696	DNA replication factor Dna2
DnaB	PF00772	DnaB-like helicase N terminal domain
DnaB_C	PF03796	DnaB-like helicase C terminal domain
DNA_ligase_IV	PF11411	DNA ligase IV
DNA_ligase_OB_2	PF14743	DNA ligase OB-like domain
DNA_pol3_beta	PF00712	DNA polymerase III beta subunit, N-terminal domain
DNA_pol3_beta_2	PF02767	DNA polymerase III beta subunit, central domain
DNA_pol3_delta	PF06144	DNA polymerase III, delta subunit
DNA_pol_B_thumb	PF14791	DNA polymerase beta thumb
DNA_pol_lambd_f	PF10391	Fingers domain of DNA polymerase lambda
DP	PF08781	Transcription factor DP
DsbD	PF02683	Cytochrome C biogenesis protein transmembrane region
Dsl1_N	PF11988	Retrograde transport protein Dsl1 N terminal
DSPn	PF14671	Dual specificity protein phosphatase, N-terminal half
DUF1126	PF06565	Repeat of unknown function (DUF1126)
DUF1227	PF06777	Protein of unknown function (DUF1227)
DUF1298	PF06974	Protein of unknown function (DUF1298)
DUF1456	PF07308	Protein of unknown function (DUF1456)
DUF1485	PF07364	Protein of unknown function (DUF1485)
DUF1897	PF09005	Domain of unknown function (DUF1897)
DUF1899	PF08953	Domain of unknown function (DUF1899)
DUF1982	PF09326	Domain of unknown function (DUF1982)
DUF2045	PF09741	Uncharacterized conserved protein (DUF2045)
DUF2146	PF10220	Uncharacterized conserved protein (DUF2146)
DUF2207	PF09972	Predicted membrane protein (DUF2207)
DUF2362	PF10154	Uncharacterized conserved protein (DUF2362)
DUF2397	PF09660	Protein of unknown function (DUF2397)
DUF2411	PF10304	Domain of unknown function (DUF2411)
DUF2890	PF11081	Protein of unknown function (DUF2890)
DUF2921	PF11145	Protein of unknown function (DUF2921)
DUF2931	PF11153	Protein of unknown function (DUF2931)
DUF3006	PF11213	Protein of unknown function (DUF3006)
DUF3072	PF11272	Protein of unknown function (DUF3072)
DUF3231	PF11553	Protein of unknown function (DUF3231)
DUF3249	PF11615	Protein of unknown function (DUF3249)
DUF3312	PF11768	Protein of unknown function (DUF3312)
DUF3361	PF11841	Domain of unknown function (DUF3361)
DUF3415	PF11895	Domain of unknown function (DUF3415)
DUF3459	PF11941	Domain of unknown function (DUF3459)
DUF348	PF03990	Domain of unknown function (DUF348)
DUF349	PF03993	Domain of Unknown Function (DUF349)
DUF3492	PF11997	Domain of unknown function (DUF3492)
DUF3548	PF12068	Domain of unknown function (DUF3548)
DUF3641	PF12345	Protein of unknown function (DUF3641)
DUF3668	PF12416	Cep120 protein
DUF384	PF04064	Domain of unknown function (DUF384)
DUF3955	PF13127	Protein of unknown function (DUF3955)
DUF4157	PF13699	Domain of unknown function (DUF4157)
DUF4158	PF13700	Domain of unknown function (DUF4158)
DUF4196	PF13846	Domain of unknown function (DUF4196)
DUF421	PF04239	Protein of unknown function (DUF421)
DUF4334	PF14232	Domain of unknown function (DUF4334)
DUF4341	PF14241	Domain of unknown function (DUF4341)
DUF4409	PF14365	Domain of unknown function (DUF4409)
DUF4471	PF14740	Domain of unknown function (DUF4471)
DUF4537	PF15057	Domain of unknown function (DUF4537)
DUF457	PF04307	Predicted membrane-bound metal-dependent hydrolase (DUF457)
DUF4573	PF15140	Domain of unknown function (DUF4573)
DUF465	PF04325	Protein of unknown function (DUF465)
DUF569	PF04601	Protein of unknown function (DUF569)
DUF577	PF04510	Family of unknown function (DUF577)
DUF592	PF04574	Protein of unknown function (DUF592)
DUF608	PF04685	Protein of unknown function, DUF608
DUF697	PF05128	Domain of unknown function (DUF697)
DUF745	PF05335	Protein of unknown function (DUF745)
DUF810	PF05664	Protein of unknown function (DUF810)
DUF913	PF06025	Domain of Unknown Function (DUF913)
DUF971	PF06155	Protein of unknown function (DUF971)
DUSP	PF06337	DUSP domain
E2_bind	PF08825	E2 binding domain
EF-1_beta_acid	PF10587	Eukaryotic elongation factor 1 beta central acidic region
EFG_IV	PF03764	Elongation factor G, domain IV
EFhand_Ca_insen	PF08726	Ca2+ insensitive EF hand
EFP	PF01132	Elongation factor P (EF-P) OB domain
EF_assoc_1	PF08355	EF hand associated
eIF2_C	PF09173	Initiation factor eIF2 gamma, C terminal
eIF3_p135	PF12807	Translation initiation factor eIF3 subunit 135
ELM2	PF01448	ELM2 domain
Elong-fact-P_C	PF09285	Elongation factor P, C-terminal
End3	PF12761	Actin cytoskeleton-regulatory complex protein END3
EndIII_4Fe-2S	PF10576	Iron-sulfur binding domain of endonuclease III
Epimerase_Csub	PF13950	UDP-glucose 4-epimerase C-term subunit
EPTP	PF03736	EPTP domain
ERGIC_N	PF13850	Endoplasmic Reticulum-Golgi Intermediate Compartment (ERGIC)
E_Pc_C	PF06752	Enhancer of Polycomb C-terminus
FAA_hydrolase_N	PF09298	Fumarylacetoacetase N-terminal
FAD_binding_5	PF00941	FAD binding domain in molybdopterin dehydrogenase
FAD_syn	PF06574	FAD synthetase
FANCI_HD2	PF14680	FANCI helical domain 2
FANCI_S1	PF14675	FANCI solenoid 1
FANCI_S2	PF14676	FANCI solenoid 2
FANCI_S3	PF14677	FANCI solenoid 3
Fapy_DNA_glyco	PF01149	Formamidopyrimidine-DNA glycosylase N-terminal domain
FCD	PF07729	FCD domain
FdhD-NarQ	PF02634	FdhD/NarQ family
FDX-ACB	PF03147	Ferredoxin-fold anticodon binding domain
Fer2_2	PF01799	[2Fe-2S] binding domain
Fer2_4	PF13510	2Fe-2S iron-sulfur cluster binding domain
Fer2_BFD	PF04324	BFD-like [2Fe-2S] binding domain
Fer4_14	PF13394	4Fe-4S single cluster domain
Fer4_8	PF13183	4Fe-4S dicluster domain
Fer4_9	PF13187	4Fe-4S dicluster domain
FERM_N	PF09379	FERM N-terminal domain
Fe_hyd_SSU	PF02256	Iron hydrogenase small subunit
FG-GAP	PF01839	FG-GAP repeat
FhuF	PF06276	Ferric iron reductase FhuF-like transporter
FixQ	PF05545	Cbb3-type cytochrome oxidase component FixQ
FlgD_ig	PF13860	FlgD Ig-like domain
FLgD_tudor	PF13861	FlgD Tudor-like domain
Flp_N	PF03930	Recombinase Flp protein N-terminus
Fmp27_SW	PF10305	RNA pol II promoter Fmp27 protein domain
FNIP_C	PF14638	Folliculin-interacting protein C-terminus
FNIP_M	PF14637	Folliculin-interacting protein middle domain
Formyl_trans_C	PF02911	Formyl transferase, C-terminal domain
FragX_IP	PF05994	Cytoplasmic Fragile-X interacting family
FtsH_ext	PF06480	FtsH Extracellular
FtsX	PF02687	FtsX-like permease family
Gal4_dimer	PF03902	Gal4-like dimerisation domain
GARS_N	PF02844	Phosphoribosylglycinamide synthetase, N domain
Gb3_synth	PF04572	Alpha 1,4-glycosyltransferase conserved region
GBA2_N	PF12215	beta-Glucocerebrosidase 2 N terminal
Gemini_AL1_M	PF08283	Geminivirus rep protein central domain
GIDA_assoc_3	PF13932	GidA associated domain 3
GIIM	PF08388	Group II intron, maturase-specific domain
Gln-synt_N	PF03951	Glutamine synthetase, beta-Grasp domain
Glycohydro_20b2	PF14845	beta-acetyl hexosaminidase like
Glycos_trans_3N	PF02885	Glycosyl transferase family, helical bundle domain
Glyco_hydro_38	PF01074	Glycosyl hydrolases family 38 N-terminal domain
Glyco_hydro_4	PF02056	Family 4 glycosyl hydrolase
Glyco_hydro_4C	PF11975	Family 4 glycosyl hydrolase C-terminal domain
Glyco_hydro_65N	PF03636	Glycosyl hydrolase family 65, N-terminal domain
Glyco_hydro_67M	PF07488	Glycosyl hydrolase family 67 middle domain
Glyco_hydro_70	PF02324	Glycosyl hydrolase family 70
Glyco_transf_4	PF13439	Glycosyltransferase Family 4
Glyco_transf_5	PF08323	Starch synthase catalytic domain
Glyoxalase_5	PF14696	Hydroxyphenylpyruvate dioxygenase, HPPD, N-terminal
GNAT_acetyltr_2	PF13718	GNAT acetyltransferase 2
GPI	PF06560	Glucose-6-phosphate isomerase (GPI)
GSIII_N	PF12437	Glutamine synthetase type III N terminal
GT36_AF	PF06205	Glycosyltransferase 36 associated family
GTPase_Cys_C	PF12631	Catalytic cysteine-containing C-terminus of GTPase, MnmE
GTP_EFTU_D4	PF14578	Elongation factor Tu domain 4
GUCT	PF08152	GUCT (NUC152) domain
GvpG	PF05120	Gas vesicle protein G
GvpL_GvpF	PF06386	Gas vesicle synthesis protein GvpL/GvpF
GxDLY	PF14607	N-terminus of Esterase_SGNH_hydro-type
HAND	PF09110	HAND
HAP1_N	PF04849	HAP1 N-terminal conserved region
HEAT_PBS	PF03130	PBS lyase HEAT-like repeat
Helicase_RecD	PF05127	Helicase
Helicase_Sgs1	PF11408	Sgs1 RecQ helicase
Hemocyanin_C	PF03723	Hemocyanin, ig-like domain
Hemocyanin_M	PF00372	Hemocyanin, copper containing domain
HET-s_218-289	PF11558	Het-s 218-289
HHH	PF00633	Helix-hairpin-helix motif
HHH_3	PF12836	Helix-hairpin-helix motif
HHH_7	PF14635	Helix-hairpin-helix motif\t\t
HIRA_B	PF09453	HIRA B motif
HisG_C	PF08029	HisG, C-terminal domain
Hist_rich_Ca-bd	PF10529	Histidine-rich Calcium-binding repeat region
HMG14_17	PF01101	HMG14 and HMG17
HNOBA	PF07701	Heme NO binding associated
Hom_end_hint	PF05203	Hom_end-associated Hint
HPPK	PF01288	7,8-dihydro-6-hydroxymethylpterin-pyrophosphokinase (HPPK)
Hpr_kinase_C	PF07475	HPr Serine kinase C-terminal domain
Hpr_kinase_N	PF02603	HPr Serine kinase N terminus
HTH_24	PF13412	Winged helix-turn-helix DNA-binding
HTH_26	PF13443	Cro/C1-type HTH DNA-binding domain
HTH_DeoR	PF08220	DeoR-like helix-turn-helix domain
HutD	PF05962	HutD
IF3_N	PF05198	Translation initiation factor IF-3, N-terminal domain
IMS_HHH	PF11798	IMS family HHH motif
Inos-1-P_synth	PF01658	Myo-inositol-1-phosphate synthase
Intron_maturas2	PF01348	Type II intron maturase
iPGM_N	PF06415	BPG-independent PGAM N-terminus (iPGM_N)
Katanin_con80	PF13925	con80 domain of Katanin
KIF1B	PF12423	Kinesin protein 1B
Kri1_C	PF12936	KRI1-like family C-terminal
Ku_C	PF03730	Ku70/Ku80 C-terminal arm
Ku_PK_bind	PF08785	Ku C terminal domain like
LacI	PF00356	Bacterial regulatory proteins, lacI family
LEA_4	PF02987	Late embryogenesis abundant protein
LEDGF	PF11467	Lens epithelium-derived growth factor (LEDGF)
LepA_C	PF06421	GTP-binding protein LepA C-terminus
LGFP	PF08310	LGFP repeat
Lipase3_N	PF03893	Lipase 3 N-terminal region
Lipase_GDSL_3	PF14606	GDSL-like Lipase/Acylhydrolase family
Lipid_DES	PF08557	Sphingolipid Delta4-desaturase (DES)
LrgA	PF03788	LrgA family
Lsm_interact	PF05391	Lsm interaction motif
LTD	PF00932	Lamin Tail Domain
Lyase_8	PF02278	Polysaccharide lyase family 8, super-sandwich domain
Lyase_8_C	PF02884	Polysaccharide lyase family 8, C-terminal beta-sandwich domain
Lyase_8_N	PF08124	Polysaccharide lyase family 8, N terminal alpha-helical domain
MAAL_C	PF07476	Methylaspartate ammonia-lyase C-terminus
MAAL_N	PF05034	Methylaspartate ammonia-lyase N-terminus
MacB_PCD	PF12704	MacB-like periplasmic core domain
Mad3_BUB1_II	PF08171	Mad3/BUB1 homology region 2
MarR_2	PF12802	MarR family
Mating_N	PF12731	Mating-type protein beta 1
MCM_bind	PF09739	Mini-chromosome maintenance replisome factor
Mdv1	PF11542	Mitochondrial division protein 1
Med12-LCEWAV	PF12145	Eukaryotic Mediator 12 subunit domain
MEDS	PF14417	MEDS: MEthanogen/methylotroph, DcmR Sensory domain
MerR	PF00376	MerR family regulatory protein
MerR-DNA-bind	PF09278	MerR, DNA binding
Methyltransf_1N	PF02870	6-O-methylguanine DNA methyltransferase, ribonuclease-like domain
MetW	PF07021	Methionine biosynthesis protein MetW
Met_synt_B12	PF02965	Vitamin B12 dependent methionine synthase, activation domain
MFMR	PF07777	G-box binding protein MFMR
MF_alpha	PF04648	Yeast mating factor alpha hormone
Mga	PF05043	Mga helix-turn-helix domain
Microtub_bind	PF13931	Kinesin-associated microtubule-binding
MIF4G_like	PF09088	MIF4G like
MipZ	PF09140	ATPase MipZ
MKT1_N	PF12247	Temperature dependent protein affecting M2 dsRNA replication
MlrC_C	PF07171	MlrC C-terminus
MMPL	PF03176	MMPL family
MoeA_C	PF03454	MoeA C-terminal region (domain IV)
MoeZ_MoeB	PF05237	MoeZ/MoeB domain
Molybdop_Fe4S4	PF04879	Molybdopterin oxidoreductase Fe4S4 domain
MOR2-PAG1_mid	PF14228	Cell morphogenesis central region
mRNA_cap_C	PF03919	mRNA capping enzyme, C-terminal domain
mRNA_stabil	PF13929	mRNA stabilisation
Mso1_C	PF14477	Membrane-polarising domain of Mso1
MT	PF12777	Microtubule-binding stalk of dynein motor
MtN3_slv	PF03083	Sugar efflux transporter for intercellular exchange
Mu-like_Com	PF10122	Mu-like prophage protein Com
Mur_ligase	PF01225	Mur ligase family, catalytic domain
MyTH4	PF00784	MyTH4 domain
N-SET	PF11764	COMPASS (Complex proteins associated with Set1p) component N
Nab2	PF11517	Nuclear abundant poly(A) RNA-bind protein 2 (Nab2)
Nab6_mRNP_bdg	PF10567	RNA-recognition motif
NADH-G_4Fe-4S_3	PF10588	NADH-ubiquinone oxidoreductase-G iron-sulfur binding region
NADH_4Fe-4S	PF10589	NADH-ubiquinone oxidoreductase-F iron-sulfur binding region
NAGLU_C	PF12972	Alpha-N-acetylglucosaminidase (NAGLU) C-terminal domain
NAGLU_N	PF12971	Alpha-N-acetylglucosaminidase (NAGLU) N-terminal domain
NESP55	PF06390	Neuroendocrine-specific golgi protein P55 (NESP55)
NIR_SIR_ferr	PF03460	Nitrite/Sulfite reductase ferredoxin-like half domain
NIT	PF08376	Nitrate and nitrite sensing
NLE	PF08154	NLE (NUC135) domain
NUC194	PF08163	NUC194 domain
NUDIX_4	PF14815	NUDIX domain
NUMOD3	PF07460	NUMOD3 motif (2 copies)
Nup153	PF08604	Nucleoporin Nup153-like
NYD-SP28	PF14772	Sperm tail
NYD-SP28_assoc	PF14775	Sperm tail C-terminal domain
Nyv1_N	PF09426	Vacuolar R-SNARE Nyv1 N terminal
OGG_N	PF07934	8-oxoguanine DNA glycosylase, N-terminal domain
OmpH	PF03938	Outer membrane protein (OmpH-like)
OrfB_IS605	PF01385	Probable transposase
Oxidored_q5_N	PF01059	NADH-ubiquinone oxidoreductase chain 4, amino terminus
ox_reductase_C	PF08635	Putative oxidoreductase C terminal
P-mevalo_kinase	PF04275	Phosphomevalonate kinase
p25-alpha	PF05517	p25-alpha
P2X_receptor	PF00864	ATP P2X receptor
PA28_alpha	PF02251	Proteasome activator pa28 alpha subunit
PAN_2	PF08276	PAN-like domain
PAP_RNA-bind	PF04926	Poly(A) polymerase predicted RNA binding domain
PAS_11	PF14598	PAS domain
PAS_4	PF08448	PAS fold
PAX	PF00292	'Paired box' domain
Pentapeptide_3	PF13576	Pentapeptide repeats (9 copies)
PEP-utilizers	PF00391	PEP-utilising enzyme, mobile domain
Peptidase_A2E	PF12382	Retrotransposon peptidase
Peptidase_M17_N	PF02789	Cytosol aminopeptidase family, N-terminal domain
Peptidase_M29	PF02073	Thermophilic metalloprotease (M29)
Peptidase_M42	PF05343	M42 glutamyl aminopeptidase
Peptidase_S49	PF01343	Peptidase family S49
Pep_M12B_propep	PF01562	Reprolysin family propeptide
Peripla_BP_3	PF13377	Periplasmic binding protein-like domain
PFL	PF02901	Pyruvate formate lyase
PGM_PMM_II	PF02879	Phosphoglucomutase/phosphomannomutase, alpha/beta/alpha domain II
Phage_int_SAM_1	PF02899	Phage integrase, N-terminal SAM-like domain
Phage_rep_O	PF04492	Bacteriophage replication protein O
PHD_2	PF13831	PHD-finger
PhnA	PF03831	PhnA protein
PhnA_Zn_Ribbon	PF08274	PhnA Zinc-Ribbon
PHY	PF00360	Phytochrome region
PH_11	PF15413	Pleckstrin homology domain
PH_3	PF14593	PH domain
PH_5	PF15405	Pleckstrin homology domain
PH_7	PF15408	Pleckstrin homology domain
PH_BEACH	PF14844	PH domain associated with Beige/BEACH
PI3K_1B_p101	PF10486	Phosphoinositide 3-kinase gamma adapter protein p101 subunit
PI3K_C2	PF00792	Phosphoinositide 3-kinase C2
PK_C	PF02887	Pyruvate kinase, alpha/beta domain
PLU-1	PF08429	PLU-1-like protein
Plug_translocon	PF10559	Plug domain of Sec61p
PolyA_pol_RNAbd	PF12627	Probable RNA and SrmB- binding site of polymerase A
Polysacc_synt_2	PF02719	Polysaccharide biosynthesis protein
Polysacc_syn_2C	PF08485	Polysaccharide biosynthesis protein C-terminal
POR	PF01558	Pyruvate ferredoxin/flavodoxin oxidoreductase
PPDK_N	PF01326	Pyruvate phosphate dikinase, PEP/pyruvate binding domain
PPP5	PF08321	PPP5 TPR repeat region
PPR_1	PF12854	PPR repeat
PPV_E1_C	PF00519	Papillomavirus helicase
PP_kinase	PF02503	Polyphosphate kinase middle domain
PP_kinase_C	PF13090	Polyphosphate kinase C-terminal domain
PP_kinase_N	PF13089	Polyphosphate kinase N-terminal domain
PQQ	PF01011	PQQ enzyme repeat
PRA-CH	PF01502	Phosphoribosyl-AMP cyclohydrolase
PRA-PH	PF01503	Phosphoribosyl-ATP pyrophosphohydrolase
PRD	PF00874	PRD domain
Propep_M14	PF02244	Carboxypeptidase activation peptide
ProRS-C_1	PF09180	Prolyl-tRNA synthetase, C-terminal
PRP8_domainIV	PF12134	PRP8 domain IV core
PTEN_C2	PF10409	C2 domain of PTEN tumour-suppressor protein
PTS_EIIA_1	PF00358	phosphoenolpyruvate-dependent sugar phosphotransferase system, EIIA 1
PTS_EIIA_2	PF00359	Phosphoenolpyruvate-dependent sugar phosphotransferase system, EIIA 2
PTS_EIIC	PF02378	Phosphotransferase system, EIIC
PTS_IIB	PF02302	PTS system, Lactose/Cellobiose specific IIB subunit
PYC_OADA	PF02436	Conserved carboxylase domain
Pyr_redox_dim	PF02852	Pyridine nucleotide-disulphide oxidoreductase, dimerisation domain
RAB3GAP2_C	PF14656	Rab3 GTPase-activating protein regulatory subunit C-terminus
Rab_eff_C	PF04698	Rab effector MyRIP/melanophilin C-terminus
Rad50_zn_hook	PF04423	Rad50 zinc hook motif
Rapamycin_bind	PF08771	Rapamycin binding domain
RasGEF_N_2	PF14663	Rapamycin-insensitive companion of mTOR RasGEF_N domain
RBM39linker	PF15519	linker between RRM2 and RRM3 domains in RBM39 protein
RB_A	PF01858	Retinoblastoma-associated protein A domain
RB_B	PF01857	Retinoblastoma-associated protein B domain
Reductase_C	PF14759	Reductase C-terminal
RED_C	PF07807	RED-like protein C-terminal region
REJ	PF02010	REJ domain
Resolvase	PF00239	Resolvase, N terminal domain
RHIM	PF12721	RIP homotypic interaction motif
Ribonuc_red_lgN	PF00317	Ribonucleotide reductase, all-alpha domain
Ribosomal_L18p	PF00861	Ribosomal L18p/L5e family
Ribosomal_L23eN	PF03939	Ribosomal protein L23, N-terminal domain
Ribosomal_L30_N	PF08079	Ribosomal L30 N-terminal domain
Ribosomal_L9_C	PF03948	Ribosomal protein L9, C-terminal domain
Ribos_L4_asso_C	PF14374	60S ribosomal protein L4 C-terminal domain
RICTOR_M	PF14666	Rapamycin-insensitive companion of mTOR, middle domain
RimK	PF08443	RimK-like ATP-grasp domain
RLI	PF04068	Possible Fer4-like domain in RNase L inhibitor, RLI
RMMBL	PF07521	RNA-metabolising metallo-beta-lactamase
RNA_bind	PF08675	RNA binding domain
RNA_pol_Rpa2_4	PF06883	RNA polymerase I, Rpa2 specific domain
RNA_pol_Rpb1_4	PF05000	RNA polymerase Rpb1, domain 4
RNA_pol_Rpb1_6	PF04992	RNA polymerase Rpb1, domain 6
RNA_pol_Rpb1_R	PF05001	RNA polymerase Rpb1 C-terminal repeat
RNA_pol_Rpb2_2	PF04561	RNA polymerase Rpb2, domain 2
RNA_pol_Rpb2_3	PF04565	RNA polymerase Rpb2, domain 3
RNA_pol_Rpb2_4	PF04566	RNA polymerase Rpb2, domain 4
RNA_pol_Rpb2_5	PF04567	RNA polymerase Rpb2, domain 5
Rootletin	PF15035	Ciliary rootlet component, centrosome cohesion
RP-C	PF03428	Replication protein C N-terminal domain
RP-C_C	PF11800	Replication protein C C-terminal region
Rpn3_C	PF08375	Proteasome regulatory subunit C-terminal
RPT	PF13446	A repeated domain in UCH-protein
RQC	PF09382	RQC domain
Rrf2	PF02082	Transcriptional regulator
RRM_4	PF10598	RNA recognition motif of the spliceosomal PrP8
rRNA_proc-arch	PF13234	rRNA-processing arch domain
RS4NT	PF08071	RS4NT (NUC023) domain
RTC_insert	PF05189	RNA 3'-terminal phosphate cyclase (RTC), insert domain
RusA	PF05866	Endodeoxyribonuclease RusA
SAC3	PF12209	Leucine permease transcriptional regulator helical domain
SATase_N	PF06426	Serine acetyltransferase, N-terminal
SBP_bac_7	PF03480	Bacterial extracellular solute-binding protein, family 7
SdiA-regulated	PF06977	SdiA-regulated
Sec16	PF12932	Vesicle coat trafficking protein Sec16 mid-region
Sec16_N	PF12935	Vesicle coat trafficking protein Sec16 N-terminus
Sec31	PF11549	Protein transport protein SEC31
Sec3_C_2	PF15278	Sec3 exocyst complex subunit
Sed5p	PF11416	Integral membrane protein Sed5p
Sfi1_C	PF10638	Spindle body associated protein C-terminus
SH2	PF00017	SH2 domain
SHD1	PF03983	SLA1 homology domain 1, SHD1
ShK	PF01549	ShK domain-like
SIR2_2	PF13289	SIR2-like domain
Sirohm_synth_C	PF14823	Sirohaem biosynthesis protein C-terminal
Sirohm_synth_M	PF14824	Sirohaem biosynthesis protein central
SLBB	PF10531	SLBB domain
SnAC	PF14619	Snf2-ATP coupling, chromatin remodelling complex
SpoU_sub_bind	PF08032	RNA 2'-O ribose methyltransferase substrate binding
SprA-related	PF12118	SprA-related family
SpvB	PF03534	Salmonella virulence plasmid 65kDa B protein
SRX	PF09201	SRX
SSDP	PF04503	Single-stranded DNA binding protein, SSDP
STAS_2	PF13466	STAS domain
Ste5	PF11610	Scaffold protein Ste5-Fus5 binding region
Sterol_MT_C	PF08498	Sterol methyltransferase C-terminal
Stn1_C	PF12659	Telomere capping C-terminal wHTH
Sulfate_tra_GLY	PF13792	Sulfate transporter N-terminal domain with GLY motif
S_locus_glycop	PF00954	S-locus glycoprotein family
Talin_middle	PF09141	Talin, middle domain
TBP-binding	PF09247	TATA box-binding protein binding
TcdB_toxin_midC	PF12255	Insecticide toxin TcdB middle/C-terminal region
TctC	PF03401	Tripartite tricarboxylate transporter family receptor
Tex_N	PF09371	Tex-like protein N-terminal domain
TFIIE-A_C-term	PF11521	C-terminal general transcription factor TFIIE alpha
TGS	PF02824	TGS domain
Thioredoxin_7	PF13899	Thioredoxin-like
Thr_dehydrat_C	PF00585	C-terminal regulatory domain of Threonine dehydratase
Tiny_TM_bacill	PF09680	Protein of unknown function (Tiny_TM_bacill)
TipAS	PF07739	TipAS antibiotic-recognition domain
TMEM154	PF15102	TMEM154 protein family
Tnp_zf-ribbon_2	PF13842	DDE_Tnp_1-like zinc-ribbon
Topo_C_assoc	PF14370	C-terminal topoisomerase domain
TPK_B1_binding	PF04265	Thiamin pyrophosphokinase, vitamin B1 binding domain
TPPII	PF12580	Tripeptidyl peptidase II
TPR_17	PF13431	Tetratricopeptide repeat
TPR_21	PF09976	Tetratricopeptide repeat
TPR_4	PF07721	Tetratricopeptide repeat
TPR_5	PF12688	Tetratrico peptide repeat
TPX2_importin	PF12214	Cell cycle regulated microtubule associated protein
TraC_F_IV	PF11130	F pilus assembly Type-IV secretion system for plasmid transfer
Transgly	PF00912	Transglycosylase
Transketolase_C	PF02780	Transketolase, C-terminal domain
Transpeptidase	PF00905	Penicillin binding protein transpeptidase domain
tRNA-synt_1_2	PF13603	Leucyl-tRNA synthetase, Domain 2
tRNA_int_endo_N	PF02778	tRNA intron endonuclease, N-terminal domain
tRNA_NucTran2_2	PF13735	tRNA nucleotidyltransferase domain 2 putative
tRNA_synt_1c_R2	PF04557	Glutaminyl-tRNA synthetase, non-specific RNA binding region part 2
Tuberin	PF03542	Tuberin
Tubulin-binding	PF00418	Tau and MAP protein, tubulin-binding repeat
U6-snRNA_bdg	PF10596	U6-snRNA interacting domain of PrP8
UAE_UbL	PF14732	Ubiquitin/SUMO-activating enzyme ubiquitin-like domain
UBA_2	PF08587	Ubiquitin associated domain (UBA)
UBA_e1_C	PF09358	Ubiquitin-activating enzyme e1 C-terminal domain
UBA_e1_thiolCys	PF10585	Ubiquitin-activating enzyme active site
UBN_AB	PF14075	Ubinuclein conserved middle domain
uDENN	PF03456	uDENN domain
UDPG_MGDP_dh_C	PF03720	UDP-glucose/GDP-mannose dehydrogenase family, UDP binding domain
UIM	PF02809	Ubiquitin interaction motif
UN_NPL4	PF11543	Nuclear pore localisation protein NPL4
UPF0004	PF00919	Uncharacterized protein family UPF0004
UPF0122	PF04297	Putative helix-turn-helix protein, YlxM / p13 like
UPF0564	PF10595	Uncharacterised protein family UPF0564
Urease_alpha	PF00449	Urease alpha-subunit, N-terminal domain
Urease_beta	PF00699	Urease beta subunit
UreE_C	PF05194	UreE urease accessory protein, C-terminal domain
UreE_N	PF02814	UreE urease accessory protein, N-terminal domain
USP7_C2	PF14533	Ubiquitin-specific protease C-terminal
Ustilago_mating	PF05722	Ustilago B locus mating-type protein
Utp13	PF08625	Utp13 specific WD40 associated domain
UXS1_N	PF11803	UDP-glucuronate decarboxylase N-terminal
Val_tRNA-synt_C	PF10458	Valyl tRNA synthetase tRNA binding arm
VHL	PF01847	von Hippel-Lindau disease tumour suppressor protein
VHP	PF02209	Villin headpiece domain
Vinculin	PF01044	Vinculin family
VirArc_Nuclease	PF12187	Viral/Archaeal nuclease
VIT_2	PF13757	Vault protein inter-alpha-trypsin domain
Vwaint	PF14624	VWA / Hh protein intein-like
WEMBL	PF05701	Weak chloroplast movement under blue light
WHEP-TRS	PF00458	WHEP-TRS domain
XFP	PF03894	D-xylulose 5-phosphate/D-fructose 6-phosphate phosphoketolase
XFP_C	PF09363	XFP C-terminal domain
XPA_N	PF01286	XPA protein N-terminal
XPC-binding	PF09280	XPC-binding domain
Xylanase	PF13201	Putative glycoside hydrolase xylanase
YgbB	PF02542	YgbB family
YojJ	PF10372	Bacterial membrane-spanning protein N-terminus
YqgF	PF14639	Holliday-junction resolvase-like of SPT6
zf-A20	PF01754	A20-like zinc finger
zf-C2HC_2	PF13913	zinc-finger of a C2HC-type
zf-C4pol	PF14260	C4-type zinc-finger of DNA polymerase delta
zf-C4_Topoisom	PF01396	Topoisomerase DNA binding C4 zinc finger
zf-C5HC2	PF02928	C5HC2 zinc finger
zf-CCHC_4	PF14392	Zinc knuckle
zf-FPG_IleRS	PF06827	Zinc finger found in FPG and IleRS
zf-NPL4	PF05020	NPL4 family, putative zinc binding region
zf-PHD-like	PF15446	PHD/FYVE-zinc-finger like domain
zf-RING-like	PF08746	RING-like domain
zf-RING_3	PF14369	zinc-finger
zf-TRM13_CCCH	PF11722	CCCH zinc finger in TRM13 protein
zf-U11-48K	PF05253	U11-48K-like CHHC zinc finger

## Sheet: domains_in_both
pfamA_id	pfamA_acc	description
1-cysPrx_C	PF10417	C-terminal domain of 1-Cys peroxiredoxin
14-3-3	PF00244	14-3-3 protein
2-Hacid_dh	PF00389	D-isomer specific 2-hydroxyacid dehydrogenase, catalytic domain
2-Hacid_dh_C	PF02826	D-isomer specific 2-hydroxyacid dehydrogenase, NAD binding domain
2-oxoacid_dh	PF00198	2-oxoacid dehydrogenases acyltransferase (catalytic domain)
2Fe-2S_thioredx	PF01257	Thioredoxin-like [2Fe-2S] ferredoxin
2OG-FeII_Oxy	PF03171	2OG-Fe(II) oxygenase superfamily
2OG-FeII_Oxy_2	PF13532	2OG-Fe(II) oxygenase superfamily
2OG-FeII_Oxy_3	PF13640	2OG-Fe(II) oxygenase superfamily
2OG-Fe_Oxy_2	PF10014	2OG-Fe dioxygenase
2_5_RNA_ligase2	PF13563	2'-5' RNA ligase superfamily
3-HAO	PF06052	3-hydroxyanthranilic acid dioxygenase
3Beta_HSD	PF01073	3-beta hydroxysteroid dehydrogenase/isomerase family
3HCDH	PF00725	3-hydroxyacyl-CoA dehydrogenase, C-terminal domain
3HCDH_N	PF02737	3-hydroxyacyl-CoA dehydrogenase, NAD binding domain
4F5	PF04419	4F5 protein family
4HBT	PF03061	Thioesterase superfamily
4HBT_3	PF13622	Thioesterase-like superfamily
5_nucleotid_C	PF02872	5'-nucleotidase, C-terminal domain
60KD_IMP	PF02096	60Kd inner membrane protein
6PF2K	PF01591	6-phosphofructo-2-kinase
6PGD	PF00393	6-phosphogluconate dehydrogenase, C-terminal domain
7tm_3	PF00003	7 transmembrane sweet-taste receptor of 3 GCPR
AAA	PF00004	ATPase family associated with various cellular activities (AAA)
AAA_11	PF13086	AAA domain
AAA_12	PF13087	AAA domain
AAA_14	PF13173	AAA domain
AAA_16	PF13191	AAA ATPase domain
AAA_17	PF13207	AAA domain
AAA_18	PF13238	AAA domain
AAA_19	PF13245	Part of AAA domain
AAA_2	PF07724	AAA domain (Cdc48 subfamily)
AAA_22	PF13401	AAA domain
AAA_23	PF13476	AAA domain
AAA_26	PF13500	AAA domain
AAA_30	PF13604	AAA domain
AAA_31	PF13614	AAA domain
AAA_33	PF13671	AAA domain
AAA_5	PF07728	AAA domain (dynein-related subfamily)
AAA_6	PF12774	Hydrolytic ATP binding site of dynein motor region D1
AAL_decarboxy	PF03306	Alpha-acetolactate decarboxylase
AAR2	PF05282	AAR2 protein
AARP2CN	PF08142	AARP2CN (NUC121) domain
AAT	PF03417	Acyl-coenzyme A:6-aminopenicillanic acid acyl-transferase
AATase	PF07247	Alcohol acetyltransferase
AATF-Che1	PF13339	Apoptosis antagonizing transcription factor
AA_kinase	PF00696	Amino acid kinase family
AA_permease	PF00324	Amino acid permease
AA_permease_2	PF13520	Amino acid permease
Aa_trans	PF01490	Transmembrane amino acid transporter protein
ABA_GPCR	PF12430	Abscisic acid G-protein coupled receptor
ABC1	PF03109	ABC1 family
ABC2_membrane	PF01061	ABC-2 type transporter
ABC2_membrane_3	PF12698	ABC-2 family transporter protein
ABC2_membrane_4	PF12730	ABC-2 family transporter protein
ABC_membrane	PF00664	ABC transporter transmembrane region
ABC_membrane_2	PF06472	ABC transporter transmembrane region 2
ABC_tran	PF00005	ABC transporter
ABC_trans_N	PF14510	ABC-transporter extracellular N-terminal
ABC_tran_2	PF12848	ABC transporter
Abhydrolase_1	PF00561	alpha/beta hydrolase fold
Abhydrolase_2	PF02230	Phospholipase/Carboxylesterase
Abhydrolase_3	PF07859	alpha/beta hydrolase fold
Abhydrolase_4	PF08386	TAP-like protein
Abhydrolase_5	PF12695	Alpha/beta hydrolase family
Abhydrolase_6	PF12697	Alpha/beta hydrolase family
Abhydro_lipase	PF04083	Partial alpha/beta-hydrolase lipase region
Abi	PF02517	CAAX protease self-immunity
Abp2	PF09441	ARS binding protein 2
Acatn	PF13000	Acetyl-coenzyme A transporter 1
ACBP	PF00887	Acyl CoA binding protein
ACC_central	PF08326	Acetyl-CoA carboxylase, central region
Acetate_kinase	PF00871	Acetokinase family
AcetylCoA_hydro	PF02550	Acetyl-CoA hydrolase/transferase N-terminal domain
AcetylCoA_hyd_C	PF13336	Acetyl-CoA hydrolase/transferase C-terminal domain
Acetyltransf_1	PF00583	Acetyltransferase (GNAT) family
Acetyltransf_10	PF13673	Acetyltransferase (GNAT) domain
Acetyltransf_13	PF13880	ESCO1/2 acetyl-transferase
Acetyltransf_2	PF00797	N-acetyltransferase
Acetyltransf_3	PF13302	Acetyltransferase (GNAT) domain
Acetyltransf_4	PF13420	Acetyltransferase (GNAT) domain
Acetyltransf_5	PF13444	Acetyltransferase (GNAT) domain
Acetyltransf_7	PF13508	Acetyltransferase (GNAT) domain
Acetyltransf_8	PF13523	Acetyltransferase (GNAT) domain
Acid_PPase	PF12689	Acid Phosphatase
Aconitase	PF00330	Aconitase family (aconitate hydratase)
Aconitase_C	PF00694	Aconitase C-terminal domain
ACOX	PF01756	Acyl-CoA oxidase
ACPS	PF01648	4'-phosphopantetheinyl transferase superfamily
ACP_syn_III	PF08545	3-Oxoacyl-[acyl-carrier-protein (ACP)] synthase III
ACT	PF01842	ACT domain
Actin	PF00022	Actin
ACT_3	PF10000	ACT domain
ACT_7	PF13840	ACT domain
Acyl-CoA_dh_1	PF00441	Acyl-CoA dehydrogenase, C-terminal domain
Acyl-CoA_dh_2	PF08028	Acyl-CoA dehydrogenase, C-terminal domain
Acyl-CoA_dh_M	PF02770	Acyl-CoA dehydrogenase, middle domain
Acyl-CoA_dh_N	PF02771	Acyl-CoA dehydrogenase, N-terminal domain
Acyl-CoA_ox_N	PF14749	Acyl-coenzyme A oxidase N-terminal
Acylphosphatase	PF00708	Acylphosphatase
Acyltransferase	PF01553	Acyltransferase
Acyl_CoA_thio	PF02551	Acyl-CoA thioesterase
Acyl_transf_1	PF00698	Acyl transferase domain
Acyl_transf_3	PF01757	Acyltransferase family
AD	PF09793	Anticodon-binding domain
Adaptin_N	PF01602	Adaptin N terminal region
Adap_comp_sub	PF00928	Adaptor complexes medium subunit family
Ada_Zn_binding	PF02805	Metal binding domain of Ada
ADC	PF06314	Acetoacetate decarboxylase (ADC)
Adenylsucc_synt	PF00709	Adenylosuccinate synthetase
ADH_N	PF08240	Alcohol dehydrogenase GroES-like domain
adh_short	PF00106	short chain dehydrogenase
adh_short_C2	PF13561	Enoyl-(Acyl carrier protein) reductase
ADH_zinc_N	PF00107	Zinc-binding dehydrogenase
ADH_zinc_N_2	PF13602	Zinc-binding dehydrogenase
ADIP	PF11559	Afadin- and alpha -actinin-Binding
ADK	PF00406	Adenylate kinase
ADK_lid	PF05191	Adenylate kinase, active site lid
AdoHcyase	PF05221	S-adenosyl-L-homocysteine hydrolase
AdoMet_MTase	PF07757	Predicted AdoMet-dependent methyltransferase
ADP_ribosyl_GH	PF03747	ADP-ribosylglycohydrolase
ADSL_C	PF10397	Adenylosuccinate lyase C-terminus
Ad_cyc_g-alpha	PF08509	Adenylate cyclase G-alpha binding domain
Aerolysin	PF01117	Aerolysin toxin
AFG1_ATPase	PF03969	AFG1-like ATPase
Afi1	PF07792	Docking domain of Afi1 for Arf3 in vesicle trafficking
AflR	PF08493	Aflatoxin regulatory protein
AFT	PF08731	Transcription factor AFT
Aft1_HRA	PF11786	Aft1 HRA domain
Aft1_OSA	PF11785	Aft1 osmotic stress response (OSM) domain
Aha1_N	PF09229	Activator of Hsp90 ATPase, N-terminal
AhpC-TSA	PF00578	AhpC/TSA family
AhpC-TSA_2	PF13911	AhpC/TSA antioxidant enzyme
AHS2	PF02626	Allophanate hydrolase subunit 2
AHSA1	PF08327	Activator of Hsp90 ATPase homolog 1-like protein
AICARFT_IMPCHas	PF01808	AICARFT/IMPCHase bienzyme
AIG1	PF04548	AIG1 family
AIG2	PF06094	AIG2-like family
AIG2_2	PF13772	AIG2-like family
AIM24	PF01987	Mitochondrial biogenesis AIM24
AIP3	PF03915	Actin interacting protein 3
AIRC	PF00731	AIR carboxylase
AIRS_C	PF02769	AIR synthase related protein, C-terminal domain
AKAP7_NLS	PF10469	AKAP7 2'5' RNA ligase-like domain
ALAD	PF00490	Delta-aminolevulinic acid dehydratase
AlaDh_PNT_C	PF01262	Alanine dehydrogenase/PNT, C-terminal domain
AlaDh_PNT_N	PF05222	Alanine dehydrogenase/PNT, N-terminal domain
Ala_racemase_N	PF01168	Alanine racemase, N-terminal domain
Aldedh	PF00171	Aldehyde dehydrogenase family
Aldolase_II	PF00596	Class II Aldolase and Adducin N-terminal domain
Aldose_epim	PF01263	Aldose 1-epimerase
Aldo_ket_red	PF00248	Aldo/keto reductase family
Ald_Xan_dh_C2	PF02738	Molybdopterin-binding domain of aldehyde dehydrogenase
Alg14	PF08660	Oligosaccharide biosynthesis protein Alg14 like
ALG3	PF05208	ALG3 protein
Alg6_Alg8	PF03155	ALG6, ALG8 glycosyltransferase family
ALIX_LYPXL_bnd	PF13949	ALIX V-shaped domain binding to HIV
Alk_phosphatase	PF00245	Alkaline phosphatase
Allantoicase	PF03561	Allantoicase repeat
ALMT	PF11744	Aluminium activated malate transporter
ALO	PF04030	D-arabinono-1,4-lactone oxidase
Alpha-amylase	PF00128	Alpha amylase, catalytic domain
Alpha-amylase_C	PF02806	Alpha amylase, C-terminal all-beta domain
Alpha-L-AF_C	PF06964	Alpha-L-arabinofuranosidase C-terminus
Alpha_adaptinC2	PF02883	Adaptin C-terminal domain
Alpha_adaptin_C	PF02296	Alpha adaptin AP2, C-terminal domain
Alpha_kinase	PF02816	Alpha-kinase family
Alpha_L_fucos	PF01120	Alpha-L-fucosidase
ALS_ss_C	PF10369	Small subunit of acetolactate synthase
Amidase	PF01425	Amidase
Amidase_2	PF01510	N-acetylmuramoyl-L-alanine amidase
Amidinotransf	PF02274	Amidinotransferase
Amidohydro_1	PF01979	Amidohydrolase family
Amidohydro_2	PF04909	Amidohydrolase
Amidohydro_3	PF07969	Amidohydrolase family
Amidohydro_4	PF13147	Amidohydrolase
Amidohydro_5	PF13594	Amidohydrolase
Amidoligase_2	PF12224	Putative amidoligase enzyme
Aminotran_1_2	PF00155	Aminotransferase class I and II
Aminotran_3	PF00202	Aminotransferase class-III
Aminotran_4	PF01063	Aminotransferase class IV
Aminotran_5	PF00266	Aminotransferase class-V
Amino_oxidase	PF01593	Flavin containing amine oxidoreductase
AMMECR1	PF01871	AMMECR1
Ammonium_transp	PF00909	Ammonium Transporter Family
AMP-binding	PF00501	AMP-binding enzyme
AMP-binding_C	PF13193	AMP-binding enzyme C-terminal domain
AMP_N	PF05195	Aminopeptidase P, N-terminal domain
ANF_receptor	PF01094	Receptor family ligand binding region
Anillin	PF08174	Cell division protein anillin
Ank	PF00023	Ankyrin repeat
Ank_2	PF12796	Ankyrin repeats (3 copies)
Ank_3	PF13606	Ankyrin repeat
Ank_4	PF13637	Ankyrin repeats (many copies)
Ank_5	PF13857	Ankyrin repeats (many copies)
Annexin	PF00191	Annexin
Anoctamin	PF04547	Calcium-activated chloride channel
Anp1	PF03452	Anp1
ANTH	PF07651	ANTH domain
Anth_synt_I_N	PF04715	Anthranilate synthase component I, N terminal region
Anticodon_1	PF08264	Anticodon-binding domain of tRNA
An_peroxidase	PF03098	Animal haem peroxidase
ApbA	PF02558	Ketopantoate reductase PanE/ApbA
ApbA_C	PF08546	Ketopantoate reductase PanE/ApbA C terminal
Apc1	PF12859	Anaphase-promoting complex subunit 1
APC10	PF03256	Anaphase-promoting complex, subunit 10 (APC10)
APC2	PF08672	Anaphase promoting complex (APC) subunit 2
Apc3	PF12895	Anaphase-promoting complex, cyclosome, subunit 3
Apc4	PF12896	Anaphase-promoting complex, cyclosome, subunit 4
Apc4_WD40	PF12894	Anaphase-promoting complex subunit 4 WD40 domain
Apc5	PF12862	Anaphase-promoting complex subunit 5
APC8	PF04049	Anaphase promoting complex subunit 8 / Cdc23
Apc9	PF12856	Anaphase-promoting complex subunit 9
APC_CDC26	PF10471	Anaphase-promoting complex APC subunit 1
APG12	PF04110	Ubiquitin-like autophagy protein Apg12
APG17	PF04108	Autophagy protein Apg17
APG5	PF04106	Autophagy protein Apg5
APG6	PF04111	Autophagy protein Apg6
APG9	PF04109	Autophagy protein Apg9
APH	PF01636	Phosphotransferase enzyme family
API5	PF05918	Apoptosis inhibitory protein 5 (API5)
APS_kinase	PF01583	Adenylylsulphate kinase
Apt1	PF10351	Golgi-body localisation protein domain
AP_endonuc_2	PF01261	Xylose isomerase-like TIM barrel
ArabFuran-catal	PF09206	Alpha-L-arabinofuranosidase B, catalytic
Arb1	PF09692	Argonaute siRNA chaperone (ARC) complex subunit Arb1
Arb2	PF09757	Arb2 domain
Arch_ATPase	PF01637	Archaeal ATPase
ARD	PF03079	ARD/ARD' family
Arf	PF00025	ADP-ribosylation factor family
ArfGap	PF01412	Putative GTPase activating protein for Arf
Arginase	PF00491	Arginase family
Arginosuc_synth	PF00764	Arginosuccinate synthase
ArgJ	PF01960	ArgJ family
ARID	PF01388	ARID/BRIGHT DNA binding domain
Arm	PF00514	Armadillo/beta-catenin-like repeat
ARPC4	PF05856	ARP2/3 complex 20 kDa subunit (ARPC4)
Arrestin_C	PF02752	Arrestin (or S-antigen), C-terminal domain
Arrestin_N	PF00339	Arrestin (or S-antigen), N-terminal domain
ARS2	PF04959	Arsenite-resistance protein 2
ArsA_ATPase	PF02374	Anion-transporting ATPase
ArsB	PF02040	Arsenical pump membrane protein
ArsC	PF03960	ArsC family
Arv1	PF04161	Arv1-like family
Arylesterase	PF01731	Arylesterase
Arylsulfotrans	PF05935	Arylsulfotransferase (ASST)
Arylsulfotran_2	PF14269	Arylsulfotransferase (ASST)
ASF1_hist_chap	PF04729	ASF1 like histone chaperone
ASL_C2	PF14698	Argininosuccinate lyase C-terminal
Asn_synthase	PF00733	Asparagine synthase
Asp	PF00026	Eukaryotic aspartyl protease
Asparaginase	PF00710	Asparaginase
Asparaginase_2	PF01112	Asparaginase
Asparaginase_II	PF06089	L-asparaginase II
Asp_Glu_race	PF01177	Asp/Glu/Hydantoin racemase
Asp_protease	PF09668	Aspartyl protease
Asp_protease_2	PF13650	Aspartyl protease
Astacin	PF01400	Astacin (Peptidase family M12A)
AstE_AspA	PF04952	Succinylglutamate desuccinylase / Aspartoacylase family
ASXH	PF13919	Asx homology domain
ATE_C	PF04377	Arginine-tRNA-protein transferase, C terminus
ATE_N	PF04376	Arginine-tRNA-protein transferase, N terminus
ATG11	PF10377	Autophagy-related protein 11
ATG13	PF10033	Autophagy-related protein 13
Atg14	PF10186	UV radiation resistance protein and autophagy-related subunit 14
ATG16	PF08614	Autophagy protein 16 (ATG16)
ATG19_autophagy	PF12744	Autophagy protein Atg19, Atg8-binding
ATG22	PF11700	Vacuole effluxer Atg22 like
ATG27	PF09451	Autophagy-related protein 27
ATG2_CAD	PF13329	Autophagy-related protein 2 CAD motif
Atg8	PF02991	Autophagy protein Atg8 ubiquitin like
ATG_C	PF09333	ATG C terminal domain
ATP-grasp	PF02222	ATP-grasp domain
ATP-grasp_2	PF08442	ATP-grasp domain
ATP-grasp_4	PF13535	ATP-grasp domain
ATP-sulfurylase	PF01747	ATP-sulfurylase
ATP-synt	PF00231	ATP synthase
ATP-synt_10	PF05176	ATP10 protein
ATP-synt_ab	PF00006	ATP synthase alpha/beta family, nucleotide-binding domain
ATP-synt_ab_C	PF00306	ATP synthase alpha/beta chain, C terminal domain
ATP-synt_ab_N	PF02874	ATP synthase alpha/beta family, beta-barrel domain
ATP-synt_C	PF00137	ATP synthase subunit C
ATP-synt_D	PF01813	ATP synthase subunit D
ATP-synt_E	PF05680	ATP synthase E chain
ATP-synt_Eps	PF04627	Mitochondrial ATP synthase epsilon chain
ATP-synt_G	PF04718	Mitochondrial ATP synthase g subunit
ATP-synt_J	PF04911	ATP synthase j chain
ATP-synt_S1	PF05827	Vacuolar ATP synthase subunit S1 (ATP6S1)
ATP11	PF06644	ATP11 protein
ATP12	PF07542	ATP12 chaperone protein
ATP13	PF12921	Mitochondrial ATPase expression
ATP_bind_1	PF03029	Conserved hypothetical ATP binding protein
ATP_bind_3	PF01171	PP-loop family
ATP_bind_4	PF01902	ATP-binding region
ATP_sub_h	PF10775	ATP synthase complex subunit h
ATP_synt_H	PF05493	ATP synthase subunit H
ATP_transf	PF09830	ATP adenylyltransferase
Atx10homo_assoc	PF09759	Spinocerebellar ataxia type 10 protein domain
AT_hook	PF02178	AT hook motif
Autophagy_act_C	PF03987	Autophagocytosis associated protein, active-site domain
Autophagy_Cterm	PF10381	Autophagocytosis associated protein C-terminal
Autophagy_N	PF03986	Autophagocytosis associated protein (Atg3), N-terminal domain
Auto_anti-p27	PF06677	Sjogren's syndrome/scleroderma autoantigen 1 (Autoantigen p27)
Avl9	PF09794	Transport protein Avl9
A_deamin	PF02137	Adenosine-deaminase (editase) domain
A_deaminase	PF00962	Adenosine/AMP deaminase
B12-binding	PF02310	B12 binding domain
B3_4	PF03483	B3/4 domain
B5	PF03484	tRNA synthetase B5 domain
B56	PF01603	Protein phosphatase 2A regulatory B subunit (B56 family)
B9-C2	PF07162	Ciliary basal body-associated, B9 protein
Bac_GDH	PF05088	Bacterial NAD-glutamate dehydrogenase
Bac_luciferase	PF00296	Luciferase-like monooxygenase
Bac_rhamnosid	PF05592	Bacterial alpha-L-rhamnosidase
Bac_rhamnosid_N	PF08531	Alpha-L-rhamnosidase N-terminal domain
Bac_rhodopsin	PF01036	Bacteriorhodopsin-like protein
Bac_surface_Ag	PF01103	Surface antigen
BAF1_ABF1	PF04684	BAF1 / ABF1 chromatin reorganising factor
BAG	PF02179	BAG domain
BAH	PF01426	BAH domain
Band_7	PF01145	SPFH domain / Band 7 family
Bap31	PF05529	B-cell receptor-associated protein 31-like
BAR	PF03114	BAR domain
BAR_2	PF10455	Bin/amphiphysin/Rvs domain for vesicular trafficking
BAR_3_WASP_bdg	PF10456	WASP-binding domain of Sorting nexin protein
BATS	PF06968	Biotin and Thiamin Synthesis associated domain
Bax1-I	PF01027	Inhibitor of apoptosis-promoting Bax1
BBE	PF08031	Berberine and berberine like
BBP1_C	PF15272	Spindle pole body component BBP1, C-terminal
BBP1_N	PF15271	Spindle pole body component BBP1, Mps2-binding protein
BCAS2	PF05700	Breast carcinoma amplified sequence 2 (BCAS2)
BCDHK_Adom3	PF10436	Mitochondrial branched-chain alpha-ketoacid dehydrogenase kinase
BCIP	PF13862	p21-C-terminal region-binding protein
BcrAD_BadFG	PF01869	BadF/BadG/BcrA/BcrD ATPase family
BCS1_N	PF08740	BCS1 N terminal
Beach	PF02138	Beige/BEACH domain
Bestrophin	PF01062	Bestrophin, RFP-TM, chloride channel
Beta-Casp	PF10996	Beta-Casp domain
Beta-lactamase	PF00144	Beta-lactamase
BetaGal_dom2	PF10435	Beta-galactosidase, domain 2
BetaGal_dom3	PF13363	Beta-galactosidase, domain 3
BetaGal_dom4_5	PF13364	Beta-galactosidase jelly roll domain
Beta_elim_lyase	PF01212	Beta-eliminating lyase
Beta_helix	PF13229	Right handed beta helix region
Bgal_small_N	PF02929	Beta galactosidase small chain
BHD_1	PF10403	Rad4 beta-hairpin domain 1
BHD_3	PF10405	Rad4 beta-hairpin domain 3
Bin3	PF06859	Bicoid-interacting protein 3 (Bin3)
BING4CT	PF08149	BING4CT (NUC141) domain
Biotin_carb_C	PF02785	Biotin carboxylase C-terminal domain
Biotin_lipoyl	PF00364	Biotin-requiring enzyme
BIR	PF00653	Inhibitor of Apoptosis domain
BK_channel_a	PF03493	Calcium-activated BK potassium channel alpha subunit
Blt1	PF12754	Cell-cycle control medial ring component
BNR	PF02012	BNR/Asp-box repeat
BNR_2	PF13088	BNR repeat-like domain
BolA	PF01722	BolA-like protein
BOP1NT	PF08145	BOP1NT (NUC169) domain
Bot1p	PF12298	Eukaryotic mitochondrial regulator protein
BP28CT	PF08146	BP28CT (NUC211) domain
BPL_LplA_LipB	PF03099	Biotin/lipoate A/B protein ligase family
BPL_N	PF09825	Biotin-protein ligase, N terminal
BRAP2	PF07576	BRCA1-associated protein 2
BRCA-2_OB1	PF09103	BRCA2, oligonucleotide/oligosaccharide-binding, domain 1
BRCA2	PF00634	BRCA2 repeat
BRCT	PF00533	BRCA1 C Terminus (BRCT) domain
BRE1	PF08647	BRE1 E3 ubiquitin ligase
Brix	PF04427	Brix domain
BRO1	PF03097	BRO1-like domain
Bromodomain	PF00439	Bromodomain
Bromo_TP	PF07524	Bromodomain associated
Brr6_like_C_C	PF10104	Di-sulfide bridge nucleocytoplasmic transport domain
BSD	PF03909	BSD domain
BSP	PF04450	Peptidase of plants and bacteria
BTB	PF00651	BTB/POZ domain
BTB_2	PF02214	BTB/POZ domain
BTD	PF09270	Beta-trefoil DNA-binding domain
Btz	PF09405	CASC3/Barentsz eIF4AIII binding
Bud13	PF09736	Pre-mRNA-splicing factor of RES complex
BUD22	PF09073	BUD22
Bul1_C	PF04426	Bul1 C terminus
Bul1_N	PF04425	Bul1 N terminus
But2	PF09792	Ubiquitin 3 binding protein But2 C-terminal domain
Bys1	PF04681	Blastomyces yeast-phase-specific protein
Bystin	PF05291	Bystin
bZIP_1	PF00170	bZIP transcription factor
bZIP_2	PF07716	Basic region leucine zipper
B_lectin	PF01453	D-mannose binding lectin
C1_1	PF00130	Phorbol esters/diacylglycerol binding domain (C1 domain)
C2	PF00168	C2 domain
CactinC_cactus	PF09732	Cactus-binding C-terminus of cactin protein
Cactin_mid	PF10312	Conserved mid region of cactin
CAF-1_p150	PF11600	Chromatin assembly factor 1 complex p150 subunit, N-terminal
CAF1	PF04857	CAF1 family ribonuclease
CAF1A	PF12253	Chromatin assembly factor 1 subunit A
CAF1C_H4-bd	PF12265	Histone-binding protein RBBP4 or subunit C of CAF1 complex
Calcipressin	PF04847	Calcipressin
Caleosin	PF05042	Caleosin related protein
Calpain_III	PF01067	Calpain large subunit, domain III
Calreticulin	PF00262	Calreticulin family
Candida_ALS_N	PF11766	Cell-wall agglutinin N-terminal ligand-sugar binding
CAP	PF00188	Cysteine-rich secretory protein family
CAP59_mtransfer	PF11735	Cryptococcal mannosyltransferase 1
CAP_C	PF08603	Adenylate cyclase associated (CAP) C terminal
CAP_GLY	PF01302	CAP-Gly domain
CAP_N	PF01213	Adenylate cyclase associated (CAP) N terminal
Carboxyl_trans	PF01039	Carboxyl transferase domain
Carbpep_Y_N	PF05388	Carboxypeptidase Y pro-peptide
Carb_anhydrase	PF00194	Eukaryotic-type carbonic anhydrase
Carb_bind	PF10645	Carbohydrate binding
Carb_kinase	PF01256	Carbohydrate kinase
Carn_acyltransf	PF00755	Choline/Carnitine o-acyltransferase
Cas1_AcylT	PF07779	10 TM Acyl Transferase domain found in Cas1p
CAS_CSE1	PF03378	CAS/CSE protein, C-terminus
Catalase	PF00199	Catalase
Catalase-rel	PF06628	Catalase-related immune-responsive
Cation_ATPase_C	PF00689	Cation transporting ATPase, C-terminus
Cation_ATPase_N	PF00690	Cation transporter/ATPase, N-terminus
Cation_efflux	PF01545	Cation efflux family
Cauli_VI	PF01693	Caulimovirus viroplasmin
CBF	PF03914	CBF/Mak21 family
CBFB_NFYA	PF02045	CCAAT-binding transcription factor (CBF-B/NF-YA) subunit B
CBFD_NFYB_HMF	PF00808	Histone-like transcription factor (CBF/NF-Y) and archaeal histone
CbiA	PF01656	CobQ/CobB/MinD/ParA nucleotide binding domain
CBM-like	PF14683	Polysaccharide lyase family 4, domain III
CBM_1	PF00734	Fungal cellulose binding domain
CBM_19	PF03427	Carbohydrate binding domain (family 19)
CBM_20	PF00686	Starch binding domain
CBM_21	PF03370	Putative phosphatase regulatory subunit
CBM_48	PF02922	Carbohydrate-binding module 48 (Isoamylase N-terminal domain)
CBM_4_9	PF02018	Carbohydrate binding domain
CBM_5_12	PF02839	Carbohydrate binding domain
CBM_X2	PF03442	Carbohydrate binding domain X2
CBP	PF12192	Fungal calcium binding protein
CBP4	PF07960	CBP4
CBS	PF00571	CBS domain
CDC14	PF08045	Cell division control protein 14, SIN component
CDC24	PF06395	CDC24 Calponin
CDC27	PF09507	DNA polymerase subunit Cdc27
CDC37_C	PF08564	Cdc37 C terminal domain
CDC37_M	PF08565	Cdc37 Hsp90 binding domain
CDC37_N	PF03234	Cdc37 N terminal kinase binding
CDC45	PF02724	CDC45-like protein
CDC48_N	PF02359	Cell division protein 48 (CDC48), N-terminal domain
CDC50	PF03381	LEM3 (ligand-effect modulator 3) family / CDC50 family
CDO_I	PF05995	Cysteine dioxygenase type I
CDP-OH_P_transf	PF01066	CDP-alcohol phosphatidyltransferase
CDT1	PF08839	DNA replication factor CDT1 like
Cellulase	PF00150	Cellulase (glycosyl hydrolase family 5)
CENP-B_dimeris	PF09026	Centromere protein B dimerisation domain
CENP-C_C	PF11699	Mif2/CENP-C like
CENP-I	PF07778	Mis6
CENP-L	PF13092	Kinetochore complex Sim4 subunit Fta1
CENP-N	PF05238	Kinetochore protein CHL4 like
CENP-Q	PF13094	CENP-Q, a CENPA-CAD centromere complex subunit
CENP-S	PF15630	Kinetochore component CENP-S
CENP-T	PF15511	Centromere kinetochore component CENP-T
CENP-U	PF13097	CENP-A nucleosome associated complex (NAC) subunit
Cep57_CLD_2	PF14197	Centrosome localisation domain of PPC89
Cep57_MT_bd	PF06657	Centrosome microtubule-binding domain of Cep57
Ceramidase	PF05875	Ceramidase
Ceramidase_alk	PF04734	Neutral/alkaline non-lysosomal ceramidase
Cerato-platanin	PF07249	Cerato-platanin
CFEM	PF05730	CFEM domain
CFIA_Pcf11	PF11526	Subunit of cleavage factor IA Pcf11
Cg6151-P	PF10233	Uncharacterized conserved protein CG6151-P
CGI-121	PF08617	Kinase binding protein CGI-121
Cgr1	PF03879	Cgr1 family
CH	PF00307	Calponin homology (CH) domain
ChaC	PF04752	ChaC-like protein
Chalcone	PF02431	Chalcone-flavanone isomerase
Chal_sti_synt_C	PF02797	Chalcone and stilbene synthases, C-terminal domain
Chal_sti_synt_N	PF00195	Chalcone and stilbene synthases, N-terminal domain
CHAP	PF05257	CHAP domain
ChAPs	PF09295	ChAPs (Chs5p-Arf1p-binding proteins)
CHAT	PF12770	CHAT domain
CHCH	PF06747	CHCH domain
CHD5	PF04420	CHD5-like protein
Chitin_bind_1	PF00187	Chitin recognition protein
Chitin_bind_3	PF03067	Chitin binding domain
Chitin_synth_1	PF01644	Chitin synthase
Chitin_synth_1N	PF08407	Chitin synthase N-terminal
Chitin_synth_2	PF03142	Chitin synthase
Choline_kinase	PF01633	Choline/ethanolamine kinase
Choline_transpo	PF04515	Plasma-membrane choline transporter
CHORD	PF04968	CHORD
Chorein_N	PF12624	N-terminal region of Chorein, a TM vesicle-mediated sorter
Chorismate_bind	PF00425	chorismate binding enzyme
Chorismate_synt	PF01264	Chorismate synthase
Chromate_transp	PF02417	Chromate transporter
Chromo	PF00385	Chromo (CHRromatin Organisation MOdifier) domain
Chromosome_seg	PF13889	Chromosome segregation during meiosis
Chromo_shadow	PF01393	Chromo shadow domain
Chs3p	PF12271	Chitin synthase III catalytic subunit
CIA30	PF08547	Complex I intermediate-associated protein 30 (CIA30)
CIAPIN1	PF05093	Cytokine-induced anti-apoptosis inhibitor 1, Fe-S biogenesis
Cid2	PF09774	Caffeine-induced death protein 2
CIMR	PF00878	Cation-independent mannose-6-phosphate receptor repeat
CinA	PF02464	Competence-damaged protein
Cir_N	PF10197	N-terminal domain of CBF1 interacting co-repressor CIR
CitMHS	PF03600	Citrate transporter
Citrate_synt	PF00285	Citrate synthase
CKS	PF01111	Cyclin-dependent kinase regulatory subunit
CK_II_beta	PF01214	Casein kinase II regulatory subunit
CLASP_N	PF12348	CLASP N terminal
Clathrin	PF00637	Region in Clathrin and VPS
Clat_adaptor_s	PF01217	Clathrin adaptor complex small chain
CLN3	PF02487	CLN3 protein
Clp1	PF06807	Pre-mRNA cleavage complex II protein Clp1
ClpB_D2-small	PF10431	C-terminal, D2-small domain, of ClpB protein
ClpS	PF02617	ATP-dependent Clp protease adaptor protein ClpS
CLPTM1	PF05602	Cleft lip and palate transmembrane protein 1 (CLPTM1)
CLP_protease	PF00574	Clp protease
Clr2	PF10383	Transcription-silencing protein Clr2
Clr5	PF14420	Clr5 domain
CLTH	PF10607	CTLH/CRA C-terminal to LisH motif domain
CLU_N	PF15044	Mitochondrial function, CLU-N-term
CMAS	PF02353	Mycolic acid cyclopropane synthetase
CMD	PF02627	Carboxymuconolactone decarboxylase family
CMS1	PF14617	U3-containing 90S pre-ribosomal complex subunit
CM_2	PF01817	Chorismate mutase type II
Cnd1	PF12717	non-SMC mitotic condensation complex subunit 1
Cnd1_N	PF12922	non-SMC mitotic condensation complex subunit 1, N-term
Cnd2	PF05786	Condensin complex subunit 2
Cnd3	PF12719	Nuclear condensing complex subunits, C-term domain
CNH	PF00780	CNH domain
Cnl2_NKP2	PF09447	Cnl2/NKP2 family protein
cNMP_binding	PF00027	Cyclic nucleotide-binding domain
CN_hydrolase	PF00795	Carbon-nitrogen hydrolase
CoaE	PF01121	Dephospho-CoA kinase
Coatamer_beta_C	PF07718	Coatomer beta C-terminal region
Coatomer_E	PF04733	Coatomer epsilon subunit
Coatomer_WDAD	PF04053	Coatomer WD associated region
CoA_binding	PF02629	CoA binding domain
CoA_binding_2	PF13380	CoA binding domain
CoA_trans	PF01144	Coenzyme A transferase
CoA_transf_3	PF02515	CoA-transferase family III
COBRA1	PF06209	Cofactor of BRCA1 (COBRA1)
cobW	PF02492	CobW/HypB/UreG, nucleotide-binding domain
CobW_C	PF07683	Cobalamin synthesis protein cobW C-terminal domain
COesterase	PF00135	Carboxylesterase family
Cofilin_ADF	PF00241	Cofilin/tropomyosin-type actin-binding protein
COG2	PF06148	COG (conserved oligomeric Golgi) complex component, COG2
COG4	PF08318	COG4 transport protein
COG5	PF10392	Golgi transport complex subunit 5
COG6	PF06419	Conserved oligomeric complex COG6
COG7	PF10191	Golgi complex component 7 (COG7)
Cohesin_HEAT	PF12765	HEAT repeat associated with sister chromatid cohesion
Cohesin_load	PF10345	Cohesin loading factor
Coiled-coil_56	PF09813	Coiled-coil domain-containing protein 56
Collagen	PF01391	Collagen triple helix repeat (20 copies)
ComA	PF02679	(2R)-phospho-3-sulfolactate synthase (ComA)
COMPASS-Shg1	PF05205	COMPASS (Complex proteins associated with Set1p) component shg1
Complex1_30kDa	PF00329	Respiratory-chain NADH dehydrogenase, 30 Kd subunit
Complex1_49kDa	PF00346	Respiratory-chain NADH dehydrogenase, 49 Kd subunit
Complex1_51K	PF01512	Respiratory-chain NADH dehydrogenase 51 Kd subunit
Complex1_LYR	PF05347	Complex 1 protein (LYR family)
Complex1_LYR_1	PF13232	Complex1_LYR-like
Complex1_LYR_2	PF13233	Complex1_LYR-like
Con-6	PF10346	Conidiation protein 6
Condensation	PF00668	Condensation domain
COP-gamma_platf	PF08752	Coatomer gamma subunit appendage platform subdomain
COPIIcoated_ERV	PF07970	Endoplasmic reticulum vesicle transporter
COPI_assoc	PF08507	COPI associated protein
Coprogen_oxidas	PF01218	Coproporphyrinogen III oxidase
Coq4	PF05019	Coenzyme Q (ubiquinone) biosynthesis protein Coq4
COQ7	PF03232	Ubiquinone biosynthesis protein COQ7
CorA	PF01544	CorA-like Mg2+ transporter protein
Cornichon	PF03311	Cornichon protein
CotH	PF08757	CotH protein
COX1	PF00115	Cytochrome C and Quinol oxidase polypeptide I
COX15-CtaA	PF02628	Cytochrome oxidase assembly protein
COX16	PF14138	Cytochrome c oxidase assembly protein COX16
COX17	PF05051	Cytochrome C oxidase copper chaperone (COX17)
COX2	PF00116	Cytochrome C oxidase subunit II, periplasmic domain
COX2_TM	PF02790	Cytochrome C oxidase subunit II, transmembrane domain
COX4	PF02936	Cytochrome c oxidase subunit IV
COX5A	PF02284	Cytochrome c oxidase subunit Va
COX5B	PF01215	Cytochrome c oxidase subunit Vb
COX6B	PF02297	Cytochrome oxidase c subunit VIb
COX7C	PF02935	Cytochrome c oxidase subunit VIIc
CPDase	PF07823	Cyclic phosphodiesterase-like protein
Cpn10	PF00166	Chaperonin 10 Kd subunit
Cpn60_TCP1	PF00118	TCP-1/cpn60 chaperonin family
CPSase_L_chain	PF00289	Carbamoyl-phosphate synthase L chain, N-terminal domain
CPSase_L_D2	PF02786	Carbamoyl-phosphate synthase L chain, ATP binding domain
CPSase_L_D3	PF02787	Carbamoyl-phosphate synthetase large chain, oligomerisation domain
CPSase_sm_chain	PF00988	Carbamoyl-phosphate synthase small chain, CPSase domain
CPSF100_C	PF13299	Cleavage and polyadenylation factor 2 C-terminal
CPSF73-100_C	PF11718	Pre-mRNA 3'-end-processing endonuclease polyadenylation factor C-term
CPSF_A	PF03178	CPSF A subunit region
CRAL_TRIO	PF00650	CRAL/TRIO domain
CRAL_TRIO_2	PF13716	Divergent CRAL/TRIO domain
CRAL_TRIO_N	PF03765	CRAL/TRIO, N-terminal domain
CRCB	PF02537	CrcB-like protein
CRC_subunit	PF08624	Chromatin remodelling complex Rsc7/Swp82 subunit
Creatinase_N	PF01321	Creatinase/Prolidase N-terminal domain
CRM1_C	PF08767	CRM1 C terminal
CRT10	PF08728	CRT10
CS	PF04969	CS domain
CSD	PF00313	'Cold-shock' DNA-binding domain
Cse1	PF08506	Cse1
Csm1	PF12539	Chromosome segregation protein Csm1/Pcs1
CSTF2_hinge	PF14327	Hinge domain of cleavage stimulation factor subunit 2
CtaG_Cox11	PF04442	Cytochrome c oxidase assembly protein CtaG/Cox11
CTD	PF12815	Spt5 C-terminal nonapeptide repeat binding Spt4
CTDII	PF01556	DnaJ C terminal domain
CTD_bind	PF04818	RNA polymerase II-binding domain.
Ctf8	PF09696	Ctf8
CTK3	PF12243	CTD kinase subunit gamma CTK3
CTK3_C	PF12350	CTD kinase subunit gamma CTK3 C-terminus
CTNNBL	PF08216	Catenin-beta-like, Arm-motif containing nuclear
CTP_synth_N	PF06418	CTP synthase N-terminus
CTP_transf_1	PF01148	Cytidylyltransferase family
CTP_transf_2	PF01467	Cytidylyltransferase
Ctr	PF04145	Ctr copper transporter family
Cu-oxidase	PF00394	Multicopper oxidase
Cu-oxidase_2	PF07731	Multicopper oxidase
Cu-oxidase_3	PF07732	Multicopper oxidase
CUE	PF02845	CUE domain
Cullin	PF00888	Cullin family
Cullin_binding	PF03556	Cullin binding
Cullin_Nedd8	PF10557	Cullin protein neddylation domain
Cupin_1	PF00190	Cupin
Cupin_2	PF07883	Cupin domain
Cupin_3	PF05899	Protein of unknown function (DUF861)
Cupin_5	PF06172	Cupin superfamily (DUF985)
Cupin_7	PF12973	ChrR Cupin-like domain
Cupin_8	PF13621	Cupin-like domain
Cut12	PF11500	Spindle pole body formation-associated protein
Cut8_C	PF08559	Cut8 six-helix bundle
CutC	PF03932	CutC family
Cutinase	PF01083	Cutinase
Cu_amine_oxid	PF01179	Copper amine oxidase, enzyme domain
Cu_amine_oxidN2	PF02727	Copper amine oxidase, N2 domain
Cu_amine_oxidN3	PF02728	Copper amine oxidase, N3 domain
CVNH	PF08881	CVNH domain
CWC25	PF12542	Pre-mRNA splicing factor
cwf21	PF08312	cwf21 domain
CwfJ_C_1	PF04677	Protein similar to CwfJ C-terminus 1
CwfJ_C_2	PF04676	Protein similar to CwfJ C-terminus 2
Cwf_Cwc_15	PF04889	Cwf15/Cwc15 cell cycle control protein
Cyanate_lyase	PF02560	Cyanate lyase C-terminal domain
CybS	PF05328	CybS
Cyclase	PF04199	Putative cyclase
Cyclin	PF08613	Cyclin
Cyclin_C	PF02984	Cyclin, C-terminal domain
Cyclin_N	PF00134	Cyclin, N-terminal domain
Cys_Met_Meta_PP	PF01053	Cys/Met metabolism PLP-dependent enzyme
Cyt-b5	PF00173	Cytochrome b5-like Heme/Steroid binding domain
Cytadhesin_P30	PF07271	Cytadhesin P30/P32
Cytochrom_B561	PF03188	Eukaryotic cytochrome b561
Cytochrom_B_C	PF00032	Cytochrome b(C-terminal)/b6/petD
Cytochrom_B_N_2	PF13631	Cytochrome b(N-terminal)/b6/petB
Cytochrom_C1	PF02167	Cytochrome C1 family
Cytochrom_D1	PF02239	Cytochrome D1 heme domain
Cyto_heme_lyase	PF01265	Cytochrome c/c1 heme lyase
D-aminoacyl_C	PF07908	D-aminoacylase, C-terminal region
D-ser_dehydrat	PF14031	Putative serine dehydratase domain
D123	PF07065	D123
Dabb	PF07876	Stress responsive A/B Barrel Domain
DAD	PF02109	DAD family
DAGAT	PF03982	Diacylglycerol acyltransferase
DAGK_cat	PF00781	Diacylglycerol kinase catalytic domain
DAHP_synth_1	PF00793	DAHP synthetase I family
DAHP_synth_2	PF01474	Class-II DAHP synthetase family
Dak1	PF02733	Dak1 domain
Dak2	PF02734	DAK2 domain
Dala_Dala_lig_C	PF07478	D-ala D-ala ligase C-terminus
DAO	PF01266	FAD dependent oxidoreductase
DAP3	PF10236	Mitochondrial ribosomal death-associated protein 3
DASH_Ask1	PF08655	DASH complex subunit Ask1
DASH_Dad1	PF08649	DASH complex subunit Dad1
DASH_Dad2	PF08654	DASH complex subunit Dad2
DASH_Dad3	PF08656	DASH complex subunit Dad3
DASH_Dad4	PF08650	DASH complex subunit Dad4
DASH_Dam1	PF08653	DASH complex subunit Dam1
DASH_Duo1	PF08651	DASH complex subunit Duo1
DASH_Spc19	PF08287	Spc19
DASH_Spc34	PF08657	DASH complex subunit Spc34
Daxx	PF03344	Daxx Family
DBD_Tnp_Mut	PF03108	MuDR family transposase
DBINO	PF13892	DNA-binding domain
DBR1	PF05011	Lariat debranching enzyme, C-terminal domain
dCMP_cyt_deam_1	PF00383	Cytidine and deoxycytidylate deaminase zinc-binding region
DCP1	PF06058	Dcp1-like decapping family
DCP2	PF05026	Dcp2, box A domain
DcpS	PF05652	Scavenger mRNA decapping enzyme (DcpS) N-terminal
DcpS_C	PF11969	Scavenger mRNA decapping enzyme C-term binding
DDE_1	PF03184	DDE superfamily endonuclease
DDE_3	PF13358	DDE superfamily endonuclease
DDE_Tnp_1_7	PF13843	Transposase IS4
DDE_Tnp_4	PF13359	DDE superfamily endonuclease
DDE_Tnp_IS1595	PF12762	ISXO2-like transposase domain
DDHD	PF02862	DDHD domain
DDOST_48kD	PF03345	Oligosaccharyltransferase 48 kDa subunit beta
DDT	PF02791	DDT domain
DEAD	PF00270	DEAD/DEAH box helicase
DEAD_2	PF06733	DEAD_2
Ded_cyto	PF06920	Dedicator of cytokinesis
DegT_DnrJ_EryC1	PF01041	DegT/DnrJ/EryC1/StrS aminotransferase family
Dehydratase_hem	PF13816	Haem-containing dehydratase
DEK_C	PF08766	DEK C terminal domain
DENN	PF02141	DENN (AEX-3) domain
DeoC	PF01791	DeoC/LacD family aldolase
DEP	PF00610	Domain found in Dishevelled, Egl-10, and Pleckstrin (DEP)
DER1	PF04511	Der1-like family
DFP	PF04127	DNA / pantothenate metabolism flavoprotein
Dfp1_Him1_M	PF08630	Dfp1/Him1, central region
DHBP_synthase	PF00926	3,4-dihydroxy-2-butanone 4-phosphate synthase
DHC_N1	PF08385	Dynein heavy chain, N-terminal region 1
DHC_N2	PF08393	Dynein heavy chain, N-terminal region 2
DHDPS	PF00701	Dihydrodipicolinate synthetase family
DHFR_1	PF00186	Dihydrofolate reductase
DHH	PF01368	DHH family
DHHA2	PF02833	DHHA2 domain
DHO_dh	PF01180	Dihydroorotate dehydrogenase
DHquinase_I	PF01487	Type I 3-dehydroquinase
DHquinase_II	PF01220	Dehydroquinase class II
DHQ_synthase	PF01761	3-dehydroquinate synthase
Dicer_dimer	PF03368	Dicer dimerisation domain
Dicty_CAR	PF05462	Slime mold cyclic AMP receptor
DIE2_ALG10	PF04922	DIE2/ALG10 family
DIL	PF01843	DIL domain
DIM1	PF02966	Mitosis protein DIM1
Dimer_Tnp_hAT	PF05699	hAT family C-terminal dimerisation region
DinB_2	PF12867	DinB superfamily
Dioxygenase_C	PF00775	Dioxygenase
DIOX_N	PF14226	non-haem dioxygenase in morphine synthesis N-terminal
Diphthamide_syn	PF01866	Putative diphthamide synthesis protein
Disintegrin	PF00200	Disintegrin
DIT1_PvcA	PF05141	Pyoverdine/dityrosine biosynthesis protein
DJ-1_PfpI	PF01965	DJ-1/PfpI family
DJ-1_PfpI_N	PF13587	N-terminal domain of DJ-1_PfpI family
DLH	PF01738	Dienelactone hydrolase family
DLIC	PF05783	Dynein light intermediate chain (DLIC)
DMAP_binding	PF06464	DMAP1-binding Domain
DMRL_synthase	PF00885	6,7-dimethyl-8-ribityllumazine synthase
DnaJ	PF00226	DnaJ domain
DnaJ-X	PF14308	X-domain of DnaJ-containing
DnaJ_CXXCXGXG	PF00684	DnaJ central domain
DNase_NucA_NucB	PF14040	Deoxyribonuclease NucA/NucB
DNA_alkylation	PF08713	DNA alkylation repair enzyme
DNA_binding_1	PF01035	6-O-methylguanine DNA methyltransferase, DNA binding domain
DNA_gyraseB	PF00204	DNA gyrase B
DNA_ligase_A_C	PF04679	ATP dependent DNA ligase C terminal region
DNA_ligase_A_M	PF01068	ATP dependent DNA ligase domain
DNA_ligase_A_N	PF04675	DNA ligase N terminus
DNA_methylase	PF00145	C-5 cytosine-specific DNA methylase
DNA_mis_repair	PF01119	DNA mismatch repair protein, C-terminal domain
DNA_photolyase	PF00875	DNA photolyase
DNA_pol3_delta2	PF13177	DNA polymerase III, delta subunit
DNA_pol_A	PF00476	DNA polymerase family A
DNA_pol_alpha_N	PF12254	DNA polymerase alpha subunit p180 N terminal
DNA_pol_A_exo1	PF01612	3'-5' exonuclease
DNA_pol_B	PF00136	DNA polymerase family B
DNA_pol_B_2	PF03175	DNA polymerase type B, organellar and viral
DNA_pol_B_exo1	PF03104	DNA polymerase family B, exonuclease domain
DNA_pol_B_palm	PF14792	DNA polymerase beta palm
DNA_pol_E_B	PF04042	DNA polymerase alpha/epsilon subunit B
DNA_pol_phi	PF04931	DNA polymerase phi
DNA_primase_lrg	PF04104	Eukaryotic and archaeal DNA primase, large subunit
DNA_primase_S	PF01896	Eukaryotic and archaeal DNA primase small subunit
DNA_topoisoIV	PF00521	DNA gyrase/topoisomerase IV, subunit A
DND1_DSRM	PF14709	double strand RNA binding domain from DEAD END PROTEIN 1
DNMT1-RFD	PF12047	Cytosine specific DNA methyltransferase replication foci domain
DOCK-C2	PF14429	C2 domain in Dock180 and Zizimin proteins
DOMON	PF03351	DOMON domain
DOPA_dioxygen	PF08883	Dopa 4,5-dioxygenase family
Dopey_N	PF04118	Dopey, N-terminal
Dor1	PF04124	Dor1-like family
DOT1	PF08123	Histone methylation protein DOT1
DPBB_1	PF03330	Rare lipoprotein A (RlpA)-like double-psi beta-barrel
DPM2	PF07297	Dolichol phosphate-mannose biosynthesis regulatory protein (DPM2)
DPM3	PF08285	Dolichol-phosphate mannosyltransferase subunit 3 (DPM3)
DPPIV_N	PF00930	Dipeptidyl peptidase IV (DPP IV) N-terminal region
Dpy-30	PF05186	Dpy-30 motif
Drc1-Sld2	PF11719	DNA replication and checkpoint protein
Drf_FH3	PF06367	Diaphanous FH3 Domain
Drf_GBD	PF06371	Diaphanous GTPase-binding Domain
DRIM	PF07539	Down-regulated in metastasis
DRMBL	PF07522	DNA repair metallo-beta-lactamase
DRY_EERY	PF09750	Alternative splicing regulator
DS	PF01916	Deoxyhypusine synthase
DSBA	PF01323	DSBA-like thioredoxin domain
dsDNA_bind	PF01984	Double-stranded DNA-binding domain
DSHCT	PF08148	DSHCT (NUC185) domain
Dsl1_C	PF11989	Retrograde transport protein Dsl1 C terminal
DSPc	PF00782	Dual specificity phosphatase, catalytic domain
dsrm	PF00035	Double-stranded RNA binding motif
DSS1_SEM1	PF05160	DSS1/SEM1 family
DUF1014	PF06244	Protein of unknown function (DUF1014)
DUF1034	PF06280	Fn3-like domain (DUF1034)
DUF1042	PF06294	Domain of Unknown Function (DUF1042)
DUF106	PF01956	Integral membrane protein DUF106
DUF1080	PF06439	Domain of Unknown Function (DUF1080)
DUF1087	PF06465	Domain of Unknown Function (DUF1087)
DUF1100	PF06500	Alpha/beta hydrolase of unknown function (DUF1100)
DUF1115	PF06544	Protein of unknown function (DUF1115)
DUF1162	PF06650	Protein of unknown function (DUF1162)
DUF1168	PF06658	Protein of unknown function (DUF1168)
DUF1183	PF06682	Protein of unknown function (DUF1183)
DUF1206	PF06724	Domain of Unknown Function (DUF1206)
DUF1212	PF06738	Protein of unknown function (DUF1212)
DUF1214	PF06742	Protein of unknown function (DUF1214)
DUF1223	PF06764	Protein of unknown function (DUF1223)
DUF1237	PF06824	Protein of unknown function (DUF1237)
DUF1253	PF06862	Protein of unknown function (DUF1253)
DUF1254	PF06863	Protein of unknown function (DUF1254)
DUF126	PF01989	Protein of unknown function DUF126
DUF1264	PF06884	Protein of unknown function (DUF1264)
DUF1275	PF06912	Protein of unknown function (DUF1275)
DUF1279	PF06916	Protein of unknown function (DUF1279)
DUF1295	PF06966	Protein of unknown function (DUF1295)
DUF1304	PF06993	Protein of unknown function (DUF1304)
DUF1308	PF07000	Protein of unknown function (DUF1308)
DUF1338	PF07063	Domain of unknown function (DUF1338)
DUF1348	PF07080	Protein of unknown function (DUF1348)
DUF1349	PF07081	Protein of unknown function (DUF1349)
DUF1365	PF07103	Protein of unknown function (DUF1365)
DUF1388	PF07142	Repeat of unknown function (DUF1388)
DUF1394	PF07159	Protein of unknown function (DUF1394)
DUF1399	PF07173	Protein of unknown function (DUF1399)
DUF1445	PF07286	Protein of unknown function (DUF1445)
DUF1446	PF07287	Protein of unknown function (DUF1446)
DUF1479	PF07350	Protein of unknown function (DUF1479)
DUF1524	PF07510	Protein of unknown function (DUF1524)
DUF1537	PF07005	Protein of unknown function, DUF1537
DUF1546	PF07571	Protein of unknown function (DUF1546)
DUF155	PF02582	Uncharacterised ACR, YagE family COG1723
DUF159	PF02586	Uncharacterised ACR, COG2135
DUF1593	PF07632	Protein of unknown function (DUF1593)
DUF1604	PF07713	Protein of unknown function (DUF1604)
DUF1609	PF07753	Protein of unknown function (DUF1609)
DUF1620	PF07774	Protein of unknown function (DUF1620)
DUF1640	PF07798	Protein of unknown function (DUF1640)
DUF1649	PF07855	Protein of unknown function (DUF1649)
DUF1680	PF07944	Putative glycosyl hydrolase of unknown function (DUF1680)
DUF1682	PF07946	Protein of unknown function (DUF1682)
DUF1686	PF07937	Protein of unknown function (DUF1686)
DUF1687	PF07955	Protein of unknown function (DUF1687)
DUF1688	PF07958	Protein of unknown function (DUF1688)
DUF1689	PF07954	Protein of unknown function (DUF1689)
DUF1690	PF07956	Protein of Unknown function (DUF1690)
DUF1691	PF07950	Protein of unknown function (DUF1691)
DUF1708	PF08101	Domain of unknown function (DUF1708)
DUF1712	PF08217	Fungal domain of unknown function (DUF1712)
DUF1713	PF08213	Mitochondrial domain of unknown function (DUF1713)
DUF1720	PF08226	Domain of unknown function (DUF1720)
DUF1726	PF08351	Domain of unknown function (DUF1726)
DUF1729	PF08354	Domain of unknown function (DUF1729)
DUF1741	PF08427	Domain of unknown function (DUF1741)
DUF1744	PF08490	Domain of unknown function (DUF1744)
DUF1748	PF08520	Fungal protein of unknown function (DUF1748)
DUF1749	PF08538	Protein of unknown function (DUF1749)
DUF1752	PF08550	Fungal protein of unknown function (DUF1752)
DUF1759	PF03564	Protein of unknown function (DUF1759)
DUF1761	PF08570	Protein of unknown function (DUF1761)
DUF1762	PF08574	Protein of unknown function (DUF1762)
DUF1765	PF08578	Protein of unknown function (DUF1765)
DUF1767	PF08585	Domain of unknown function (DUF1767)
DUF1768	PF08719	Domain of unknown function (DUF1768)
DUF1769	PF08588	Protein of unknown function (DUF1769)
DUF1771	PF08590	Domain of unknown function (DUF1771)
DUF1772	PF08592	Domain of unknown function (DUF1772)
DUF1774	PF08611	Fungal protein of unknown function (DUF1774)
DUF1776	PF08643	Fungal family of unknown function (DUF1776)
DUF1777	PF08648	Protein of unknown function (DUF1777)
DUF1785	PF08699	Domain of unknown function (DUF1785)
DUF1793	PF08760	Domain of unknown function (DUF1793)
DUF1857	PF08982	Domain of unknown function (DUF1857)
DUF1892	PF08987	Protein of unknown function (DUF1892)
DUF1900	PF08954	Domain of unknown function (DUF1900)
DUF1907	PF08925	Domain of Unknown Function (DUF1907)
DUF1917	PF08939	Domain of unknown function (DUF1917)
DUF1929	PF09118	Domain of unknown function (DUF1929)
DUF1932	PF09130	Domain of unknown function (DUF1932)
DUF1939	PF09154	Domain of unknown function (DUF1939)
DUF1965	PF09248	Domain of unknown function (DUF1965)
DUF1966	PF09260	Domain of unknown function (DUF1966)
DUF1977	PF09320	Domain of unknown function (DUF1977)
DUF1981	PF09324	Domain of unknown function (DUF1981)
DUF1989	PF09347	Domain of unknown function (DUF1989)
DUF1992	PF09350	Domain of unknown function (DUF1992)
DUF1993	PF09351	Domain of unknown function (DUF1993)
DUF1996	PF09362	Domain of unknown function (DUF1996)
DUF1998	PF09369	Domain of unknown function (DUF1998)
DUF2009	PF09418	Protein of unknown function (DUF2009)
DUF2011	PF09428	Fungal protein of unknown function (DUF2011)
DUF2012	PF09430	Protein of unknown function (DUF2012)
DUF2013	PF09431	Protein of unknown function (DUF2013)
DUF2014	PF09427	Domain of unknown function (DUF2014)
DUF202	PF02656	Domain of unknown function (DUF202)
DUF2034	PF10356	Protein of unknown function (DUF2034)
DUF2036	PF09724	Uncharacterized conserved protein (DUF2036)
DUF2040	PF09745	Coiled-coil domain-containing protein 55 (DUF2040)
DUF2046	PF09755	Uncharacterized conserved protein H4 (DUF2046)
DUF2052	PF09747	Coiled-coil domain containing protein (DUF2052)
DUF2075	PF09848	Uncharacterized conserved protein (DUF2075)
DUF2088	PF09861	Domain of unknown function (DUF2088)
DUF21	PF01595	Domain of unknown function DUF21
DUF2156	PF09924	Uncharacterized conserved protein (DUF2156)
DUF218	PF02698	DUF218 domain
DUF2183	PF09949	Uncharacterized conserved protein (DUF2183)
DUF2196	PF09962	Uncharacterized conserved protein (DUF2196)
DUF2205	PF10224	Predicted coiled-coil protein (DUF2205)
DUF221	PF02714	Domain of unknown function DUF221
DUF2231	PF09990	Predicted membrane protein (DUF2231)
DUF2235	PF09994	Uncharacterized alpha/beta hydrolase domain (DUF2235)
DUF2236	PF09995	Uncharacterized protein conserved in bacteria (DUF2236)
DUF2256	PF10013	Uncharacterized protein conserved in bacteria (DUF2256)
DUF2263	PF10021	Uncharacterized protein conserved in bacteria (DUF2263)
DUF2264	PF10022	Uncharacterized protein conserved in bacteria (DUF2264)
DUF2278	PF10042	Uncharacterized conserved protein (DUF2278)
DUF2296	PF10058	Predicted integral membrane metal-binding protein (DUF2296)
DUF2305	PF10230	Uncharacterised conserved protein (DUF2305)
DUF2340	PF10209	Uncharacterized conserved protein (DUF2340)
DUF2347	PF09804	Uncharacterized conserved protein (DUF2347)
DUF2348	PF09807	Uncharacterized conserved protein (DUF2348)
DUF2361	PF10153	Uncharacterised conserved protein (DUF2361)
DUF2370	PF10176	Protein of unknown function (DUF2370)
DUF2373	PF10180	Uncharacterised conserved protein (DUF2373)
DUF239	PF03080	Domain of unknown function (DUF239)
DUF2392	PF10288	Protein of unknown function (DUF2392)
DUF2399	PF09664	Protein of unknown function C-terminus (DUF2399)
DUF2401	PF10287	Putative TOS1-like glycosyl hydrolase (DUF2401)
DUF2403	PF10290	Glycine-rich protein domain (DUF2403)
DUF2404	PF10296	Putative integral membrane protein conserved region (DUF2404)
DUF2405	PF10293	Domain of unknown function (DUF2405)
DUF2407	PF10302	DUF2407 ubiquitin-like domain
DUF2407_C	PF13373	DUF2407 C-terminal domain
DUF2408	PF10303	Protein of unknown function (DUF2408)
DUF2413	PF10310	Protein of unknown function (DUF2413)
DUF2414	PF10309	Protein of unknown function (DUF2414)
DUF2415	PF10313	Uncharacterised protein domain (DUF2415)
DUF2417	PF10329	Region of unknown function (DUF2417)
DUF2418	PF10332	Protein of unknown function (DUF2418)
DUF2419	PF10343	Protein of unknown function (DUF2419)
DUF2421	PF10334	Protein of unknown function (DUF2421)
DUF2422	PF10337	Protein of unknown function (DUF2422)
DUF2423	PF10338	Protein of unknown function (DUF2423)
DUF2424	PF10340	Protein of unknown function (DUF2424)
DUF2427	PF10348	Domain of unknown function (DUF2427)
DUF2428	PF10350	Putative death-receptor fusion protein (DUF2428)
DUF2431	PF10354	Domain of unknown function (DUF2431)
DUF2433	PF10360	Protein of unknown function (DUF2433)
DUF2434	PF10361	Protein of unknown function (DUF2434)
DUF2435	PF10363	Protein of unknown function (DUF2435)
DUF2439	PF10382	Protein of unknown function (DUF2439)
DUF2450	PF10475	Protein of unknown function N-terminal domain (DUF2450)
DUF2454	PF10521	Protein of unknown function (DUF2454)
DUF2457	PF10446	Protein of unknown function (DUF2457)
DUF2458	PF10454	Protein of unknown function (DUF2458)
DUF2461	PF09365	Conserved hypothetical protein (DUF2461)
DUF2462	PF09495	Protein of unknown function (DUF2462)
DUF2463	PF09591	Protein of unknown function (DUF2463)
DUF2470	PF10615	Protein of unknown function (DUF2470)
DUF2611	PF11022	Protein of unknown function (DUF2611)
DUF2638	PF10937	Protein of unknown function (DUF2638)
DUF2665	PF11654	Protein of unknown function (DUF2665)
DUF2722	PF10846	Protein of unknown function (DUF2722)
DUF2731	PF10806	Protein of unknown function (DUF2731)
DUF2781	PF10914	Protein of unknown function (DUF2781)
DUF2823	PF11034	Protein of unknown function (DUF2823)
DUF2828	PF11443	Domain of unknown function (DUF2828)
DUF2838	PF10998	Protein of unknown function (DUF2838)
DUF2841	PF11001	Protein of unknown function (DUF2841)
DUF2855	PF11017	Protein of unknown function (DUF2855)
DUF2962	PF11176	Protein of unknown function (DUF2962)
DUF2985	PF11204	Protein of unknown function (DUF2985)
DUF2990	PF11693	Protein of unknown function (DUF2990)
DUF302	PF03625	Domain of unknown function DUF302
DUF3020	PF11223	Protein of unknown function (DUF3020)
DUF307	PF03733	Domain of unknown function (DUF307)
DUF3074	PF11274	Protein of unknown function (DUF3074)
DUF3112	PF11309	Protein of unknown function (DUF3112)
DUF3115	PF11312	Protein of unknown function (DUF3115)
DUF3129	PF11327	Protein of unknown function (DUF3129)
DUF3133	PF11331	Protein of unknown function (DUF3133)
DUF3140	PF11338	Protein of unknown function (DUF3140)
DUF3176	PF11374	Protein of unknown function (DUF3176)
DUF3210	PF11489	Protein of unknown function (DUF3210)
DUF3237	PF11578	Protein of unknown function (DUF3237)
DUF3245	PF11595	Protein of unknown function (DUF3245)
DUF3246	PF11596	Protein of unknown function (DUF3246)
DUF3253	PF11625	Protein of unknown function (DUF3253)
DUF3292	PF11696	Protein of unknown function (DUF3292)
DUF3295	PF11702	Protein of unknown function (DUF3295)
DUF3328	PF11807	Domain of unknown function (DUF3328)
DUF3336	PF11815	Domain of unknown function (DUF3336)
DUF3337	PF11816	Domain of unknown function (DUF3337)
DUF336	PF03928	Domain of unknown function (DUF336)
DUF3381	PF11861	Domain of unknown function (DUF3381)
DUF3384	PF11864	Domain of unknown function (DUF3384)
DUF3385	PF11865	Domain of unknown function (DUF3385)
DUF3395	PF11875	Domain of unknown function (DUF3395)
DUF3402	PF11882	Domain of unknown function (DUF3402)
DUF3405	PF11885	Protein of unknown function (DUF3405)
DUF3414	PF11894	Protein of unknown function (DUF3414)
DUF3419	PF11899	Protein of unknown function (DUF3419)
DUF3421	PF11901	Protein of unknown function (DUF3421)
DUF3425	PF11905	Domain of unknown function (DUF3425)
DUF3431	PF11913	Protein of unknown function (DUF3431)
DUF3433	PF11915	Protein of unknown function (DUF3433)
DUF3435	PF11917	Protein of unknown function (DUF3435)
DUF3437	PF11919	Domain of unknown function (DUF3437)
DUF3441	PF11923	Domain of unknown function (DUF3441)
DUF3445	PF11927	Protein of unknown function (DUF3445)
DUF3449	PF11931	Domain of unknown function (DUF3449)
DUF3453	PF11935	Domain of unknown function (DUF3453)
DUF3455	PF11937	Protein of unknown function (DUF3455)
DUF346	PF03984	Repeat of unknown function (DUF346)
DUF3471	PF11954	Domain of unknown function (DUF3471)
DUF3474	PF11960	Domain of unknown function (DUF3474)
DUF3505	PF12013	Protein of unknown function (DUF3505)
DUF3506	PF12014	Domain of unknown function (DUF3506)
DUF3507	PF12015	Domain of unknown function (DUF3507)
DUF3510	PF12022	Domain of unknown function (DUF3510)
DUF3517	PF12030	Domain of unknown function (DUF3517)
DUF3533	PF12051	Protein of unknown function (DUF3533)
DUF3535	PF12054	Domain of unknown function (DUF3535)
DUF3543	PF12063	Domain of unknown function (DUF3543)
DUF3546	PF12066	Domain of unknown function (DUF3546)
DUF3550	PF12070	Protein of unknown function (DUF3550/UPF0682)
DUF3554	PF12074	Domain of unknown function (DUF3554)
DUF3589	PF12141	Protein of unknown function (DUF3589)
DUF3591	PF12157	Protein of unknown function (DUF3591)
DUF3597	PF12200	Domain of unknown function (DUF3597)
DUF3602	PF12223	Protein of unknown function (DUF3602)
DUF3605	PF12239	Protein of unknown function (DUF3605)
DUF3608	PF12257	Protein of unknown function (DUF3608)
DUF3632	PF12311	Protein of unknown function (DUF3632)
DUF3635	PF12330	Domain of unknown function (DUF3635)
DUF3636	PF12331	Protein of unknown function (DUF3636)
DUF3638	PF12340	Protein of unknown function (DUF3638)
DUF3639	PF12341	Protein of unknown function (DUF3639)
DUF3645	PF12359	Protein of unknown function (DUF3645)
DUF3654	PF12376	Protein of unknown function (DUF3654)
DUF3659	PF12396	Protein of unknown function (DUF3659)
DUF3661	PF12400	Vaculolar membrane protein
DUF3669	PF12417	Zinc finger protein
DUF367	PF04034	Domain of unknown function (DUF367)
DUF3684	PF12449	Protein of unknown function (DUF3684)
DUF3694	PF12473	Kinesin protein
DUF3698	PF12479	Protein of unknown function (DUF3698)
DUF3712	PF12505	Protein of unknown function (DUF3712)
DUF3716	PF12511	Protein of unknown function (DUF3716)
DUF3722	PF12519	Protein of unknown function (DUF3722)
DUF3723	PF12520	Protein of unknown function (DUF3723)
DUF3730	PF12530	Protein of unknown function (DUF3730)
DUF3735	PF12537	Protein of unknown function (DUF3735)
DUF3752	PF12572	Protein of unknown function (DUF3752)
DUF3759	PF12585	Protein of unknown function (DUF3759)
DUF3760	PF12586	Protein of unknown function (DUF3760)
DUF3767	PF12597	Protein of unknown function (DUF3767)
DUF377	PF04041	Domain of unknown function (DUF377)
DUF3779	PF12621	Phosphate metabolism protein
DUF3807	PF12720	Protein of unknown function (DUF3807)
DUF3808	PF10300	Protein of unknown function (DUF3808)
DUF3814	PF12769	Domain of unknown function (DUF3814)
DUF3815	PF12821	Protein of unknown function (DUF3815)
DUF3818	PF12825	Domain of unknown function in PX-proteins (DUF3818)
DUF3819	PF12842	Domain of unknown function (DUF3819)
DUF382	PF04037	Domain of unknown function (DUF382)
DUF3824	PF12868	Domain of unknwon function (DUF3824)
DUF383	PF04063	Domain of unknown function (DUF383)
DUF3835	PF12927	Domain of unknown function (DUF3835)
DUF3984	PF13136	Protein of unknown function (DUF3984)
DUF4038	PF13204	Protein of unknown function (DUF4038)
DUF4045	PF13254	Domain of unknown function (DUF4045)
DUF4048	PF13257	Domain of unknown function (DUF4048)
DUF4050	PF13259	Protein of unknown function (DUF4050)
DUF4066	PF13278	Putative amidotransferase
DUF4098	PF13345	Domain of unknown function (DUF4098)
DUF410	PF04190	Protein of unknown function (DUF410)
DUF4110	PF13422	Domain of unknown function (DUF4110)
DUF4111	PF13427	Domain of unknown function (DUF4111)
DUF4112	PF13430	Domain of unknown function (DUF4112)
DUF4129	PF13559	Domain of unknown function (DUF4129)
DUF4137	PF13593	SBF-like CPA transporter family (DUF4137)
DUF4139	PF13598	Domain of unknown function (DUF4139)
DUF4140	PF13600	N-terminal domain of unknown function (DUF4140)
DUF4187	PF13821	Domain of unknown function (DUF4187)
DUF4188	PF13826	Domain of unknown function (DUF4188)
DUF4202	PF13875	Domain of unknown function (DUF4202)
DUF4203	PF13886	Domain of unknown function (DUF4203)
DUF4208	PF13907	Domain of unknown function (DUF4208)
DUF4210	PF13915	Domain of unknown function (DUF4210)
DUF4211	PF13926	Domain of unknown function (DUF4211)
DUF4217	PF13959	Domain of unknown function (DUF4217)
DUF4218	PF13960	Domain of unknown function (DUF4218)
DUF4219	PF13961	Domain of unknown function (DUF4219)
DUF4238	PF14022	Protein of unknown function (DUF4238)
DUF4243	PF14027	Protein of unknown function (DUF4243)
DUF4246	PF14033	Protein of unknown function (DUF4246)
DUF4267	PF14087	Domain of unknown function (DUF4267)
DUF427	PF04248	Domain of unknown function (DUF427)
DUF4291	PF14124	Domain of unknown function (DUF4291)
DUF4336	PF14234	Domain of unknown function (DUF4336)
DUF4360	PF14273	Domain of unknown function (DUF4360)
DUF4387	PF14330	Domain of unknown function (DUF4387)
DUF4413	PF14372	Domain of unknown function (DUF4413)
DUF4414	PF14377	Domain of unknown function (DUF4414)
DUF4419	PF14388	Domain of unknown function (DUF4419)
DUF4436	PF14494	Domain of unknown function (DUF4436)
DUF4442	PF14539	Domain of unknown function (DUF4442)
DUF4448	PF14610	Protein of unknown function (DUF4448)
DUF4449	PF14613	Protein of unknown function (DUF4449)
DUF4451	PF14616	Domain of unknown function (DUF4451)
DUF4452	PF14618	Domain of unknown function (DUF4452)
DUF4463	PF14703	Domain of unknown function (DUF4463)
DUF4470	PF14737	Domain of unknown function (DUF4470)
DUF4484	PF14831	Domain of unknown function (DUF4484)
DUF4499	PF14934	Domain of unknown function (DUF4499)
DUF4504	PF14953	Domain of unknown function (DUF4504)
DUF4505	PF14956	Domain of unknown function (DUF4505)
DUF455	PF04305	Protein of unknown function (DUF455)
DUF498	PF04430	Protein of unknown function (DUF498/DUF598)
DUF500	PF04366	Family of unknown function (DUF500)
DUF504	PF04457	Protein of unknown function (DUF504)
DUF521	PF04412	Protein of unknown function (DUF521)
DUF544	PF04424	Protein of unknown function (DUF544)
DUF563	PF04577	Protein of unknown function (DUF563)
DUF572	PF04502	Family of unknown function (DUF572)
DUF59	PF01883	Domain of unknown function DUF59
DUF604	PF04646	Protein of unknown function, DUF604
DUF605	PF04652	Vta1 like
DUF607	PF04678	Protein of unknown function, DUF607
DUF619	PF04768	Protein of unknown function (DUF619)
DUF647	PF04884	Vitamin B6 photo-protection and homoeostasis
DUF659	PF04937	Protein of unknown function (DUF 659)
DUF663	PF04950	Protein of unknown function (DUF663)
DUF676	PF05057	Putative serine esterase (DUF676)
DUF706	PF05153	Family of unknown function (DUF706)
DUF726	PF05277	Protein of unknown function (DUF726)
DUF727	PF05303	Protein of unknown function (DUF727)
DUF747	PF05346	Eukaryotic membrane protein family
DUF775	PF05603	Protein of unknown function (DUF775)
DUF791	PF05631	Protein of unknown function (DUF791)
DUF814	PF05670	Domain of unknown function (DUF814)
DUF829	PF05705	Eukaryotic protein of unknown function (DUF829)
DUF836	PF05768	Glutaredoxin-like domain (DUF836)
DUF866	PF05907	Eukaryotic protein of unknown function (DUF866)
DUF89	PF01937	Protein of unknown function DUF89
DUF908	PF06012	Domain of Unknown Function (DUF908)
DUF914	PF06027	Eukaryotic protein of unknown function (DUF914)
DUF917	PF06032	Protein of unknown function (DUF917)
DUF92	PF01940	Integral membrane protein DUF92
DUF924	PF06041	Bacterial protein of unknown function (DUF924)
DUF925	PF06042	Bacterial protein of unknown function (DUF925)
DUF946	PF06101	Plant protein of unknown function (DUF946)
DUF952	PF06108	Protein of unknown function (DUF952)
DUF953	PF06110	Eukaryotic protein of unknown function (DUF953)
DUF963	PF06131	Schizosaccharomyces pombe repeat of unknown function (DUF963)
DUF974	PF06159	Protein of unknown function (DUF974)
DUP	PF00674	DUP family
Dus	PF01207	Dihydrouridine synthase (Dus)
dUTPase	PF00692	dUTPase
DWNN	PF08783	DWNN domain
Dynactin	PF12455	Dynein associated protein
Dynactin_p62	PF05502	Dynactin p62 family
Dynamin_M	PF01031	Dynamin central region
Dynamin_N	PF00350	Dynamin family
Dynamitin	PF04912	Dynamitin
Dynein_heavy	PF03028	Dynein heavy chain and region D6 of dynein motor
Dynein_light	PF01221	Dynein light chain type 1
Dyp_perox	PF04261	Dyp-type peroxidase family
DYW_deaminase	PF14432	DYW family of nucleic acid deaminases
E1-E2_ATPase	PF00122	E1-E2 ATPase
E1_dh	PF00676	Dehydrogenase E1 component
E2F_TDP	PF02319	E2F/DP family winged-helix DNA-binding domain
E3_binding	PF02817	e3 binding domain
EAF	PF09816	RNA polymerase II transcription elongation factor
Eaf7	PF07904	Chromatin modification-related protein EAF7
EamA	PF00892	EamA-like transporter family
EAP30	PF04157	EAP30/Vps36 family
Eapp_C	PF10238	E2F-associated phosphoprotein
EB1	PF03271	EB1-like C-terminal motif
EBP	PF05241	Emopamil binding protein
Ebp2	PF05890	Eukaryotic rRNA processing protein EBP2
ECH	PF00378	Enoyl-CoA hydratase/isomerase family
ECH_C	PF13766	2-enoyl-CoA Hydratase C-terminal region
EcKinase	PF02958	Ecdysteroid kinase
ECM11	PF15463	Extracellular mutant protein 11
Ecm29	PF13001	Proteasome stabiliser
Ecm33	PF12454	GPI-anchored cell wall organization protein
ECR1_N	PF14382	Exosome complex exonuclease RRP4 N-terminal region
EDR1	PF14381	Ethylene-responsive protein kinase Le-CTR1
EF-hand_1	PF00036	EF hand
EF-hand_4	PF12763	Cytoskeletal-regulatory complex EF hand
EF-hand_5	PF13202	EF hand
EF-hand_6	PF13405	EF-hand domain
EF-hand_7	PF13499	EF-hand domain pair
EF-hand_8	PF13833	EF-hand domain pair
EF-hand_like	PF09279	Phosphoinositide-specific phospholipase C, efhand-like
EF1G	PF00647	Elongation factor 1 gamma, conserved domain
EF1_GNE	PF00736	EF-1 guanine nucleotide exchange domain
EFG_C	PF00679	Elongation factor G C-terminus
EFG_II	PF14492	Elongation Factor G, domain II
EFP_N	PF08207	Elongation factor P (EF-P) KOW-like domain
efThoc1	PF11957	THO complex subunit 1 transcription elongation factor
EF_assoc_2	PF08356	EF hand associated
EF_TS	PF00889	Elongation factor TS
EGF_2	PF07974	EGF-like domain
EHN	PF06441	Epoxide hydrolase N terminus
eIF-1a	PF01176	Translation initiation factor 1A / IF-1
eIF-3c_N	PF05470	Eukaryotic translation initiation factor 3 subunit 8 N-terminus
eIF-3_zeta	PF05091	Eukaryotic translation initiation factor 3 subunit 7 (eIF-3)
eIF-5a	PF01287	Eukaryotic elongation factor 5A hypusine, DNA-binding OB fold
eIF-5_eIF-2B	PF01873	Domain found in IF2B/IF5
eIF-6	PF01912	eIF-6 family
eIF2A	PF08662	Eukaryotic translation initiation factor eIF2A
eIF3g	PF12353	Eukaryotic translation initiation factor 3 subunit G
eIF3_N	PF09440	eIF3 subunit 6 N terminal domain
eIF3_subunit	PF08597	Translation initiation factor eIF3 subunit
EIF_2_alpha	PF07541	Eukaryotic translation initiation factor 2 alpha subunit
eIF_4G1	PF12152	Eukaryotic translation initiation factor 4G1
ELFV_dehydrog	PF00208	Glutamate/Leucine/Phenylalanine/Valine dehydrogenase
ELFV_dehydrog_N	PF02812	Glu/Leu/Phe/Val dehydrogenase, dimerisation domain
ELL	PF10390	RNA polymerase II elongation factor ELL
ELMO_CED12	PF04727	ELMO/CED-12 family
ELO	PF01151	GNS1/SUR4 family
Elongin_A	PF06881	RNA polymerase II transcription factor SIII (Elongin) subunit A
Elong_Iki1	PF10483	Elongator subunit Iki1
ELYS	PF13934	Nuclear pore complex assembly
EMG1	PF03587	EMG1/NEP1 methyltransferase
EMP24_GP25L	PF01105	emp24/gp25L/p24 family/GOLD
EMP70	PF02990	Endomembrane protein 70
EmrE	PF13536	Multidrug resistance efflux transporter
Endonuclease_5	PF04493	Endonuclease V
Endonuclease_NS	PF01223	DNA/RNA non-specific endonuclease
Endosulfine	PF04667	cAMP-regulated phosphoprotein/endosulfine conserved region
Endotoxin_N	PF03945	delta endotoxin, N-terminal domain
Enolase_C	PF00113	Enolase, C-terminal TIM barrel domain
Enolase_N	PF03952	Enolase, N-terminal domain
ENTH	PF01417	ENTH domain
EnY2	PF10163	Transcription factor e(y)2
EOS1	PF12326	N-glycosylation protein
Epimerase	PF01370	NAD dependent epimerase/dehydratase family
EPL1	PF10513	Enhancer of polycomb-like
EPSP_synthase	PF00275	EPSP synthase (3-phosphoshikimate 1-carboxyvinyltransferase)
ERAP1_C	PF11838	ERAP1-like C-terminal domain
ERCC4	PF02732	ERCC4 domain
eRF1_1	PF03463	eRF1 domain 1
eRF1_2	PF03464	eRF1 domain 2
eRF1_3	PF03465	eRF1 domain 3
Erf4	PF10256	Golgin subfamily A member 7/ERF4 family
ERG2_Sigma1R	PF04622	ERG2 and Sigma1 receptor like protein
ERG4_ERG24	PF01222	Ergosterol biosynthesis ERG4/ERG24 family
ERO1	PF04137	Endoplasmic Reticulum Oxidoreductin 1 (ERO1)
ERp29	PF07749	Endoplasmic reticulum protein ERp29, C-terminal domain
Erv26	PF04148	Transmembrane adaptor Erv26
Erythro_esteras	PF05139	Erythromycin esterase
ER_lumen_recept	PF00810	ER lumen protein retaining receptor
Es2	PF09751	Nuclear protein Es2
ESCRT-II	PF05871	ESCRT-II complex subunit
ESSS	PF10183	ESSS subunit of NADH:ubiquinone oxidoreductase (complex I)
EST1	PF10374	Telomerase activating protein Est1
EST1_DNA_bind	PF10373	Est1 DNA/RNA binding domain
Esterase	PF00756	Putative esterase
Esterase_phd	PF10503	Esterase PHB depolymerase
ETC_C1_NDUFA4	PF04800	ETC complex I subunit conserved region
ETC_C1_NDUFA5	PF04716	ETC complex I subunit conserved region
ETF	PF01012	Electron transfer flavoprotein domain
ETF_alpha	PF00766	Electron transfer flavoprotein FAD-binding domain
ETF_QO	PF05187	Electron transfer flavoprotein-ubiquinone oxidoreductase
EthD	PF07110	EthD domain
EutQ	PF06249	Ethanolamine utilisation protein EutQ
EVE	PF01878	EVE domain
Evr1_Alr	PF04777	Erv1 / Alr family
Exo5	PF09810	Exonuclease V - a 5' deoxyribonuclease
Exo70	PF03081	Exo70 exocyst complex subunit
EXOSC1	PF10447	Exosome component EXOSC1/CSL4
Exostosin	PF03016	Exostosin family
Exo_endo_phos	PF03372	Endonuclease/Exonuclease/phosphatase family
Exo_endo_phos_2	PF14529	Endonuclease-reverse transcriptase
EXS	PF03124	EXS family
F-actin_cap_A	PF01267	F-actin capping protein alpha subunit
F-box	PF00646	F-box domain
F-box-like	PF12937	F-box-like
F-box-like_2	PF13013	F-box-like domain
F420_oxidored	PF03807	NADP oxidoreductase coenzyme F420-dependent
F5_F8_type_C	PF00754	F5/8 type C domain
FAA_hydrolase	PF01557	Fumarylacetoacetate (FAA) hydrolase family
FACT-Spt16_Nlob	PF14826	FACT complex subunit SPT16 N-terminal lobe domain
FAD-oxidase_C	PF02913	FAD linked oxidases, C-terminal domain
FAD_binding_1	PF00667	FAD binding domain
FAD_binding_2	PF00890	FAD binding domain
FAD_binding_3	PF01494	FAD binding domain
FAD_binding_4	PF01565	FAD binding domain
FAD_binding_6	PF00970	Oxidoreductase FAD-binding domain
FAD_binding_7	PF03441	FAD binding domain of DNA photolyase
FAD_binding_8	PF08022	FAD-binding domain
FAD_oxidored	PF12831	FAD dependent oxidoreductase
FancD2	PF14631	Fanconi anaemia protein FancD2 nuclease
FANCI_S4	PF14678	FANCI solenoid 4
FANCL_C	PF11793	FANCL C-terminal domain
Far-17a_AIG1	PF04750	FAR-17a/AIG1-like protein
FAR1	PF03101	FAR1 DNA-binding domain
Fasciclin	PF02469	Fasciclin domain
Fascin	PF06268	Fascin domain
FAT	PF02259	FAT domain
FATC	PF02260	FATC domain
FA_desaturase	PF00487	Fatty acid desaturase
FA_hydroxylase	PF04116	Fatty acid hydroxylase superfamily
FbpA	PF05833	Fibronectin-binding protein A N-terminus (FbpA)
FBPase	PF00316	Fructose-1-6-bisphosphatase
FB_lectin	PF07367	Fungal fruit body lectin
Fcf1	PF04900	Fcf1
Fcf2	PF08698	Fcf2 pre-rRNA processing
FCH	PF00611	Fes/CIP4, and EFC/F-BAR homology domain
FDF	PF09532	FDF domain
Fe-ADH	PF00465	Iron-containing alcohol dehydrogenase
Fe-S_biosyn	PF01521	Iron-sulphur cluster biosynthesis
Fer2	PF00111	2Fe-2S iron-sulfur cluster binding domain
Fer2_3	PF13085	2Fe-2S iron-sulfur cluster binding domain
Fer4	PF00037	4Fe-4S binding domain
Fer4_12	PF13353	4Fe-4S single cluster domain
Fer4_17	PF13534	4Fe-4S dicluster domain
Fer4_20	PF14691	Dihydroprymidine dehydrogenase domain II, 4Fe-4S cluster
Fer4_7	PF12838	4Fe-4S dicluster domain
FERM_M	PF00373	FERM central domain
Ferric_reduct	PF01794	Ferric reductase like transmembrane component
Ferritin_2	PF13668	Ferritin-like domain
Ferrochelatase	PF00762	Ferrochelatase
Fes1	PF08609	Nucleotide exchange factor Fes1
Fe_hyd_lg_C	PF02906	Iron only hydrogenase large subunit, C-terminal domain
FF	PF01846	FF domain
FGE-sulfatase	PF03781	Sulfatase-modifying factor enzyme 1
FGGY_C	PF02782	FGGY family of carbohydrate kinases, C-terminal domain
FGGY_N	PF00370	FGGY family of carbohydrate kinases, N-terminal domain
FH2	PF02181	Formin Homology 2 Domain
FHA	PF00498	FHA domain
Fibrillarin	PF01269	Fibrillarin
Fibrinogen_BP	PF08017	Fibrinogen binding protein
Fic	PF02661	Fic/DOC family
FimP	PF09766	Fms-interacting protein
Fip1	PF05182	Fip1 motif
Fis1_TPR_C	PF14853	Fis1 C-terminal tetratricopeptide repeat
Fis1_TPR_N	PF14852	Fis1 N-terminal tetratricopeptide repeat
FKBP_C	PF00254	FKBP-type peptidyl-prolyl cis-trans isomerase
FKS1_dom1	PF14288	1,3-beta-glucan synthase subunit FKS1, domain-1
Flavin_Reduct	PF01613	Flavin reductase like domain
Flavodoxin_1	PF00258	Flavodoxin
Flavokinase	PF01687	Riboflavin kinase
Flavoprotein	PF02441	Flavoprotein
FliJ	PF02050	Flagellar FliJ protein
FLILHELTA	PF10306	Hypothetical protein FLILHELTA
Flo11	PF10182	Flo11 domain
Flocculin	PF00624	Flocculin repeat
Flocculin_t3	PF13928	Flocculin type 3 repeat
Flp_C	PF05202	Recombinase Flp protein
FmdA_AmdA	PF03069	Acetamidase/Formamidase family
FMN_bind_2	PF04299	Putative FMN-binding domain
FMN_dh	PF01070	FMN-dependent dehydrogenase
FMN_red	PF03358	NADPH-dependent FMN reductase
FMO-like	PF00743	Flavin-binding monooxygenase-like
Fmp27	PF10344	Mitochondrial protein from FMP27
Fmp27_GFWDK	PF10347	RNA pol II promoter Fmp27 protein domain
Fmp27_WPPW	PF10359	RNA pol II promoter Fmp27 protein domain
fn3	PF00041	Fibronectin type III domain
Fn3-like	PF14310	Fibronectin type III-like domain
fn3_3	PF14686	Polysaccharide lyase family 4, domain II
FNIP	PF05725	FNIP Repeat
FNIP_N	PF14636	Folliculin-interacting protein N-terminus
Foie-gras_1	PF11817	Foie gras liver health family 1
Folate_carrier	PF01770	Reduced folate carrier
FolB	PF02152	Dihydroneopterin aldolase
FoP_duplication	PF13865	C-terminal duplication domain of Friend of PRMT1
Fork_head	PF00250	Fork head domain
Formyl_trans_N	PF00551	Formyl transferase
Form_Nir_trans	PF01226	Formate/nitrite transporter
FPN1	PF06963	Ferroportin1 (FPN1)
Frag1	PF10277	Frag1/DRAM/Sfk1 family
Frataxin_Cyay	PF01491	Frataxin-like domain
FRG1	PF06229	FRG1-like family
Fringe	PF02434	Fringe-like
FRQ	PF09421	Frequency clock protein
Fructosamin_kin	PF03881	Fructosamine kinase
FSH1	PF03959	Serine hydrolase (FSH1)
FTA2	PF13095	Kinetochore Sim4 complex subunit FTA2
FTA4	PF13093	Kinetochore complex Fta4 of Sim4 subunit, or CENP-50
FTHFS	PF01268	Formate--tetrahydrofolate ligase
FTP	PF07504	Fungalysin/Thermolysin Propeptide Motif
FTR1	PF03239	Iron permease FTR1 family
FtsJ	PF01728	FtsJ-like methyltransferase
FumaraseC_C	PF10415	Fumarase C C-terminus
Fumble	PF03630	Fumble
FUN14	PF04930	FUN14 family
Fungal_lectin	PF07938	Fungal fucose-specific lectin
Fungal_trans	PF04082	Fungal specific transcription factor domain
Fungal_trans_2	PF11951	Fungal specific transcription factor domain
FUSC_2	PF13515	Fusaric acid resistance protein-like
FYRC	PF05965	F/Y rich C-terminus
FYRN	PF05964	F/Y-rich N-terminus
FYVE	PF01363	FYVE zinc finger
F_actin_cap_B	PF01115	F-actin capping protein, beta subunit
F_bP_aldolase	PF01116	Fructose-bisphosphate aldolase class-II
G-alpha	PF00503	G-protein alpha subunit
G-gamma	PF00631	GGL domain
G-patch	PF01585	G-patch domain
G-patch_2	PF12656	DExH-box splicing factor binding site
G6PD_C	PF02781	Glucose-6-phosphate dehydrogenase, C-terminal domain
G6PD_N	PF00479	Glucose-6-phosphate dehydrogenase, NAD binding domain
Gaa1	PF04114	Gaa1-like, GPI transamidase component
GAF	PF01590	GAF domain
GAF_2	PF13185	GAF domain
GAF_3	PF13492	GAF domain
gag-asp_proteas	PF13975	gag-polyprotein putative aspartyl protease
GAGA	PF09237	GAGA factor
gag_pre-integrs	PF13976	GAG-pre-integrase domain
Gal-bind_lectin	PF00337	Galactoside-binding lectin
Galactosyl_T	PF01762	Galactosyltransferase
GalKase_gal_bdg	PF10509	Galactokinase galactose-binding signature
GalP_UDP_transf	PF01087	Galactose-1-phosphate uridyl transferase, N-terminal domain
GalP_UDP_tr_C	PF02744	Galactose-1-phosphate uridyl transferase, C-terminal domain
Gal_mutarotas_2	PF13802	Galactose mutarotase-like
Gar1	PF04410	Gar1/Naf1 RNA binding region
GARS_A	PF01071	Phosphoribosylglycinamide synthetase, ATP-grasp (A) domain
GARS_C	PF02843	Phosphoribosylglycinamide synthetase, C domain
GAS2	PF02187	Growth-Arrest-Specific Protein 2 Domain
GAT	PF03127	GAT domain
GATA	PF00320	GATA zinc finger
GATase	PF00117	Glutamine amidotransferase class-I
GATase_2	PF00310	Glutamine amidotransferases class-II
GATase_4	PF13230	Glutamine amidotransferases class-II
GATase_5	PF13507	CobB/CobQ-like glutamine amidotransferase domain
GATase_6	PF13522	Glutamine amidotransferase domain
GATase_7	PF13537	Glutamine amidotransferase domain
GatB_N	PF02934	GatB/GatE catalytic domain
GatB_Yqey	PF02637	GatB domain
GBP	PF02263	Guanylate-binding protein, N-terminal domain
Gcd10p	PF04189	Gcd10p family
GCD14	PF08704	tRNA methyltransferase complex GCD14 subunit
GCFC	PF07842	GC-rich sequence DNA-binding factor-like protein
GCIP	PF13324	Grap2 and cyclin-D-interacting
GCN5L1	PF06320	GCN5-like protein 1 (GCN5L1)
GCP5-Mod21	PF14609	gamma-Tubulin ring complex non-core subunit mod21
GCR1_C	PF12550	Transcriptional activator of glycolytic enzymes
GCS	PF03074	Glutamate-cysteine ligase
GCV_H	PF01597	Glycine cleavage H-protein
GCV_T	PF01571	Aminomethyltransferase folate-binding domain
GCV_T_C	PF08669	Glycine cleavage T-protein C-terminal barrel domain
GDA1_CD39	PF01150	GDA1/CD39 (nucleoside phosphatase) family
GDC-P	PF02347	Glycine cleavage system P-protein
GDE_C	PF06202	Amylo-alpha-1,6-glucosidase
GDI	PF00996	GDP dissociation inhibitor
GDPD	PF03009	Glycerophosphoryl diester phosphodiesterase family
GED	PF02212	Dynamin GTPase effector domain
Gelsolin	PF00626	Gelsolin repeat
Gemini_AL1	PF00799	Geminivirus Rep catalytic domain
GerE	PF00196	Bacterial regulatory proteins, luxR family
GET2	PF08690	GET complex subunit GET2
GFA	PF04828	Glutathione-dependent formaldehyde-activating enzyme
GFO_IDH_MocA	PF01408	Oxidoreductase family, NAD-binding Rossmann fold
GFO_IDH_MocA_C	PF02894	Oxidoreductase family, C-terminal alpha/beta domain
GHMP_kinases_C	PF08544	GHMP kinases C terminal
GHMP_kinases_N	PF00288	GHMP kinases N terminal domain
GIDA	PF01134	Glucose inhibited division protein A
Git3	PF11710	G protein-coupled glucose receptor regulating Gpa2
Git3_C	PF11970	G protein-coupled glucose receptor regulating Gpa2 C-term
GIT_SHD	PF08518	Spa2 homology domain (SHD) of GIT
GIY-YIG	PF01541	GIY-YIG catalytic domain
GLE1	PF07817	GLE1-like protein
Gln-synt_C	PF00120	Glutamine synthetase, catalytic domain
Globin	PF00042	Globin
GLTP	PF08718	Glycolipid transfer protein (GLTP)
GLTSCR1	PF15249	Glioma tumor suppressor candidate region
GLTT	PF01744	GLTT repeat (6 copies)
Glu-tRNAGln	PF02686	Glu-tRNAGln amidotransferase C subunit
Glucan_synthase	PF02364	1,3-beta-glucan synthase component
Glucosamine_iso	PF01182	Glucosamine-6-phosphate isomerases/6-phosphogluconolactonase
Glutaredoxin	PF00462	Glutaredoxin
Glu_synthase	PF01645	Conserved region in glutamate synthase
Glu_syn_central	PF04898	Glutamate synthase central domain
Glycogen_syn	PF05693	Glycogen synthase
Glycophorin_A	PF01102	Glycophorin A
Glycos_transf_1	PF00534	Glycosyl transferases group 1
Glycos_transf_2	PF00535	Glycosyl transferase family 2
Glycos_transf_3	PF00591	Glycosyl transferase family, a/b domain
Glycos_transf_4	PF00953	Glycosyl transferase family 4
Glyco_hydro_1	PF00232	Glycosyl hydrolase family 1
Glyco_hydro_10	PF00331	Glycosyl hydrolase family 10
Glyco_hydro_11	PF00457	Glycosyl hydrolases family 11
Glyco_hydro_114	PF03537	Glycoside-hydrolase family GH114
Glyco_hydro_12	PF01670	Glycosyl hydrolase family 12
Glyco_hydro_15	PF00723	Glycosyl hydrolases family 15
Glyco_hydro_16	PF00722	Glycosyl hydrolases family 16
Glyco_hydro_17	PF00332	Glycosyl hydrolases family 17
Glyco_hydro_18	PF00704	Glycosyl hydrolases family 18
Glyco_hydro_2	PF00703	Glycosyl hydrolases family 2
Glyco_hydro_20	PF00728	Glycosyl hydrolase family 20, catalytic domain
Glyco_hydro_20b	PF02838	Glycosyl hydrolase family 20, domain 2
Glyco_hydro_26	PF02156	Glycosyl hydrolase family 26
Glyco_hydro_28	PF00295	Glycosyl hydrolases family 28
Glyco_hydro_2_C	PF02836	Glycosyl hydrolases family 2, TIM barrel domain
Glyco_hydro_2_N	PF02837	Glycosyl hydrolases family 2, sugar binding domain
Glyco_hydro_3	PF00933	Glycosyl hydrolase family 3 N terminal domain
Glyco_hydro_30	PF02055	O-Glycosyl hydrolase family 30
Glyco_hydro_31	PF01055	Glycosyl hydrolases family 31
Glyco_hydro_32C	PF08244	Glycosyl hydrolases family 32 C terminal
Glyco_hydro_32N	PF00251	Glycosyl hydrolases family 32 N-terminal domain
Glyco_hydro_35	PF01301	Glycosyl hydrolases family 35
Glyco_hydro_38C	PF07748	Glycosyl hydrolases family 38 C-terminal domain
Glyco_hydro_3_C	PF01915	Glycosyl hydrolase family 3 C-terminal domain
Glyco_hydro_42	PF02449	Beta-galactosidase
Glyco_hydro_42M	PF08532	Beta-galactosidase trimerisation domain
Glyco_hydro_43	PF04616	Glycosyl hydrolases family 43
Glyco_hydro_45	PF02015	Glycosyl hydrolase family 45
Glyco_hydro_47	PF01532	Glycosyl hydrolase family 47
Glyco_hydro_53	PF07745	Glycosyl hydrolase family 53
Glyco_hydro_6	PF01341	Glycosyl hydrolases family 6
Glyco_hydro_61	PF03443	Glycosyl hydrolase family 61
Glyco_hydro_62	PF03664	Glycosyl hydrolase family 62
Glyco_hydro_63	PF03200	Mannosyl oligosaccharide glucosidase
Glyco_hydro_65C	PF03633	Glycosyl hydrolase family 65, C-terminal domain
Glyco_hydro_65m	PF03632	Glycosyl hydrolase family 65 central catalytic domain
Glyco_hydro_67C	PF07477	Glycosyl hydrolase family 67 C-terminus
Glyco_hydro_67N	PF03648	Glycosyl hydrolase family 67 N-terminus
Glyco_hydro_7	PF00840	Glycosyl hydrolase family 7
Glyco_hydro_71	PF03659	Glycosyl hydrolase family 71
Glyco_hydro_72	PF03198	Glucanosyltransferase
Glyco_hydro_75	PF07335	Fungal chitosanase of glycosyl hydrolase group 75
Glyco_hydro_76	PF03663	Glycosyl hydrolase family 76
Glyco_hydro_81	PF03639	Glycosyl hydrolase family 81
Glyco_hydro_85	PF03644	Glycosyl hydrolase family 85
Glyco_hydro_88	PF07470	Glycosyl Hydrolase Family 88
Glyco_hydro_9	PF00759	Glycosyl hydrolase family 9
Glyco_hydro_92	PF07971	Glycosyl hydrolase family 92
Glyco_hydro_cc	PF11790	Glycosyl hydrolase catalytic core
Glyco_hydr_30_2	PF14587	O-Glycosyl hydrolase family 30
Glyco_hyd_65N_2	PF14498	Glycosyl hydrolase family 65, N-terminal domain
Glyco_tranf_2_3	PF13641	Glycosyltransferase like family 2
Glyco_transf_15	PF01793	Glycolipid 2-alpha-mannosyltransferase
Glyco_transf_17	PF04724	Glycosyltransferase family 17
Glyco_transf_20	PF00982	Glycosyltransferase family 20
Glyco_transf_21	PF13506	Glycosyl transferase family 21
Glyco_transf_22	PF03901	Alg9-like mannosyltransferase family
Glyco_transf_25	PF01755	Glycosyltransferase family 25 (LPS biosynthesis protein)
Glyco_transf_28	PF03033	Glycosyltransferase family 28 N-terminal domain
Glyco_transf_34	PF05637	galactosyl transferase GMA12/MNN10 family
Glyco_transf_36	PF06165	Glycosyltransferase family 36
Glyco_transf_41	PF13844	Glycosyl transferase family 41
Glyco_transf_49	PF13896	Glycosyl-transferase for dystroglycan
Glyco_transf_54	PF04666	N-Acetylglucosaminyltransferase-IV (GnT-IV) conserved region
Glyco_transf_64	PF09258	Glycosyl transferase family 64 domain
Glyco_transf_8	PF01501	Glycosyl transferase family 8
Glyco_transf_90	PF05686	Glycosyl transferase family 90
Glyco_trans_1_4	PF13692	Glycosyl transferases group 1
Glyco_trans_2_3	PF13632	Glycosyl transferase family group 2
Glyco_trans_4_4	PF13579	Glycosyl transferase 4-like domain
Glyco_tran_28_C	PF04101	Glycosyltransferase family 28 C-terminal domain
Glyoxalase	PF00903	Glyoxalase/Bleomycin resistance protein/Dioxygenase superfamily
Glyoxalase_2	PF12681	Glyoxalase-like domain
Glyoxalase_4	PF13669	Glyoxalase/Bleomycin resistance protein/Dioxygenase superfamily
Glyoxal_oxid_N	PF07250	Glyoxal oxidase N-terminus
Gly_kinase	PF02595	Glycerate kinase family
Gly_transf_sug	PF04488	Glycosyltransferase sugar-binding region containing DXD motif
GMC_oxred_C	PF05199	GMC oxidoreductase
GMC_oxred_N	PF00732	GMC oxidoreductase
GMP_synt_C	PF00958	GMP synthase C terminal domain
GN3L_Grn1	PF08701	GNL3L/Grn1 putative GTPase
GntR	PF00392	Bacterial regulatory proteins, gntR family
Got1	PF04178	Got1/Sft2-like family
GPI-anchored	PF10342	Ser-Thr-rich glycosyl-phosphatidyl-inositol-anchored membrane family
Gpi1	PF05024	N-acetylglucosaminyl transferase component (Gpi1)
Gpi16	PF04113	Gpi16 subunit, GPI transamidase component
GPI2	PF06432	Phosphatidylinositol N-acetylglucosaminyltransferase
Gp_dh_C	PF02800	Glyceraldehyde 3-phosphate dehydrogenase, C-terminal domain
Gp_dh_N	PF00044	Glyceraldehyde 3-phosphate dehydrogenase, NAD binding domain
GRAB	PF10375	GRIP-related Arf-binding domain
GRAM	PF02893	GRAM domain
GRASP55_65	PF04495	GRASP55/65 PDZ-like domain
GRIP	PF01465	GRIP domain
Grp1_Fun34_YaaH	PF01184	GPR1/FUN34/yaaH family
GrpB	PF04229	GrpB protein
Gryzun	PF07919	Gryzun, putative trafficking through Golgi
GSHPx	PF00255	Glutathione peroxidase
GSH_synthase	PF03199	Eukaryotic glutathione synthase
GSH_synth_ATP	PF03917	Eukaryotic glutathione synthase, ATP binding domain
GST_C	PF00043	Glutathione S-transferase, C-terminal domain
GST_C_2	PF13410	Glutathione S-transferase, C-terminal domain
GST_C_3	PF14497	Glutathione S-transferase, C-terminal domain
GST_N	PF02798	Glutathione S-transferase, N-terminal domain
GST_N_2	PF13409	Glutathione S-transferase, N-terminal domain
GST_N_3	PF13417	Glutathione S-transferase, N-terminal domain
Gti1_Pac2	PF09729	Gti1/Pac2 family
GTP1_OBG	PF01018	GTP1/OBG
GTP_CH_N	PF12471	GTP cyclohydrolase N terminal
GTP_cyclohydro2	PF00925	GTP cyclohydrolase II
GTP_cyclohydroI	PF01227	GTP cyclohydrolase I
GTP_EFTU	PF00009	Elongation factor Tu GTP binding domain
GTP_EFTU_D2	PF03144	Elongation factor Tu domain 2
GTP_EFTU_D3	PF03143	Elongation factor Tu C-terminal domain
Gtr1_RagA	PF04670	Gtr1/RagA G protein conserved region
Guanylate_cyc	PF00211	Adenylate and Guanylate cyclase catalytic domain
Guanylate_kin	PF00625	Guanylate kinase
GWT1	PF06423	GWT1
GXGXG	PF01493	GXGXG motif
GXWXG	PF14231	GXWXG protein
GYF	PF02213	GYF domain
G_glu_transpept	PF01019	Gamma-glutamyltranspeptidase
H2TH	PF06831	Formamidopyrimidine-DNA glycosylase H2TH domain
HA2	PF04408	Helicase associated domain (HA2)
HABP4_PAI-RBP1	PF04774	Hyaluronan / mRNA binding family
HAD	PF12710	haloacid dehalogenase-like hydrolase
HAD_2	PF13419	Haloacid dehalogenase-like hydrolase
Ham1p_like	PF01725	Ham1 family
Hamartin	PF04388	Hamartin protein
HAMP	PF00672	HAMP domain
Hap4_Hap_bind	PF10297	Minimal binding motif of Hap4 for binding to Hap2/3/5
HAT	PF02184	HAT (Half-A-TPR) repeat
Hat1_N	PF10394	Histone acetyl transferase HAT1 N-terminus
HATPase_c	PF02518	Histidine kinase-, DNA gyrase B-, and HSP90-like ATPase
HATPase_c_3	PF13589	Histidine kinase-, DNA gyrase B-, and HSP90-like ATPase
HAUS4	PF14735	HAUS augmin-like complex subunit 4
HAUS6_N	PF14661	HAUS augmin-like complex subunit 6 N-terminus
HbrB	PF08539	HbrB-like
HBS1_N	PF08938	HBS1 N-terminus
HC2	PF07382	Histone H1-like nucleoprotein HC2
Hce2	PF14856	Pathogen effector; putative necrosis-inducing factor
HCNGP	PF07818	HCNGP-like protein
HCO3_cotransp	PF00955	HCO3- transporter family
HD	PF01966	HD domain
HDA2-3	PF11496	Class II histone deacetylase complex subunits 2 and 3
hDGE_amylase	PF14701	glucanotransferase domain of human glycogen debranching enzyme
HD_3	PF13023	HD domain
HEAT	PF02985	HEAT repeat
HEAT_2	PF13646	HEAT repeats
HEAT_EZ	PF13513	HEAT-like repeat
HECT	PF00632	HECT-domain (ubiquitin-transferase)
HECT_2	PF09814	HECT-like Ubiquitin-conjugating enzyme (E2)-binding
hEGF	PF12661	Human growth factor-like EGF
HeH	PF12949	HeH/LEM domain
Helicase_C	PF00271	Helicase conserved C-terminal domain
Helicase_C_2	PF13307	Helicase C-terminal domain
Helicase_C_3	PF13625	Helicase conserved C-terminal domain
Helitron_like_N	PF14214	Helitron helicase-like domain at N-terminus
HeLo	PF14479	Prion-inhibition and propagation
HEM4	PF02602	Uroporphyrinogen-III synthase HemD
Hemerythrin	PF01814	Hemerythrin HHE cation binding domain
Heme_oxygenase	PF01126	Heme oxygenase
Hep_59	PF07052	Hepatocellular carcinoma-associated antigen 59
Herpes_gE	PF02480	Alphaherpesvirus glycoprotein E
Herpes_Helicase	PF02689	Helicase
HET	PF06985	Heterokaryon incompatibility protein (HET)
Het-C	PF07217	Heterokaryon incompatibility protein Het-C
Hexapep	PF00132	Bacterial transferase hexapeptide (six repeats)
Hexapep_2	PF14602	Hexapeptide repeat of succinyl-transferase
Hexokinase_1	PF00349	Hexokinase
Hexokinase_2	PF03727	Hexokinase
He_PIG	PF05345	Putative Ig domain
hGDE_central	PF14702	central domain of human glycogen debranching enzyme
hGDE_N	PF14699	N-terminal domain from the human glycogen debranching enzyme
HgmA	PF04209	homogentisate 1,2-dioxygenase
HGTP_anticodon	PF03129	Anticodon binding domain
HGTP_anticodon2	PF12745	Anticodon binding domain of tRNAs
HhH-GPD	PF00730	HhH-GPD superfamily base excision DNA repair protein
HHH_5	PF14520	Helix-hairpin-helix domain
HHH_8	PF14716	Helix-hairpin-helix domain
Hid1	PF12722	High-temperature-induced dauer-formation protein
HIG_1_N	PF04588	Hypoxia induced protein conserved region
HIM1	PF08732	HIM1
Hint_2	PF13403	Hint domain
Hira	PF07569	TUP1-like enhancer of split
HIRAN	PF08797	HIRAN domain
HisG	PF01634	ATP phosphoribosyltransferase
HisKA	PF00512	His Kinase A (phospho-acceptor) domain
Histidinol_dh	PF00815	Histidinol dehydrogenase
Histone	PF00125	Core histone H2A/H2B/H3/H4
Hist_deacetyl	PF00850	Histone deacetylase domain
His_biosynth	PF00977	Histidine biosynthesis protein
His_Phos_1	PF00300	Histidine phosphatase superfamily (branch 1)
His_Phos_2	PF00328	Histidine phosphatase superfamily (branch 2)
HIT	PF01230	HIT domain
HK	PF02110	Hydroxyethylthiazole kinase family
HLH	PF00010	Helix-loop-helix DNA-binding domain
HlyIII	PF03006	Haemolysin-III related
HMA	PF00403	Heavy-metal-associated domain
HMG-CoA_red	PF00368	Hydroxymethylglutaryl-coenzyme A reductase
HMGL-like	PF00682	HMGL-like
HMG_box	PF00505	HMG (high mobility group) box
HMG_box_2	PF09011	HMG-box domain
HMG_CoA_synt_C	PF08540	Hydroxymethylglutaryl-coenzyme A synthase C terminal
HMG_CoA_synt_N	PF01154	Hydroxymethylglutaryl-coenzyme A synthase N terminal
HNH_2	PF13391	HNH endonuclease
Homeobox	PF00046	Homeobox domain
Homeobox_KN	PF05920	Homeobox KN domain
Homoserine_dh	PF00742	Homoserine dehydrogenase
Hom_end	PF05204	Homing endonuclease
HORMA	PF02301	HORMA domain
HpcH_HpaI	PF03328	HpcH/HpaI aldolase/citrate lyase family
HPIH	PF13323	N-terminal domain with HPIH motif
HPP	PF04982	HPP family
Hpt	PF01627	Hpt domain
HR1	PF02185	Hr1 repeat
HRDC	PF00570	HRDC domain
HRXXH	PF13933	Putative peptidase family
HSA	PF07529	HSA
hSac2	PF12456	Inositol phosphatase
HsbA	PF12296	Hydrophobic surface binding protein A
HSCB_C	PF07743	HSCB C-terminal oligomerisation domain
HSF_DNA-bind	PF00447	HSF-type DNA-binding
HSP20	PF00011	Hsp20/alpha crystallin family
HSP70	PF00012	Hsp70 protein
HSP90	PF00183	Hsp90 protein
HSP9_HSP12	PF04119	Heat shock protein 9/12
HTH_1	PF00126	Bacterial regulatory helix-turn-helix protein, lysR family
HTH_18	PF12833	Helix-turn-helix domain
HTH_23	PF13384	Homeodomain-like domain
HTH_27	PF13463	Winged helix DNA-binding domain
HTH_28	PF13518	Helix-turn-helix domain
HTH_29	PF13551	Winged helix-turn helix
HTH_3	PF01381	Helix-turn-helix
HTH_31	PF13560	Helix-turn-helix domain
HTH_32	PF13565	Homeodomain-like domain
HTH_33	PF13592	Winged helix-turn helix
HTH_44	PF14641	Helix-turn-helix DNA-binding domain of SPT6
HTH_7	PF02796	Helix-turn-helix domain of resolvase
HTH_9	PF08221	RNA polymerase III subunit RPC82 helix-turn-helix domain
HTH_AraC	PF00165	Bacterial regulatory helix-turn-helix proteins, AraC family
HTH_IclR	PF09339	IclR helix-turn-helix domain
HTH_OrfB_IS605	PF12323	Helix-turn-helix domain
HTH_psq	PF05225	helix-turn-helix, Psq domain
HTH_Tnp_1	PF01527	Transposase
HTH_Tnp_Tc3_2	PF01498	Transposase
HTH_Tnp_Tc5	PF03221	Tc5 transposase DNA-binding domain
HUN	PF08729	HPC2 and ubinuclein domain
Hus1	PF04005	Hus1-like protein
HVSL	PF09749	Uncharacterised conserved protein
HxxPF_rpt	PF13745	HxxPF-repeated domain
Hydantoinase_A	PF01968	Hydantoinase/oxoprolinase
Hydantoinase_B	PF02538	Hydantoinase B/oxoprolinase
Hydant_A_N	PF05378	Hydantoinase/oxoprolinase N-terminal region
Hydrolase	PF00702	haloacid dehalogenase-like hydrolase
Hydrolase_3	PF08282	haloacid dehalogenase-like hydrolase
Hydrolase_6	PF13344	Haloacid dehalogenase-like hydrolase
Hydrolase_like	PF13242	HAD-hyrolase-like
Hydrolase_like2	PF13246	Putative hydrolase of sodium-potassium ATPase alpha subunit
Hydrophobin	PF01185	Fungal hydrophobin
Hyphal_reg_CWP	PF11765	Hyphally regulated cell wall protein N-terminal
H_lectin	PF09458	H-type lectin domain
IATP	PF04568	Mitochondrial ATPase inhibitor, IATP
IBB	PF01749	Importin beta binding domain
IBN_N	PF03810	Importin-beta N-terminal domain
IBR	PF01485	IBR domain
ICE2	PF08426	ICE2
ICL	PF00463	Isocitrate lyase family
ICMT	PF04140	Isoprenylcysteine carboxyl methyltransferase (ICMT) family
IDO	PF01231	Indoleamine 2,3-dioxygenase
IF-2	PF11987	Translation-initiation factor 2
IF-2B	PF01008	Initiation factor 2 subunit family
IF2_N	PF04760	Translation initiation factor IF-2, N-terminal region
IF3_C	PF00707	Translation initiation factor IF-3, C-terminal domain
IF4E	PF01652	Eukaryotic initiation factor 4E
Ifi-6-16	PF06140	Interferon-induced 6-16 family
IFRD	PF05004	Interferon-related developmental regulator (IFRD)
IGPD	PF00475	Imidazoleglycerol-phosphate dehydratase
IGPS	PF00218	Indole-3-glycerol phosphate synthase
IGR	PF09597	IGR protein motif
IIGP	PF05049	Interferon-inducible GTPase (IIGP)
IKI3	PF04762	IKI3 family
Ilm1	PF10311	Increased loss of mitochondrial DNA protein 1
IlvC	PF01450	Acetohydroxy acid isomeroreductase, catalytic domain
ILVD_EDD	PF00920	Dehydratase family
IlvN	PF07991	Acetohydroxy acid isomeroreductase, catalytic domain
Ima1_N	PF09779	Ima1 N-terminal domain
IMD	PF08397	IRSp53/MIM homology domain
Img2	PF05046	Mitochondrial large subunit ribosomal protein (Img2)
Imm7	PF15588	Immunity protein 7
IMPDH	PF00478	IMP dehydrogenase / GMP reductase domain
IMS	PF00817	impB/mucB/samB family
IMS_C	PF11799	impB/mucB/samB family C-terminal domain
Indigoidine_A	PF04227	Indigoidine synthase A like protein
ING	PF12998	Inhibitor of growth proteins N-terminal histone-binding
Inhibitor_I78	PF11720	Peptidase inhibitor I78 family
Inhibitor_I9	PF05922	Peptidase inhibitor I9
Init_tRNA_PT	PF04179	Initiator tRNA phosphoribosyl transferase
Ino80_Iec3	PF14612	IEC3 subunit of the Ino80 complex, chromatin re-modelling
INO80_Ies4	PF08193	INO80 complex subunit Ies4
Inositol_P	PF00459	Inositol monophosphatase family
INSIG	PF07281	Insulin-induced protein (INSIG)
Ins_P5_2-kin	PF06090	Inositol-pentakisphosphate 2-kinase
Ion_trans	PF00520	Ion transport protein
Ion_trans_2	PF07885	Ion channel
IPK	PF03770	Inositol polyphosphate kinase
IPP-2	PF04979	Protein phosphatase inhibitor 2 (IPP-2)
IPPT	PF01715	IPP transferase
IP_trans	PF02121	Phosphatidylinositol transfer protein
IQ	PF00612	IQ calmodulin-binding motif
Iron_permease	PF04120	Low affinity iron permease
Ish1	PF10281	Putative stress-responsive nuclear envelope protein
ISN1	PF06437	IMP-specific 5'-nucleotidase
Isochorismatase	PF00857	Isochorismatase family
Iso_dh	PF00180	Isocitrate/isopropylmalate dehydrogenase
IspD	PF01128	2-C-methyl-D-erythritol 4-phosphate cytidylyltransferase
Ist1	PF03398	Regulator of Vps4 activity in the MVB pathway
Isy1	PF06246	Isy1-like splicing family
IucA_IucC	PF04183	IucA / IucC family
IU_nuc_hydro	PF01156	Inosine-uridine preferring nucleoside hydrolase
I_LWEQ	PF01608	I/LWEQ domain
JAB	PF01398	JAB1/Mov34/MPN/PAD-1 ubiquitin protease
Jacalin	PF01419	Jacalin-like lectin domain
JmjC	PF02373	JmjC domain, hydroxylase
JmjN	PF02375	jmjN domain
Josephin	PF02099	Josephin
KA1	PF02149	Kinase associated domain 1
KaiC	PF06745	KaiC
KAP	PF05804	Kinesin-associated protein (KAP)
KAP_NTPase	PF07693	KAP family P-loop domain
KAR9	PF08580	Yeast cortical protein KAR9
KAT11	PF08214	Histone acetylation protein
Kdo	PF06293	Lipopolysaccharide kinase (Kdo/WaaP) family
Kei1	PF08552	Inositolphosphorylceramide synthase subunit Kei1
Kelch_1	PF01344	Kelch motif
Kelch_2	PF07646	Kelch motif
Kelch_3	PF13415	Galactose oxidase, central domain
Kelch_4	PF13418	Galactose oxidase, central domain
Kelch_5	PF13854	Kelch motif
Kelch_6	PF13964	Kelch motif
ketoacyl-synt	PF00109	Beta-ketoacyl synthase, N-terminal domain
Ketoacyl-synt_C	PF02801	Beta-ketoacyl synthase, C-terminal domain
KGG	PF10685	Stress-induced bacterial acidophilic repeat motif
KH_1	PF00013	KH domain
KH_2	PF07650	KH domain
KH_3	PF13014	KH domain
KilA-N	PF04383	KilA-N domain
Kin17_mid	PF10357	Domain of Kin17 curved DNA-binding protein
Kinesin	PF00225	Kinesin motor domain
Kinetochor_Ybp2	PF08568	Uncharacterised protein family, YAP/Alf4/glomulin
Kinetocho_Slk19	PF12709	Central kinetochore-associated
KLRAQ	PF10205	Predicted coiled-coil domain-containing protein
KOW	PF00467	KOW motif
Kp4	PF09044	Kp4
KR	PF08659	KR domain
KRE9	PF05390	Yeast cell wall synthesis protein KRE9/KNH1
Kri1	PF05178	KRI1-like family
KTI12	PF08433	Chromatin associated protein KTI12
Ku	PF02735	Ku70/Ku80 beta-barrel domain
Ku_N	PF03731	Ku70/Ku80 N-terminal alpha/beta domain
K_oxygenase	PF13434	L-lysine 6-monooxygenase (NADPH-requiring)
K_trans	PF02705	K+ potassium transporter
L31	PF09784	Mitochondrial ribosomal protein L31
L51_S25_CI-B8	PF05047	Mitochondrial ribosomal protein L51 / S25 / CI-B8 domain
La	PF05383	La domain
Lactamase_B	PF00753	Metallo-beta-lactamase superfamily
Lactamase_B_2	PF12706	Beta-lactamase superfamily domain
Lactamase_B_4	PF13691	tRNase Z endonuclease
Lactate_perm	PF02652	L-lactate permease
Lactonase	PF10282	Lactonase, 7-bladed beta-propeller
LAG1-DNAbind	PF09271	LAG1, DNA binding
LAGLIDADG_1	PF00961	LAGLIDADG endonuclease
LAGLIDADG_2	PF03161	LAGLIDADG DNA endonuclease family
LamB_YcsF	PF03746	LamB/YcsF family
Laminin_G_3	PF13385	Concanavalin A-like lectin/glucanases superfamily
LANC_like	PF05147	Lanthionine synthetase C-like protein
Las1	PF04031	Las1-like
LCAT	PF02450	Lecithin:cholesterol acyltransferase
LCCL	PF03815	LCCL domain
LCD1	PF09798	DNA damage checkpoint protein
LCM	PF04072	Leucine carboxyl methyltransferase
LDB19	PF13002	Arrestin_N terminal like
Ldh_1_C	PF02866	lactate/malate dehydrogenase, alpha/beta C-terminal domain
Ldh_1_N	PF00056	lactate/malate dehydrogenase, NAD binding domain
Ldh_2	PF02615	Malate/L-lactate dehydrogenase
Leader_CPA1	PF08252	arg-2/CPA1 leader peptide
Lectin_leg-like	PF03388	Legume-like lectin family
Lectin_legB	PF00139	Legume lectin domain
Leo1	PF04004	Leo1-like protein
LETM1	PF07766	LETM1-like protein
LeuA_dimer	PF08502	LeuA allosteric (dimerisation) domain
Leuk-A4-hydro_C	PF09127	Leukotriene A4 hydrolase, C-terminal
Lgl_C	PF08596	Lethal giant larvae(Lgl) like, C-terminal
LicD	PF04991	LicD family
Ligase_CoA	PF00549	CoA-ligase
LigB	PF02900	Catalytic LigB subunit of aromatic ring-opening dioxygenase
LigD_N	PF13298	DNA polymerase Ligase (LigD)
LIM	PF00412	LIM domain
LIM_bind	PF01803	LIM-domain binding protein
Linker_histone	PF00538	linker histone H1 and H5 family
LIP	PF03583	Secretory lipase
Lipase_3	PF01764	Lipase (class 3)
Lipase_GDSL	PF00657	GDSL-like Lipase/Acylhydrolase
Lipase_GDSL_2	PF13472	GDSL-like Lipase/Acylhydrolase family
Lipin_N	PF04571	lipin, N-terminal conserved region
Lipocalin_5	PF13924	Lipocalin-like domain
Lip_prot_lig_C	PF10437	Bacterial lipoate protein ligase C-terminus
LisH	PF08513	LisH
LMBR1	PF04791	LMBR1-like membrane protein
LMWPc	PF01451	Low molecular weight phosphotyrosine protein phosphatase
LNS2	PF08235	LNS2 (Lipin/Ned1/Smp2)
LON	PF02190	ATP-dependent protease La (LON) domain
Longin	PF13774	Regulated-SNARE-like domain
Lon_C	PF05362	Lon protease (S16) C-terminal proteolytic domain
LrgB	PF04172	LrgB-like family
LRR_1	PF00560	Leucine Rich Repeat
LRR_4	PF12799	Leucine Rich repeats (2 copies)
LRR_5	PF13306	Leucine rich repeats (6 copies)
LRR_6	PF13516	Leucine Rich repeat
LRR_7	PF13504	Leucine rich repeat
LRR_8	PF13855	Leucine rich repeat
LRR_9	PF14580	Leucine-rich repeat
LSM	PF01423	LSM domain
LSM14	PF12701	Scd6-like Sm domain
LsmAD	PF06741	LsmAD domain
LtrA	PF06772	Bacterial low temperature requirement A protein (LtrA)
LTV	PF04180	Low temperature viability protein
LUC7	PF03194	LUC7 N_terminus
Lumazine_bd_2	PF12893	Putative lumazine-binding
Lum_binding	PF00677	Lumazine binding domain
Lung_7-TM_R	PF06814	Lung seven transmembrane receptor
Lyase_1	PF00206	Lyase
Lyase_aromatic	PF00221	Aromatic amino acid lyase
Lysine_decarbox	PF03641	Possible lysine decarboxylase
LysM	PF01476	LysM domain
LysR_substrate	PF03466	LysR substrate binding domain
M16C_assoc	PF08367	Peptidase M16C associated
M20_dimer	PF07687	Peptidase dimerisation domain
MA3	PF02847	MA3 domain
Mac	PF12464	Maltose acetyltransferase
Macro	PF01661	Macro domain
MAD	PF05557	Mitotic checkpoint protein
Mad3_BUB1_I	PF08311	Mad3/BUB1 homology region 1
Maf	PF02545	Maf-like protein
Maf1	PF09174	Maf1 regulator
MAGE	PF01454	MAGE family
Mago_nashi	PF02792	Mago nashi protein
Mak16	PF04874	Mak16 protein C-terminal region
Malate_synthase	PF01274	Malate synthase
malic	PF00390	Malic enzyme, N-terminal domain
Malic_M	PF03949	Malic enzyme, NAD binding domain
MAM33	PF02330	Mitochondrial glycoprotein
Man-6-P_recep	PF02157	Mannose-6-phosphate receptor
Mannitol_dh	PF01232	Mannitol dehydrogenase Rossmann domain
Mannitol_dh_C	PF08125	Mannitol dehydrogenase C-terminal domain
MannoseP_isomer	PF01050	Mannose-6-phosphate isomerase
Mannosyl_trans	PF05007	Mannosyltransferase (PIG-M)
Mannosyl_trans2	PF04188	Mannosyltransferase (PIG-V))
Mannosyl_trans3	PF11051	Mannosyltransferase putative
MaoC_dehydratas	PF01575	MaoC like domain
MaoC_dehydrat_N	PF13452	N-terminal half of MaoC dehydratase
MAP65_ASE1	PF03999	Microtubule associated protein (MAP65/ASE1 family)
MAPEG	PF01124	MAPEG family
MARVEL	PF01284	Membrane-associating domain
MAS20	PF02064	MAS20 protein import receptor
MAT1	PF06391	CDK-activating kinase assembly factor MAT1
MatE	PF01554	MatE
MATH	PF00917	MATH domain
Mating_C	PF12737	C-terminal domain of homeodomain 1
MAT_Alpha1	PF04769	Mating-type protein MAT alpha 1
MBF1	PF08523	Multiprotein bridging factor 1
MBOAT	PF03062	MBOAT, membrane-bound O-acyltransferase family
MBOAT_2	PF13813	Membrane bound O-acyl transferase family
MCD	PF05292	Malonyl-CoA decarboxylase (MCD)
MCM	PF00493	MCM2/3/5 family
MCM2_N	PF12619	Mini-chromosome maintenance protein 2
MCM_N	PF14551	MCM N-terminal domain
Mcp5_PH	PF12814	Meiotic cell cortex C-terminal pleckstrin homology
MDM31_MDM32	PF08118	Yeast mitochondrial distribution and morphology (MDM) proteins
Med1	PF10744	Mediator of RNA polymerase II transcription subunit 1
Med10	PF09748	Transcription factor subunit Med10 of Mediator complex
Med12	PF09497	Transcription mediator complex subunit Med12
Med13_C	PF06333	Mediator complex subunit 13 C-terminal
Med13_N	PF11597	Mediator complex subunit 13 N-terminal
Med14	PF08638	Mediator complex subunit MED14
Med15_fungi	PF05397	Mediator complex subunit 15
Med16	PF11635	Mediator complex subunit 16
Med17	PF10156	Subunit 17 of Mediator complex
Med18	PF09637	Med18 protein
Med21	PF11221	Subunit 21 of Mediator complex
Med22	PF06179	Surfeit locus protein 5 subunit 22 of Mediator complex
Med26	PF08711	TFIIS helical bundle-like domain
Med3	PF11593	Mediator complex subunit 3 fungal
Med31	PF05669	SOH1
Med4	PF10018	Vitamin-D-receptor interacting Mediator subunit 4
Med5	PF08689	Mediator complex subunit Med5
Med6	PF04934	MED6 mediator sub complex component
Med7	PF05983	MED7 protein
Med8	PF10232	Mediator of RNA polymerase II transcription complex subunit 8
Melibiase	PF02065	Melibiase
Membrane_bind	PF14564	Membrane binding
Membr_traf_MHD	PF10540	Munc13 (mammalian uncoordinated) homology domain
Memo	PF01875	Memo-like protein
Mem_trans	PF03547	Membrane transport protein
Menin	PF05053	Menin
MerR_1	PF13411	MerR HTH family regulatory protein
Metalloenzyme	PF01676	Metalloenzyme superfamily
Metallopep	PF12044	Putative peptidase family
Metallophos	PF00149	Calcineurin-like phosphoesterase
Metallophos_2	PF12850	Calcineurin-like phosphoesterase superfamily domain
Metallophos_C	PF14008	Iron/zinc purple acid phosphatase-like protein C
Methyltransf_10	PF05971	Protein of unknown function (DUF890)
Methyltransf_11	PF08241	Methyltransferase domain
Methyltransf_12	PF08242	Methyltransferase domain
Methyltransf_15	PF09445	RNA cap guanine-N2 methyltransferase
Methyltransf_16	PF10294	Putative methyltransferase
Methyltransf_18	PF12847	Methyltransferase domain
Methyltransf_2	PF00891	O-methyltransferase
Methyltransf_21	PF05050	Methyltransferase FkbM domain
[truncated: 1,741 more rows]

## Sheet: core_domains_no_microsporidia
pfamA_id	pfamA_acc	description	num_fungal_prots	comment
2-oxoacid_dh	PF00198	2-oxoacid dehydrogenases acyltransferase (catalytic domain)	361	These proteins contain one to three copies of a lipoyl binding domain followed by the catalytic domain.
3Beta_HSD	PF01073	3-beta hydroxysteroid dehydrogenase/isomerase family	308	The enzyme 3 beta-hydroxysteroid dehydrogenase/5-ene-4-ene isomerase (3 beta-HSD) catalyses the oxidation and isomerisation of 5-ene-3 beta-hydroxypregnene and 5-ene-hydroxyandrostene steroid precursors into the corresponding 4-ene-ketosteroids necessary for the formation of all classes of steroid hormones.
60KD_IMP	PF02096	60Kd inner membrane protein	248	-
AAA	PF00004	ATPase family associated with various cellular activities (AAA)	5007	AAA family proteins often perform chaperone-like functions that assist in the assembly, operation, or disassembly of protein complexes [2].
AAA_2	PF07724	AAA domain (Cdc48 subfamily)	385	This Pfam entry includes some of the AAA proteins not detected by the Pfam:PF00004 model.
AA_kinase	PF00696	Amino acid kinase family	434	This family includes kinases that phosphorylate a variety of amino acid substrates, as well as uridylate kinase and carbamate kinase. This family includes: Aspartokinase EC:2.7.2.4, Swiss:P00561. Acetylglutamate kinase EC:2.7.2.8, Swiss:Q07905. Glutamate 5-kinase EC:2.7.2.11, Swiss:P07005. Uridylate kinase EC:2.7.4.-, Swiss:P29464. Carbamate kinase EC:2.7.2.2, Swiss:O96432.
AA_permease	PF00324	Amino acid permease	2173	-
AA_permease_2	PF13520	Amino acid permease	1976	-
Aa_trans	PF01490	Transmembrane amino acid transporter protein	1266	This transmembrane region is found in many amino acid transporters including UNC-47 and MTR. UNC-47 encodes a vesicular amino butyric acid (GABA) transporter, (VGAT). UNC-47 is predicted to have 10 transmembrane domains Swiss:P34579 [1]. MTR is a N system amino acid transporter system protein involved in methyltryptophan resistance Swiss:P38680. Other members of this family include proline transp…
ABC2_membrane	PF01061	ABC-2 type transporter	1253	-
ABC_tran	PF00005	ABC transporter	5028	ABC transporters for a large family of proteins responsible for translocation of a variety of compounds across biological membranes. ABC transporters are the largest family of proteins in many completely sequenced bacteria. ABC transporters are composed of two copies of this domain and two copies of a transmembrane domain Pfam:PF00664. These four domains may belong to a single polypeptide as in S…
Abhydrolase_6	PF12697	Alpha/beta hydrolase family	3777	This family contains alpha/beta hydrolase enzymes of diverse specificity.
Acetyltransf_1	PF00583	Acetyltransferase (GNAT) family	2360	This family contains proteins with N-acetyltransferase functions such as Elp3-related proteins.
ACPS	PF01648	4'-phosphopantetheinyl transferase superfamily	371	Members of this family transfers the 4'-phosphopantetheine (4'-PP) moiety from coenzyme A (CoA) to the invariant serine of Pfam:PF00550. This post-translational modification renders holo-ACP capable of acyl group activation via thioesterification of the cysteamine thiol of 4'-PP [1]. This superfamily consists of two subtypes: The ACPS type such as Swiss:P24224 and the Sfp type such as Swiss:P3913…
Actin	PF00022	Actin	1338	-
Acyltransferase	PF01553	Acyltransferase	730	This family contains acyltransferases involved in phospholipid biosynthesis and other proteins of unknown function [1]. This family also includes tafazzin Swiss:Q16635, the Barth syndrome gene [2].
Adaptin_N	PF01602	Adaptin N terminal region	1065	This family consists of the N terminal region of various alpha, beta and gamma subunits of the AP-1, AP-2 and AP-3 adaptor protein complexes. The adaptor protein (AP) complexes are involved in the formation of clathrin-coated pits and vesicles [1]. The N-terminal region of the various adaptor proteins (APs) is constant by comparison to the C-terminal which is variable within members of the AP-2 f…
Adap_comp_sub	PF00928	Adaptor complexes medium subunit family	549	This family also contains members which are coatomer subunits.
ADH_N	PF08240	Alcohol dehydrogenase GroES-like domain	4078	This is the catalytic domain of alcohol dehydrogenases. Many of them contain an inserted zinc binding domain. This domain has a GroES-like structure [1-2].
adh_short	PF00106	short chain dehydrogenase	7438	This family contains a wide variety of dehydrogenases.
adh_short_C2	PF13561	Enoyl-(Acyl carrier protein) reductase	1621	-
ADH_zinc_N	PF00107	Zinc-binding dehydrogenase	4264	-
AIRS	PF00586	AIR synthase related protein, N-terminal domain	261	This family includes Hydrogen expression/formation protein HypE Swiss:P24193, AIR synthases Swiss:P08178 EC:6.3.3.1, FGAM synthase Swiss:P35852 EC:6.3.5.3 and selenide, water dikinase Swiss:P16456 EC:2.7.9.3. The N-terminal domain of AIR synthase forms the dimer interface of the protein, and is suggested as a putative ATP binding domain [1].
AIRS_C	PF02769	AIR synthase related protein, C-terminal domain	266	This family includes Hydrogen expression/formation protein HypE Swiss:P24193, AIR synthases Swiss:P08178 EC:6.3.3.1, FGAM synthase Swiss:P35852 EC:6.3.5.3 and selenide, water dikinase Swiss:P16456 EC:2.7.9.3. The function of the C-terminal domain of AIR synthase is unclear, but the cleft formed between N and C domains is postulated as a sulphate binding site [1].
Ala_racemase_N	PF01168	Alanine racemase, N-terminal domain	274	-
Aldedh	PF00171	Aldehyde dehydrogenase family	2136	This family of dehydrogenases act on aldehyde substrates. Members use NADP as a cofactor. The family includes the following members: The prototypical members are the aldehyde dehydrogenases Swiss:P00352 EC:1.2.1.3. Succinate-semialdehyde dehydrogenase Swiss:P25526 EC:1.2.1.16. Lactaldehyde dehydrogenase Swiss:P25553 EC:1.2.1.22. Benzaldehyde dehydrogenase Swiss:P43503 EC:1.2.1.28. Methylmalonate-…
Aldose_epim	PF01263	Aldose 1-epimerase	395	-
Aldo_ket_red	PF00248	Aldo/keto reductase family	2754	This family includes a number of K+ ion channel beta chain regulatory domains - these are reported to have oxidoreductase activity [2].
Aminotran_1_2	PF00155	Aminotransferase class I and II	2196	-
Aminotran_3	PF00202	Aminotransferase class-III	880	-
Aminotran_5	PF00266	Aminotransferase class-V	907	This domain is found in amino transferases, and other enzymes including cysteine desulphurase EC:4.4.1.-.
AMP-binding	PF00501	AMP-binding enzyme	4253	-
AMP-binding_C	PF13193	AMP-binding enzyme C-terminal domain	2262	This is a small domain that is found C terminal to Pfam:PF00501. It has a central beta sheet core that is flanked by alpha helices.
Ank_2	PF12796	Ankyrin repeats (3 copies)	5118	-
ApbA	PF02558	Ketopantoate reductase PanE/ApbA	472	This is a family of 2-dehydropantoate 2-reductases also known as ketopantoate reductases, EC:1.1.1.169. The reaction catalysed by this enzyme is: (R)-pantoate + NADP(+) <=> 2-dehydropantoate + NADPH. AbpA catalyses the NADPH reduction of ketopantoic acid to pantoic acid in the alternative pyrimidine biosynthetic (APB) pathway [2]. ApbA and PanE are allelic [2]. ApbA, the ketopantoate reductase en…
ApbA_C	PF08546	Ketopantoate reductase PanE/ApbA C terminal	529	This is a family of 2-dehydropantoate 2-reductases also known as ketopantoate reductases, EC:1.1.1.169. The reaction catalysed by this enzyme is: (R)-pantoate + NADP(+) <=> 2-dehydropantoate + NADPH. AbpA catalyses the NADPH reduction of ketopantoic acid to pantoic acid in the alternative pyrimidine biosynthetic (APB) pathway [2]. ApbA and PanE are allelic [2]. ApbA, the ketopantoate reductase en…
Asn_synthase	PF00733	Asparagine synthase	320	This family is always found associated with Pfam:PF00310. Members of this family catalyse the conversion of aspartate to asparagine.
Asp	PF00026	Eukaryotic aspartyl protease	1796	Aspartyl (acid) proteases include pepsins, cathepsins, and renins. Two-domain structure, probably arising from ancestral duplication. This family does not include the retroviral nor retrotransposon proteases (Pfam:PF00077), which are much smaller and appear to be homologous to a single domain of the eukaryotic asp proteases.
ATP-synt_ab_C	PF00306	ATP synthase alpha/beta chain, C terminal domain	531	-
A_deaminase	PF00962	Adenosine/AMP deaminase	497	-
Band_7	PF01145	SPFH domain / Band 7 family	536	This family has been called SPFH [1], Band 7 or PHB domain. Recent phylogenetic analysis has shown this domain to be a slipin or Stomatin-like integral membrane domain conserved from protozoa to mammals.
Biotin_lipoyl	PF00364	Biotin-requiring enzyme	927	This family covers two Prosite entries, the conserved lysine residue binds biotin in one group and lipoic acid in the other. Note that the HMM does not currently recognise the Glycine cleavage system H proteins.
BRCT	PF00533	BRCA1 C Terminus (BRCT) domain	901	The BRCT domain is found predominantly in proteins involved in cell cycle checkpoint functions responsive to DNA damage. The BRCT domain of XRCC1 forms a homodimer in the crystal structure. This suggests that pairs of BRCT domains associate as homo- or heterodimers. BRCT domains are often found as tandem-repeat pairs [2]. Structures of the BRCA1 BRCT domains revealed a basis for a widely utilised…
Bromodomain	PF00439	Bromodomain	1096	Bromodomains are 110 amino acid long domains, that are found in many chromatin associated proteins. Bromodomains can interact specifically with acetylated lysine [3].
bZIP_1	PF00170	bZIP transcription factor	1446	The Pfam entry includes the basic region and the leucine zipper region.
Cation_ATPase_C	PF00689	Cation transporting ATPase, C-terminus	919	Members of this families are involved in Na+/K+, H+/K+, Ca++ and Mg++ transport. This family represents 5 transmembrane helices.
Cation_ATPase_N	PF00690	Cation transporter/ATPase, N-terminus	1073	Members of this families are involved in Na+/K+, H+/K+, Ca++ and Mg++ transport.
Cation_efflux	PF01545	Cation efflux family	840	Members of this family are integral membrane proteins, that are found to increase tolerance to divalent metal ions such as cadmium, zinc, and cobalt. These proteins are thought to be efflux pumps that remove these ions from cells.
CBF	PF03914	CBF/Mak21 family	382	-
CBFD_NFYB_HMF	PF00808	Histone-like transcription factor (CBF/NF-Y) and archaeal histone	764	This family includes archaebacterial histones and histone like transcription factors from eukaryotes.
CBS	PF00571	CBS domain	856	CBS domains are small intracellular modules that pair together to form a stable globular domain [2]. This family represents a single CBS domain. Pairs of these domains have been termed a Bateman domain [6]. CBS domains have been shown to bind ligands with an adenosyl group such as AMP, ATP and S-AdoMet [5]. CBS domains are found attached to a wide range of other protein domains suggesting that CB…
CDP-OH_P_transf	PF01066	CDP-alcohol phosphatidyltransferase	594	All of these members have the ability to catalyse the displacement of CMP from a CDP-alcohol by a second alcohol with formation of a phosphodiester bond and concomitant breaking of a phosphoride anhydride bond.
CH	PF00307	Calponin homology (CH) domain	571	The CH domain is found in both cytoskeletal proteins and signal transduction proteins [1]. The CH domain is involved in actin binding in some members of the family. However in calponins there is evidence that the CH domain is not involved in its actin binding activity [4]. Most member proteins have from two to four copies of the CH domain, however some proteins such as calponin and Swiss:P15498 h…
ClpB_D2-small	PF10431	C-terminal, D2-small domain, of ClpB protein	368	This is the C-terminal domain of ClpB protein, referred to as the D2-small domain, and is a mixed alpha-beta structure. Compared with the D1-small domain (included in AAA, Pfam:PF00004) it lacks the long coiled-coil insertion, and instead of helix C4 contains a beta-strand (e3) that is part of a three stranded beta-pleated sheet. In Thermophilus the whole protein forms a hexamer with the D1-small…
cNMP_binding	PF00027	Cyclic nucleotide-binding domain	456	-
CN_hydrolase	PF00795	Carbon-nitrogen hydrolase	876	This family contains hydrolases that break carbon-nitrogen bonds [1]. The family includes: Nitrilase EC:3.5.5.1 Swiss:Q42965, Aliphatic amidase EC:3.5.1.4 Swiss:Q01360, Biotidinase EC:3.5.1.12 Swiss:P43251, Beta-ureidopropionase EC:3.5.1.6 Swiss:Q03248. Nitrilase-related proteins generally have a conserved E-K-C catalytic triad, and are multimeric alpha-beta-beta-alpha sandwich proteins [2].
Cofilin_ADF	PF00241	Cofilin/tropomyosin-type actin-binding protein	545	Severs actin filaments and binds to actin monomers.
CTP_transf_1	PF01148	Cytidylyltransferase family	332	The members of this family are integral membrane protein cytidylyltransferases. The family includes phosphatidate cytidylyltransferase EC:2.7.7.41 as well as Sec59 from yeast. Sec59 is a dolichol kinase EC:2.7.1.108.
Cu-oxidase	PF00394	Multicopper oxidase	846	Many of the proteins in this family contain multiple similar copies of this plastocyanin-like domain.
Cu-oxidase_2	PF07731	Multicopper oxidase	866	This entry contains many divergent copper oxidase-like domains that are not recognised by the Pfam:PF00394 model.
Cu-oxidase_3	PF07732	Multicopper oxidase	867	This entry contains many divergent copper oxidase-like domains that are not recognised by the Pfam:PF00394 model.
CUE	PF02845	CUE domain	679	CUE domains have been shown to bind ubiquitin [3-4]. It has been suggested that CUE domains are related to Pfam:PF00627 [4] and this has been confirmed by the structure of the domain [5]. CUE domains also occur in two protein of the IL-1 signal transduction pathway, tollip and TAB2 [2].
Cyclin	PF08613	Cyclin	760	This family includes many different cyclin proteins. Members include the G1/S-specific cyclin pas1 [1], and the phosphate system cyclin PHO80/PHO85 [2].
Cyclin_C	PF02984	Cyclin, C-terminal domain	493	Cyclins regulate cyclin dependent kinases (CDKs). Swiss:P22674 is a Uracil-DNA glycosylase that is related to other cyclins [4]. Cyclins contain two domains of similar all-alpha fold, of which this family corresponds with the C-terminal domain.
Cyclin_N	PF00134	Cyclin, N-terminal domain	1261	Cyclins regulate cyclin dependent kinases (CDKs). Swiss:P22674 is a Uracil-DNA glycosylase that is related to other cyclins [4]. Cyclins contain two domains of similar all-alpha fold, of which this family corresponds with the N-terminal domain.
Cys_Met_Meta_PP	PF01053	Cys/Met metabolism PLP-dependent enzyme	806	This family includes enzymes involved in cysteine and methionine metabolism. The following are members: Cystathionine gamma-lyase, Cystathionine gamma-synthase, Cystathionine beta-lyase, Methionine gamma-lyase, OAH/OAS sulfhydrylase, O-succinylhomoserine sulfhydrylase All of these members participate is slightly different reactions. All these enzymes use PLP (pyridoxal-5'-phosphate) as a cofactor.
Cyt-b5	PF00173	Cytochrome b5-like Heme/Steroid binding domain	2321	This family includes heme binding domains from a diverse range of proteins. This family also includes proteins that bind to steroids. The family includes progesterone receptors such as Swiss:O00264 [1,2]. Many members of this subfamily are membrane anchored by an N-terminal transmembrane alpha helix. This family also includes a domain in some chitin synthases. There is no known ligand for this do…
DAO	PF01266	FAD dependent oxidoreductase	1683	This family includes various FAD dependent oxidoreductases: Glycerol-3-phosphate dehydrogenase EC:1.1.99.5, Sarcosine oxidase beta subunit EC:1.5.3.1, D-alanine oxidase EC:1.4.99.1, D-aspartate oxidase EC:1.4.3.1.
DEAD	PF00270	DEAD/DEAH box helicase	5786	Members of this family include the DEAD and DEAH box helicases. Helicases are involved in unwinding nucleic acids. The DEAD box helicases are involved in various aspects of RNA metabolism, including nuclear transcription, pre mRNA splicing, ribosome biogenesis, nucleocytoplasmic transport, translation, RNA decay and organellar gene expression.
Diphthamide_syn	PF01866	Putative diphthamide synthesis protein	266	Swiss:Q16439 is a candidate tumour suppressor gene [1]. DPH2 from yeast Swiss:P32461 [2], which confers resistance to diphtheria toxin has been found to be involved in diphthamide synthesis. Diphtheria toxin inhibits eukaryotic protein synthesis by ADP-ribosylating diphthamide, a posttranslationally modified histidine residue present in EF2. The exact function of the members of this family is unk…
DnaJ	PF00226	DnaJ domain	3270	DnaJ domains (J-domains) are associated with hsp70 heat-shock system and it is thought that this domain mediates the interaction. DnaJ-domain is therefore part of a chaperone (protein folding) system. The T-antigens, although not in Prosite are confirmed as DnaJ containing domains from literature [2].
DSPc	PF00782	Dual specificity phosphatase, catalytic domain	909	Ser/Thr and Tyr protein phosphatases. The enzyme's tertiary fold is highly similar to that of tyrosine-specific phosphatases, except for a "recognition" region [2].
DUF202	PF02656	Domain of unknown function (DUF202)	647	This family consists of hypothetical proteins some of which are putative membrane proteins. No functional information or experimental verification of function is known. This domain is around 100 amino acids long.
DUF2370	PF10176	Protein of unknown function (DUF2370)	144	This family is conserved from fungi to humans. The human member is annotated as a Golgi-associated protein-Nedd4 WW domain-binding protein but this could not be confirmed.
DUF676	PF05057	Putative serine esterase (DUF676)	494	This family of proteins are probably serine esterase type enzymes with an alpha/beta hydrolase fold.
Dus	PF01207	Dihydrouridine synthase (Dus)	466	Members of this family catalyse the reduction of the 5,6-double bond of a uridine residue on tRNA. Dihydrouridine modification of tRNA is widely observed in prokaryotes and eukaryotes, and also in some archae. Most dihydrouridines are found in the D loop of t-RNAs. The role of dihydrouridine in tRNA is currently unknown, but may increase conformational flexibility of the tRNA. It is likely that d…
E1-E2_ATPase	PF00122	E1-E2 ATPase	2277	-
ECH	PF00378	Enoyl-CoA hydratase/isomerase family	1088	This family contains a diverse set of enzymes including: Enoyl-CoA hydratase (Swiss:Q13011). Napthoate synthase (Swiss:P27290). Carnitate racemase (Swiss:P31551). 3-hydoxybutyryl-CoA dehydratase (Swiss:P52046). Dodecanoyl-CoA delta-isomerase (Swiss:P42126).
EF-hand_7	PF13499	EF-hand domain pair	994	-
EFG_C	PF00679	Elongation factor G C-terminus	760	This domain includes the carboxyl terminal regions of Elongation factor G, elongation factor 2 and some tetracycline resistance proteins and adopt a ferredoxin-like fold.
EFG_II	PF14492	Elongation Factor G, domain II	576	This domain is found in Elongation Factor G. It shares a similar structure with domain V (Pfam:PF00679).
eIF-5_eIF-2B	PF01873	Domain found in IF2B/IF5	265	This family includes the N terminus of eIF-5 Swiss:P55010, and the C terminus of eIF-2 beta Swiss:P20042. This region corresponds to the whole of the archaebacterial eIF-2 beta homologue. The region contains a putative zinc binding C4 finger.
eIF2A	PF08662	Eukaryotic translation initiation factor eIF2A	287	This is a family of eukaryotic translation initiation factors.
eIF3_subunit	PF08597	Translation initiation factor eIF3 subunit	134	This is a family of proteins which are subunits of the eukaryotic translation initiation factor 3 (eIF3). In yeast it is called Hcr1. The Saccharomyces cerevisiae protein Swiss:Q05775 has been shown to be required for processing of 20S pre-rRNA and binds to 18S rRNA and eIF3 subunits Rpg1p and Prt1p [1][2].
EMP24_GP25L	PF01105	emp24/gp25L/p24 family/GOLD	625	Members of this family are implicated in bringing cargo forward from the ER and binding to coat proteins by their cytoplasmic domains. This domain corresponds closely to the beta-strand rich GOLD domain described in [2]. The GOLD domain is always found combined with lipid- or membrane-association domains [2].
Exo_endo_phos	PF03372	Endonuclease/Exonuclease/phosphatase family	1367	This large family of proteins includes magnesium dependent endonucleases and a large number of phosphatases involved in intracellular signalling [1]. This family includes: AP endonuclease proteins EC:4.2.99.18 e.g Swiss:P27695, DNase I proteins EC:3.1.21.1 e.g. Swiss:P24855, Synaptojanin an inositol-1,4,5-trisphosphate phosphatase EC:3.1.3.56 Swiss:O43426, Sphingomyelinase EC:3.1.4.12 Swiss:P1188…
FAD_binding_1	PF00667	FAD binding domain	597	This domain is found in sulfite reductase, NADPH cytochrome P450 reductase, Nitric oxide synthase and methionine synthase reductase.
FAD_binding_2	PF00890	FAD binding domain	531	This family includes members that bind FAD. This family includes the flavoprotein subunits from succinate and fumarate dehydrogenase, aspartate oxidase and the alpha subunit of adenylylsulphate reductase.
FAD_binding_3	PF01494	FAD binding domain	2738	This domain is involved in FAD binding in a number of enzymes.
FAD_binding_4	PF01565	FAD binding domain	2397	This family consists of various enzymes that use FAD as a co-factor, most of the enzymes are similar to oxygen oxidoreductase. One of the enzymes Vanillyl-alcohol oxidase (VAO) has a solved structure, the alignment includes the FAD binding site, called the PP-loop, between residues 99-110 [1]. The FAD molecule is covalently bound in the known structure, however the residue that links to the FAD i…
FAD_binding_6	PF00970	Oxidoreductase FAD-binding domain	825	-
FAD_binding_8	PF08022	FAD-binding domain	1187	-
Ferric_reduct	PF01794	Ferric reductase like transmembrane component	1279	This family includes a common region in the transmembrane proteins mammalian cytochrome B-245 heavy chain (gp91-phox), ferric reductase transmembrane component in yeast and respiratory burst oxidase from mouse-ear cress. This may be a family of flavocytochromes capable of moving electrons across the plasma membrane [1]. The Frp1 protein Swiss:Q04800 from S. pombe is a ferric reductase component a…
FF	PF01846	FF domain	247	This domain has been predicted to be involved in protein-protein interaction [1]. This domain was recently shown to bind the hyperphosphorylated C-terminal repeat domain of RNA polymerase II, confirming its role in protein-protein interactions [2].
FHA	PF00498	FHA domain	1258	The FHA (Forkhead-associated) domain is a phosphopeptide binding motif [2].
Flavodoxin_1	PF00258	Flavodoxin	687	-
Fork_head	PF00250	Fork head domain	505	-
Formyl_trans_N	PF00551	Formyl transferase	323	This family includes the following members. Glycinamide ribonucleotide transformylase catalyses the third step in de novo purine biosynthesis, the transfer of a formyl group to 5'-phosphoribosylglycinamide. Formyltetrahydrofolate deformylase produces formate from formyl- tetrahydrofolate. Methionyl-tRNA formyltransferase transfers a formyl group onto the amino terminus of the acyl moiety of the m…
Fungal_trans	PF04082	Fungal specific transcription factor domain	10227	-
G-patch	PF01585	G-patch domain	776	This domain is found in a number of RNA binding proteins, and is also found in proteins that contain RNA binding domains. This suggests that this domain may have an RNA binding function. This domain has seven highly conserved glycines.
GAT	PF03127	GAT domain	322	The GAT domain is responsible for binding of GGA proteins to several members of the ARF family including ARF1 [1] and ARF3. The GAT domain stabilises membrane bound ARF1 in its GTP bound state, by interfering with GAP proteins [2].
GFO_IDH_MocA	PF01408	Oxidoreductase family, NAD-binding Rossmann fold	960	This family of enzymes utilise NADP or NAD. This family is called the GFO/IDH/MOCA family in swiss-prot.
GHMP_kinases_C	PF08544	GHMP kinases C terminal	421	This family includes homoserine kinases, galactokinases and mevalonate kinases.
GHMP_kinases_N	PF00288	GHMP kinases N terminal domain	652	This family includes homoserine kinases, galactokinases and mevalonate kinases.
Glycos_transf_1	PF00534	Glycosyl transferases group 1	672	Mutations in this domain of Swiss:P37287 lead to disease (Paroxysmal Nocturnal haemoglobinuria). Members of this family transfer activated sugars to a variety of substrates, including glycogen, Fructose-6-phosphate and lipopolysaccharides. Members of this family transfer UDP, ADP, GDP or CMP linked sugars. The eukaryotic glycogen synthases may be distant members of this family.
Glyco_transf_8	PF01501	Glycosyl transferase family 8	397	This family includes enzymes that transfer sugar residues to donor molecules. Members of this family are involved in lipopolysaccharide biosynthesis and glycogen synthesis. This family includes Lipopolysaccharide galactosyltransferase Swiss:P27128, lipopolysaccharide glucosyltransferase 1 Swiss:P27129, and glycogenin glucosyltransferase Swiss:P46976.
GRAM	PF02893	GRAM domain	345	The GRAM domain is found in in glucosyltransferases, myotubularins and other putative membrane-associated proteins.
GTP_EFTU	PF00009	Elongation factor Tu GTP binding domain	1919	This domain contains a P-loop motif, also found in several other families such as Pfam:PF00071, Pfam:PF00025 and Pfam:PF00063. Elongation factor Tu consists of three structural domains, this plus two C-terminal beta barrel domains.
GTP_EFTU_D2	PF03144	Elongation factor Tu domain 2	1591	Elongation factor Tu consists of three structural domains, this is the second domain. This domain adopts a beta barrel structure. This the second domain is involved in binding to charged tRNA [1]. This domain is also found in other proteins such as elongation factor G and translation initiation factor IF-2. This domain is structurally related to Pfam:PF03143, and in fact has weak sequence matches…
HA2	PF04408	Helicase associated domain (HA2)	1075	This presumed domain is about 90 amino acid residues in length. It is found is a diverse set of RNA helicases. Its function is unknown, however it seems likely to be involved in nucleic acid binding.
HAD_2	PF13419	Haloacid dehalogenase-like hydrolase	1216	-
HATPase_c	PF02518	Histidine kinase-, DNA gyrase B-, and HSP90-like ATPase	1501	This family represents the structurally related ATPase domains of histidine kinase, DNA gyrase B and HSP90.
Helicase_C	PF00271	Helicase conserved C-terminal domain	8880	The Prosite family is restricted to DEAD/H helicases, whereas this domain family is found in a wide variety of helicases and helicase related proteins. It may be that this is not an autonomously folding unit, but an integral part of the helicase.
HhH-GPD	PF00730	HhH-GPD superfamily base excision DNA repair protein	580	This family contains a diverse range of structurally related DNA repair proteins. The superfamily is called the HhH-GPD family after its hallmark Helix-hairpin-helix and Gly/Pro rich loop followed by a conserved aspartate [2]. This includes endonuclease III, EC:4.2.99.18 and MutY an A/G-specific adenine glycosylase, both have a C terminal 4Fe-4S cluster. The family also includes 8-oxoguanine DNA …
Histone	PF00125	Core histone H2A/H2B/H3/H4	1043	-
Hist_deacetyl	PF00850	Histone deacetylase domain	606	Histones can be reversibly acetylated on several lysine residues. Regulation of transcription is caused in part by this mechanism. Histone deacetylases catalyse the removal of the acetyl group. Histone deacetylases are related to other proteins [1].
His_Phos_1	PF00300	Histidine phosphatase superfamily (branch 1)	1479	The histidine phosphatase superfamily is so named because catalysis centres on a conserved His residue that is transiently phosphorylated during the catalytic cycle. Other conserved residues contribute to a 'phosphate pocket' and interact with the phospho group of substrate before, during and after its transfer to the His residue. Structure and sequence analyses show that different families contr…
His_Phos_2	PF00328	Histidine phosphatase superfamily (branch 2)	822	The histidine phosphatase superfamily is so named because catalysis centres on a conserved His residue that is transiently phosphorylated during the catalytic cycle. Other conserved residues contribute to a 'phosphate pocket' and interact with the phospho group of substrate before, during and after its transfer to the His residue. Structure and sequence analyses show that different families contr…
HLH	PF00010	Helix-loop-helix DNA-binding domain	1183	-
HlyIII	PF03006	Haemolysin-III related	399	Members of this family are integral membrane proteins. This family includes a protein with hemolytic activity from Bacillus cereus [1]. It has been proposed that YOL002c encodes a Saccharomyces cerevisiae protein that plays a key role in metabolic pathways that regulate lipid and phosphate metabolism [2]. In eukaryotes, members are seven-transmembrane pass molecules found to encode functional rec…
HMGL-like	PF00682	HMGL-like	600	This family contains a diverse set of enzymes. These include various aldolases and a region of pyruvate carboxylase.
HMG_box	PF00505	HMG (high mobility group) box	939	-
Homeobox	PF00046	Homeobox domain	589	-
HSP70	PF00012	Hsp70 protein	1385	Hsp70 chaperones help to fold many proteins. Hsp70 assisted folding involves repeated cycles of substrate binding and release. Hsp70 activity is ATP dependent. Hsp70 proteins are made up of two regions: the amino terminus is the ATPase domain and the carboxyl terminus is the substrate binding region.
Hydrolase	PF00702	haloacid dehalogenase-like hydrolase	1751	This family is structurally different from the alpha/beta hydrolase family (Pfam:PF00561). This family includes L-2-haloacid dehalogenase, epoxide hydrolases and phosphatases. The structure of the family consists of two domains. One is an inserted four helix bundle, which is the least well conserved region of the alignment, between residues 16 and 96 of Swiss:P24069. The rest of the fold is compo…
IF-2B	PF01008	Initiation factor 2 subunit family	564	This family includes initiation factor 2B alpha, beta and delta subunits from eukaryotes, initiation factor 2B subunits 1 and 2 from archaebacteria and some proteins of unknown function from prokaryotes. Initiation factor 2 binds to Met-tRNA, GTP and the small ribosomal subunit. Members of this family have also been characterised as 5-methylthioribose- 1-phosphate isomerases, an enzyme of the met…
IF4E	PF01652	Eukaryotic initiation factor 4E	325	-
Inositol_P	PF00459	Inositol monophosphatase family	384	-
JAB	PF01398	JAB1/Mov34/MPN/PAD-1 ubiquitin protease	771	Members of this family are found in proteasome regulatory subunits, eukaryotic initiation factor 3 (eIF3) subunits and regulators of transcription factors. This family is also known as the MPN domain [3] and PAD-1-like domain [4], JABP1 domain [5] or JAMM domain [7]. These are metalloenzymes that function as the ubiquitin isopeptidase/ deubiquitinase in the ubiquitin-based signaling and protein t…
JmjC	PF02373	JmjC domain, hydroxylase	475	The JmjC domain belongs to the Cupin superfamily [3]. JmjC-domain proteins may be protein hydroxylases that catalyse a novel histone modification [4]. This is confirmed to be a hydroxylase: the human JmjC protein named Tyw5p unexpectedly acts in the biosynthesis of a hypermodified nucleoside, hydroxy-wybutosine, in tRNA-Phe by catalysing hydroxylation [5].
KH_1	PF00013	KH domain	840	KH motifs bind RNA in vitro. Autoantibodies to Nova, a KH domain protein, cause paraneoplastic opsoclonus ataxia.
Kinesin	PF00225	Kinesin motor domain	1208	-
Lactamase_B	PF00753	Metallo-beta-lactamase superfamily	824	-
Lactamase_B_2	PF12706	Beta-lactamase superfamily domain	621	This family is part of the beta-lactamase superfamily and is related to Pfam:PF00753.
Lipase_3	PF01764	Lipase (class 3)	664	-
LSM	PF01423	LSM domain	1772	The LSM domain contains Sm proteins as well as other related LSM (Like Sm) proteins. The U1, U2, U4/U6, and U5 small nuclear ribonucleoprotein particles (snRNPs) involved in pre-mRNA splicing contain seven Sm proteins (B/B', D1, D2, D3, E, F and G) in common, which assemble around the Sm site present in four of the major spliceosomal small nuclear RNAs. The U6 snRNP binds to the LSM (Like Sm) pro…
Lyase_1	PF00206	Lyase	446	-
M20_dimer	PF07687	Peptidase dimerisation domain	854	This domain consists of 4 beta strands and two alpha helices which make up the dimerisation surface of members of the M20 family of peptidases [1]. This family includes a range of zinc metallopeptidases belonging to several families in the peptidase classification [2]. Family M20 are Glutamate carboxypeptidases. Peptidase family M25 contains X-His dipeptidases.
MCM	PF00493	MCM2/3/5 family	780	-
MCM_N	PF14551	MCM N-terminal domain	756	This family contains the N-terminal region of MCM proteins. This region is composed of three structural domains. Firstly a four helical bundle, secondly a zinc binding motif and thirdly an OB-like fold [1].
Med26	PF08711	TFIIS helical bundle-like domain	296	Mediator is a large complex of up to 33 proteins that is conserved from plants to fungi to humans - the number and representation of individual subunits varying with species {1-2]. It is arranged into four different sections, a core, a head, a tail and a kinase-activity part, and the number of subunits within each of these is what varies with species. Overall, Mediator regulates the transcription…
Metallophos	PF00149	Calcineurin-like phosphoesterase	2781	This family includes a diverse range of phosphoesterases [1], including protein phosphoserine phosphatases, nucleotidases, sphingomyelin phosphodiesterases and 2'-3' cAMP phosphodiesterases as well as nucleases such as bacterial SbcD Swiss:P13457 or yeast MRE11 Swiss:P32829. The most conserved regions in this superfamily centre around the metal chelating residues.
Methyltransf_11	PF08241	Methyltransferase domain	1146	Members of this family are SAM dependent methyltransferases.
Methyltransf_16	PF10294	Putative methyltransferase	794	-
Methyltransf_23	PF13489	Methyltransferase domain	2130	This family appears to be a methyltransferase domain.
Met_10	PF02475	Met-10+ like-protein	211	The methionine-10 mutant allele of N. crassa codes for a protein of unknown function, Swiss:O27901. However, homologous proteins have been found in yeast (Swiss:P38793) suggesting this protein may be involved in methionine biosynthesis, transport and/or utilisation [1].
MFS_1	PF07690	Major Facilitator Superfamily	16331	-
Mito_carr	PF00153	Mitochondrial carrier protein	4631	-
MMR_HSR1	PF01926	50S ribosome-binding GTPase	1694	The full-length GTPase protein is required for the complete activity of the protein of interacting with the 50S ribosome and binding of both adenine and guanine nucleotides, with a preference for guanine nucleotide.
Myb_DNA-bind_6	PF13921	Myb-like DNA-binding domain	882	This family contains the DNA binding domains from Myb proteins, as well as the SANT domain family [1].
NAD_binding_1	PF00175	Oxidoreductase NAD-binding domain	1350	Xanthine dehydrogenases, that also bind FAD/NAD, have essentially no similarity.
NAD_binding_10	PF13460	NADH(P)-binding	1074	-
NAD_binding_2	PF03446	NAD binding domain of 6-phosphogluconate dehydrogenase	574	The NAD binding domain of 6-phosphogluconate dehydrogenase adopts a Rossmann fold.
NAD_binding_6	PF08030	Ferric reductase NAD binding domain	1182	-
Na_Ca_ex	PF01699	Sodium/calcium exchanger protein	775	This is a family of sodium/calcium exchanger integral membrane proteins. This family covers the integral membrane regions of the proteins. Sodium/calcium exchangers regulate intracellular Ca2+ concentrations in many cells; cardiac myocytes, epithelial cells, neurons retinal rod photoreceptors and smooth muscle cells [2]. Ca2+ is moved into or out of the cytosol depending on Na+ concentration [2].…
Na_H_Exchanger	PF00999	Sodium/hydrogen exchanger family	624	Na/H antiporters are key transporters in maintaining the pH of actively metabolising cells. The molecular mechanisms of antiport are unclear. These antiporters contain 10-12 transmembrane regions (M) at the amino-terminus and a large cytoplasmic region at the carboxyl terminus. The transmembrane regions M3-M12 share identity with other members of the family. The M6 and M7 regions are highly conse…
NIF	PF03031	NLI interacting factor-like phosphatase	648	This family contains a number of NLI interacting factor isoforms (eg. Swiss:Q9PTJ8) and also an N-terminal regions of RNA polymerase II CTC phosphatase (Swiss:Q9Y5BO) and FCP1 serine phosphatase (Swiss:Q9PT70). This region has been identified as the minimal phosphatase domain [1].
NTP_transf_2	PF01909	Nucleotidyltransferase domain	366	Members of this family belong to a large family of nucleotidyltransferases [1]. This family includes kanamycin nucleotidyltransferase (KNTase) which is a plasmid-coded enzyme responsible for some types of bacterial resistance to aminoglycosides. KNTase in-activates antibiotics by catalysing the addition of a nucleotidyl group onto the drug.
NUDIX	PF00293	NUDIX domain	1479	-
OB_NTP_bind	PF07717	Oligonucleotide/oligosaccharide-binding (OB)-fold	1016	This family is found towards the C-terminus of the DEAD-box helicases (Pfam:PF00270). In these helicases it is apparently always found in association with Pfam:PF04408. There do seem to be a couple of instances where it occurs by itself - e.g. Swiss:Q84VZ2. The structure PDB:3i4u adopts an OB-fold. helicases (Pfam:PF00270). In these helicases it is apparently always found in association with Pfam…
p450	PF00067	Cytochrome P450	7246	Cytochrome P450s are haem-thiolate proteins [6] involved in the oxidative degradation of various compounds. They are particularly well known for their role in the degradation of environmental toxins and mutagens. They can be divided into 4 classes, according to the method by which electrons from NAD(P)H are delivered to the catalytic site. Sequence conservation is relatively low within the family…
PALP	PF00291	Pyridoxal-phosphate dependent enzyme	1325	Members of this family are all pyridoxal-phosphate dependent enzymes. This family includes: serine dehydratase EC:4.2.1.13 P20132, threonine dehydratase EC:4.2.1.16 Swiss:P04968, tryptophan synthase beta chain EC:4.2.1.20 Swiss:P00932, threonine synthase EC:4.2.99.2 Swiss:P04990, cysteine synthase EC:4.2.99.8 P11096, cystathionine beta-synthase EC:4.2.1.22 Swiss:P35520, 1-aminocyclopropane-1-carb…
Pantoate_transf	PF02548	Ketopantoate hydroxymethyltransferase	140	Ketopantoate hydroxymethyltransferase (EC:2.1.2.11) is the first enzyme in the pantothenate biosynthesis pathway.
PAP2	PF01569	PAP2 superfamily	817	This family includes the enzyme type 2 phosphatidic acid phosphatase (PAP2), Glucose-6-phosphatase EC:3.1.3.9, Phosphatidylglycerophosphatase B EC:3.1.3.27 and bacterial acid phosphatase EC:3.1.3.2. The family also includes a variety of haloperoxidases [1,2] that function by oxidising halides in the presence of hydrogen peroxide to form the corresponding hypohalous acids.
PAP_assoc	PF03828	Cid1 family poly A polymerase	302	This domain is found in poly(A) polymerases and has been shown to have polynucleotide adenylyltransferase activity [1][2][3][4]. Proteins in this family have been located to both the nucleus and the cytoplasm.
PCI	PF01399	PCI domain	1581	This domain has also been called the PINT motif (Proteasome, Int-6, Nip-1 and TRIP-15) [1].
Peptidase_M20	PF01546	Peptidase family M20/M25/M40	933	This family includes a range of zinc metallopeptidases belonging to several families in the peptidase classification [1]. Family M20 are Glutamate carboxypeptidases. Peptidase family M25 contains X-His dipeptidases.
Peptidase_M48	PF01435	Peptidase family M48	276	-
Peptidase_S10	PF00450	Serine carboxypeptidase	899	-
Peptidase_S8	PF00082	Subtilase family	1610	Subtilases are a family of serine proteases. They appear to have independently and convergently evolved an Asp/Ser/His catalytic triad, like that found in the trypsin serine proteases (see Pfam:PF00089). Structure is an alpha/beta fold containing a 7-stranded parallel beta sheet, order 2314567.
Pex24p	PF06398	Integral peroxisomal membrane peroxin	371	Peroxisomes play diverse roles in the cell, compartmentalising many activities related to lipid metabolism and functioning in the decomposition of toxic hydrogen peroxide. Sequence similarity was identified between two hypothetical proteins and the peroxin integral membrane protein Pex24p [1].
PH	PF00169	PH domain	1307	PH stands for pleckstrin homology.
PHD	PF00628	PHD-finger	1488	PHD folds into an interleaved type of Zn-finger chelating 2 Zn ions in a similar manner to that of the RING and FYVE domains [2]. Several PHD fingers have been identified as binding modules of methylated histone H3 [3].
Pkinase	PF00069	Protein kinase domain	16169	-
Pkinase_C	PF00433	Protein kinase C terminal domain	577	-
polyprenyl_synt	PF00348	Polyprenyl synthetase	557	-
PP-binding	PF00550	Phosphopantetheine attachment site	2441	A 4'-phosphopantetheine prosthetic group is attached through a serine. This prosthetic group acts as a a 'swinging arm' for the attachment of activated fatty acid and amino-acid groups. This domain forms a four helix bundle. This family includes members not included in Prosite. The inclusion of these members is supported by sequence analysis and functional evidence. The related domain of Swiss:P1…
PP2C	PF00481	Protein phosphatase 2C	816	Protein phosphatase 2C is a Mn++ or Mg++ dependent protein serine/threonine phosphatase.
PQ-loop	PF04193	PQ loop repeat	920	Members of this family are all membrane bound proteins possessing a pair of repeats each spanning two transmembrane helices connected by a loop [1]. The PQ motif found on loop 2 is critical for the localisation of cystinosin to lysosomes [2]. However, the PQ motif appears not to be a general lysosome-targeting motif. It is thought likely to possess a more general function. Most probably this invo…
Proteasome	PF00227	Proteasome subunit	1829	The proteasome is a multisubunit structure that degrades proteins. Protein degradation is an essential component of regulation because proteins can become misfolded, damaged, or unnecessary. Proteasomes and their homologues vary greatly in complexity: from HslV (heat shock locus v), which is encoded by 1 gene in bacteria, to the eukaryotic 20S proteasome, which is encoded by more than 14 genes [1…
Proteasome_A_N	PF10584	Proteasome subunit A N-terminal signature	834	This domain is conserved in the A subunits of the proteasome complex proteins.
Pro_isomerase	PF00160	Cyclophilin type peptidyl-prolyl cis-trans isomerase/CLD	1280	The peptidyl-prolyl cis-trans isomerases, also known as cyclophilins, share this domain of about 109 amino acids. Cyclophilins have been found in all organisms studied so far and catalyse peptidyl-prolyl isomerisation during which the peptide bond preceding proline (the peptidyl-prolyl bond) is stabilised in the cis conformation. Mammalian cyclophilin A (CypA) is a major cellular target for the i…
PX	PF00787	PX domain	1686	PX domains bind to phosphoinositides.
Pyr_redox	PF00070	Pyridine nucleotide-disulphide oxidoreductase	1332	This family includes both class I and class II oxidoreductases and also NADH oxidases and peroxidases. This domain is actually a small NADH binding domain within a larger FAD binding domain.
Pyr_redox_2	PF07992	Pyridine nucleotide-disulphide oxidoreductase	1601	This family includes both class I and class II oxidoreductases and also NADH oxidases and peroxidases. This domain is actually a small NADH binding domain within a larger FAD binding domain.
RabGAP-TBC	PF00566	Rab-GTPase-TBC domain	1473	Identification of a TBC domain in GYP6_YEAST and GYP7_YEAST, which are GTPase activator proteins of yeast Ypt6 and Ypt7, implies that these domains are GTPase activator proteins of Rab-like small GTPases.
Ran_BP1	PF00638	RanBP1 domain	368	-
Ras	PF00071	Ras family	3201	Includes sub-families Ras, Rab, Rac, Ral, Ran, Rap Ypt1 and more. Shares P-loop motif with GTP_EFTU, arf and myosin_head. See Pfam:PF00009 Pfam:PF00025, Pfam:PF00063. As regards Rab GTPases, these are important regulators of vesicle formation, motility and fusion. They share a fold in common with all Ras GTPases: this is a six-stranded beta-sheet surrounded by five alpha-helices [1].
RasGEF	PF00617	RasGEF domain	587	Guanine nucleotide exchange factor for Ras-like small GTPases.
RCC1	PF00415	Regulator of chromosome condensation (RCC1) repeat	397	-
Ribosomal_L1	PF00687	Ribosomal protein L1p/L10e family	436	This family includes prokaryotic L1 and eukaryotic L10.
Ribosomal_L10	PF00466	Ribosomal protein L10	303	-
Ribosomal_L16	PF00252	Ribosomal protein L16p/L10e	271	-
Ribosomal_L18e	PF00828	Ribosomal protein L18e/L15	387	This family includes eukaryotic L18 as well as prokaryotic L15.
Ribosomal_L22	PF00237	Ribosomal protein L22p/L17e	272	This family includes L22 from prokaryotes and chloroplasts and L17 from eukaryotes.
Ribosomal_L3	PF00297	Ribosomal protein L3	263	-
Ribosomal_L6	PF00347	Ribosomal protein L6	288	-
Ribosomal_L7Ae	PF01248	Ribosomal protein L7Ae/L30e/S12e/Gadd45 family	694	This family includes: Ribosomal L7A from metazoa, Ribosomal L8-A and L8-B from fungi, 30S ribosomal protein HS6 from archaebacteria, 40S ribosomal protein S12 from eukaryotes, Ribosomal protein L30 from eukaryotes and archaebacteria. Gadd45 and MyD118 [1].
Ribosomal_S10	PF00338	Ribosomal protein S10p/S20e	261	This family includes small ribosomal subunit S10 from prokaryotes and S20 from eukaryotes.
Ribosomal_S2	PF00318	Ribosomal protein S2	268	-
Ribosomal_S5	PF00333	Ribosomal protein S5, N-terminal domain	262	-
Ribosomal_S5_C	PF03719	Ribosomal protein S5, C-terminal domain	265	-
RNase_T	PF00929	Exonuclease	769	This family includes a variety of exonuclease proteins, such as ribonuclease T and the epsilon subunit of DNA polymerase III.;
RRM_1	PF00076	RNA recognition motif. (a.k.a. RRM, RBD, or RNP domain)	6405	The RRM motif is probably diagnostic of an RNA binding protein. RRMs are found in a variety of RNA binding proteins, including various hnRNP proteins, proteins implicated in regulation of alternative splicing, and protein components of snRNPs. The motif also appears in a few single stranded DNA binding proteins. The RRM structure consists of four strands and two helices arranged in an alpha/beta …
RRM_6	PF14259	RNA recognition motif (a.k.a. RRM, RBD, or RNP domain)	1302	-
S1	PF00575	S1 RNA binding domain	512	The S1 domain occurs in a wide range of RNA associated proteins. It is structurally similar to cold shock protein which binds nucleic acids. The S1 domain has an OB-fold structure.
S4	PF01479	S4 domain	519	The S4 domain is a small domain consisting of 60-65 amino acid residues that was detected in the bacterial ribosomal protein S4, eukaryotic ribosomal S9, two families of pseudouridine synthases, a novel family of predicted RNA methylases, a yeast protein containing a pseudouridine synthetase and a deaminase domain, bacterial tyrosyl-tRNA synthetases, and a number of uncharacterized, small protein…
SAC3_GANP	PF03399	SAC3/GANP/Nin1/mts3/eIF-3 p25 family	399	This large family includes diverse proteins involved in large complexes. The alignment contains one highly conserved negatively charged residue and one highly conserved positively charged residue that are probably important for the function of these proteins. The family includes the yeast nuclear export factor Sac3 Swiss:P46674, and mammalian GANP/MCM3-associated proteins, which facilitate the nu…
SAICAR_synt	PF01259	SAICAR synthetase	136	Also known as Phosphoribosylaminoimidazole-succinocarboxamide synthase.
SAP	PF02037	SAP domain	552	The SAP (after SAF-A/B, Acinus and PIAS) motif is a putative DNA/RNA binding domain found in diverse nuclear and cytoplasmic proteins.
Sel1	PF08238	Sel1 repeat	714	This short repeat is found in the Sel1 protein [1]. It is related to TPR repeats.
Septin	PF00735	Septin	819	Members of this family include CDC3, CDC10, CDC11 and CDC12/Septin. Members of this family bind GTP. As regards the septins, these are polypeptides of 30-65kDa with three characteristic GTPase motifs (G-1, G-3 and G-4) that are similar to those of the Ras family. The G-4 motif is strictly conserved with a unique septin consensus of AKAD. Most septins are thought to have at least one coiled-coil r…
SET	PF00856	SET domain	1761	SET domains are protein lysine methyltransferase enzymes. SET domains appear to be protein-protein interaction domains. It has been demonstrated that SET domains mediate interactions with a family of proteins that display similarity with dual-specificity phosphatases (dsPTPases) [2]. A subset of SET domains have been called PR domains. These domains are divergent in sequence from other SET domain…
SH3_1	PF00018	SH3 domain	1861	SH3 (Src homology 3) domains are often indicative of a protein involved in signal transduction related to cytoskeletal organisation. First described in the Src cytoplasmic tyrosine kinase Swiss:P12931. The structure is a partly opened beta barrel.
SH3_9	PF14604	Variant SH3 domain	789	-
SIR2	PF02146	Sir2 family	702	This region is characteristic of Silent information regulator 2 (Sir2) proteins, or sirtuins. These are protein deacetylases that depend on nicotine adenine dinucleotide (NAD). They are found in many subcellular locations, including the nucleus, cytoplasm and mitochondria. Eukaryotic forms play in important role in the regulation of transcriptional repression. Moreover, they are involved in micro…
Smr	PF01713	Smr domain	342	This family includes the Smr (Small MutS Related) proteins, and the C-terminal region of the MutS2 protein. It has been suggested that this domain interacts with the MutS1 Swiss:P23909 protein in the case of Smr proteins and with the N-terminal MutS related region of MutS2 Swiss:P94545 [1]. This domain exhibits nicking endonuclease activity that might have a role in mismatch repair or genetic rec…
SNARE	PF05739	SNARE domain	1043	Most if not all vesicular membrane fusion events in eukaryotic cells are believed to be mediated by a conserved fusion machinery, the SNARE [soluble N-ethylmaleimide-sensitive factor (NSF) attachment protein (SNAP) receptors] machinery. The SNARE domain is thought to act as a protein-protein interaction module in the assembly of a SNARE protein complex [1].
SNF2_N	PF00176	SNF2 family N-terminal domain	2897	This domain is found in proteins involved in a variety of processes including transcription regulation (e.g., SNF2, STH1, brahma, MOT1), DNA repair (e.g., ERCC6, RAD16, RAD5), DNA recombination (e.g., RAD54), and chromatin unwinding (e.g., ISWI) as well as a variety of other proteins with little functional information (e.g., lodestar, ETL1).
Snf7	PF03357	Snf7	873	This family of proteins are involved in protein sorting and transport from the endosome to the vacuole/lysosome in eukaryotic cells. Vacuoles/lysosomes play an important role in the degradation of both lipids and cellular proteins. In order to perform this degradative function, vacuoles/lysosomes contain numerous hydrolases which have been transported in the form of inactive precursors via the bi…
Sod_Fe_C	PF02777	Iron/manganese superoxide dismutases, C-terminal domain	360	superoxide dismutases (SODs) catalyse the conversion of superoxide radicals to hydrogen peroxide and molecular oxygen. Three evolutionarily distinct families of SODs are known, of which the Mn/Fe-binding family is one. In humans, there is a cytoplasmic Cu/Zn SOD, and a mitochondrial Mn/Fe SOD. C-terminal domain is a mixed alpha/beta fold.
SPX	PF03105	SPX domain	907	We have named this region the SPX domain after (SYG1, Pho81 and XPR1). This 180 residue length domain is found at the amino terminus of a variety of proteins. In the yeast protein SYG1, the N-terminus directly binds to the G- protein beta subunit and inhibits transduction of the mating pheromone signal [3]. This finding suggests that all the members of this family are involved in G-protein associ…
SQS_PSY	PF00494	Squalene/phytoene synthase	285	-
SRF-TF	PF00319	SRF-type transcription factor (DNA-binding and dimerisation domain)	335	-
SRP54	PF00448	SRP54-type protein, GTPase domain	273	This family includes relatives of the G-domain of the SRP54 family of proteins.
Sugar_tr	PF00083	Sugar (and other) transporter	6466	-
Syja_N	PF02383	SacI homology domain	534	This Pfam family represents a protein domain which shows homology to the yeast protein SacI Swiss:P32368. The SacI homology domain is most notably found at the amino terminal of the inositol 5'-phosphatase synaptojanin.
Syntaxin	PF00804	Syntaxin	354	Syntaxins are the prototype family of SNARE proteins. They usually consist of three main regions - a C-terminal transmembrane region, a central SNARE domain which is characteristic of and conserved in all syntaxins (Pfam:PF05739), and an N-terminal domain that is featured in this entry. This domain varies between syntaxin isoforms; in syntaxin 1A (Swiss:O35526) it is found as three alpha-helices …
ThiF	PF00899	ThiF family	1004	This family contains a repeated domain in ubiquitin activating enzyme E1 and members of the bacterial ThiF/MoeB/HesA family.
Thioredoxin	PF00085	Thioredoxin	1325	Thioredoxins are small enzymes that participate in redox reactions, via the reversible oxidation of an active centre disulfide bond. Some members with only the active site are not separated from the noise.
Tim17	PF02466	Tim17/Tim22/Tim23/Pmp24 family	565	The pre-protein translocase of the mitochondrial outer membrane (Tom) allows the import of pre-proteins from the cytoplasm. Tom forms a complex with a number of proteins, including Tim17. Tim17 and Tim23 are thought to form the translocation channel of the inner membrane. This family includes Tim17, Tim22 and Tim23. This family also includes Pmp24 a peroxisomal protein. The involvement of this do…
TPR_1	PF00515	Tetratricopeptide repeat	1446	-
TPR_11	PF13414	TPR repeat	2707	-
TPR_2	PF07719	Tetratricopeptide repeat	1056	This Pfam entry includes outlying Tetratricopeptide-like repeats (TPR) that are not matched by Pfam:PF00515.
TPT	PF03151	Triose-phosphate Transporter family	597	This family includes transporters with a specificity for triose phosphate [1].
TP_methylase	PF00590	Tetrapyrrole (Corrin/Porphyrin) Methylases	252	This family uses S-AdoMet in the methylation of diverse substrates. This family includes a related group of bacterial proteins of unknown function, including Swiss:P45528. This family includes the methylase Dipthine synthase.
Transket_pyr	PF02779	Transketolase, pyrimidine binding domain	591	This family includes transketolase enzymes, pyruvate dehydrogenases, and branched chain alpha-keto acid decarboxylases.
TRAPP	PF04051	Transport protein particle (TRAPP) component	384	TRAPP plays a key role in the targeting and/or fusion of ER-to-Golgi transport vesicles with their acceptor compartment. TRAPP is a large multimeric protein that contains at least 10 subunits. This family contains many TRAPP family proteins. The Bet3 subunit is one of the better characterised TRAPP proteins and has a dimeric structure [2] with hydrophobic channels. The channel entrances are locat…
tRNA-synt_2	PF00152	tRNA synthetases class II (D, K and N)	854	-
tRNA-synt_2b	PF00587	tRNA synthetase class II core domain (G, H, P, S and T)	890	Other tRNA synthetase sub-families are too dissimilar to be included. This domain is the core catalytic domain of tRNA synthetases and includes glycyl, histidyl, prolyl, seryl and threonyl tRNA synthetases.
tRNA-synt_2d	PF01409	tRNA synthetases class II core domain (F)	263	Other tRNA synthetase sub-families are too dissimilar to be included. This family includes only phenylalanyl-tRNA synthetases. This is the core catalytic domain.
tRNA_anti-codon	PF01336	OB-fold nucleic acid binding domain	901	This family contains OB-fold domains that bind to nucleic acids [4]. The family includes the anti-codon binding domain of lysyl, aspartyl, and asparaginyl -tRNA synthetases (See Pfam:PF00152). Aminoacyl-tRNA synthetases catalyse the addition of an amino acid to the appropriate tRNA molecule EC:6.1.1.-. This family also includes part of RecG helicase involved in DNA repair. Replication factor A is…
tRNA_SAD	PF07973	Threonyl and Alanyl tRNA synthetase second additional domain	358	The catalytically active from of threonyl/alanyl tRNA synthetase is a dimer. Within the tRNA synthetase class II dimer, the bound tRNA interacts with both monomers making specific interactions with the catalytic domain, the C-terminal domain, and this domain (the second additional domain). The second additional domain is comprised of a pair of perpendicularly orientated antiparallel beta sheets, …
UAA	PF08449	UAA transporter family	453	This family includes transporters with a specificity for UDP-N-acetylglucosamine [1].
UBA	PF00627	UBA/TS-N domain	804	This small domain is composed of three alpha helices. This family includes the previously defined UBA and TS-N domains. The UBA-domain (ubiquitin associated domain) is a novel sequence motif found in several proteins having connections to ubiquitin and the ubiquitination pathway. The structure of the UBA domain consists of a compact three helix bundle [1]. This domain is found at the N terminus o…
ubiquitin	PF00240	Ubiquitin family	1176	This family contains a number of ubiquitin-like proteins: SUMO (smt3 homologue) (see Swiss:Q02724), Nedd8 (see Swiss:P29595), Elongin B (see Swiss:Q15370), Rub1 (see Swiss:Q9SHE7), and Parkin (see Swiss:O60260). A number of them are thought to carry a distinctive five-residue motif termed the proteasome-interacting motif (PIM), which may have a biologically significant role in protein delivery to…
UBX	PF00789	UBX domain	628	This domain is present in ubiquitin-regulatory proteins and is a general Cdc48-interacting module [2].
UCH	PF00443	Ubiquitin carboxyl-terminal hydrolase	1877	-
UDPGP	PF01704	UTP--glucose-1-phosphate uridylyltransferase	289	This family consists of UTP--glucose-1-phosphate uridylyltransferases, EC:2.7.7.9. Also known as UDP-glucose pyrophosphorylase (UDPGP) and Glucose-1-phosphate uridylyltransferase. UTP--glucose-1-phosphate uridylyltransferase catalyses the interconversion of MgUTP + glucose-1-phosphate and UDP-glucose + MgPPi [1]. UDP-glucose is an important intermediate in mammalian carbohydrate interconversion i…
UPRTase	PF14681	Uracil phosphoribosyltransferase	408	This family includes the enzyme uracil phosphoribosyltransferase (EC:2.4.2.9). This enzyme catalyzes the first step of UMP biosynthesis.
UQ_con	PF00179	Ubiquitin-conjugating enzyme	2321	Proteins destined for proteasome-mediated degradation may be ubiquitinated. Ubiquitination follows conjugation of ubiquitin to a conserved cysteine residue of UBC homologues. TSG101 is one of several UBC homologues that lacks this active site cysteine [4, 5].
Utp12	PF04003	Dip2/Utp12 Family	390	This domain is found at the C-terminus of proteins containing WD40 repeats. These proteins are part of the U3 ribonucleoprotein the yeast protein is called Utp12 or DIP2 Swiss:Q12220 [1].
VHS	PF00790	VHS domain	539	Domain present in VPS-27, Hrs and STAM.
Vps51	PF08700	Vps51/Vps67	337	This family includes a presumed domain found in a number of components of vesicular transport. The VFT tethering complex (also known as GARP complex, Golgi associated retrograde protein complex, Vps53 tethering complex) is a conserved eukaryotic docking complex which is involved recycling of proteins from endosomes to the late Golgi . Vps51 (also known as Vps67) is a subunit of VFT and interacts …
WD40	PF00400	WD domain, G-beta repeat	13162	-
WW	PF00397	WW domain	923	The WW domain is a protein module with two highly conserved tryptophans that binds proline-rich peptide motifs in vitro.
XPG_I	PF00867	XPG I-region	670	-
XPG_N	PF00752	XPG N-terminal domain	592	-
zf-C2H2	PF00096	Zinc finger, C2H2 type	2282	The C2H2 zinc finger is the classical zinc finger domain. The two conserved cysteines and histidines co-ordinate a zinc ion. The following pattern describes the zinc finger. #-X-C-X(1-5)-C-X3-#-X5-#-X2-H-X(3-6)-[H/C] Where X can be any amino acid, and numbers in brackets indicate the number of residues. The positions marked # are those that are important for the stable fold of the zinc finger. Th…
zf-C2H2_4	PF13894	C2H2-type zinc finger	1481	This family contains a number of divergent C2H2 type zinc fingers.
zf-C3HC4	PF00097	Zinc finger, C3HC4 type (RING finger)	558	The C3HC4 type zinc-finger (RING finger) is a cysteine-rich domain of 40 to 60 residues that coordinates two zinc ions, and has the consensus sequence: C-X2-C-X(9-39)-C-X(1-3)-H-X(2-3)-C-X2-C-X(4-48)-C-X2-C where X is any amino acid [1]. Many proteins containing a RING finger play a key role in the ubiquitination pathway [2].
zf-CCCH	PF00642	Zinc finger C-x8-C-x5-C-x3-H type (and similar)	907	-
zf-H2C2_2	PF13465	Zinc-finger double domain	2345	-
zf-MYND	PF01753	MYND finger	861	-
zf-RING_2	PF13639	Ring finger domain	2374	-
zf-UBP	PF02148	Zn-finger in ubiquitin-hydrolases and other protein	456	-
Zip	PF02535	ZIP Zinc transporter	810	The ZIP family consists of zinc transport proteins and many putative metal transporters. The main contribution to this family is from the Arabidopsis thaliana ZIP protein family these proteins are responsible for zinc uptake in the plant [1]. Also found within this family are C. elegans proteins of unknown function which are annotated as being similar to human growth arrest inducible gene product…
Zn_clus	PF00172	Fungal Zn(2)-Cys(6) binuclear cluster domain	12404	-
