# Supplementary material for: Analysis of the Protein Domain and Domain Architecture Content in Fungi and Its Application in the Search of New Antifungal Targets
Source: PLoS Comput Biol. 2014 Jul 17;10(7):e1003733. doi: 10.1371/journal.pcbi.1003733 (PMC4102429; doi:10.1371/journal.pcbi.1003733)
Supplement: Table S3 — Core domain architectures. Excel file containing the core domain architectures represented in every organism analysed. The first tab contains the core domain architectures found in all species whereas the second one shows the core domain architectures in all fungal species without including Microsporidia species in the analysis. Notice that there is an entry for each distinct domain found in a multidomain domain architecture. (XLS) [file pcbi.1003733.s004.xls]

## Sheet: all
architecture	architecture_acc	pfamA_acc	description	comment
AAA	PF00004	PF00004	ATPase family associated with various cellular activities (AAA)	AAA family proteins often perform chaperone-like functions that assist in the assembly	operation	or disassembly of protein complexes [2].
HSP70	PF00012	PF00012	Hsp70 protein	Hsp70 chaperones help to fold many proteins. Hsp70 assisted folding involves repeated cycles of substrate binding and release. Hsp70 activity is ATP dependent. Hsp70 proteins are made up of two regions: the amino terminus is the ATPase domain and the carboxyl terminus is the substrate binding region.
Actin	PF00022	PF00022	Actin	-
Homeobox	PF00046	PF00046	Homeobox domain	-
Pkinase	PF00069	PF00069	Protein kinase domain	-
Ras	PF00071	PF00071	Ras family	Includes sub-families Ras	Rab	Rac	Ral	Ran	Rap Ypt1 and more. Shares P-loop motif with GTP_EFTU	arf and myosin_head. See Pfam:PF00009 Pfam:PF00025	Pfam:PF00063. As regards Rab GTPases	these are important regulators of vesicle formation	motility and fusion. They share a fold in common with all Ras GTPases: this is a six-stranded beta-sheet surrounded by five alpha-helices [1].
RRM_1	PF00076	PF00076	RNA recognition motif. (a.k.a. RRM	RBD	or RNP domain)	The RRM motif is probably diagnostic of an RNA binding protein. RRMs are found in a variety of RNA binding proteins	including various hnRNP proteins	proteins implicated in regulation of alternative splicing	and protein components of snRNPs. The motif also appears in a few single stranded DNA binding proteins. The RRM structure consists of four strands and two helices arranged in an alpha/beta sandwich	with a third helix present during RNA binding in some cases The C-terminal beta strand (4th strand) and final helix are hard to align and have been omitted in the SEED alignment The LA proteins (Swiss:P05455) have an N terminal rrm which is included in the seed. There is a second region towards the C terminus that has some features characteristic of a rrm but does not appear to have the important…	an autoimmune disease.
adh_short	PF00106	PF00106	short chain dehydrogenase	This family contains a wide variety of dehydrogenases.
Histone	PF00125	PF00125	Core histone H2A/H2B/H3/H4	-
Cyclin_N	PF00134	PF00134	Cyclin	N-terminal domain	Cyclins regulate cyclin dependent kinases (CDKs). Swiss:P22674 is a Uracil-DNA glycosylase that is related to other cyclins [4]. Cyclins contain two domains of similar all-alpha fold	of which this family corresponds with the N-terminal domain.
Cyclin_N~Cyclin_C	PF00134 PF02984	PF00134	Cyclin	N-terminal domain	Cyclins regulate cyclin dependent kinases (CDKs). Swiss:P22674 is a Uracil-DNA glycosylase that is related to other cyclins [4]. Cyclins contain two domains of similar all-alpha fold	of which this family corresponds with the N-terminal domain.
Cyclin_N~Cyclin_C	PF00134 PF02984	PF02984	Cyclin	C-terminal domain	Cyclins regulate cyclin dependent kinases (CDKs). Swiss:P22674 is a Uracil-DNA glycosylase that is related to other cyclins [4]. Cyclins contain two domains of similar all-alpha fold	of which this family corresponds with the C-terminal domain.
Metallophos	PF00149	PF00149	Calcineurin-like phosphoesterase	This family includes a diverse range of phosphoesterases [1]	including protein phosphoserine phosphatases	nucleotidases	sphingomyelin phosphodiesterases and 2'-3' cAMP phosphodiesterases as well as nucleases such as bacterial SbcD Swiss:P13457 or yeast MRE11 Swiss:P32829. The most conserved regions in this superfamily centre around the metal chelating residues.
Pro_isomerase	PF00160	PF00160	Cyclophilin type peptidyl-prolyl cis-trans isomerase/CLD	The peptidyl-prolyl cis-trans isomerases	also known as cyclophilins	share this domain of about 109 amino acids. Cyclophilins have been found in all organisms studied so far and catalyse peptidyl-prolyl isomerisation during which the peptide bond preceding proline (the peptidyl-prolyl bond) is stabilised in the cis conformation. Mammalian cyclophilin A (CypA) is a major cellular target for the immunosuppressive drug cyclosporin A (CsA). Other roles for cyclophilin…
UQ_con	PF00179	PF00179	Ubiquitin-conjugating enzyme	Proteins destined for proteasome-mediated degradation may be ubiquitinated. Ubiquitination follows conjugation of ubiquitin to a conserved cysteine residue of UBC homologues. TSG101 is one of several UBC homologues that lacks this active site cysteine [4	5].
Kinesin	PF00225	PF00225	Kinesin motor domain	-
DnaJ	PF00226	PF00226	DnaJ domain	DnaJ domains (J-domains) are associated with hsp70 heat-shock system and it is thought that this domain mediates the interaction. DnaJ-domain is therefore part of a chaperone (protein folding) system. The T-antigens	although not in Prosite are confirmed as DnaJ containing domains from literature [2].
Proteasome	PF00227	PF00227	Proteasome subunit	The proteasome is a multisubunit structure that degrades proteins. Protein degradation is an essential component of regulation because proteins can become misfolded	damaged	or unnecessary. Proteasomes and their homologues vary greatly in complexity: from HslV (heat shock locus v)	which is encoded by 1 gene in bacteria	to the eukaryotic 20S proteasome	which is encoded by more than 14 genes [1]. Recently evidence of two novel groups of bacterial proteasomes was proposed. The first is Anbu	which is sparsely distributed among cyanobacteria and proteobacteria [1]. The second is call beta-proteobacteria proteasome homologue (BPH) [1].
Aminotran_5	PF00266	PF00266	Aminotransferase class-V	This domain is found in amino transferases	and other enzymes including cysteine desulphurase EC:4.4.1.-.
DEAD~Helicase_C	PF00270 PF00271	PF00270	DEAD/DEAH box helicase	Members of this family include the DEAD and DEAH box helicases. Helicases are involved in unwinding nucleic acids. The DEAD box helicases are involved in various aspects of RNA metabolism	including nuclear transcription	pre mRNA splicing	ribosome biogenesis	nucleocytoplasmic transport	translation	RNA decay and organellar gene expression.
DEAD~Helicase_C	PF00270 PF00271	PF00271	Helicase conserved C-terminal domain	The Prosite family is restricted to DEAD/H helicases	whereas this domain family is found in a wide variety of helicases and helicase related proteins. It may be that this is not an autonomously folding unit	but an integral part of the helicase.
NUDIX	PF00293	PF00293	NUDIX domain	-
Ribosomal_L3	PF00297	PF00297	Ribosomal protein L3	-
Ribosomal_S5~Ribosomal_S5_C	PF00333 PF03719	PF00333	Ribosomal protein S5	N-terminal domain	-
Ribosomal_S5~Ribosomal_S5_C	PF00333 PF03719	PF03719	Ribosomal protein S5	C-terminal domain	-
WD40	PF00400	PF00400	WD domain	G-beta repeat	-
WD40~WD40	PF00400 PF00400	PF00400	WD domain	G-beta repeat	-
WD40~WD40~WD40	PF00400 PF00400 PF00400	PF00400	WD domain	G-beta repeat	-
UCH	PF00443	PF00443	Ubiquitin carboxyl-terminal hydrolase	-
AMP-binding	PF00501	PF00501	AMP-binding enzyme	-
RabGAP-TBC	PF00566	PF00566	Rab-GTPase-TBC domain	Identification of a TBC domain in GYP6_YEAST and GYP7_YEAST	which are GTPase activator proteins of yeast Ypt6 and Ypt7	implies that these domains are GTPase activator proteins of Rab-like small GTPases.
Acetyltransf_1	PF00583	PF00583	Acetyltransferase (GNAT) family	This family contains proteins with N-acetyltransferase functions such as Elp3-related proteins.
Ran_BP1	PF00638	PF00638	RanBP1 domain	-
Ribosomal_L1	PF00687	PF00687	Ribosomal protein L1p/L10e family	This family includes prokaryotic L1 and eukaryotic L10.
CBFD_NFYB_HMF	PF00808	PF00808	Histone-like transcription factor (CBF/NF-Y) and archaeal histone	This family includes archaebacterial histones and histone like transcription factors from eukaryotes.
Ribosomal_L18e	PF00828	PF00828	Ribosomal protein L18e/L15	This family includes eukaryotic L18 as well as prokaryotic L15.
Hist_deacetyl	PF00850	PF00850	Histone deacetylase domain	Histones can be reversibly acetylated on several lysine residues. Regulation of transcription is caused in part by this mechanism. Histone deacetylases catalyse the removal of the acetyl group. Histone deacetylases are related to other proteins [1].
SET	PF00856	PF00856	SET domain	SET domains are protein lysine methyltransferase enzymes. SET domains appear to be protein-protein interaction domains. It has been demonstrated that SET domains mediate interactions with a family of proteins that display similarity with dual-specificity phosphatases (dsPTPases) [2]. A subset of SET domains have been called PR domains. These domains are divergent in sequence from other SET domains	but also appear to mediate protein-protein interaction [3]. The SET domain consists of two regions known as SET-N and SET-C. SET-C forms an unusual and conserved knot-like structure of probably functional importance. Additionally to SET-N and SET-C	an insert region (SET-I) and flanking regions of high structural variability form part of the overall structure [5].
EMP24_GP25L	PF01105	PF01105	emp24/gp25L/p24 family/GOLD	Members of this family are implicated in bringing cargo forward from the ER and binding to coat proteins by their cytoplasmic domains. This domain corresponds closely to the beta-strand rich GOLD domain described in [2]. The GOLD domain is always found combined with lipid- or membrane-association domains [2].
Dus	PF01207	PF01207	Dihydrouridine synthase (Dus)	Members of this family catalyse the reduction of the 5	6-double bond of a uridine residue on tRNA. Dihydrouridine modification of tRNA is widely observed in prokaryotes and eukaryotes	and also in some archae. Most dihydrouridines are found in the D loop of t-RNAs. The role of dihydrouridine in tRNA is currently unknown	but may increase conformational flexibility of the tRNA. It is likely that different family members have different substrate specificities	which may overlap. Dus 1 (Swiss:Q9HGN6) from Saccharomyces cerevisiae acts on pre-tRNA-Phe	while Dus 2 (Swiss:P53720) acts on pre-tRNA-Tyr and pre-tRNA-Leu. Dus 1 is active as a single subunit	requiring NADPH or NADH	and is stimulated by the presence of FAD [1]. Some family members may be targeted to the mitochondria and even have a role in mitochondria [1].
Ribosomal_L7Ae	PF01248	PF01248	Ribosomal protein L7Ae/L30e/S12e/Gadd45 family	This family includes: Ribosomal L7A from metazoa	Ribosomal L8-A and L8-B from fungi	30S ribosomal protein HS6 from archaebacteria	40S ribosomal protein S12 from eukaryotes	Ribosomal protein L30 from eukaryotes and archaebacteria. Gadd45 and MyD118 [1].
PCI	PF01399	PF01399	PCI domain	This domain has also been called the PINT motif (Proteasome	Int-6	Nip-1 and TRIP-15) [1].
LSM	PF01423	PF01423	LSM domain	The LSM domain contains Sm proteins as well as other related LSM (Like Sm) proteins. The U1	U2	U4/U6	and U5 small nuclear ribonucleoprotein particles (snRNPs) involved in pre-mRNA splicing contain seven Sm proteins (B/B'	D1	D2	D3	E	F and G) in common	which assemble around the Sm site present in four of the major spliceosomal small nuclear RNAs. The U6 snRNP binds to the LSM (Like Sm) proteins [3]. Sm proteins are also found in archaebacteria	which do not have any splicing apparatus suggesting a more general role for Sm proteins. All Sm proteins contain a common sequence motif in two segments	Sm1 and Sm2	separated by a short variable linker. This family also includes the bacterial Hfq (host factor Q) proteins. Hfq are also RNA-binding proteins	that form hexameric rings.
Aa_trans	PF01490	PF01490	Transmembrane amino acid transporter protein	This transmembrane region is found in many amino acid transporters including UNC-47 and MTR. UNC-47 encodes a vesicular amino butyric acid (GABA) transporter	(VGAT). UNC-47 is predicted to have 10 transmembrane domains Swiss:P34579 [1]. MTR is a N system amino acid transporter system protein involved in methyltryptophan resistance Swiss:P38680. Other members of this family include proline transporters and amino acid permeases.
Acyltransferase	PF01553	PF01553	Acyltransferase	This family contains acyltransferases involved in phospholipid biosynthesis and other proteins of unknown function [1]. This family also includes tafazzin Swiss:Q16635	the Barth syndrome gene [2].
PAP2	PF01569	PF01569	PAP2 superfamily	This family includes the enzyme type 2 phosphatidic acid phosphatase (PAP2)	Glucose-6-phosphatase EC:3.1.3.9	Phosphatidylglycerophosphatase B EC:3.1.3.27 and bacterial acid phosphatase EC:3.1.3.2. The family also includes a variety of haloperoxidases [1	2] that function by oxidising halides in the presence of hydrogen peroxide to form the corresponding hypohalous acids.
IF4E	PF01652	PF01652	Eukaryotic initiation factor 4E	-
UDPGP	PF01704	PF01704	UTP--glucose-1-phosphate uridylyltransferase	This family consists of UTP--glucose-1-phosphate uridylyltransferases	EC:2.7.7.9. Also known as UDP-glucose pyrophosphorylase (UDPGP) and Glucose-1-phosphate uridylyltransferase. UTP--glucose-1-phosphate uridylyltransferase catalyses the interconversion of MgUTP + glucose-1-phosphate and UDP-glucose + MgPPi [1]. UDP-glucose is an important intermediate in mammalian carbohydrate interconversion involved in various metabolic roles depending on tissue type [1]. In Dic…
Lipase_3	PF01764	PF01764	Lipase (class 3)	-
MMR_HSR1	PF01926	PF01926	50S ribosome-binding GTPase	The full-length GTPase protein is required for the complete activity of the protein of interacting with the 50S ribosome and binding of both adenine and guanine nucleotides	with a preference for guanine nucleotide.
Zip	PF02535	PF02535	ZIP Zinc transporter	The ZIP family consists of zinc transport proteins and many putative metal transporters. The main contribution to this family is from the Arabidopsis thaliana ZIP protein family these proteins are responsible for zinc uptake in the plant [1]. Also found within this family are C. elegans proteins of unknown function which are annotated as being similar to human growth arrest inducible gene product	although this protein in not found within this family.
NIF	PF03031	PF03031	NLI interacting factor-like phosphatase	This family contains a number of NLI interacting factor isoforms (eg. Swiss:Q9PTJ8) and also an N-terminal regions of RNA polymerase II CTC phosphatase (Swiss:Q9Y5BO) and FCP1 serine phosphatase (Swiss:Q9PT70). This region has been identified as the minimal phosphatase domain [1].
MFS_1	PF07690	PF07690	Major Facilitator Superfamily	-
Methyltransf_11	PF08241	PF08241	Methyltransferase domain	Members of this family are SAM dependent methyltransferases.
Med26	PF08711	PF08711	TFIIS helical bundle-like domain	Mediator is a large complex of up to 33 proteins that is conserved from plants to fungi to humans - the number and representation of individual subunits varying with species {1-2]. It is arranged into four different sections	a core	a head	a tail and a kinase-activity part	and the number of subunits within each of these is what varies with species. Overall	Mediator regulates the transcriptional activity of RNA polymerase II but it would appear that each of the four different sections has a slightly different function [3]. Mediator exists in two major forms in human cells: a smaller form that interacts strongly with pol II and activates transcription	and a large form that does not interact strongly with pol II and does not directly activate transcription. Notably	the 'small' and 'large' Mediator complexes differ in their subunit composition: the Med26 subunit preferentially associates with the small	active complex	whereas cdk8	cyclin C	Med12 and Med13 associate with the large Mediator complex [4]. This family includesthe C terminal region of a number of eukaryotic hypothetical proteins which are homologous to the Saccharomyces cerevisiae protein IWS1. IWS1 is known to be an Pol II transcription elongation factor and interacts with Spt6 and Spt5 [5	6].
Proteasome_A_N~Proteasome	PF10584 PF00227	PF00227	Proteasome subunit	The proteasome is a multisubunit structure that degrades proteins. Protein degradation is an essential component of regulation because proteins can become misfolded	damaged	or unnecessary. Proteasomes and their homologues vary greatly in complexity: from HslV (heat shock locus v)	which is encoded by 1 gene in bacteria	to the eukaryotic 20S proteasome	which is encoded by more than 14 genes [1]. Recently evidence of two novel groups of bacterial proteasomes was proposed. The first is Anbu	which is sparsely distributed among cyanobacteria and proteobacteria [1]. The second is call beta-proteobacteria proteasome homologue (BPH) [1].
Proteasome_A_N~Proteasome	PF10584 PF00227	PF10584	Proteasome subunit A N-terminal signature	This domain is conserved in the A subunits of the proteasome complex proteins.
Abhydrolase_6	PF12697	PF12697	Alpha/beta hydrolase family	This family contains alpha/beta hydrolase enzymes of diverse specificity.
zf-H2C2_2	PF13465	PF13465	Zinc-finger double domain	-
zf-RING_2	PF13639	PF13639	Ring finger domain	-

## Sheet: without_microsporidia
architecture	architecture_acc	pfamA_acc	description	comment
AAA	PF00004	PF00004	ATPase family associated with various cellular activities (AAA)	AAA family proteins often perform chaperone-like functions that assist in the assembly, operation, or disassembly of protein complexes [2].
HLH	PF00010	PF00010	Helix-loop-helix DNA-binding domain	-
HSP70	PF00012	PF00012	Hsp70 protein	Hsp70 chaperones help to fold many proteins. Hsp70 assisted folding involves repeated cycles of substrate binding and release. Hsp70 activity is ATP dependent. Hsp70 proteins are made up of two regions: the amino terminus is the ATPase domain and the carboxyl terminus is the substrate binding region.
Actin	PF00022	PF00022	Actin	-
Asp	PF00026	PF00026	Eukaryotic aspartyl protease	Aspartyl (acid) proteases include pepsins, cathepsins, and renins. Two-domain structure, probably arising from ancestral duplication. This family does not include the retroviral nor retrotransposon proteases (Pfam:PF00077), which are much smaller and appear to be homologous to a single domain of the eukaryotic asp proteases.
Homeobox	PF00046	PF00046	Homeobox domain	-
p450	PF00067	PF00067	Cytochrome P450	Cytochrome P450s are haem-thiolate proteins [6] involved in the oxidative degradation of various compounds. They are particularly well known for their role in the degradation of environmental toxins and mutagens. They can be divided into 4 classes, according to the method by which electrons from NAD(P)H are delivered to the catalytic site. Sequence conservation is relatively low within the family…
Pkinase	PF00069	PF00069	Protein kinase domain	-
Ras	PF00071	PF00071	Ras family	Includes sub-families Ras, Rab, Rac, Ral, Ran, Rap Ypt1 and more. Shares P-loop motif with GTP_EFTU, arf and myosin_head. See Pfam:PF00009 Pfam:PF00025, Pfam:PF00063. As regards Rab GTPases, these are important regulators of vesicle formation, motility and fusion. They share a fold in common with all Ras GTPases: this is a six-stranded beta-sheet surrounded by five alpha-helices [1].
RRM_1	PF00076	PF00076	RNA recognition motif. (a.k.a. RRM, RBD, or RNP domain)	The RRM motif is probably diagnostic of an RNA binding protein. RRMs are found in a variety of RNA binding proteins, including various hnRNP proteins, proteins implicated in regulation of alternative splicing, and protein components of snRNPs. The motif also appears in a few single stranded DNA binding proteins. The RRM structure consists of four strands and two helices arranged in an alpha/beta …
RRM_1~RRM_1	PF00076 PF00076	PF00076	RNA recognition motif. (a.k.a. RRM, RBD, or RNP domain)	The RRM motif is probably diagnostic of an RNA binding protein. RRMs are found in a variety of RNA binding proteins, including various hnRNP proteins, proteins implicated in regulation of alternative splicing, and protein components of snRNPs. The motif also appears in a few single stranded DNA binding proteins. The RRM structure consists of four strands and two helices arranged in an alpha/beta …
Sugar_tr	PF00083	PF00083	Sugar (and other) transporter	-
adh_short	PF00106	PF00106	short chain dehydrogenase	This family contains a wide variety of dehydrogenases.
Histone	PF00125	PF00125	Core histone H2A/H2B/H3/H4	-
Cyclin_N	PF00134	PF00134	Cyclin, N-terminal domain	Cyclins regulate cyclin dependent kinases (CDKs). Swiss:P22674 is a Uracil-DNA glycosylase that is related to other cyclins [4]. Cyclins contain two domains of similar all-alpha fold, of which this family corresponds with the N-terminal domain.
Cyclin_N~Cyclin_C	PF00134 PF02984	PF00134	Cyclin, N-terminal domain	Cyclins regulate cyclin dependent kinases (CDKs). Swiss:P22674 is a Uracil-DNA glycosylase that is related to other cyclins [4]. Cyclins contain two domains of similar all-alpha fold, of which this family corresponds with the N-terminal domain.
Cyclin_N~Cyclin_C	PF00134 PF02984	PF02984	Cyclin, C-terminal domain	Cyclins regulate cyclin dependent kinases (CDKs). Swiss:P22674 is a Uracil-DNA glycosylase that is related to other cyclins [4]. Cyclins contain two domains of similar all-alpha fold, of which this family corresponds with the C-terminal domain.
Metallophos	PF00149	PF00149	Calcineurin-like phosphoesterase	This family includes a diverse range of phosphoesterases [1], including protein phosphoserine phosphatases, nucleotidases, sphingomyelin phosphodiesterases and 2'-3' cAMP phosphodiesterases as well as nucleases such as bacterial SbcD Swiss:P13457 or yeast MRE11 Swiss:P32829. The most conserved regions in this superfamily centre around the metal chelating residues.
Mito_carr~Mito_carr~Mito_carr	PF00153 PF00153 PF00153	PF00153	Mitochondrial carrier protein	-
Aminotran_1_2	PF00155	PF00155	Aminotransferase class I and II	-
Pro_isomerase	PF00160	PF00160	Cyclophilin type peptidyl-prolyl cis-trans isomerase/CLD	The peptidyl-prolyl cis-trans isomerases, also known as cyclophilins, share this domain of about 109 amino acids. Cyclophilins have been found in all organisms studied so far and catalyse peptidyl-prolyl isomerisation during which the peptide bond preceding proline (the peptidyl-prolyl bond) is stabilised in the cis conformation. Mammalian cyclophilin A (CypA) is a major cellular target for the i…
bZIP_1	PF00170	PF00170	bZIP transcription factor	The Pfam entry includes the basic region and the leucine zipper region.
Aldedh	PF00171	PF00171	Aldehyde dehydrogenase family	This family of dehydrogenases act on aldehyde substrates. Members use NADP as a cofactor. The family includes the following members: The prototypical members are the aldehyde dehydrogenases Swiss:P00352 EC:1.2.1.3. Succinate-semialdehyde dehydrogenase Swiss:P25526 EC:1.2.1.16. Lactaldehyde dehydrogenase Swiss:P25553 EC:1.2.1.22. Benzaldehyde dehydrogenase Swiss:P43503 EC:1.2.1.28. Methylmalonate-…
Zn_clus	PF00172	PF00172	Fungal Zn(2)-Cys(6) binuclear cluster domain	-
Cyt-b5	PF00173	PF00173	Cytochrome b5-like Heme/Steroid binding domain	This family includes heme binding domains from a diverse range of proteins. This family also includes proteins that bind to steroids. The family includes progesterone receptors such as Swiss:O00264 [1,2]. Many members of this subfamily are membrane anchored by an N-terminal transmembrane alpha helix. This family also includes a domain in some chitin synthases. There is no known ligand for this do…
UQ_con	PF00179	PF00179	Ubiquitin-conjugating enzyme	Proteins destined for proteasome-mediated degradation may be ubiquitinated. Ubiquitination follows conjugation of ubiquitin to a conserved cysteine residue of UBC homologues. TSG101 is one of several UBC homologues that lacks this active site cysteine [4, 5].
Aminotran_3	PF00202	PF00202	Aminotransferase class-III	-
Kinesin	PF00225	PF00225	Kinesin motor domain	-
DnaJ	PF00226	PF00226	DnaJ domain	DnaJ domains (J-domains) are associated with hsp70 heat-shock system and it is thought that this domain mediates the interaction. DnaJ-domain is therefore part of a chaperone (protein folding) system. The T-antigens, although not in Prosite are confirmed as DnaJ containing domains from literature [2].
Proteasome	PF00227	PF00227	Proteasome subunit	The proteasome is a multisubunit structure that degrades proteins. Protein degradation is an essential component of regulation because proteins can become misfolded, damaged, or unnecessary. Proteasomes and their homologues vary greatly in complexity: from HslV (heat shock locus v), which is encoded by 1 gene in bacteria, to the eukaryotic 20S proteasome, which is encoded by more than 14 genes [1…
Aldo_ket_red	PF00248	PF00248	Aldo/keto reductase family	This family includes a number of K+ ion channel beta chain regulatory domains - these are reported to have oxidoreductase activity [2].
Aminotran_5	PF00266	PF00266	Aminotransferase class-V	This domain is found in amino transferases, and other enzymes including cysteine desulphurase EC:4.4.1.-.
DEAD~Helicase_C	PF00270 PF00271	PF00271	Helicase conserved C-terminal domain	The Prosite family is restricted to DEAD/H helicases, whereas this domain family is found in a wide variety of helicases and helicase related proteins. It may be that this is not an autonomously folding unit, but an integral part of the helicase.
DEAD~Helicase_C	PF00270 PF00271	PF00270	DEAD/DEAH box helicase	Members of this family include the DEAD and DEAH box helicases. Helicases are involved in unwinding nucleic acids. The DEAD box helicases are involved in various aspects of RNA metabolism, including nuclear transcription, pre mRNA splicing, ribosome biogenesis, nucleocytoplasmic transport, translation, RNA decay and organellar gene expression.
PALP	PF00291	PF00291	Pyridoxal-phosphate dependent enzyme	Members of this family are all pyridoxal-phosphate dependent enzymes. This family includes: serine dehydratase EC:4.2.1.13 P20132, threonine dehydratase EC:4.2.1.16 Swiss:P04968, tryptophan synthase beta chain EC:4.2.1.20 Swiss:P00932, threonine synthase EC:4.2.99.2 Swiss:P04990, cysteine synthase EC:4.2.99.8 P11096, cystathionine beta-synthase EC:4.2.1.22 Swiss:P35520, 1-aminocyclopropane-1-carb…
NUDIX	PF00293	PF00293	NUDIX domain	-
Ribosomal_L3	PF00297	PF00297	Ribosomal protein L3	-
SRF-TF	PF00319	PF00319	SRF-type transcription factor (DNA-binding and dimerisation domain)	-
AA_permease	PF00324	PF00324	Amino acid permease	-
Ribosomal_S5~Ribosomal_S5_C	PF00333 PF03719	PF00333	Ribosomal protein S5, N-terminal domain	-
Ribosomal_S5~Ribosomal_S5_C	PF00333 PF03719	PF03719	Ribosomal protein S5, C-terminal domain	-
polyprenyl_synt	PF00348	PF00348	Polyprenyl synthetase	-
WD40	PF00400	PF00400	WD domain, G-beta repeat	-
WD40~WD40	PF00400 PF00400	PF00400	WD domain, G-beta repeat	-
WD40~WD40~WD40	PF00400 PF00400 PF00400	PF00400	WD domain, G-beta repeat	-
WD40~WD40~WD40~WD40~WD40	PF00400 PF00400 PF00400 PF00400 PF00400	PF00400	WD domain, G-beta repeat	-
UCH	PF00443	PF00443	Ubiquitin carboxyl-terminal hydrolase	-
Inositol_P	PF00459	PF00459	Inositol monophosphatase family	-
PP2C	PF00481	PF00481	Protein phosphatase 2C	Protein phosphatase 2C is a Mn++ or Mg++ dependent protein serine/threonine phosphatase.
SQS_PSY	PF00494	PF00494	Squalene/phytoene synthase	-
FHA	PF00498	PF00498	FHA domain	The FHA (Forkhead-associated) domain is a phosphopeptide binding motif [2].
AMP-binding	PF00501	PF00501	AMP-binding enzyme	-
HMG_box	PF00505	PF00505	HMG (high mobility group) box	-
Glycos_transf_1	PF00534	PF00534	Glycosyl transferases group 1	Mutations in this domain of Swiss:P37287 lead to disease (Paroxysmal Nocturnal haemoglobinuria). Members of this family transfer activated sugars to a variety of substrates, including glycogen, Fructose-6-phosphate and lipopolysaccharides. Members of this family transfer UDP, ADP, GDP or CMP linked sugars. The eukaryotic glycogen synthases may be distant members of this family.
RabGAP-TBC	PF00566	PF00566	Rab-GTPase-TBC domain	Identification of a TBC domain in GYP6_YEAST and GYP7_YEAST, which are GTPase activator proteins of yeast Ypt6 and Ypt7, implies that these domains are GTPase activator proteins of Rab-like small GTPases.
Acetyltransf_1	PF00583	PF00583	Acetyltransferase (GNAT) family	This family contains proteins with N-acetyltransferase functions such as Elp3-related proteins.
Ran_BP1	PF00638	PF00638	RanBP1 domain	-
Ribosomal_L1	PF00687	PF00687	Ribosomal protein L1p/L10e family	This family includes prokaryotic L1 and eukaryotic L10.
DSPc	PF00782	PF00782	Dual specificity phosphatase, catalytic domain	Ser/Thr and Tyr protein phosphatases. The enzyme's tertiary fold is highly similar to that of tyrosine-specific phosphatases, except for a "recognition" region [2].
CN_hydrolase	PF00795	PF00795	Carbon-nitrogen hydrolase	This family contains hydrolases that break carbon-nitrogen bonds [1]. The family includes: Nitrilase EC:3.5.5.1 Swiss:Q42965, Aliphatic amidase EC:3.5.1.4 Swiss:Q01360, Biotidinase EC:3.5.1.12 Swiss:P43251, Beta-ureidopropionase EC:3.5.1.6 Swiss:Q03248. Nitrilase-related proteins generally have a conserved E-K-C catalytic triad, and are multimeric alpha-beta-beta-alpha sandwich proteins [2].
CBFD_NFYB_HMF	PF00808	PF00808	Histone-like transcription factor (CBF/NF-Y) and archaeal histone	This family includes archaebacterial histones and histone like transcription factors from eukaryotes.
Ribosomal_L18e	PF00828	PF00828	Ribosomal protein L18e/L15	This family includes eukaryotic L18 as well as prokaryotic L15.
Hist_deacetyl	PF00850	PF00850	Histone deacetylase domain	Histones can be reversibly acetylated on several lysine residues. Regulation of transcription is caused in part by this mechanism. Histone deacetylases catalyse the removal of the acetyl group. Histone deacetylases are related to other proteins [1].
SET	PF00856	PF00856	SET domain	SET domains are protein lysine methyltransferase enzymes. SET domains appear to be protein-protein interaction domains. It has been demonstrated that SET domains mediate interactions with a family of proteins that display similarity with dual-specificity phosphatases (dsPTPases) [2]. A subset of SET domains have been called PR domains. These domains are divergent in sequence from other SET domain…
ThiF	PF00899	PF00899	ThiF family	This family contains a repeated domain in ubiquitin activating enzyme E1 and members of the bacterial ThiF/MoeB/HesA family.
RNase_T	PF00929	PF00929	Exonuclease	This family includes a variety of exonuclease proteins, such as ribonuclease T and the epsilon subunit of DNA polymerase III.;
IF-2B	PF01008	PF01008	Initiation factor 2 subunit family	This family includes initiation factor 2B alpha, beta and delta subunits from eukaryotes, initiation factor 2B subunits 1 and 2 from archaebacteria and some proteins of unknown function from prokaryotes. Initiation factor 2 binds to Met-tRNA, GTP and the small ribosomal subunit. Members of this family have also been characterised as 5-methylthioribose- 1-phosphate isomerases, an enzyme of the met…
Cys_Met_Meta_PP	PF01053	PF01053	Cys/Met metabolism PLP-dependent enzyme	This family includes enzymes involved in cysteine and methionine metabolism. The following are members: Cystathionine gamma-lyase, Cystathionine gamma-synthase, Cystathionine beta-lyase, Methionine gamma-lyase, OAH/OAS sulfhydrylase, O-succinylhomoserine sulfhydrylase All of these members participate is slightly different reactions. All these enzymes use PLP (pyridoxal-5'-phosphate) as a cofactor.
CDP-OH_P_transf	PF01066	PF01066	CDP-alcohol phosphatidyltransferase	All of these members have the ability to catalyse the displacement of CMP from a CDP-alcohol by a second alcohol with formation of a phosphodiester bond and concomitant breaking of a phosphoride anhydride bond.
EMP24_GP25L	PF01105	PF01105	emp24/gp25L/p24 family/GOLD	Members of this family are implicated in bringing cargo forward from the ER and binding to coat proteins by their cytoplasmic domains. This domain corresponds closely to the beta-strand rich GOLD domain described in [2]. The GOLD domain is always found combined with lipid- or membrane-association domains [2].
Band_7	PF01145	PF01145	SPFH domain / Band 7 family	This family has been called SPFH [1], Band 7 or PHB domain. Recent phylogenetic analysis has shown this domain to be a slipin or Stomatin-like integral membrane domain conserved from protozoa to mammals.
Dus	PF01207	PF01207	Dihydrouridine synthase (Dus)	Members of this family catalyse the reduction of the 5,6-double bond of a uridine residue on tRNA. Dihydrouridine modification of tRNA is widely observed in prokaryotes and eukaryotes, and also in some archae. Most dihydrouridines are found in the D loop of t-RNAs. The role of dihydrouridine in tRNA is currently unknown, but may increase conformational flexibility of the tRNA. It is likely that d…
Ribosomal_L7Ae	PF01248	PF01248	Ribosomal protein L7Ae/L30e/S12e/Gadd45 family	This family includes: Ribosomal L7A from metazoa, Ribosomal L8-A and L8-B from fungi, 30S ribosomal protein HS6 from archaebacteria, 40S ribosomal protein S12 from eukaryotes, Ribosomal protein L30 from eukaryotes and archaebacteria. Gadd45 and MyD118 [1].
PCI	PF01399	PF01399	PCI domain	This domain has also been called the PINT motif (Proteasome, Int-6, Nip-1 and TRIP-15) [1].
LSM	PF01423	PF01423	LSM domain	The LSM domain contains Sm proteins as well as other related LSM (Like Sm) proteins. The U1, U2, U4/U6, and U5 small nuclear ribonucleoprotein particles (snRNPs) involved in pre-mRNA splicing contain seven Sm proteins (B/B', D1, D2, D3, E, F and G) in common, which assemble around the Sm site present in four of the major spliceosomal small nuclear RNAs. The U6 snRNP binds to the LSM (Like Sm) pro…
Aa_trans	PF01490	PF01490	Transmembrane amino acid transporter protein	This transmembrane region is found in many amino acid transporters including UNC-47 and MTR. UNC-47 encodes a vesicular amino butyric acid (GABA) transporter, (VGAT). UNC-47 is predicted to have 10 transmembrane domains Swiss:P34579 [1]. MTR is a N system amino acid transporter system protein involved in methyltryptophan resistance Swiss:P38680. Other members of this family include proline transp…
Glyco_transf_8	PF01501	PF01501	Glycosyl transferase family 8	This family includes enzymes that transfer sugar residues to donor molecules. Members of this family are involved in lipopolysaccharide biosynthesis and glycogen synthesis. This family includes Lipopolysaccharide galactosyltransferase Swiss:P27128, lipopolysaccharide glucosyltransferase 1 Swiss:P27129, and glycogenin glucosyltransferase Swiss:P46976.
Cation_efflux	PF01545	PF01545	Cation efflux family	Members of this family are integral membrane proteins, that are found to increase tolerance to divalent metal ions such as cadmium, zinc, and cobalt. These proteins are thought to be efflux pumps that remove these ions from cells.
Peptidase_M20~M20_dimer	PF01546 PF07687	PF07687	Peptidase dimerisation domain	This domain consists of 4 beta strands and two alpha helices which make up the dimerisation surface of members of the M20 family of peptidases [1]. This family includes a range of zinc metallopeptidases belonging to several families in the peptidase classification [2]. Family M20 are Glutamate carboxypeptidases. Peptidase family M25 contains X-His dipeptidases.
Peptidase_M20~M20_dimer	PF01546 PF07687	PF01546	Peptidase family M20/M25/M40	This family includes a range of zinc metallopeptidases belonging to several families in the peptidase classification [1]. Family M20 are Glutamate carboxypeptidases. Peptidase family M25 contains X-His dipeptidases.
Acyltransferase	PF01553	PF01553	Acyltransferase	This family contains acyltransferases involved in phospholipid biosynthesis and other proteins of unknown function [1]. This family also includes tafazzin Swiss:Q16635, the Barth syndrome gene [2].
PAP2	PF01569	PF01569	PAP2 superfamily	This family includes the enzyme type 2 phosphatidic acid phosphatase (PAP2), Glucose-6-phosphatase EC:3.1.3.9, Phosphatidylglycerophosphatase B EC:3.1.3.27 and bacterial acid phosphatase EC:3.1.3.2. The family also includes a variety of haloperoxidases [1,2] that function by oxidising halides in the presence of hydrogen peroxide to form the corresponding hypohalous acids.
IF4E	PF01652	PF01652	Eukaryotic initiation factor 4E	-
UDPGP	PF01704	PF01704	UTP--glucose-1-phosphate uridylyltransferase	This family consists of UTP--glucose-1-phosphate uridylyltransferases, EC:2.7.7.9. Also known as UDP-glucose pyrophosphorylase (UDPGP) and Glucose-1-phosphate uridylyltransferase. UTP--glucose-1-phosphate uridylyltransferase catalyses the interconversion of MgUTP + glucose-1-phosphate and UDP-glucose + MgPPi [1]. UDP-glucose is an important intermediate in mammalian carbohydrate interconversion i…
zf-MYND	PF01753	PF01753	MYND finger	-
Lipase_3	PF01764	PF01764	Lipase (class 3)	-
MMR_HSR1	PF01926	PF01926	50S ribosome-binding GTPase	The full-length GTPase protein is required for the complete activity of the protein of interacting with the 50S ribosome and binding of both adenine and guanine nucleotides, with a preference for guanine nucleotide.
Met_10	PF02475	PF02475	Met-10+ like-protein	The methionine-10 mutant allele of N. crassa codes for a protein of unknown function, Swiss:O27901. However, homologous proteins have been found in yeast (Swiss:P38793) suggesting this protein may be involved in methionine biosynthesis, transport and/or utilisation [1].
Zip	PF02535	PF02535	ZIP Zinc transporter	The ZIP family consists of zinc transport proteins and many putative metal transporters. The main contribution to this family is from the Arabidopsis thaliana ZIP protein family these proteins are responsible for zinc uptake in the plant [1]. Also found within this family are C. elegans proteins of unknown function which are annotated as being similar to human growth arrest inducible gene product…
CUE	PF02845	PF02845	CUE domain	CUE domains have been shown to bind ubiquitin [3-4]. It has been suggested that CUE domains are related to Pfam:PF00627 [4] and this has been confirmed by the structure of the domain [5]. CUE domains also occur in two protein of the IL-1 signal transduction pathway, tollip and TAB2 [2].
NIF	PF03031	PF03031	NLI interacting factor-like phosphatase	This family contains a number of NLI interacting factor isoforms (eg. Swiss:Q9PTJ8) and also an N-terminal regions of RNA polymerase II CTC phosphatase (Swiss:Q9Y5BO) and FCP1 serine phosphatase (Swiss:Q9PT70). This region has been identified as the minimal phosphatase domain [1].
Snf7	PF03357	PF03357	Snf7	This family of proteins are involved in protein sorting and transport from the endosome to the vacuole/lysosome in eukaryotic cells. Vacuoles/lysosomes play an important role in the degradation of both lipids and cellular proteins. In order to perform this degradative function, vacuoles/lysosomes contain numerous hydrolases which have been transported in the form of inactive precursors via the bi…
Exo_endo_phos	PF03372	PF03372	Endonuclease/Exonuclease/phosphatase family	This large family of proteins includes magnesium dependent endonucleases and a large number of phosphatases involved in intracellular signalling [1]. This family includes: AP endonuclease proteins EC:4.2.99.18 e.g Swiss:P27695, DNase I proteins EC:3.1.21.1 e.g. Swiss:P24855, Synaptojanin an inositol-1,4,5-trisphosphate phosphatase EC:3.1.3.56 Swiss:O43426, Sphingomyelinase EC:3.1.4.12 Swiss:P1188…
SAC3_GANP	PF03399	PF03399	SAC3/GANP/Nin1/mts3/eIF-3 p25 family	This large family includes diverse proteins involved in large complexes. The alignment contains one highly conserved negatively charged residue and one highly conserved positively charged residue that are probably important for the function of these proteins. The family includes the yeast nuclear export factor Sac3 Swiss:P46674, and mammalian GANP/MCM3-associated proteins, which facilitate the nu…
TRAPP	PF04051	PF04051	Transport protein particle (TRAPP) component	TRAPP plays a key role in the targeting and/or fusion of ER-to-Golgi transport vesicles with their acceptor compartment. TRAPP is a large multimeric protein that contains at least 10 subunits. This family contains many TRAPP family proteins. The Bet3 subunit is one of the better characterised TRAPP proteins and has a dimeric structure [2] with hydrophobic channels. The channel entrances are locat…
SNARE	PF05739	PF05739	SNARE domain	Most if not all vesicular membrane fusion events in eukaryotic cells are believed to be mediated by a conserved fusion machinery, the SNARE [soluble N-ethylmaleimide-sensitive factor (NSF) attachment protein (SNAP) receptors] machinery. The SNARE domain is thought to act as a protein-protein interaction module in the assembly of a SNARE protein complex [1].
MFS_1	PF07690	PF07690	Major Facilitator Superfamily	-
Pyr_redox_2~Pyr_redox	PF07992 PF00070	PF00070	Pyridine nucleotide-disulphide oxidoreductase	This family includes both class I and class II oxidoreductases and also NADH oxidases and peroxidases. This domain is actually a small NADH binding domain within a larger FAD binding domain.
Pyr_redox_2~Pyr_redox	PF07992 PF00070	PF07992	Pyridine nucleotide-disulphide oxidoreductase	This family includes both class I and class II oxidoreductases and also NADH oxidases and peroxidases. This domain is actually a small NADH binding domain within a larger FAD binding domain.
Methyltransf_11	PF08241	PF08241	Methyltransferase domain	Members of this family are SAM dependent methyltransferases.
Cyclin	PF08613	PF08613	Cyclin	This family includes many different cyclin proteins. Members include the G1/S-specific cyclin pas1 [1], and the phosphate system cyclin PHO80/PHO85 [2].
Vps51	PF08700	PF08700	Vps51/Vps67	This family includes a presumed domain found in a number of components of vesicular transport. The VFT tethering complex (also known as GARP complex, Golgi associated retrograde protein complex, Vps53 tethering complex) is a conserved eukaryotic docking complex which is involved recycling of proteins from endosomes to the late Golgi . Vps51 (also known as Vps67) is a subunit of VFT and interacts …
Med26	PF08711	PF08711	TFIIS helical bundle-like domain	Mediator is a large complex of up to 33 proteins that is conserved from plants to fungi to humans - the number and representation of individual subunits varying with species {1-2]. It is arranged into four different sections, a core, a head, a tail and a kinase-activity part, and the number of subunits within each of these is what varies with species. Overall, Mediator regulates the transcription…
Methyltransf_16	PF10294	PF10294	Putative methyltransferase	-
Proteasome_A_N~Proteasome	PF10584 PF00227	PF10584	Proteasome subunit A N-terminal signature	This domain is conserved in the A subunits of the proteasome complex proteins.
Proteasome_A_N~Proteasome	PF10584 PF00227	PF00227	Proteasome subunit	The proteasome is a multisubunit structure that degrades proteins. Protein degradation is an essential component of regulation because proteins can become misfolded, damaged, or unnecessary. Proteasomes and their homologues vary greatly in complexity: from HslV (heat shock locus v), which is encoded by 1 gene in bacteria, to the eukaryotic 20S proteasome, which is encoded by more than 14 genes [1…
Abhydrolase_6	PF12697	PF12697	Alpha/beta hydrolase family	This family contains alpha/beta hydrolase enzymes of diverse specificity.
HAD_2	PF13419	PF13419	Haloacid dehalogenase-like hydrolase	-
NAD_binding_10	PF13460	PF13460	NADH(P)-binding	-
zf-H2C2_2	PF13465	PF13465	Zinc-finger double domain	-
Methyltransf_23	PF13489	PF13489	Methyltransferase domain	This family appears to be a methyltransferase domain.
AA_permease_2	PF13520	PF13520	Amino acid permease	-
zf-RING_2	PF13639	PF13639	Ring finger domain	-
