# Supplementary material for: Analysis of the Protein Domain and Domain Architecture Content in Fungi and Its Application in the Search of New Antifungal Targets
Source: PLoS Comput Biol. 2014 Jul 17;10(7):e1003733. doi: 10.1371/journal.pcbi.1003733 (PMC4102429; doi:10.1371/journal.pcbi.1003733)
Supplement: Table S4 — Exclusive domain architectures per species. Tab-delimited file listing the Pfam domains architectures and fungal species in which those domain architectures were found exclusively. (CSV) [file pcbi.1003733.s005.csv]

species	architecture_acc	architecture
Ajellomyces capsulata	PF00004 PF07724 PF07724 PF10431	AAA~AAA_2~AAA_2~ClpB_D2-small
Ajellomyces capsulata	PF00013 PF00013 PF00013 PF00013 PF00013 PF13014 PF13014	KH_1~KH_1~KH_1~KH_1~KH_1~KH_3~KH_3
Ajellomyces capsulata	PF00022 PF00022 PF03985	Actin~Actin~Paf1
Ajellomyces capsulata	PF00025 PF13254	Arf~DUF4045
Ajellomyces capsulata	PF00027 PF13516	cNMP_binding~LRR_6
Ajellomyces capsulata	PF00063 PF00063 PF06017 PF00018	Myosin_head~Myosin_head~Myosin_TH1~SH3_1
Ajellomyces capsulata	PF00067 PF02391	p450~MoaE
Ajellomyces capsulata	PF00069 PF05368	Pkinase~NmrA
Ajellomyces capsulata	PF00069 PF13576	Pkinase~Pentapeptide_3
Ajellomyces capsulata	PF00076 PF13865 PF00307 PF00307 PF08726	RRM_1~FoP_duplication~CH~CH~EFhand_Ca_insen
Ajellomyces capsulata	PF00076 PF15519	RRM_1~RBM39linker
Ajellomyces capsulata	PF00083 PF00022 PF00022 PF03985	Sugar_tr~Actin~Actin~Paf1
Ajellomyces capsulata	PF00109 PF02801 PF00698 PF00698 PF14765 PF08242 PF00107 PF08659 PF00550	ketoacyl-synt~Ketoacyl-synt_C~Acyl_transf_1~Acyl_transf_1~PS-DH~Methyltransf_12~ADH_zinc_N~KR~PP-binding
Ajellomyces capsulata	PF00109 PF08659 PF08659	ketoacyl-synt~KR~KR
Ajellomyces capsulata	PF00109 PF08659 PF08659 PF04082	ketoacyl-synt~KR~KR~Fungal_trans
Ajellomyces capsulata	PF00111 PF01799	Fer2~Fer2_2
Ajellomyces capsulata	PF00111 PF01799 PF00941 PF03450 PF01315	Fer2~Fer2_2~FAD_binding_5~CO_deh_flav_C~Ald_Xan_dh_C
Ajellomyces capsulata	PF00137 PF00994 PF03453 PF00994 PF03454	ATP-synt_C~MoCF_biosynth~MoeA_N~MoCF_biosynth~MoeA_C
Ajellomyces capsulata	PF00160 PF00160 PF00076	Pro_isomerase~Pro_isomerase~RRM_1
Ajellomyces capsulata	PF00172 PF04082 PF00106	Zn_clus~Fungal_trans~adh_short
Ajellomyces capsulata	PF00173 PF00970	Cyt-b5~FAD_binding_6
Ajellomyces capsulata	PF00174 PF02466	Oxidored_molyb~Tim17
Ajellomyces capsulata	PF00179 PF02990	UQ_con~EMP70
Ajellomyces capsulata	PF00200	Disintegrin
Ajellomyces capsulata	PF00225 PF00225 PF12423 PF12473 PF00169	Kinesin~Kinesin~KIF1B~DUF3694~PH
Ajellomyces capsulata	PF00227 PF02148 PF00443	Proteasome~zf-UBP~UCH
Ajellomyces capsulata	PF00232 PF00232 PF00232	Glyco_hydro_1~Glyco_hydro_1~Glyco_hydro_1
Ajellomyces capsulata	PF00248 PF00076 PF01585	Aldo_ket_red~RRM_1~G-patch
Ajellomyces capsulata	PF00249 PF13894 PF13894	Myb_DNA-binding~zf-C2H2_4~zf-C2H2_4
Ajellomyces capsulata	PF00258 PF03460	Flavodoxin_1~NIR_SIR_ferr
Ajellomyces capsulata	PF00270 PF00271 PF00270 PF02889 PF02889	DEAD~Helicase_C~DEAD~Sec63~Sec63
Ajellomyces capsulata	PF00270 PF00271 PF00682 PF08502	DEAD~Helicase_C~HMGL-like~LeuA_dimer
Ajellomyces capsulata	PF00271 PF12013 PF00270 PF00271	Helicase_C~DUF3505~DEAD~Helicase_C
Ajellomyces capsulata	PF00289 PF02786 PF02785 PF00364 PF08326 PF08326	CPSase_L_chain~CPSase_L_D2~Biotin_carb_C~Biotin_lipoyl~ACC_central~ACC_central
Ajellomyces capsulata	PF00289 PF02786 PF02786 PF02785 PF00364	CPSase_L_chain~CPSase_L_D2~CPSase_L_D2~Biotin_carb_C~Biotin_lipoyl
Ajellomyces capsulata	PF00350 PF01031 PF02212 PF00069	Dynamin_N~Dynamin_M~GED~Pkinase
Ajellomyces capsulata	PF00385 PF01480	Chromo~PWI
Ajellomyces capsulata	PF00389 PF00237	2-Hacid_dh~Ribosomal_L22
Ajellomyces capsulata	PF00400 PF01208	WD40~URO-D
Ajellomyces capsulata	PF00400 PF03297	WD40~Ribosomal_S25
Ajellomyces capsulata	PF00400 PF12234 PF12234	WD40~Rav1p_C~Rav1p_C
Ajellomyces capsulata	PF00403 PF00122	HMA~E1-E2_ATPase
Ajellomyces capsulata	PF00438 PF00438 PF02772 PF02773	S-AdoMet_synt_N~S-AdoMet_synt_N~S-AdoMet_synt_M~S-AdoMet_synt_C
Ajellomyces capsulata	PF00441 PF06427	Acyl-CoA_dh_1~UDP-g_GGTase
Ajellomyces capsulata	PF00475 PF02535	IGPD~Zip
Ajellomyces capsulata	PF00478 PF00571 PF00478	IMPDH~CBS~IMPDH
Ajellomyces capsulata	PF00481 PF00211	PP2C~Guanylate_cyc
Ajellomyces capsulata	PF00494 PF00009	SQS_PSY~GTP_EFTU
Ajellomyces capsulata	PF00498 PF00069 PF00067	FHA~Pkinase~p450
Ajellomyces capsulata	PF00501 PF00501 PF07993 PF00106	AMP-binding~AMP-binding~NAD_binding_4~adh_short
Ajellomyces capsulata	PF00501 PF00668 PF00501 PF00550 PF00668	AMP-binding~Condensation~AMP-binding~PP-binding~Condensation
Ajellomyces capsulata	PF00501 PF00675 PF05193	AMP-binding~Peptidase_M16~Peptidase_M16_C
Ajellomyces capsulata	PF00501 PF07883	AMP-binding~Cupin_2
Ajellomyces capsulata	PF00501 PF11991	AMP-binding~Trp_DMAT
Ajellomyces capsulata	PF00501 PF11991 PF11991	AMP-binding~Trp_DMAT~Trp_DMAT
Ajellomyces capsulata	PF00501 PF13193 PF00550 PF00668 PF00501 PF00501 PF13193 PF00550 PF00668 PF00550 PF00668 PF00668 PF00501 PF00550 PF00668 PF00550 PF00668	AMP-binding~AMP-binding_C~PP-binding~Condensation~AMP-binding~AMP-binding~AMP-binding_C~PP-binding~Condensation~PP-binding~Condensation~Condensation~AMP-binding~PP-binding~Condensation~PP-binding~Condensation
Ajellomyces capsulata	PF00501 PF13193 PF00550 PF00668 PF00550 PF00668 PF00501 PF00668	AMP-binding~AMP-binding_C~PP-binding~Condensation~PP-binding~Condensation~AMP-binding~Condensation
Ajellomyces capsulata	PF00501 PF13193 PF00962	AMP-binding~AMP-binding_C~A_deaminase
Ajellomyces capsulata	PF00515 PF13414 PF00515 PF07719 PF00226	TPR_1~TPR_11~TPR_1~TPR_2~DnaJ
Ajellomyces capsulata	PF00515 PF13424 PF12895 PF13414	TPR_1~TPR_12~Apc3~TPR_11
Ajellomyces capsulata	PF00550 PF00668 PF00501 PF00550 PF00668 PF00550 PF00668 PF00501 PF00550 PF00668	PP-binding~Condensation~AMP-binding~PP-binding~Condensation~PP-binding~Condensation~AMP-binding~PP-binding~Condensation
Ajellomyces capsulata	PF00550 PF00668 PF00501 PF00550 PF00668 PF00668 PF00501 PF00501 PF00550 PF00668 PF00501 PF00550 PF00668 PF00550 PF00668 PF00501 PF00501 PF00550 PF00668	PP-binding~Condensation~AMP-binding~PP-binding~Condensation~Condensation~AMP-binding~AMP-binding~PP-binding~Condensation~AMP-binding~PP-binding~Condensation~PP-binding~Condensation~AMP-binding~AMP-binding~PP-binding~Condensation
Ajellomyces capsulata	PF00550 PF00668 PF00501 PF00550 PF00668 PF00668 PF00501 PF00550 PF00668 PF00501 PF00550 PF00668 PF00550 PF00668 PF00668 PF00501 PF00550 PF00668	PP-binding~Condensation~AMP-binding~PP-binding~Condensation~Condensation~AMP-binding~PP-binding~Condensation~AMP-binding~PP-binding~Condensation~PP-binding~Condensation~Condensation~AMP-binding~PP-binding~Condensation
Ajellomyces capsulata	PF00557 PF00733	Peptidase_M24~Asn_synthase
Ajellomyces capsulata	PF00557 PF08557 PF00487	Peptidase_M24~Lipid_DES~FA_desaturase
Ajellomyces capsulata	PF00572 PF00501 PF13193	Ribosomal_L13~AMP-binding~AMP-binding_C
Ajellomyces capsulata	PF00575 PF00575 PF01535	S1~S1~PPR
Ajellomyces capsulata	PF00623 PF04983 PF05000 PF04998 PF04992 PF04990 PF05001 PF05001 PF05001 PF05001 PF05001 PF05001 PF05001 PF05001 PF05001	RNA_pol_Rpb1_2~RNA_pol_Rpb1_3~RNA_pol_Rpb1_4~RNA_pol_Rpb1_5~RNA_pol_Rpb1_6~RNA_pol_Rpb1_7~RNA_pol_Rpb1_R~RNA_pol_Rpb1_R~RNA_pol_Rpb1_R~RNA_pol_Rpb1_R~RNA_pol_Rpb1_R~RNA_pol_Rpb1_R~RNA_pol_Rpb1_R~RNA_pol_Rpb1_R~RNA_pol_Rpb1_R
Ajellomyces capsulata	PF00642 PF13923 PF00240 PF00627 PF09280 PF00627	zf-CCCH~zf-C3HC4_2~ubiquitin~UBA~XPC-binding~UBA
Ajellomyces capsulata	PF00646 PF00400 PF00098 PF00098 PF00098 PF00098 PF00098	F-box~WD40~zf-CCHC~zf-CCHC~zf-CCHC~zf-CCHC~zf-CCHC
Ajellomyces capsulata	PF00646 PF08245	F-box~Mur_ligase_M
Ajellomyces capsulata	PF00654 PF00654 PF00571 PF00571	Voltage_CLC~Voltage_CLC~CBS~CBS
Ajellomyces capsulata	PF00662 PF00361 PF00361	Oxidored_q1_N~Oxidored_q1~Oxidored_q1
Ajellomyces capsulata	PF00662 PF00361 PF00961	Oxidored_q1_N~Oxidored_q1~LAGLIDADG_1
Ajellomyces capsulata	PF00665 PF07727 PF01189	rve~RVT_2~Nol1_Nop2_Fmu
Ajellomyces capsulata	PF00668 PF00501 PF00550 PF00668 PF00550 PF00668	Condensation~AMP-binding~PP-binding~Condensation~PP-binding~Condensation
Ajellomyces capsulata	PF00668 PF00501 PF00550 PF00668 PF00668 PF00501	Condensation~AMP-binding~PP-binding~Condensation~Condensation~AMP-binding
Ajellomyces capsulata	PF00676 PF00676 PF02779	E1_dh~E1_dh~Transket_pyr
Ajellomyces capsulata	PF00682 PF00202	HMGL-like~Aminotran_3
Ajellomyces capsulata	PF00687 PF01012 PF00766	Ribosomal_L1~ETF~ETF_alpha
Ajellomyces capsulata	PF00698 PF06916	Acyl_transf_1~DUF1279
Ajellomyces capsulata	PF00698 PF08240 PF08659	Acyl_transf_1~ADH_N~KR
Ajellomyces capsulata	PF00699 PF00449 PF01979 PF01979	Urease_beta~Urease_alpha~Amidohydro_1~Amidohydro_1
Ajellomyces capsulata	PF00723 PF00686 PF00172 PF04082	Glyco_hydro_15~CBM_20~Zn_clus~Fungal_trans
Ajellomyces capsulata	PF00735 PF13589 PF00183	Septin~HATPase_c_3~HSP90
Ajellomyces capsulata	PF00735 PF13589 PF00183 PF00183	Septin~HATPase_c_3~HSP90~HSP90
Ajellomyces capsulata	PF00749 PF03950 PF00995	tRNA-synt_1c~tRNA-synt_1c_C~Sec1
Ajellomyces capsulata	PF00749 PF03950 PF00995 PF00106	tRNA-synt_1c~tRNA-synt_1c_C~Sec1~adh_short
Ajellomyces capsulata	PF00750 PF00750	tRNA-synt_1d~tRNA-synt_1d
Ajellomyces capsulata	PF00790 PF02809 PF02809 PF10452	VHS~UIM~UIM~TCO89
Ajellomyces capsulata	PF00848 PF00355	Ring_hydroxyl_A~Rieske
Ajellomyces capsulata	PF00848 PF00848	Ring_hydroxyl_A~Ring_hydroxyl_A
Ajellomyces capsulata	PF00899 PF10585 PF08825	ThiF~UBA_e1_thiolCys~E2_bind
Ajellomyces capsulata	PF00916 PF00916 PF01740 PF00027	Sulfate_transp~Sulfate_transp~STAS~cNMP_binding
Ajellomyces capsulata	PF00931 PF13181 PF13424	NB-ARC~TPR_8~TPR_12
Ajellomyces capsulata	PF00970 PF00175 PF00750 PF00750 PF05746	FAD_binding_6~NAD_binding_1~tRNA-synt_1d~tRNA-synt_1d~DALR_1
Ajellomyces capsulata	PF00988 PF00117 PF05162	CPSase_sm_chain~GATase~Ribosomal_L41
Ajellomyces capsulata	PF01048 PF00931 PF13374 PF13424 PF13424 PF13424 PF13424	PNP_UDP_1~NB-ARC~TPR_10~TPR_12~TPR_12~TPR_12~TPR_12
Ajellomyces capsulata	PF01048 PF00931 PF13424 PF13414 PF13374 PF13424 PF13424	PNP_UDP_1~NB-ARC~TPR_12~TPR_11~TPR_10~TPR_12~TPR_12
Ajellomyces capsulata	PF01048 PF05729 PF12796 PF13857 PF12796	PNP_UDP_1~NACHT~Ank_2~Ank_5~Ank_2
Ajellomyces capsulata	PF01048 PF14529 PF00078	PNP_UDP_1~Exo_endo_phos_2~RVT_1
Ajellomyces capsulata	PF01074 PF07748	Glyco_hydro_38~Glyco_hydro_38C
Ajellomyces capsulata	PF01077	NIR_SIR
Ajellomyces capsulata	PF01105 PF00270	EMP24_GP25L~DEAD
Ajellomyces capsulata	PF01105 PF03937 PF00400 PF00400 PF00400 PF00400 PF00400 PF00400	EMP24_GP25L~Sdh5~WD40~WD40~WD40~WD40~WD40~WD40
Ajellomyces capsulata	PF01124 PF00215	MAPEG~OMPdecase
Ajellomyces capsulata	PF01154 PF01154	HMG_CoA_synt_N~HMG_CoA_synt_N
Ajellomyces capsulata	PF01188	MR_MLE
Ajellomyces capsulata	PF01213 PF01213 PF01213 PF08603	CAP_N~CAP_N~CAP_N~CAP_C
Ajellomyces capsulata	PF01328 PF03517	Peroxidase_2~Voldacs
Ajellomyces capsulata	PF01336 PF00152 PF00152 PF09924	tRNA_anti-codon~tRNA-synt_2~tRNA-synt_2~DUF2156
Ajellomyces capsulata	PF01344 PF13422	Kelch_1~DUF4110
Ajellomyces capsulata	PF01363 PF00172	FYVE~Zn_clus
Ajellomyces capsulata	PF01435 PF00118	Peptidase_M48~Cpn60_TCP1
Ajellomyces capsulata	PF01502 PF01503 PF00815 PF00106	PRA-CH~PRA-PH~Histidinol_dh~adh_short
Ajellomyces capsulata	PF01583 PF01583	APS_kinase~APS_kinase
Ajellomyces capsulata	PF01602 PF05804 PF00514 PF00514 PF00514	Adaptin_N~KAP~Arm~Arm~Arm
Ajellomyces capsulata	PF01602 PF08752 PF08752	Adaptin_N~COP-gamma_platf~COP-gamma_platf
Ajellomyces capsulata	PF01645 PF11711 PF11711	Glu_synthase~Tim54~Tim54
Ajellomyces capsulata	PF01725 PF01725	Ham1p_like~Ham1p_like
Ajellomyces capsulata	PF01833 PF12796 PF12584	TIG~Ank_2~TRAPPC10
Ajellomyces capsulata	PF01855 PF00258 PF03460 PF01077	POR_N~Flavodoxin_1~NIR_SIR_ferr~NIR_SIR
Ajellomyces capsulata	PF01873 PF09248 PF01179	eIF-5_eIF-2B~DUF1965~Cu_amine_oxid
Ajellomyces capsulata	PF01926 PF08155	MMR_HSR1~NOGCT
Ajellomyces capsulata	PF01979 PF01494	Amidohydro_1~FAD_binding_3
Ajellomyces capsulata	PF02115 PF02115	Rho_GDI~Rho_GDI
Ajellomyces capsulata	PF02138 PF00400 PF00400	Beach~WD40~WD40
Ajellomyces capsulata	PF02152 PF00069	FolB~Pkinase
Ajellomyces capsulata	PF02190 PF05362	LON~Lon_C
Ajellomyces capsulata	PF02359 PF02933 PF00004	CDC48_N~CDC48_2~AAA
Ajellomyces capsulata	PF02535 PF02535 PF03399	Zip~Zip~SAC3_GANP
Ajellomyces capsulata	PF02550 PF13336 PF13336	AcetylCoA_hydro~AcetylCoA_hyd_C~AcetylCoA_hyd_C
Ajellomyces capsulata	PF02580 PF00160	Tyr_Deacylase~Pro_isomerase
Ajellomyces capsulata	PF02581 PF02581 PF02110 PF02110	TMP-TENI~TMP-TENI~HK~HK
Ajellomyces capsulata	PF02705 PF02705 PF02705	K_trans~K_trans~K_trans
Ajellomyces capsulata	PF02736 PF00063 PF01576 PF06246	Myosin_N~Myosin_head~Myosin_tail_1~Isy1
Ajellomyces capsulata	PF02771 PF00441 PF06427	Acyl-CoA_dh_N~Acyl-CoA_dh_1~UDP-g_GGTase
Ajellomyces capsulata	PF02771 PF02770 PF00441 PF00441	Acyl-CoA_dh_N~Acyl-CoA_dh_M~Acyl-CoA_dh_1~Acyl-CoA_dh_1
Ajellomyces capsulata	PF02771 PF02771 PF02770 PF00441	Acyl-CoA_dh_N~Acyl-CoA_dh_N~Acyl-CoA_dh_M~Acyl-CoA_dh_1
Ajellomyces capsulata	PF02796	HTH_7
Ajellomyces capsulata	PF02796 PF13592	HTH_7~HTH_33
Ajellomyces capsulata	PF02867 PF02867	Ribonuc_red_lgC~Ribonuc_red_lgC
Ajellomyces capsulata	PF02885 PF00591 PF00591 PF00591	Glycos_trans_3N~Glycos_transf_3~Glycos_transf_3~Glycos_transf_3
Ajellomyces capsulata	PF02889 PF00326	Sec63~Peptidase_S9
Ajellomyces capsulata	PF03098 PF03098 PF13424	An_peroxidase~An_peroxidase~TPR_12
Ajellomyces capsulata	PF03105 PF12796 PF13637 PF12796 PF03009	SPX~Ank_2~Ank_4~Ank_2~GDPD
Ajellomyces capsulata	PF03184 PF01388	DDE_1~ARID
Ajellomyces capsulata	PF03184 PF02550	DDE_1~AcetylCoA_hydro
Ajellomyces capsulata	PF03184 PF03184 PF03184	DDE_1~DDE_1~DDE_1
Ajellomyces capsulata	PF03247	Prothymosin
Ajellomyces capsulata	PF03332 PF07798	PMM~DUF1640
Ajellomyces capsulata	PF03348 PF13589 PF01119 PF08676	Serinc~HATPase_c_3~DNA_mis_repair~MutL_C
Ajellomyces capsulata	PF03381 PF03381	CDC50~CDC50
Ajellomyces capsulata	PF03456 PF02141 PF02141	uDENN~DENN~DENN
Ajellomyces capsulata	PF03595 PF01177 PF00091 PF03953	SLAC1~Asp_Glu_race~Tubulin~Tubulin_C
Ajellomyces capsulata	PF03619 PF03619 PF03619	Solute_trans_a~Solute_trans_a~Solute_trans_a
Ajellomyces capsulata	PF03676 PF00133 PF00133 PF08264	UPF0183~tRNA-synt_1~tRNA-synt_1~Anticodon_1
Ajellomyces capsulata	PF03800 PF03800	Nuf2~Nuf2
Ajellomyces capsulata	PF03901 PF00067 PF00067	Glyco_transf_22~p450~p450
Ajellomyces capsulata	PF04031 PF00753 PF06884	Las1~Lactamase_B~DUF1264
Ajellomyces capsulata	PF04072 PF13415 PF13854 PF13621	LCM~Kelch_3~Kelch_5~Cupin_8
Ajellomyces capsulata	PF04072 PF13415 PF13854 PF13621 PF13621	LCM~Kelch_3~Kelch_5~Cupin_8~Cupin_8
Ajellomyces capsulata	PF04082 PF11905	Fungal_trans~DUF3425
Ajellomyces capsulata	PF04104 PF04810 PF04811 PF08033 PF04815 PF03946 PF00298	DNA_primase_lrg~zf-Sec23_Sec24~Sec23_trunk~Sec23_BS~Sec23_helical~Ribosomal_L11_N~Ribosomal_L11
Ajellomyces capsulata	PF04117 PF00162	Mpv17_PMP22~PGK
Ajellomyces capsulata	PF04133 PF04133	Vps55~Vps55
Ajellomyces capsulata	PF04188 PF11919	Mannosyl_trans2~DUF3437
Ajellomyces capsulata	PF04248 PF02347 PF02347	DUF427~GDC-P~GDC-P
Ajellomyces capsulata	PF04442 PF13177 PF08542	CtaG_Cox11~DNA_pol3_delta2~Rep_fac_C
Ajellomyces capsulata	PF04547 PF00170	Anoctamin~bZIP_1
Ajellomyces capsulata	PF04563 PF04561 PF06883 PF00562 PF04560	RNA_pol_Rpb2_1~RNA_pol_Rpb2_2~RNA_pol_Rpa2_4~RNA_pol_Rpb2_6~RNA_pol_Rpb2_7
Ajellomyces capsulata	PF04603 PF01485 PF01485	Mog1~IBR~IBR
Ajellomyces capsulata	PF04729 PF04729	ASF1_hist_chap~ASF1_hist_chap
Ajellomyces capsulata	PF04756 PF04506	OST3_OST6~Rft-1
Ajellomyces capsulata	PF04851 PF03368	ResIII~Dicer_dimer
Ajellomyces capsulata	PF04857 PF04857	CAF1~CAF1
Ajellomyces capsulata	PF04882 PF00999	Peroxin-3~Na_H_Exchanger
Ajellomyces capsulata	PF04882 PF04882 PF00999	Peroxin-3~Peroxin-3~Na_H_Exchanger
Ajellomyces capsulata	PF04968 PF04968 PF04968 PF04969	CHORD~CHORD~CHORD~CS
Ajellomyces capsulata	PF04997 PF04997 PF00623 PF04983 PF04998	RNA_pol_Rpb1_1~RNA_pol_Rpb1_1~RNA_pol_Rpb1_2~RNA_pol_Rpb1_3~RNA_pol_Rpb1_5
Ajellomyces capsulata	PF04998 PF04990 PF05001 PF05001 PF05001 PF05001 PF05001 PF05001 PF05001 PF05001 PF05001 PF05001 PF05001	RNA_pol_Rpb1_5~RNA_pol_Rpb1_7~RNA_pol_Rpb1_R~RNA_pol_Rpb1_R~RNA_pol_Rpb1_R~RNA_pol_Rpb1_R~RNA_pol_Rpb1_R~RNA_pol_Rpb1_R~RNA_pol_Rpb1_R~RNA_pol_Rpb1_R~RNA_pol_Rpb1_R~RNA_pol_Rpb1_R~RNA_pol_Rpb1_R
Ajellomyces capsulata	PF05225 PF03221 PF03184 PF12511	HTH_psq~HTH_Tnp_Tc5~DDE_1~DUF3716
Ajellomyces capsulata	PF05237 PF00581	MoeZ_MoeB~Rhodanese
Ajellomyces capsulata	PF05378 PF01968 PF01968 PF02538 PF02538	Hydant_A_N~Hydantoinase_A~Hydantoinase_A~Hydantoinase_B~Hydantoinase_B
Ajellomyces capsulata	PF06112	Herpes_capsid
Ajellomyces capsulata	PF06602 PF07650 PF00189	Myotub-related~KH_2~Ribosomal_S3_C
Ajellomyces capsulata	PF06792 PF05221 PF00670	UPF0261~AdoHcyase~AdoHcyase_NAD
Ajellomyces capsulata	PF06968	BATS
Ajellomyces capsulata	PF07064 PF07064 PF07064	RIC1~RIC1~RIC1
Ajellomyces capsulata	PF07350 PF13360 PF07774	DUF1479~PQQ_2~DUF1620
Ajellomyces capsulata	PF07687 PF01546	M20_dimer~Peptidase_M20
Ajellomyces capsulata	PF07690 PF07690 PF00225	MFS_1~MFS_1~Kinesin
Ajellomyces capsulata	PF07719 PF07719 PF14559	TPR_2~TPR_2~TPR_19
Ajellomyces capsulata	PF07728 PF07728 PF07728 PF07728 PF07728 PF07728 PF07728 PF00004 PF07728	AAA_5~AAA_5~AAA_5~AAA_5~AAA_5~AAA_5~AAA_5~AAA~AAA_5
Ajellomyces capsulata	PF07910 PF07910 PF13238	Peptidase_C78~Peptidase_C78~AAA_18
Ajellomyces capsulata	PF08058 PF08058 PF12722	NPCC~NPCC~Hid1
Ajellomyces capsulata	PF08082 PF08083 PF10598 PF10597	PRO8NT~PROCN~RRM_4~U5_2-snRNA_bdg
Ajellomyces capsulata	PF08159 PF11707	NUC153~Npa1
Ajellomyces capsulata	PF08236	SRI
Ajellomyces capsulata	PF08323 PF00534 PF01731	Glyco_transf_5~Glycos_transf_1~Arylesterase
Ajellomyces capsulata	PF08351 PF05127 PF13718 PF13718 PF13725	DUF1726~Helicase_RecD~GNAT_acetyltr_2~GNAT_acetyltr_2~tRNA_bind_2
Ajellomyces capsulata	PF08355 PF08477	EF_assoc_1~Miro
Ajellomyces capsulata	PF08385 PF08385 PF08393 PF12774 PF07728 PF12775 PF12780 PF12777 PF12781 PF03028 PF03028	DHC_N1~DHC_N1~DHC_N2~AAA_6~AAA_5~AAA_7~AAA_8~MT~AAA_9~Dynein_heavy~Dynein_heavy
Ajellomyces capsulata	PF08385 PF08393 PF12774 PF07728 PF12775	DHC_N1~DHC_N2~AAA_6~AAA_5~AAA_7
Ajellomyces capsulata	PF08407 PF01644 PF00069	Chitin_synth_1N~Chitin_synth_1~Pkinase
Ajellomyces capsulata	PF08443 PF00328 PF00781 PF05057 PF05057	RimK~His_Phos_2~DAGK_cat~DUF676~DUF676
Ajellomyces capsulata	PF08509 PF00788 PF13855 PF12799 PF00560	Ad_cyc_g-alpha~RA~LRR_8~LRR_4~LRR_1
Ajellomyces capsulata	PF08509 PF00788 PF13855 PF12799 PF12799 PF00481 PF00211	Ad_cyc_g-alpha~RA~LRR_8~LRR_4~LRR_4~PP2C~Guanylate_cyc
Ajellomyces capsulata	PF08613 PF12796 PF12796	Cyclin~Ank_2~Ank_2
Ajellomyces capsulata	PF08623 PF00069	TIP120~Pkinase
Ajellomyces capsulata	PF08658 PF00176 PF00271 PF11916 PF11916	Rad54_N~SNF2_N~Helicase_C~Vac14_Fig4_bd~Vac14_Fig4_bd
Ajellomyces capsulata	PF09139 PF00155	Mmp37~Aminotran_1_2
Ajellomyces capsulata	PF09202	Rio2_N
Ajellomyces capsulata	PF09279 PF00388	EF-hand_like~PI-PLC-X
Ajellomyces capsulata	PF09334 PF13603	tRNA-synt_1g~tRNA-synt_1_2
Ajellomyces capsulata	PF09351 PF00109 PF00109 PF02801	DUF1993~ketoacyl-synt~ketoacyl-synt~Ketoacyl-synt_C
Ajellomyces capsulata	PF09351 PF09351	DUF1993~DUF1993
Ajellomyces capsulata	PF09507 PF09507 PF06824	CDC27~CDC27~DUF1237
Ajellomyces capsulata	PF09825 PF09825 PF09825 PF02237	BPL_N~BPL_N~BPL_N~BPL_C
Ajellomyces capsulata	PF10300 PF07690	DUF3808~MFS_1
Ajellomyces capsulata	PF10303 PF10303 PF00330 PF00694	DUF2408~DUF2408~Aconitase~Aconitase_C
Ajellomyces capsulata	PF10344 PF10344 PF10293 PF10305 PF10347 PF10359 PF10351	Fmp27~Fmp27~DUF2405~Fmp27_SW~Fmp27_GFWDK~Fmp27_WPPW~Apt1
Ajellomyces capsulata	PF10381	Autophagy_Cterm
Ajellomyces capsulata	PF10383 PF02182	Clr2~SAD_SRA
Ajellomyces capsulata	PF10494 PF10494	Stk19~Stk19
Ajellomyces capsulata	PF10596 PF10596 PF12134 PF08084	U6-snRNA_bdg~U6-snRNA_bdg~PRP8_domainIV~PROCT
Ajellomyces capsulata	PF10806 PF10568 PF14497	DUF2731~Tom37~GST_C_3
Ajellomyces capsulata	PF11176 PF02330	DUF2962~MAM33
Ajellomyces capsulata	PF11500 PF11500	Cut12~Cut12
Ajellomyces capsulata	PF11894 PF00888 PF00888 PF10557	DUF3414~Cullin~Cullin~Cullin_Nedd8
Ajellomyces capsulata	PF11894 PF11894 PF00888 PF10557	DUF3414~DUF3414~Cullin~Cullin_Nedd8
Ajellomyces capsulata	PF11917 PF01048 PF05729 PF13424 PF13424 PF13424 PF13424 PF13424 PF13424 PF13424 PF13424 PF13424 PF13424	DUF3435~PNP_UDP_1~NACHT~TPR_12~TPR_12~TPR_12~TPR_12~TPR_12~TPR_12~TPR_12~TPR_12~TPR_12~TPR_12
Ajellomyces capsulata	PF11917 PF11917 PF07716	DUF3435~DUF3435~bZIP_2
Ajellomyces capsulata	PF12030	DUF3517
Ajellomyces capsulata	PF12243 PF12350 PF02582	CTK3~CTK3_C~DUF155
Ajellomyces capsulata	PF12511 PF11081	DUF3716~DUF2890
Ajellomyces capsulata	PF12520 PF12520 PF00075	DUF3723~DUF3723~RNase_H
Ajellomyces capsulata	PF12550 PF12511	GCR1_C~DUF3716
Ajellomyces capsulata	PF12619	MCM2_N
Ajellomyces capsulata	PF12657 PF12657 PF12660 PF12660	TFIIIC_delta~TFIIIC_delta~zf-TFIIIC~zf-TFIIIC
Ajellomyces capsulata	PF12697 PF01116	Abhydrolase_6~F_bP_aldolase
Ajellomyces capsulata	PF12708 PF12708 PF12708 PF00082	Pectate_lyase_3~Pectate_lyase_3~Pectate_lyase_3~Peptidase_S8
Ajellomyces capsulata	PF12756 PF12756 PF12874 PF12874 PF12874 PF00096	zf-C2H2_2~zf-C2H2_2~zf-met~zf-met~zf-met~zf-C2H2
Ajellomyces capsulata	PF12756 PF12874 PF12874 PF12874 PF00096	zf-C2H2_2~zf-met~zf-met~zf-met~zf-C2H2
Ajellomyces capsulata	PF12796 PF00023 PF15413 PF01237	Ank_2~Ank~PH_11~Oxysterol_BP
Ajellomyces capsulata	PF12796 PF04082	Ank_2~Fungal_trans
Ajellomyces capsulata	PF12796 PF12796 PF10998	Ank_2~Ank_2~DUF2838
Ajellomyces capsulata	PF12796 PF13637 PF01248	Ank_2~Ank_4~Ribosomal_L7Ae
Ajellomyces capsulata	PF12796 PF13857 PF01734	Ank_2~Ank_5~Patatin
Ajellomyces capsulata	PF12799 PF02136 PF03943 PF04100	LRR_4~NTF2~TAP_C~Vps53_N
Ajellomyces capsulata	PF12799 PF12799 PF13855 PF13504 PF00560	LRR_4~LRR_4~LRR_8~LRR_7~LRR_1
Ajellomyces capsulata	PF12799 PF13855 PF00481 PF00211	LRR_4~LRR_8~PP2C~Guanylate_cyc
Ajellomyces capsulata	PF12799 PF13855 PF12799 PF13504 PF00560	LRR_4~LRR_8~LRR_4~LRR_7~LRR_1
Ajellomyces capsulata	PF12862 PF01253	Apc5~SUI1
Ajellomyces capsulata	PF12874 PF13695	zf-met~zf-3CxxC
Ajellomyces capsulata	PF12894 PF12896 PF03810 PF13513	Apc4_WD40~Apc4~IBN_N~HEAT_EZ
Ajellomyces capsulata	PF12895 PF00515 PF00515 PF00515	Apc3~TPR_1~TPR_1~TPR_1
Ajellomyces capsulata	PF12922 PF12717 PF12717	Cnd1_N~Cnd1~Cnd1
Ajellomyces capsulata	PF12937 PF02487	F-box-like~CLN3
Ajellomyces capsulata	PF13176 PF00515	TPR_7~TPR_1
Ajellomyces capsulata	PF13176 PF13374	TPR_7~TPR_10
Ajellomyces capsulata	PF13176 PF13414 PF13414 PF13414	TPR_7~TPR_11~TPR_11~TPR_11
Ajellomyces capsulata	PF13176 PF13414 PF13432 PF13414	TPR_7~TPR_11~TPR_16~TPR_11
Ajellomyces capsulata	PF13181 PF13371	TPR_8~TPR_9
Ajellomyces capsulata	PF13242 PF01336 PF00152	Hydrolase_like~tRNA_anti-codon~tRNA-synt_2
Ajellomyces capsulata	PF13344 PF13242 PF01336 PF00152	Hydrolase_6~Hydrolase_like~tRNA_anti-codon~tRNA-synt_2
Ajellomyces capsulata	PF13353 PF04055 PF06463 PF01967 PF01967	Fer4_12~Radical_SAM~Mob_synth_C~MoaC~MoaC
Ajellomyces capsulata	PF13358 PF08614	DDE_3~ATG16
Ajellomyces capsulata	PF13391 PF01636	HNH_2~APH
Ajellomyces capsulata	PF13391 PF03221 PF03184	HNH_2~HTH_Tnp_Tc5~DDE_1
Ajellomyces capsulata	PF13414 PF00515 PF13414 PF00515 PF07719 PF00226	TPR_11~TPR_1~TPR_11~TPR_1~TPR_2~DnaJ
Ajellomyces capsulata	PF13414 PF13371 PF13181	TPR_11~TPR_9~TPR_8
Ajellomyces capsulata	PF13414 PF13414 PF02776 PF00205 PF02775	TPR_11~TPR_11~TPP_enzyme_N~TPP_enzyme_M~TPP_enzyme_C
Ajellomyces capsulata	PF13419 PF00861 PF14204	HAD_2~Ribosomal_L18p~Ribosomal_L18_c
Ajellomyces capsulata	PF13430 PF13430	DUF4112~DUF4112
Ajellomyces capsulata	PF13452 PF01575 PF06155 PF02668	MaoC_dehydrat_N~MaoC_dehydratas~DUF971~TauD
Ajellomyces capsulata	PF13460 PF02602	NAD_binding_10~HEM4
Ajellomyces capsulata	PF13465 PF13894 PF13894 PF13894 PF09237 PF00096 PF13894	zf-H2C2_2~zf-C2H2_4~zf-C2H2_4~zf-C2H2_4~GAGA~zf-C2H2~zf-C2H2_4
Ajellomyces capsulata	PF13516 PF12799 PF13504 PF00560	LRR_6~LRR_4~LRR_7~LRR_1
Ajellomyces capsulata	PF13520 PF04199	AA_permease_2~Cyclase
Ajellomyces capsulata	PF13532 PF00069	2OG-FeII_Oxy_2~Pkinase
Ajellomyces capsulata	PF13589 PF00183 PF00735 PF13589 PF00183	HATPase_c_3~HSP90~Septin~HATPase_c_3~HSP90
Ajellomyces capsulata	PF13625 PF04851 PF00271 PF14027	Helicase_C_3~ResIII~Helicase_C~DUF4243
Ajellomyces capsulata	PF13637 PF12796 PF12796 PF01544	Ank_4~Ank_2~Ank_2~CorA
Ajellomyces capsulata	PF13659 PF12937	Methyltransf_26~F-box-like
Ajellomyces capsulata	PF13673 PF13257	Acetyltransf_10~DUF4048
Ajellomyces capsulata	PF13833 PF13405 PF13499	EF-hand_8~EF-hand_6~EF-hand_7
Ajellomyces capsulata	PF13843 PF00806 PF00806 PF00806 PF00806 PF00806 PF00806	DDE_Tnp_1_7~PUF~PUF~PUF~PUF~PUF~PUF
Ajellomyces capsulata	PF13843 PF13843 PF04049	DDE_Tnp_1_7~DDE_Tnp_1_7~APC8
Ajellomyces capsulata	PF13843 PF13843 PF13843	DDE_Tnp_1_7~DDE_Tnp_1_7~DDE_Tnp_1_7
Ajellomyces capsulata	PF13847 PF05958	Methyltransf_31~tRNA_U5-meth_tr
Ajellomyces capsulata	PF13854 PF13415 PF13854 PF13418	Kelch_5~Kelch_3~Kelch_5~Kelch_4
Ajellomyces capsulata	PF13855 PF00481 PF00211	LRR_8~PP2C~Guanylate_cyc
Ajellomyces capsulata	PF13921 PF14474	Myb_DNA-bind_6~RTC4
Ajellomyces capsulata	PF14222 PF14222 PF14222 PF14228 PF14228	MOR2-PAG1_N~MOR2-PAG1_N~MOR2-PAG1_N~MOR2-PAG1_mid~MOR2-PAG1_mid
Ajellomyces capsulata	PF14222 PF14222 PF14222 PF14228 PF14228 PF14228 PF14225	MOR2-PAG1_N~MOR2-PAG1_N~MOR2-PAG1_N~MOR2-PAG1_mid~MOR2-PAG1_mid~MOR2-PAG1_mid~MOR2-PAG1_C
Ajellomyces capsulata	PF14392 PF00098 PF00098 PF00098	zf-CCHC_4~zf-CCHC~zf-CCHC~zf-CCHC
Ajellomyces capsulata	PF14551 PF00493 PF03105 PF03105 PF09359 PF02656	MCM_N~MCM~SPX~SPX~VTC~DUF202
Ajellomyces capsulata	PF14551 PF00493 PF09359 PF02656	MCM_N~MCM~VTC~DUF202
Ajellomyces capsulata	PF14699 PF14701 PF14702 PF06202 PF00069	hGDE_N~hDGE_amylase~hGDE_central~GDE_C~Pkinase
Ajellomyces capsulata	PF14835 PF02037	zf-RING_6~SAP
Ajellomyces dermatitidis	PF00004 PF07724	AAA~AAA_2
Ajellomyces dermatitidis	PF00005 PF01061 PF00005 PF01061 PF01061	ABC_tran~ABC2_membrane~ABC_tran~ABC2_membrane~ABC2_membrane
Ajellomyces dermatitidis	PF00115 PF00115 PF00115	COX1~COX1~COX1
Ajellomyces dermatitidis	PF00115 PF00115 PF00115 PF00961 PF00961	COX1~COX1~COX1~LAGLIDADG_1~LAGLIDADG_1
Ajellomyces dermatitidis	PF00134 PF02984 PF08648	Cyclin_N~Cyclin_C~DUF1777
Ajellomyces dermatitidis	PF00164 PF00581 PF00581	Ribosom_S12_S23~Rhodanese~Rhodanese
Ajellomyces dermatitidis	PF00350 PF01031 PF01636	Dynamin_N~Dynamin_M~APH
Ajellomyces dermatitidis	PF00384 PF00384 PF01568	Molybdopterin~Molybdopterin~Molydop_binding
Ajellomyces dermatitidis	PF00437 PF00271 PF04408 PF07717	T2SE~Helicase_C~HA2~OB_NTP_bind
Ajellomyces dermatitidis	PF00483 PF14602 PF00132 PF00132 PF02020	NTP_transferase~Hexapep_2~Hexapep~Hexapep~W2
Ajellomyces dermatitidis	PF00501 PF13193 PF00668 PF00501 PF13193 PF00550 PF00668 PF00550 PF00668 PF00501 PF00550 PF00668 PF00550 PF00668 PF00550 PF00668	AMP-binding~AMP-binding_C~Condensation~AMP-binding~AMP-binding_C~PP-binding~Condensation~PP-binding~Condensation~AMP-binding~PP-binding~Condensation~PP-binding~Condensation~PP-binding~Condensation
Ajellomyces dermatitidis	PF00515 PF13414 PF00515 PF00515 PF13414 PF12895 PF13414	TPR_1~TPR_11~TPR_1~TPR_1~TPR_11~Apc3~TPR_11
Ajellomyces dermatitidis	PF00515 PF13414 PF13414 PF13424	TPR_1~TPR_11~TPR_11~TPR_12
Ajellomyces dermatitidis	PF00535 PF10373	Glycos_transf_2~EST1_DNA_bind
Ajellomyces dermatitidis	PF00664 PF00005 PF00664 PF00005 PF00005	ABC_membrane~ABC_tran~ABC_membrane~ABC_tran~ABC_tran
Ajellomyces dermatitidis	PF00790 PF02809 PF02809	VHS~UIM~UIM
Ajellomyces dermatitidis	PF00857 PF13417	Isochorismatase~GST_N_3
Ajellomyces dermatitidis	PF00857 PF13417 PF13410	Isochorismatase~GST_N_3~GST_C_2
Ajellomyces dermatitidis	PF00989 PF13426 PF00512 PF02518 PF00072	PAS~PAS_9~HisKA~HATPase_c~Response_reg
Ajellomyces dermatitidis	PF01048 PF00931 PF13181 PF13424	PNP_UDP_1~NB-ARC~TPR_8~TPR_12
Ajellomyces dermatitidis	PF01243 PF01243 PF10590	Pyridox_oxidase~Pyridox_oxidase~PNPOx_C
Ajellomyces dermatitidis	PF01344 PF01344 PF01344 PF13964	Kelch_1~Kelch_1~Kelch_1~Kelch_6
Ajellomyces dermatitidis	PF01363 PF00118 PF01504 PF01504	FYVE~Cpn60_TCP1~PIP5K~PIP5K
Ajellomyces dermatitidis	PF01636 PF14474	APH~RTC4
Ajellomyces dermatitidis	PF01663 PF04987 PF04987 PF04987	Phosphodiest~PigN~PigN~PigN
Ajellomyces dermatitidis	PF01715 PF01715 PF12171	IPPT~IPPT~zf-C2H2_jaz
Ajellomyces dermatitidis	PF01735 PF13812	PLA2_B~PPR_3
Ajellomyces dermatitidis	PF01765 PF01765	RRF~RRF
Ajellomyces dermatitidis	PF01865	PhoU_div
Ajellomyces dermatitidis	PF01912 PF01912	eIF-6~eIF-6
Ajellomyces dermatitidis	PF02271 PF02271	UCR_14kD~UCR_14kD
Ajellomyces dermatitidis	PF02626	AHS2
Ajellomyces dermatitidis	PF02838 PF07555 PF07555	Glyco_hydro_20b~NAGidase~NAGidase
Ajellomyces dermatitidis	PF03105 PF13637 PF12796 PF12796 PF12796 PF03009	SPX~Ank_4~Ank_2~Ank_2~Ank_2~GDPD
Ajellomyces dermatitidis	PF03746 PF03746	LamB_YcsF~LamB_YcsF
Ajellomyces dermatitidis	PF04078 PF04078 PF04078	Rcd1~Rcd1~Rcd1
Ajellomyces dermatitidis	PF04968 PF00929	CHORD~RNase_T
Ajellomyces dermatitidis	PF04973	NMN_transporter
Ajellomyces dermatitidis	PF04997 PF00623 PF04983 PF05000	RNA_pol_Rpb1_1~RNA_pol_Rpb1_2~RNA_pol_Rpb1_3~RNA_pol_Rpb1_4
Ajellomyces dermatitidis	PF05076	SUFU
Ajellomyces dermatitidis	PF05205 PF12871	COMPASS-Shg1~PRP38_assoc
Ajellomyces dermatitidis	PF06463 PF01967 PF01967	Mob_synth_C~MoaC~MoaC
Ajellomyces dermatitidis	PF07529 PF00176 PF14619 PF00439	HSA~SNF2_N~SnAC~Bromodomain
Ajellomyces dermatitidis	PF07555 PF07555	NAGidase~NAGidase
Ajellomyces dermatitidis	PF07740	Toxin_12
Ajellomyces dermatitidis	PF07819 PF05729 PF00400 PF00400 PF00400 PF00400 PF00400 PF00400	PGAP1~NACHT~WD40~WD40~WD40~WD40~WD40~WD40
Ajellomyces dermatitidis	PF08082 PF08083 PF08083 PF10598 PF10597 PF05204 PF10596 PF12134 PF08084	PRO8NT~PROCN~PROCN~RRM_4~U5_2-snRNA_bdg~Hom_end~U6-snRNA_bdg~PRP8_domainIV~PROCT
Ajellomyces dermatitidis	PF09364 PF09364 PF03894 PF03894 PF09363	XFP_N~XFP_N~XFP~XFP~XFP_C
Ajellomyces dermatitidis	PF09364 PF09364 PF09364 PF03894 PF03894 PF09363	XFP_N~XFP_N~XFP_N~XFP~XFP~XFP_C
Ajellomyces dermatitidis	PF11775	CobT_C
Ajellomyces dermatitidis	PF12171 PF13912 PF00096 PF12874	zf-C2H2_jaz~zf-C2H2_6~zf-C2H2~zf-met
Ajellomyces dermatitidis	PF12171 PF13912 PF00096 PF12874 PF13695	zf-C2H2_jaz~zf-C2H2_6~zf-C2H2~zf-met~zf-3CxxC
Ajellomyces dermatitidis	PF12520 PF12520 PF12520	DUF3723~DUF3723~DUF3723
Ajellomyces dermatitidis	PF12874 PF12171 PF13695	zf-met~zf-C2H2_jaz~zf-3CxxC
Ajellomyces dermatitidis	PF12897	Aminotran_MocR
Ajellomyces dermatitidis	PF13181 PF13176 PF13414 PF13176 PF13414 PF13414	TPR_8~TPR_7~TPR_11~TPR_7~TPR_11~TPR_11
Ajellomyces dermatitidis	PF13414 PF07719 PF13414 PF13414 PF07719 PF00226	TPR_11~TPR_2~TPR_11~TPR_11~TPR_2~DnaJ
Ajellomyces dermatitidis	PF13465 PF13894 PF13894 PF13894 PF09237 PF00096	zf-H2C2_2~zf-C2H2_4~zf-C2H2_4~zf-C2H2_4~GAGA~zf-C2H2
Ajellomyces dermatitidis	PF13637 PF12796 PF12796 PF12796 PF00023 PF12796	Ank_4~Ank_2~Ank_2~Ank_2~Ank~Ank_2
Ajellomyces dermatitidis	PF13812 PF12921	PPR_3~ATP13
Ajellomyces dermatitidis	PF13893 PF04059	RRM_5~RRM_2
Ajellomyces dermatitidis	PF13894 PF13912 PF00096 PF12874 PF13695	zf-C2H2_4~zf-C2H2_6~zf-C2H2~zf-met~zf-3CxxC
Ajellomyces dermatitidis	PF13912 PF13912 PF13695	zf-C2H2_6~zf-C2H2_6~zf-3CxxC
Ajellomyces dermatitidis	PF14479 PF00004	HeLo~AAA
Ajellomyces dermatitidis	PF14479 PF13414	HeLo~TPR_11
Ajellomyces dermatitidis	PF14602 PF00132 PF00132 PF02020	Hexapep_2~Hexapep~Hexapep~W2
Arthrobotrys oligospora	PF00012 PF14881	HSP70~Tubulin_3
Arthrobotrys oligospora	PF00013 PF00013 PF13014 PF00013 PF00013 PF00013 PF00013 PF00013 PF00013	KH_1~KH_1~KH_3~KH_1~KH_1~KH_1~KH_1~KH_1~KH_1
Arthrobotrys oligospora	PF00024 PF00024 PF10528	PAN_1~PAN_1~PA14_2
Arthrobotrys oligospora	PF00069 PF00023 PF00023 PF00023	Pkinase~Ank~Ank~Ank
Arthrobotrys oligospora	PF00069 PF13424	Pkinase~TPR_12
Arthrobotrys oligospora	PF00076 PF04082	RRM_1~Fungal_trans
Arthrobotrys oligospora	PF00098 PF14392 PF00098 PF00098 PF00098 PF00098 PF14392 PF00098 PF00098 PF00098 PF00098 PF00098 PF00098	zf-CCHC~zf-CCHC_4~zf-CCHC~zf-CCHC~zf-CCHC~zf-CCHC~zf-CCHC_4~zf-CCHC~zf-CCHC~zf-CCHC~zf-CCHC~zf-CCHC~zf-CCHC
Arthrobotrys oligospora	PF00134 PF02984 PF00722	Cyclin_N~Cyclin_C~Glyco_hydro_16
Arthrobotrys oligospora	PF00135 PF12138	COesterase~Spherulin4
Arthrobotrys oligospora	PF00150 PF00652	Cellulase~Ricin_B_lectin
Arthrobotrys oligospora	PF00160 PF00206	Pro_isomerase~Lyase_1
Arthrobotrys oligospora	PF00179 PF12937 PF02342	UQ_con~F-box-like~TerD
Arthrobotrys oligospora	PF00187 PF00187 PF07250 PF09118	Chitin_bind_1~Chitin_bind_1~Glyoxal_oxid_N~DUF1929
Arthrobotrys oligospora	PF00225 PF12473 PF00169	Kinesin~DUF3694~PH
Arthrobotrys oligospora	PF00294 PF08513 PF10607	PfkB~LisH~CLTH
Arthrobotrys oligospora	PF00328 PF01909 PF03828	His_Phos_2~NTP_transf_2~PAP_assoc
Arthrobotrys oligospora	PF00400 PF00400 PF00400 PF00400 PF00400 PF01048	WD40~WD40~WD40~WD40~WD40~PNP_UDP_1
Arthrobotrys oligospora	PF00501 PF00550 PF00668 PF00501 PF00550 PF00668 PF00550 PF00668 PF00550 PF00668	AMP-binding~PP-binding~Condensation~AMP-binding~PP-binding~Condensation~PP-binding~Condensation~PP-binding~Condensation
Arthrobotrys oligospora	PF00533 PF08914 PF11626	BRCT~Myb_DNA-bind_2~Rap1_C
Arthrobotrys oligospora	PF00560 PF10428 PF10428	LRR_1~SOG2~SOG2
Arthrobotrys oligospora	PF00579 PF00583	tRNA-synt_1b~Acetyltransf_1
Arthrobotrys oligospora	PF00637 PF13639	Clathrin~zf-RING_2
Arthrobotrys oligospora	PF00642 PF13923 PF00792 PF00613 PF00454	zf-CCCH~zf-C3HC4_2~PI3K_C2~PI3Ka~PI3_PI4_kinase
Arthrobotrys oligospora	PF00646 PF03663 PF03663	F-box~Glyco_hydro_76~Glyco_hydro_76
Arthrobotrys oligospora	PF00734 PF00722	CBM_1~Glyco_hydro_16
Arthrobotrys oligospora	PF00734 PF00756	CBM_1~Esterase
Arthrobotrys oligospora	PF00734 PF01565 PF08031	CBM_1~FAD_binding_4~BBE
Arthrobotrys oligospora	PF00734 PF04616	CBM_1~Glyco_hydro_43
Arthrobotrys oligospora	PF00734 PF13229	CBM_1~Beta_helix
Arthrobotrys oligospora	PF00788 PF13855 PF12799 PF13855 PF12799 PF13855 PF13855 PF00481 PF00211	RA~LRR_8~LRR_4~LRR_8~LRR_4~LRR_8~LRR_8~PP2C~Guanylate_cyc
Arthrobotrys oligospora	PF00931 PF13424 PF13424 PF13374 PF13424 PF13424 PF13424 PF13374	NB-ARC~TPR_12~TPR_12~TPR_10~TPR_12~TPR_12~TPR_12~TPR_10
Arthrobotrys oligospora	PF01048 PF00931 PF13424	PNP_UDP_1~NB-ARC~TPR_12
Arthrobotrys oligospora	PF01048 PF00931 PF13424 PF07720 PF13374 PF13424 PF13424 PF13424 PF13424 PF00515 PF13424	PNP_UDP_1~NB-ARC~TPR_12~TPR_3~TPR_10~TPR_12~TPR_12~TPR_12~TPR_12~TPR_1~TPR_12
Arthrobotrys oligospora	PF01048 PF05729 PF00023	PNP_UDP_1~NACHT~Ank
Arthrobotrys oligospora	PF01048 PF05729 PF00023 PF00023 PF12796	PNP_UDP_1~NACHT~Ank~Ank~Ank_2
Arthrobotrys oligospora	PF01048 PF05729 PF12796 PF12796 PF12796 PF12796 PF12796 PF12796 PF12796 PF12796 PF12796	PNP_UDP_1~NACHT~Ank_2~Ank_2~Ank_2~Ank_2~Ank_2~Ank_2~Ank_2~Ank_2~Ank_2
Arthrobotrys oligospora	PF01048 PF05729 PF12796 PF12796 PF12796 PF12796 PF12796 PF12796 PF12796 PF12796 PF12796 PF12796 PF12796	PNP_UDP_1~NACHT~Ank_2~Ank_2~Ank_2~Ank_2~Ank_2~Ank_2~Ank_2~Ank_2~Ank_2~Ank_2~Ank_2
Arthrobotrys oligospora	PF01048 PF05729 PF12796 PF13637 PF12796 PF12796 PF12796 PF13637	PNP_UDP_1~NACHT~Ank_2~Ank_4~Ank_2~Ank_2~Ank_2~Ank_4
Arthrobotrys oligospora	PF01048 PF05729 PF12796 PF13857 PF12796 PF12796 PF12796 PF12796 PF12796 PF12796	PNP_UDP_1~NACHT~Ank_2~Ank_5~Ank_2~Ank_2~Ank_2~Ank_2~Ank_2~Ank_2
Arthrobotrys oligospora	PF01048 PF05729 PF13424 PF13374	PNP_UDP_1~NACHT~TPR_12~TPR_10
Arthrobotrys oligospora	PF01048 PF12796 PF00023 PF12796 PF12796 PF12796 PF12796 PF12796 PF12796	PNP_UDP_1~Ank_2~Ank~Ank_2~Ank_2~Ank_2~Ank_2~Ank_2~Ank_2
Arthrobotrys oligospora	PF01048 PF12796 PF12796 PF12796 PF00023 PF12796 PF12796	PNP_UDP_1~Ank_2~Ank_2~Ank_2~Ank~Ank_2~Ank_2
Arthrobotrys oligospora	PF01048 PF13401 PF12796 PF12796 PF12796 PF12796	PNP_UDP_1~AAA_22~Ank_2~Ank_2~Ank_2~Ank_2
Arthrobotrys oligospora	PF01048 PF13401 PF13857 PF12796 PF12796	PNP_UDP_1~AAA_22~Ank_5~Ank_2~Ank_2
Arthrobotrys oligospora	PF01095 PF00734	Pectinesterase~CBM_1
Arthrobotrys oligospora	PF01230 PF01230	HIT~HIT
Arthrobotrys oligospora	PF01261 PF14696 PF01487	AP_endonuc_2~Glyoxalase_5~DHquinase_I
Arthrobotrys oligospora	PF01266 PF07653	DAO~SH3_2
Arthrobotrys oligospora	PF01476 PF12708 PF12708	LysM~Pectate_lyase_3~Pectate_lyase_3
Arthrobotrys oligospora	PF01502 PF01503 PF00815 PF03997	PRA-CH~PRA-PH~Histidinol_dh~VPS28
Arthrobotrys oligospora	PF01764 PF01926	Lipase_3~MMR_HSR1
Arthrobotrys oligospora	PF01921	tRNA-synt_1f
Arthrobotrys oligospora	PF02026	RyR
Arthrobotrys oligospora	PF02077 PF11815 PF01734	SURF4~DUF3336~Patatin
Arthrobotrys oligospora	PF02176 PF02176	zf-TRAF~zf-TRAF
Arthrobotrys oligospora	PF02178 PF02178 PF00320	AT_hook~AT_hook~GATA
Arthrobotrys oligospora	PF02178 PF02178 PF02178 PF11917	AT_hook~AT_hook~AT_hook~DUF3435
Arthrobotrys oligospora	PF02185 PF02185 PF00130 PF00130	HR1~HR1~C1_1~C1_1
Arthrobotrys oligospora	PF02671 PF01048	PAH~PNP_UDP_1
Arthrobotrys oligospora	PF02779 PF02779 PF02780	Transket_pyr~Transket_pyr~Transketolase_C
Arthrobotrys oligospora	PF02955	GSH-S_ATP
Arthrobotrys oligospora	PF03169 PF00616 PF13716	OPT~RasGAP~CRAL_TRIO_2
Arthrobotrys oligospora	PF03372 PF01513	Exo_endo_phos~NAD_kinase
Arthrobotrys oligospora	PF03443 PF00734 PF00734 PF00734 PF00734 PF00734 PF00734 PF00734 PF00734 PF00734 PF00734 PF00734 PF00734 PF00734 PF00734 PF00734 PF00734 PF00734 PF00734 PF00734 PF00734 PF00734 PF00734 PF00734 PF00734 PF00734 PF00734 PF00734 PF00734	Glyco_hydro_61~CBM_1~CBM_1~CBM_1~CBM_1~CBM_1~CBM_1~CBM_1~CBM_1~CBM_1~CBM_1~CBM_1~CBM_1~CBM_1~CBM_1~CBM_1~CBM_1~CBM_1~CBM_1~CBM_1~CBM_1~CBM_1~CBM_1~CBM_1~CBM_1~CBM_1~CBM_1~CBM_1~CBM_1
Arthrobotrys oligospora	PF03801 PF08538	Ndc80_HEC~DUF1749
Arthrobotrys oligospora	PF04006 PF00164	Mpp10~Ribosom_S12_S23
Arthrobotrys oligospora	PF04110 PF04110	APG12~APG12
Arthrobotrys oligospora	PF04183 PF06276 PF04183 PF06276	IucA_IucC~FhuF~IucA_IucC~FhuF
Arthrobotrys oligospora	PF05131 PF00637 PF13639	Pep3_Vps18~Clathrin~zf-RING_2
Arthrobotrys oligospora	PF05729 PF00023 PF12796 PF12796 PF12796	NACHT~Ank~Ank_2~Ank_2~Ank_2
Arthrobotrys oligospora	PF05729 PF00656	NACHT~Peptidase_C14
Arthrobotrys oligospora	PF05729 PF12796 PF12796 PF12796 PF00622	NACHT~Ank_2~Ank_2~Ank_2~SPRY
Arthrobotrys oligospora	PF05729 PF12796 PF12796 PF12796 PF12796 PF12796 PF12796 PF12796 PF12796 PF13857	NACHT~Ank_2~Ank_2~Ank_2~Ank_2~Ank_2~Ank_2~Ank_2~Ank_2~Ank_5
Arthrobotrys oligospora	PF05729 PF12796 PF12796 PF12796 PF13637 PF12796 PF12796 PF12796	NACHT~Ank_2~Ank_2~Ank_2~Ank_4~Ank_2~Ank_2~Ank_2
Arthrobotrys oligospora	PF05729 PF12796 PF12796 PF13637 PF12796	NACHT~Ank_2~Ank_2~Ank_4~Ank_2
Arthrobotrys oligospora	PF05729 PF13424 PF13424 PF13424 PF13424	NACHT~TPR_12~TPR_12~TPR_12~TPR_12
Arthrobotrys oligospora	PF05866 PF04383 PF08346	RusA~KilA-N~AntA
Arthrobotrys oligospora	PF06147	DUF968
Arthrobotrys oligospora	PF06985 PF12796 PF12796 PF12796 PF13857 PF12796	HET~Ank_2~Ank_2~Ank_2~Ank_5~Ank_2
Arthrobotrys oligospora	PF07367 PF05615	FB_lectin~THOC7
Arthrobotrys oligospora	PF07690 PF07690 PF00149	MFS_1~MFS_1~Metallophos
Arthrobotrys oligospora	PF07719 PF12796	TPR_2~Ank_2
Arthrobotrys oligospora	PF07819 PF12796 PF12796 PF12796 PF12796 PF12796 PF12796	PGAP1~Ank_2~Ank_2~Ank_2~Ank_2~Ank_2~Ank_2
Arthrobotrys oligospora	PF07942 PF07942 PF04928 PF01909 PF04926	N2227~N2227~PAP_central~NTP_transf_2~PAP_RNA-bind
Arthrobotrys oligospora	PF07992 PF13738	Pyr_redox_2~Pyr_redox_3
Arthrobotrys oligospora	PF08316 PF09598	Pal1~Stm1_N
Arthrobotrys oligospora	PF08477 PF00617	Miro~RasGEF
Arthrobotrys oligospora	PF08653 PF03644	DASH_Dam1~Glyco_hydro_85
Arthrobotrys oligospora	PF08658 PF00176 PF00271 PF01485 PF01485	Rad54_N~SNF2_N~Helicase_C~IBR~IBR
Arthrobotrys oligospora	PF08881 PF08881 PF08881	CVNH~CVNH~CVNH
Arthrobotrys oligospora	PF09524	Phg_2220_C
Arthrobotrys oligospora	PF10260	SAYSvFN
Arthrobotrys oligospora	PF10282 PF00734	Lactonase~CBM_1
Arthrobotrys oligospora	PF10340 PF07859	DUF2424~Abhydrolase_3
Arthrobotrys oligospora	PF11489 PF11489 PF11489	DUF3210~DUF3210~DUF3210
Arthrobotrys oligospora	PF12694	MoCo_carrier
Arthrobotrys oligospora	PF12702	Lipocalin_3
Arthrobotrys oligospora	PF12796 PF00023 PF00622	Ank_2~Ank~SPRY
Arthrobotrys oligospora	PF12796 PF12796 PF12796 PF12796 PF12796 PF12796 PF12796 PF12796 PF12796 PF00622	Ank_2~Ank_2~Ank_2~Ank_2~Ank_2~Ank_2~Ank_2~Ank_2~Ank_2~SPRY
Arthrobotrys oligospora	PF12796 PF12796 PF12796 PF13637 PF13857 PF12796	Ank_2~Ank_2~Ank_2~Ank_4~Ank_5~Ank_2
Arthrobotrys oligospora	PF12796 PF13857 PF00622	Ank_2~Ank_5~SPRY
Arthrobotrys oligospora	PF12895 PF07719 PF00515 PF13414 PF14559	Apc3~TPR_2~TPR_1~TPR_11~TPR_19
Arthrobotrys oligospora	PF13174 PF13432 PF13432 PF13414 PF13371	TPR_6~TPR_16~TPR_16~TPR_11~TPR_9
Arthrobotrys oligospora	PF13188	PAS_8
Arthrobotrys oligospora	PF13191 PF00023 PF12796 PF12796 PF00622	AAA_16~Ank~Ank_2~Ank_2~SPRY
Arthrobotrys oligospora	PF13191 PF13857 PF12796 PF12796 PF00622	AAA_16~Ank_5~Ank_2~Ank_2~SPRY
Arthrobotrys oligospora	PF13345 PF13345 PF13345 PF13345 PF13345 PF13345	DUF4098~DUF4098~DUF4098~DUF4098~DUF4098~DUF4098
Arthrobotrys oligospora	PF13414 PF00515 PF00564	TPR_11~TPR_1~PB1
Arthrobotrys oligospora	PF13414 PF00515 PF07719 PF00564	TPR_11~TPR_1~TPR_2~PB1
Arthrobotrys oligospora	PF13414 PF00515 PF13424 PF13414	TPR_11~TPR_1~TPR_12~TPR_11
Arthrobotrys oligospora	PF13414 PF13424 PF00515 PF13181	TPR_11~TPR_12~TPR_1~TPR_8
Arthrobotrys oligospora	PF13418 PF13415 PF13964 PF13418 PF07646 PF13854	Kelch_4~Kelch_3~Kelch_6~Kelch_4~Kelch_2~Kelch_5
Arthrobotrys oligospora	PF13489 PF09243	Methyltransf_23~Rsm22
Arthrobotrys oligospora	PF13513 PF11865 PF02259 PF08771 PF00454	HEAT_EZ~DUF3385~FAT~Rapamycin_bind~PI3_PI4_kinase
Arthrobotrys oligospora	PF13519 PF00179	VWA_2~UQ_con
Arthrobotrys oligospora	PF13588	HSDR_N_2
Arthrobotrys oligospora	PF13639 PF00569	zf-RING_2~ZZ
Arthrobotrys oligospora	PF13894 PF00096 PF13894 PF13894 PF00096	zf-C2H2_4~zf-C2H2~zf-C2H2_4~zf-C2H2_4~zf-C2H2
Arthrobotrys oligospora	PF13894 PF13894 PF12756 PF12756	zf-C2H2_4~zf-C2H2_4~zf-C2H2_2~zf-C2H2_2
Arthrobotrys oligospora	PF14420 PF00023 PF00023	Clr5~Ank~Ank
Arthrobotrys oligospora	PF14587 PF02055 PF00734	Glyco_hydr_30_2~Glyco_hydro_30~CBM_1
Arthrobotrys oligospora	PF15227 PF03366	zf-C3HC4_4~YEATS
Arthrobotrys oligospora	PF15402 PF15402 PF15402 PF08317	Spc7_N~Spc7_N~Spc7_N~Spc7
Arthrobotrys oligospora	PF15535	Toxin_57
Arthroderma benhamiae	PF00023 PF12796 PF12796 PF12796 PF12796 PF12796 PF12796 PF12796 PF13637	Ank~Ank_2~Ank_2~Ank_2~Ank_2~Ank_2~Ank_2~Ank_2~Ank_4
Arthroderma benhamiae	PF00069 PF00834	Pkinase~Ribul_P_3_epim
Arthroderma benhamiae	PF00083 PF07992 PF00070 PF02852	Sugar_tr~Pyr_redox_2~Pyr_redox~Pyr_redox_dim
Arthroderma benhamiae	PF00096 PF00096 PF13894 PF00096 PF13894	zf-C2H2~zf-C2H2~zf-C2H2_4~zf-C2H2~zf-C2H2_4
Arthroderma benhamiae	PF00109 PF02801 PF00698 PF14765 PF08242 PF08240 PF13602 PF08659 PF00550 PF00144	ketoacyl-synt~Ketoacyl-synt_C~Acyl_transf_1~PS-DH~Methyltransf_12~ADH_N~ADH_zinc_N_2~KR~PP-binding~Beta-lactamase
Arthroderma benhamiae	PF00109 PF02801 PF00698 PF14765 PF08242 PF08240 PF13602 PF08659 PF07993	ketoacyl-synt~Ketoacyl-synt_C~Acyl_transf_1~PS-DH~Methyltransf_12~ADH_N~ADH_zinc_N_2~KR~NAD_binding_4
Arthroderma benhamiae	PF00149 PF02779 PF02780	Metallophos~Transket_pyr~Transketolase_C
Arthroderma benhamiae	PF00291 PF00291 PF00571	PALP~PALP~CBS
Arthroderma benhamiae	PF00352 PF00352 PF00352	TBP~TBP~TBP
Arthroderma benhamiae	PF00400 PF00400 PF00400 PF04192 PF04192	WD40~WD40~WD40~Utp21~Utp21
Arthroderma benhamiae	PF00447 PF00447	HSF_DNA-bind~HSF_DNA-bind
Arthroderma benhamiae	PF00481 PF01066	PP2C~CDP-OH_P_transf
Arthroderma benhamiae	PF00501 PF00550 PF14602 PF00132	AMP-binding~PP-binding~Hexapep_2~Hexapep
Arthroderma benhamiae	PF00501 PF13193 PF00550 PF00668 PF00501 PF00550 PF00668 PF00501 PF00550 PF00668 PF00668 PF00501 PF00550 PF00668 PF00501 PF13193 PF00550 PF00668 PF00550	AMP-binding~AMP-binding_C~PP-binding~Condensation~AMP-binding~PP-binding~Condensation~AMP-binding~PP-binding~Condensation~Condensation~AMP-binding~PP-binding~Condensation~AMP-binding~AMP-binding_C~PP-binding~Condensation~PP-binding
Arthroderma benhamiae	PF00501 PF13193 PF00550 PF00668 PF00501 PF13193 PF00550 PF00668 PF13745 PF00550	AMP-binding~AMP-binding_C~PP-binding~Condensation~AMP-binding~AMP-binding_C~PP-binding~Condensation~HxxPF_rpt~PP-binding
Arthroderma benhamiae	PF00578 PF00307 PF00307 PF00307 PF00307	AhpC-TSA~CH~CH~CH~CH
Arthroderma benhamiae	PF00583 PF00687	Acetyltransf_1~Ribosomal_L1
Arthroderma benhamiae	PF00723 PF00686 PF13602	Glyco_hydro_15~CBM_20~ADH_zinc_N_2
Arthroderma benhamiae	PF00827 PF00827	Ribosomal_L15e~Ribosomal_L15e
Arthroderma benhamiae	PF00884 PF04987 PF04987	Sulfatase~PigN~PigN
Arthroderma benhamiae	PF00891 PF01435	Methyltransf_2~Peptidase_M48
Arthroderma benhamiae	PF00931 PF13181 PF13176	NB-ARC~TPR_8~TPR_7
Arthroderma benhamiae	PF01406 PF01636	tRNA-synt_1e~APH
Arthroderma benhamiae	PF01625 PF01625	PMSR~PMSR
Arthroderma benhamiae	PF01680 PF01680	SOR_SNZ~SOR_SNZ
Arthroderma benhamiae	PF02194 PF02194 PF00787 PF08628	PXA~PXA~PX~Nexin_C
Arthroderma benhamiae	PF02728 PF01179 PF01179	Cu_amine_oxidN3~Cu_amine_oxid~Cu_amine_oxid
Arthroderma benhamiae	PF03725	RNase_PH_C
Arthroderma benhamiae	PF04377 PF04377	ATE_C~ATE_C
Arthroderma benhamiae	PF05378 PF01968 PF06032 PF06032 PF00282	Hydant_A_N~Hydantoinase_A~DUF917~DUF917~Pyridoxal_deC
Arthroderma benhamiae	PF05729 PF07719 PF00515	NACHT~TPR_2~TPR_1
Arthroderma benhamiae	PF06813 PF06813	Nodulin-like~Nodulin-like
Arthroderma benhamiae	PF06999 PF12756	Suc_Fer-like~zf-C2H2_2
Arthroderma benhamiae	PF07382 PF07382	HC2~HC2
Arthroderma benhamiae	PF07942 PF00012	N2227~HSP70
Arthroderma benhamiae	PF08167 PF08167	RIX1~RIX1
Arthroderma benhamiae	PF08390 PF03798 PF03798	TRAM1~TRAM_LAG1_CLN8~TRAM_LAG1_CLN8
Arthroderma benhamiae	PF08492 PF04387	SRP72~PTPLA
Arthroderma benhamiae	PF08611 PF08611	DUF1774~DUF1774
Arthroderma benhamiae	PF09726	Macoilin
Arthroderma benhamiae	PF12796 PF13637 PF12796 PF12796 PF13637 PF12796 PF12796	Ank_2~Ank_4~Ank_2~Ank_2~Ank_4~Ank_2~Ank_2
Arthroderma benhamiae	PF13278 PF01266	DUF4066~DAO
Arthroderma benhamiae	PF13847 PF08241	Methyltransf_31~Methyltransf_11
Arthroderma benhamiae	PF14497 PF01588 PF03452	GST_C_3~tRNA_bind~Anp1
Arthroderma benhamiae	PF14558 PF14558 PF06011	TRP_N~TRP_N~TRP
Arthroderma benhamiae	PF14610 PF14610	DUF4448~DUF4448
Arthroderma benhamiae	PF14812	PBP1_TM
Arthroderma benhamiae	PF15412 PF08743 PF08743	Nse4-Nse3_bdg~Nse4_C~Nse4_C
Arthroderma gypseum	PF00004 PF00004 PF00004 PF14608 PF14608 PF14608 PF14608 PF14608	AAA~AAA~AAA~zf-CCCH_2~zf-CCCH_2~zf-CCCH_2~zf-CCCH_2~zf-CCCH_2
Arthroderma gypseum	PF00069 PF08238 PF00023 PF01753	Pkinase~Sel1~Ank~zf-MYND
Arthroderma gypseum	PF00096 PF13894 PF13894 PF13894 PF13894 PF13894 PF00096	zf-C2H2~zf-C2H2_4~zf-C2H2_4~zf-C2H2_4~zf-C2H2_4~zf-C2H2_4~zf-C2H2
Arthroderma gypseum	PF00098 PF00098 PF13917 PF00098 PF00098 PF00098 PF00098 PF00098 PF00098 PF14392	zf-CCHC~zf-CCHC~zf-CCHC_3~zf-CCHC~zf-CCHC~zf-CCHC~zf-CCHC~zf-CCHC~zf-CCHC~zf-CCHC_4
Arthroderma gypseum	PF00176 PF00176 PF00271 PF14773	SNF2_N~SNF2_N~Helicase_C~VIGSSK
Arthroderma gypseum	PF00501 PF00501 PF13193 PF00550 PF00668 PF00501 PF00501 PF13193 PF00550 PF00668 PF00550	AMP-binding~AMP-binding~AMP-binding_C~PP-binding~Condensation~AMP-binding~AMP-binding~AMP-binding_C~PP-binding~Condensation~PP-binding
Arthroderma gypseum	PF00501 PF00550 PF00668 PF00668 PF00501 PF00550 PF00668 PF00501 PF13193 PF00550 PF00668 PF00501 PF00550 PF00668 PF00668 PF00501 PF00550 PF00668 PF00668 PF00501 PF00550 PF00668 PF00668 PF00501 PF00550 PF00668	AMP-binding~PP-binding~Condensation~Condensation~AMP-binding~PP-binding~Condensation~AMP-binding~AMP-binding_C~PP-binding~Condensation~AMP-binding~PP-binding~Condensation~Condensation~AMP-binding~PP-binding~Condensation~Condensation~AMP-binding~PP-binding~Condensation~Condensation~AMP-binding~PP-binding~Condensation
Arthroderma gypseum	PF00501 PF13193 PF00668 PF00501 PF13193 PF00550 PF00668 PF00550	AMP-binding~AMP-binding_C~Condensation~AMP-binding~AMP-binding_C~PP-binding~Condensation~PP-binding
Arthroderma gypseum	PF00515 PF13424 PF13424	TPR_1~TPR_12~TPR_12
Arthroderma gypseum	PF00550 PF00668 PF00501 PF00550 PF00668 PF00668 PF00501 PF00501 PF00550	PP-binding~Condensation~AMP-binding~PP-binding~Condensation~Condensation~AMP-binding~AMP-binding~PP-binding
Arthroderma gypseum	PF00668 PF00501 PF00550 PF00668 PF00668 PF00501 PF00550 PF00668 PF00501 PF13193 PF00550 PF00668 PF00668 PF00501 PF00550 PF00668 PF00501 PF00550 PF00668 PF00668 PF00550 PF00668 PF00550	Condensation~AMP-binding~PP-binding~Condensation~Condensation~AMP-binding~PP-binding~Condensation~AMP-binding~AMP-binding_C~PP-binding~Condensation~Condensation~AMP-binding~PP-binding~Condensation~AMP-binding~PP-binding~Condensation~Condensation~PP-binding~Condensation~PP-binding
Arthroderma gypseum	PF00931 PF07719 PF13181	NB-ARC~TPR_2~TPR_8
Arthroderma gypseum	PF00931 PF13374 PF13374 PF13424 PF13424	NB-ARC~TPR_10~TPR_10~TPR_12~TPR_12
Arthroderma gypseum	PF00931 PF13424 PF13424 PF13374 PF00515	NB-ARC~TPR_12~TPR_12~TPR_10~TPR_1
Arthroderma gypseum	PF01008 PF01008 PF01008	IF-2B~IF-2B~IF-2B
Arthroderma gypseum	PF01683	EB
Arthroderma gypseum	PF04049 PF07719 PF00515 PF13414 PF13371 PF13181	APC8~TPR_2~TPR_1~TPR_11~TPR_9~TPR_8
Arthroderma gypseum	PF04733 PF04733	Coatomer_E~Coatomer_E
Arthroderma gypseum	PF05057 PF05729 PF00400 PF00400 PF00400 PF00400 PF00400 PF00400 PF00400 PF00400 PF00400 PF00400 PF00400	DUF676~NACHT~WD40~WD40~WD40~WD40~WD40~WD40~WD40~WD40~WD40~WD40~WD40
Arthroderma gypseum	PF05729 PF12796 PF12796 PF12796 PF13637 PF12796 PF12796	NACHT~Ank_2~Ank_2~Ank_2~Ank_4~Ank_2~Ank_2
Arthroderma gypseum	PF05729 PF13637 PF12796 PF00023 PF12796	NACHT~Ank_4~Ank_2~Ank~Ank_2
Arthroderma gypseum	PF06985 PF12796 PF12796 PF12796 PF12796 PF12796 PF12796	HET~Ank_2~Ank_2~Ank_2~Ank_2~Ank_2~Ank_2
Arthroderma gypseum	PF07690 PF00067	MFS_1~p450
Arthroderma gypseum	PF07719 PF13181 PF13181 PF14559	TPR_2~TPR_8~TPR_8~TPR_19
Arthroderma gypseum	PF07719 PF13414 PF00646	TPR_2~TPR_11~F-box
Arthroderma gypseum	PF08242 PF08240	Methyltransf_12~ADH_N
Arthroderma gypseum	PF10014 PF10014	2OG-Fe_Oxy_2~2OG-Fe_Oxy_2
Arthroderma gypseum	PF10384 PF13921	Scm3~Myb_DNA-bind_6
Arthroderma gypseum	PF12756 PF12874 PF13894 PF12171 PF13894 PF12874 PF00096	zf-C2H2_2~zf-met~zf-C2H2_4~zf-C2H2_jaz~zf-C2H2_4~zf-met~zf-C2H2
Arthroderma gypseum	PF12796 PF12796 PF12796 PF13637 PF12796 PF12796 PF13637	Ank_2~Ank_2~Ank_2~Ank_4~Ank_2~Ank_2~Ank_4
Arthroderma gypseum	PF12796 PF12796 PF12796 PF13857 PF12796 PF12796 PF12796 PF12796	Ank_2~Ank_2~Ank_2~Ank_5~Ank_2~Ank_2~Ank_2~Ank_2
Arthroderma gypseum	PF12796 PF12796 PF13857 PF12796 PF12796 PF12796 PF00023	Ank_2~Ank_2~Ank_5~Ank_2~Ank_2~Ank_2~Ank
Arthroderma gypseum	PF12922 PF12922 PF12717	Cnd1_N~Cnd1_N~Cnd1
Arthroderma gypseum	PF13181 PF13414 PF13176 PF13414	TPR_8~TPR_11~TPR_7~TPR_11
Arthroderma gypseum	PF13191 PF12796 PF12796 PF12796 PF12796 PF12796 PF13637 PF12796 PF13857	AAA_16~Ank_2~Ank_2~Ank_2~Ank_2~Ank_2~Ank_4~Ank_2~Ank_5
Arthroderma gypseum	PF13415 PF07646 PF13418 PF00651	Kelch_3~Kelch_2~Kelch_4~BTB
Arthroderma gypseum	PF13540 PF00415 PF00415 PF00415 PF13540	RCC1_2~RCC1~RCC1~RCC1~RCC1_2
Arthroderma gypseum	PF13637 PF12796 PF12796 PF13637 PF12796 PF12796 PF12796 PF12796 PF12796 PF12796 PF12796 PF12796 PF12796 PF12796	Ank_4~Ank_2~Ank_2~Ank_4~Ank_2~Ank_2~Ank_2~Ank_2~Ank_2~Ank_2~Ank_2~Ank_2~Ank_2~Ank_2
Arthroderma gypseum	PF14479 PF05729 PF12796 PF12796 PF12796 PF12796 PF12796 PF12796 PF12796	HeLo~NACHT~Ank_2~Ank_2~Ank_2~Ank_2~Ank_2~Ank_2~Ank_2
Arthroderma gypseum	PF14510 PF00005 PF01061 PF00005 PF01061 PF06422	ABC_trans_N~ABC_tran~ABC2_membrane~ABC_tran~ABC2_membrane~PDR_CDR
Arthroderma otae	PF00063 PF01576 PF06246	Myosin_head~Myosin_tail_1~Isy1
Arthroderma otae	PF00069 PF04097	Pkinase~Nic96
Arthroderma otae	PF00096 PF00096 PF12874	zf-C2H2~zf-C2H2~zf-met
Arthroderma otae	PF00096 PF13894 PF13894 PF13894 PF09237 PF00096	zf-C2H2~zf-C2H2_4~zf-C2H2_4~zf-C2H2_4~GAGA~zf-C2H2
Arthroderma otae	PF00098 PF00098 PF14392 PF13917 PF00098 PF00098 PF00098 PF00098 PF00098	zf-CCHC~zf-CCHC~zf-CCHC_4~zf-CCHC_3~zf-CCHC~zf-CCHC~zf-CCHC~zf-CCHC~zf-CCHC
Arthroderma otae	PF00109 PF00698 PF14765	ketoacyl-synt~Acyl_transf_1~PS-DH
Arthroderma otae	PF00109 PF02801 PF00698 PF14765 PF00550 PF00550 PF07859	ketoacyl-synt~Ketoacyl-synt_C~Acyl_transf_1~PS-DH~PP-binding~PP-binding~Abhydrolase_3
Arthroderma otae	PF00109 PF02801 PF00698 PF14765 PF08242 PF08240 PF00107 PF08659 PF00550 PF00668 PF00668 PF00501 PF13193 PF00550 PF00668	ketoacyl-synt~Ketoacyl-synt_C~Acyl_transf_1~PS-DH~Methyltransf_12~ADH_N~ADH_zinc_N~KR~PP-binding~Condensation~Condensation~AMP-binding~AMP-binding_C~PP-binding~Condensation
Arthroderma otae	PF00153 PF00153 PF00153 PF00400 PF00400 PF00400 PF00400 PF00400 PF11816	Mito_carr~Mito_carr~Mito_carr~WD40~WD40~WD40~WD40~WD40~DUF3337
Arthroderma otae	PF00172 PF05199	Zn_clus~GMC_oxred_C
Arthroderma otae	PF00172 PF07519	Zn_clus~Tannase
Arthroderma otae	PF00173 PF00970 PF00175 PF03959	Cyt-b5~FAD_binding_6~NAD_binding_1~FSH1
Arthroderma otae	PF00501 PF00550 PF00668 PF00501 PF13193 PF00550 PF00668 PF00668 PF00501 PF00668	AMP-binding~PP-binding~Condensation~AMP-binding~AMP-binding_C~PP-binding~Condensation~Condensation~AMP-binding~Condensation
Arthroderma otae	PF00501 PF13193 PF00550 PF00668 PF00501 PF00550 PF00668 PF00501 PF00550 PF00668 PF00668 PF00501 PF00550 PF00668 PF00501 PF13193 PF00550 PF00668	AMP-binding~AMP-binding_C~PP-binding~Condensation~AMP-binding~PP-binding~Condensation~AMP-binding~PP-binding~Condensation~Condensation~AMP-binding~PP-binding~Condensation~AMP-binding~AMP-binding_C~PP-binding~Condensation
Arthroderma otae	PF00501 PF13193 PF00550 PF00668 PF00501 PF00550 PF00668 PF00550	AMP-binding~AMP-binding_C~PP-binding~Condensation~AMP-binding~PP-binding~Condensation~PP-binding
Arthroderma otae	PF00501 PF13193 PF00550 PF00668 PF00501 PF00668 PF00668	AMP-binding~AMP-binding_C~PP-binding~Condensation~AMP-binding~Condensation~Condensation
Arthroderma otae	PF00501 PF13193 PF00668 PF00501 PF00501 PF13193 PF00550 PF00668 PF00550 PF00668 PF00501 PF00550 PF00668 PF00550 PF00668 PF00550 PF00668	AMP-binding~AMP-binding_C~Condensation~AMP-binding~AMP-binding~AMP-binding_C~PP-binding~Condensation~PP-binding~Condensation~AMP-binding~PP-binding~Condensation~PP-binding~Condensation~PP-binding~Condensation
Arthroderma otae	PF00610 PF00621 PF15405 PF00780 PF00780	DEP~RhoGEF~PH_5~CNH~CNH
Arthroderma otae	PF00668 PF00501 PF00550 PF00668 PF00668 PF00501 PF13193 PF00550 PF00668 PF00501 PF13193 PF00550 PF07993	Condensation~AMP-binding~PP-binding~Condensation~Condensation~AMP-binding~AMP-binding_C~PP-binding~Condensation~AMP-binding~AMP-binding_C~PP-binding~NAD_binding_4
Arthroderma otae	PF00668 PF00501 PF00668 PF00501 PF00550	Condensation~AMP-binding~Condensation~AMP-binding~PP-binding
Arthroderma otae	PF00668 PF13745 PF00501 PF13193 PF00550 PF00975	Condensation~HxxPF_rpt~AMP-binding~AMP-binding_C~PP-binding~Thioesterase
Arthroderma otae	PF00933 PF00933 PF01915 PF14310 PF04502	Glyco_hydro_3~Glyco_hydro_3~Glyco_hydro_3_C~Fn3-like~DUF572
Arthroderma otae	PF01553 PF07719 PF13181 PF13414	Acyltransferase~TPR_2~TPR_8~TPR_11
Arthroderma otae	PF01591 PF00300 PF00780 PF10366 PF10367	6PF2K~His_Phos_1~CNH~Vps39_1~Vps39_2
Arthroderma otae	PF01734 PF12796 PF12796 PF12796 PF12796 PF12796 PF12796 PF13857 PF12796 PF12796 PF12796 PF12796 PF12796	Patatin~Ank_2~Ank_2~Ank_2~Ank_2~Ank_2~Ank_2~Ank_5~Ank_2~Ank_2~Ank_2~Ank_2~Ank_2
Arthroderma otae	PF02170 PF02171 PF02171	PAZ~Piwi~Piwi
Arthroderma otae	PF03105 PF03105 PF03124 PF03124	SPX~SPX~EXS~EXS
Arthroderma otae	PF04082 PF00106	Fungal_trans~adh_short
Arthroderma otae	PF05141 PF00550 PF02458	DIT1_PvcA~PP-binding~Transferase
Arthroderma otae	PF05188 PF05190 PF00488	MutS_II~MutS_IV~MutS_V
Arthroderma otae	PF05222 PF01262 PF12769 PF12769 PF02233	AlaDh_PNT_N~AlaDh_PNT_C~DUF3814~DUF3814~PNTB
Arthroderma otae	PF05470 PF05470 PF05470 PF01399	eIF-3c_N~eIF-3c_N~eIF-3c_N~PCI
Arthroderma otae	PF05508 PF05508 PF05508	Ran-binding~Ran-binding~Ran-binding
Arthroderma otae	PF05729 PF12796 PF13606 PF12796 PF12796 PF12796 PF12796 PF12796 PF12796 PF12796	NACHT~Ank_2~Ank_3~Ank_2~Ank_2~Ank_2~Ank_2~Ank_2~Ank_2~Ank_2
Arthroderma otae	PF05729 PF13646 PF13646 PF13646 PF13646 PF13646 PF13646	NACHT~HEAT_2~HEAT_2~HEAT_2~HEAT_2~HEAT_2~HEAT_2
Arthroderma otae	PF06428 PF01655	Sec2p~Ribosomal_L32e
Arthroderma otae	PF07719 PF00515 PF00515 PF13424 PF12895 PF13414	TPR_2~TPR_1~TPR_1~TPR_12~Apc3~TPR_11
Arthroderma otae	PF07859 PF01189	Abhydrolase_3~Nol1_Nop2_Fmu
Arthroderma otae	PF08082 PF08083 PF10598 PF10597 PF05203 PF05203 PF12134 PF08084	PRO8NT~PROCN~RRM_4~U5_2-snRNA_bdg~Hom_end_hint~Hom_end_hint~PRP8_domainIV~PROCT
Arthroderma otae	PF08241 PF08241	Methyltransf_11~Methyltransf_11
Arthroderma otae	PF08659 PF07993	KR~NAD_binding_4
Arthroderma otae	PF12756 PF12874 PF12874 PF12874 PF13894 PF12874 PF13894	zf-C2H2_2~zf-met~zf-met~zf-met~zf-C2H2_4~zf-met~zf-C2H2_4
Arthroderma otae	PF12796 PF00400 PF00400 PF00400 PF00400 PF00400 PF00400 PF00400 PF00400 PF00400 PF00400	Ank_2~WD40~WD40~WD40~WD40~WD40~WD40~WD40~WD40~WD40~WD40
Arthroderma otae	PF12812 PF12812	PDZ_1~PDZ_1
Arthroderma otae	PF12814 PF12814	Mcp5_PH~Mcp5_PH
Arthroderma otae	PF12895 PF00515 PF00515 PF13414 PF14559	Apc3~TPR_1~TPR_1~TPR_11~TPR_19
Arthroderma otae	PF13181 PF14559 PF13414 PF13176 PF07719 PF13414	TPR_8~TPR_19~TPR_11~TPR_7~TPR_2~TPR_11
Arthroderma otae	PF13391 PF13193	HNH_2~AMP-binding_C
Arthroderma otae	PF13414 PF00515 PF13414 PF00515 PF13414 PF00226	TPR_11~TPR_1~TPR_11~TPR_1~TPR_11~DnaJ
Arthroderma otae	PF13418 PF13418 PF13422	Kelch_4~Kelch_4~DUF4110
Arthroderma otae	PF13659 PF11899	Methyltransf_26~DUF3419
Arthroderma otae	PF13854 PF01344	Kelch_5~Kelch_1
Arthroderma otae	PF13894 PF13894 PF12874	zf-C2H2_4~zf-C2H2_4~zf-met
Arthroderma otae	PF14420 PF12796 PF12796 PF13637 PF12796 PF13637 PF12796 PF12796 PF12796 PF13637 PF12796 PF12796	Clr5~Ank_2~Ank_2~Ank_4~Ank_2~Ank_4~Ank_2~Ank_2~Ank_2~Ank_4~Ank_2~Ank_2
Arthroderma otae	PF14479 PF00931 PF13374 PF13374 PF13374 PF13424 PF13374	HeLo~NB-ARC~TPR_10~TPR_10~TPR_10~TPR_12~TPR_10
Arthroderma otae	PF15446 PF00176 PF00176 PF00271	zf-PHD-like~SNF2_N~SNF2_N~Helicase_C
Arthroderma otae	PF15458 PF06772 PF06772	NTR2~LtrA~LtrA
Ashbya gossypii	PF00013 PF13014 PF13014 PF00013 PF00013	KH_1~KH_3~KH_3~KH_1~KH_1
Ashbya gossypii	PF00027 PF00027 PF12937 PF00560	cNMP_binding~cNMP_binding~F-box-like~LRR_1
Ashbya gossypii	PF00096 PF00096 PF13894 PF13894 PF13894 PF00096 PF13894	zf-C2H2~zf-C2H2~zf-C2H2_4~zf-C2H2_4~zf-C2H2_4~zf-C2H2~zf-C2H2_4
Ashbya gossypii	PF00515 PF13432 PF13414	TPR_1~TPR_16~TPR_11
Ashbya gossypii	PF00624 PF00624 PF00624 PF00624 PF00624 PF00624 PF00624 PF00624 PF00624 PF00624 PF00624 PF00624 PF00624 PF00624 PF00624 PF00624 PF00624 PF00624 PF00624 PF00624 PF00624 PF00624 PF00624 PF00624 PF00624 PF00624 PF00624 PF00624 PF00624 PF00624	Flocculin~Flocculin~Flocculin~Flocculin~Flocculin~Flocculin~Flocculin~Flocculin~Flocculin~Flocculin~Flocculin~Flocculin~Flocculin~Flocculin~Flocculin~Flocculin~Flocculin~Flocculin~Flocculin~Flocculin~Flocculin~Flocculin~Flocculin~Flocculin~Flocculin~Flocculin~Flocculin~Flocculin~Flocculin~Flocculin
Ashbya gossypii	PF01302 PF13516 PF13516	CAP_GLY~LRR_6~LRR_6
Ashbya gossypii	PF01388 PF02373 PF08429	ARID~JmjC~PLU-1
Ashbya gossypii	PF02736 PF00063 PF00612 PF01843	Myosin_N~Myosin_head~IQ~DIL
Ashbya gossypii	PF04049 PF00515 PF13181 PF13414 PF13181	APC8~TPR_1~TPR_8~TPR_11~TPR_8
Ashbya gossypii	PF04119 PF04119 PF04119 PF04119 PF04119 PF04119	HSP9_HSP12~HSP9_HSP12~HSP9_HSP12~HSP9_HSP12~HSP9_HSP12~HSP9_HSP12
Ashbya gossypii	PF04511 PF00085	DER1~Thioredoxin
Ashbya gossypii	PF07540 PF00350 PF03914	NOC3p~Dynamin_N~CBF
Ashbya gossypii	PF07714 PF12330	Pkinase_Tyr~DUF3635
Ashbya gossypii	PF07719 PF00515 PF07719 PF00515 PF07719	TPR_2~TPR_1~TPR_2~TPR_1~TPR_2
Ashbya gossypii	PF08154 PF00400 PF00400 PF00400 PF11715 PF00400	NLE~WD40~WD40~WD40~Nup160~WD40
Ashbya gossypii	PF08652 PF08652	RAI1~RAI1
Ashbya gossypii	PF11517 PF14608 PF14608 PF14608	Nab2~zf-CCCH_2~zf-CCCH_2~zf-CCCH_2
Ashbya gossypii	PF13854 PF13854 PF13854 PF01344	Kelch_5~Kelch_5~Kelch_5~Kelch_1
Aspergillus clavatus	PF00013 PF00013 PF00013 PF00013 PF13014 PF13014 PF13014	KH_1~KH_1~KH_1~KH_1~KH_3~KH_3~KH_3
Aspergillus clavatus	PF00069 PF02386	Pkinase~TrkH
Aspergillus clavatus	PF00109 PF02801 PF00698 PF00698 PF14765 PF08242 PF08659 PF00550 PF00668	ketoacyl-synt~Ketoacyl-synt_C~Acyl_transf_1~Acyl_transf_1~PS-DH~Methyltransf_12~KR~PP-binding~Condensation
Aspergillus clavatus	PF00109 PF02801 PF00698 PF14765 PF12847 PF00107 PF08659 PF00550	ketoacyl-synt~Ketoacyl-synt_C~Acyl_transf_1~PS-DH~Methyltransf_18~ADH_zinc_N~KR~PP-binding
Aspergillus clavatus	PF00155 PF00202	Aminotran_1_2~Aminotran_3
Aspergillus clavatus	PF00172 PF00172 PF11951 PF11951	Zn_clus~Zn_clus~Fungal_trans_2~Fungal_trans_2
Aspergillus clavatus	PF00179 PF00645	UQ_con~zf-PARP
Aspergillus clavatus	PF00248 PF01263	Aldo_ket_red~Aldose_epim
Aspergillus clavatus	PF00364 PF02817 PF00198 PF12352	Biotin_lipoyl~E3_binding~2-oxoacid_dh~V-SNARE_C
Aspergillus clavatus	PF00501 PF13193 PF00550 PF00668 PF00501 PF13193 PF00668 PF00501 PF13193 PF00550 PF00668 PF00668 PF00501 PF00550 PF00668 PF00501 PF13193 PF00550 PF00668 PF00550	AMP-binding~AMP-binding_C~PP-binding~Condensation~AMP-binding~AMP-binding_C~Condensation~AMP-binding~AMP-binding_C~PP-binding~Condensation~Condensation~AMP-binding~PP-binding~Condensation~AMP-binding~AMP-binding_C~PP-binding~Condensation~PP-binding
Aspergillus clavatus	PF00550 PF00668 PF00501 PF13193 PF00550	PP-binding~Condensation~AMP-binding~AMP-binding_C~PP-binding
Aspergillus clavatus	PF00560 PF12799 PF13855 PF12799 PF10428	LRR_1~LRR_4~LRR_8~LRR_4~SOG2
Aspergillus clavatus	PF00668 PF00501 PF00550 PF00668 PF00501 PF00550 PF00668 PF00668 PF00501 PF00550 PF00668 PF00668 PF00501 PF13193 PF00550 PF00668 PF00668 PF00501 PF00550 PF00668 PF00501 PF00550 PF00668	Condensation~AMP-binding~PP-binding~Condensation~AMP-binding~PP-binding~Condensation~Condensation~AMP-binding~PP-binding~Condensation~Condensation~AMP-binding~AMP-binding_C~PP-binding~Condensation~Condensation~AMP-binding~PP-binding~Condensation~AMP-binding~PP-binding~Condensation
Aspergillus clavatus	PF00668 PF00668 PF00501 PF13193 PF00550 PF00668 PF00501 PF13193 PF00550 PF00668	Condensation~Condensation~AMP-binding~AMP-binding_C~PP-binding~Condensation~AMP-binding~AMP-binding_C~PP-binding~Condensation
Aspergillus clavatus	PF00668 PF13745	Condensation~HxxPF_rpt
Aspergillus clavatus	PF00704 PF07690	Glyco_hydro_18~MFS_1
Aspergillus clavatus	PF02037 PF00856	SAP~SET
Aspergillus clavatus	PF02055 PF02055 PF00734	Glyco_hydro_30~Glyco_hydro_30~CBM_1
Aspergillus clavatus	PF02458 PF00378	Transferase~ECH
Aspergillus clavatus	PF02878 PF02880 PF00408	PGM_PMM_I~PGM_PMM_III~PGM_PMM_IV
Aspergillus clavatus	PF03443 PF07142 PF07142	Glyco_hydro_61~DUF1388~DUF1388
Aspergillus clavatus	PF03881 PF13417	Fructosamin_kin~GST_N_3
Aspergillus clavatus	PF04997 PF00623 PF04983 PF05000 PF04998 PF04992 PF04990 PF05001 PF05001 PF05001 PF05001 PF05001 PF05001	RNA_pol_Rpb1_1~RNA_pol_Rpb1_2~RNA_pol_Rpb1_3~RNA_pol_Rpb1_4~RNA_pol_Rpb1_5~RNA_pol_Rpb1_6~RNA_pol_Rpb1_7~RNA_pol_Rpb1_R~RNA_pol_Rpb1_R~RNA_pol_Rpb1_R~RNA_pol_Rpb1_R~RNA_pol_Rpb1_R~RNA_pol_Rpb1_R
Aspergillus clavatus	PF05057 PF13374 PF13374 PF13374	DUF676~TPR_10~TPR_10~TPR_10
Aspergillus clavatus	PF05729 PF07719 PF10000 PF13840	NACHT~TPR_2~ACT_3~ACT_7
Aspergillus clavatus	PF06912 PF00378	DUF1275~ECH
Aspergillus clavatus	PF07690 PF00857	MFS_1~Isochorismatase
Aspergillus clavatus	PF07719 PF07719 PF13374 PF07719 PF00515 PF13414	TPR_2~TPR_2~TPR_10~TPR_2~TPR_1~TPR_11
Aspergillus clavatus	PF07993 PF13207	NAD_binding_4~AAA_17
Aspergillus clavatus	PF08574 PF10529	DUF1762~Hist_rich_Ca-bd
Aspergillus clavatus	PF09792 PF01569	But2~PAP2
Aspergillus clavatus	PF10337 PF13515 PF10334 PF07690	DUF2422~FUSC_2~DUF2421~MFS_1
Aspergillus clavatus	PF11374 PF12847	DUF3176~Methyltransf_18
Aspergillus clavatus	PF12328 PF12328	Rpp20~Rpp20
Aspergillus clavatus	PF12697 PF00931	Abhydrolase_6~NB-ARC
Aspergillus clavatus	PF12796 PF13637 PF12796 PF13857 PF12796 PF12796 PF12796 PF12796 PF12796 PF12796 PF12796 PF12796 PF12796	Ank_2~Ank_4~Ank_2~Ank_5~Ank_2~Ank_2~Ank_2~Ank_2~Ank_2~Ank_2~Ank_2~Ank_2~Ank_2
Aspergillus clavatus	PF12799 PF13855 PF13516 PF00560 PF00560	LRR_4~LRR_8~LRR_6~LRR_1~LRR_1
Aspergillus clavatus	PF12895 PF00515 PF00515 PF00515 PF13414 PF13432 PF00515 PF13414	Apc3~TPR_1~TPR_1~TPR_1~TPR_11~TPR_16~TPR_1~TPR_11
Aspergillus clavatus	PF13091 PF03972	PLDc_2~MmgE_PrpD
Aspergillus clavatus	PF13181 PF13181 PF13414 PF00515 PF00515 PF13414 PF13414 PF13414	TPR_8~TPR_8~TPR_11~TPR_1~TPR_1~TPR_11~TPR_11~TPR_11
Aspergillus clavatus	PF13254 PF00626 PF00626	DUF4045~Gelsolin~Gelsolin
Aspergillus clavatus	PF13401 PF12796 PF12796 PF12796 PF12796 PF12796 PF12796 PF12796 PF12796	AAA_22~Ank_2~Ank_2~Ank_2~Ank_2~Ank_2~Ank_2~Ank_2~Ank_2
Aspergillus clavatus	PF13414 PF07719 PF13414 PF13414 PF13424 PF13414	TPR_11~TPR_2~TPR_11~TPR_11~TPR_12~TPR_11
Aspergillus clavatus	PF13424 PF13374 PF13424 PF13424 PF13424 PF13424	TPR_12~TPR_10~TPR_12~TPR_12~TPR_12~TPR_12
Aspergillus clavatus	PF13450 PF01593 PF01593	NAD_binding_8~Amino_oxidase~Amino_oxidase
Aspergillus clavatus	PF13516 PF13855 PF13855 PF13516	LRR_6~LRR_8~LRR_8~LRR_6
Aspergillus clavatus	PF13532 PF00621 PF15405 PF00780	2OG-FeII_Oxy_2~RhoGEF~PH_5~CNH
Aspergillus clavatus	PF13637 PF12796 PF12796 PF12796 PF13857 PF12796	Ank_4~Ank_2~Ank_2~Ank_2~Ank_5~Ank_2
Aspergillus clavatus	PF13854 PF13418 PF01344 PF13418 PF00651	Kelch_5~Kelch_4~Kelch_1~Kelch_4~BTB
Aspergillus clavatus	PF14420 PF12796 PF00023	Clr5~Ank_2~Ank
Aspergillus clavatus	PF14559 PF07719	TPR_19~TPR_2
Aspergillus clavatus	PF15446 PF00385 PF00176	zf-PHD-like~Chromo~SNF2_N
Aspergillus flavus	PF00009 PF00009 PF03143	GTP_EFTU~GTP_EFTU~GTP_EFTU_D3
Aspergillus flavus	PF00012 PF01765	HSP70~RRF
Aspergillus flavus	PF00018 PF00618 PF00617 PF03999	SH3_1~RasGEF_N~RasGEF~MAP65_ASE1
Aspergillus flavus	PF00023 PF13606 PF12796 PF03009	Ank~Ank_3~Ank_2~GDPD
Aspergillus flavus	PF00067 PF00258 PF00667	p450~Flavodoxin_1~FAD_binding_1
Aspergillus flavus	PF00070 PF07992 PF04324 PF03460 PF01077 PF13806	Pyr_redox~Pyr_redox_2~Fer2_BFD~NIR_SIR_ferr~NIR_SIR~Rieske_2
Aspergillus flavus	PF00096 PF12756 PF12756 PF12874 PF12874	zf-C2H2~zf-C2H2_2~zf-C2H2_2~zf-met~zf-met
Aspergillus flavus	PF00097 PF00191 PF00191 PF00191 PF00191	zf-C3HC4~Annexin~Annexin~Annexin~Annexin
Aspergillus flavus	PF00098 PF14392 PF00098 PF00098 PF00098 PF00098 PF00098 PF00098 PF00098	zf-CCHC~zf-CCHC_4~zf-CCHC~zf-CCHC~zf-CCHC~zf-CCHC~zf-CCHC~zf-CCHC~zf-CCHC
Aspergillus flavus	PF00106 PF00172 PF04082	adh_short~Zn_clus~Fungal_trans
Aspergillus flavus	PF00106 PF01648	adh_short~ACPS
Aspergillus flavus	PF00106 PF13688 PF00200	adh_short~Reprolysin_5~Disintegrin
Aspergillus flavus	PF00109 PF00109 PF02801 PF00698 PF14765 PF13489 PF08659 PF00550	ketoacyl-synt~ketoacyl-synt~Ketoacyl-synt_C~Acyl_transf_1~PS-DH~Methyltransf_23~KR~PP-binding
Aspergillus flavus	PF00109 PF00550	ketoacyl-synt~PP-binding
Aspergillus flavus	PF00109 PF02801 PF00698 PF08659 PF00550	ketoacyl-synt~Ketoacyl-synt_C~Acyl_transf_1~KR~PP-binding
Aspergillus flavus	PF00109 PF02801 PF00698 PF14765 PF05175 PF08659 PF00550 PF00668 PF13745 PF00501 PF00501 PF13193 PF00550 PF07993	ketoacyl-synt~Ketoacyl-synt_C~Acyl_transf_1~PS-DH~MTS~KR~PP-binding~Condensation~HxxPF_rpt~AMP-binding~AMP-binding~AMP-binding_C~PP-binding~NAD_binding_4
Aspergillus flavus	PF00109 PF02801 PF00698 PF14765 PF08241	ketoacyl-synt~Ketoacyl-synt_C~Acyl_transf_1~PS-DH~Methyltransf_11
Aspergillus flavus	PF00135 PF00135 PF07859	COesterase~COesterase~Abhydrolase_3
Aspergillus flavus	PF00135 PF13738	COesterase~Pyr_redox_3
Aspergillus flavus	PF00137 PF00137 PF01048	ATP-synt_C~ATP-synt_C~PNP_UDP_1
Aspergillus flavus	PF00155 PF13559	Aminotran_1_2~DUF4129
Aspergillus flavus	PF00172 PF00083	Zn_clus~Sugar_tr
Aspergillus flavus	PF00172 PF01399	Zn_clus~PCI
Aspergillus flavus	PF00172 PF13847	Zn_clus~Methyltransf_31
Aspergillus flavus	PF00201 PF03446 PF14833	UDPGT~NAD_binding_2~NAD_binding_11
Aspergillus flavus	PF00266 PF00583	Aminotran_5~Acetyltransf_1
Aspergillus flavus	PF00275 PF01494	EPSP_synthase~FAD_binding_3
Aspergillus flavus	PF00324 PF00856	AA_permease~SET
Aspergillus flavus	PF00330 PF01161	Aconitase~PBP
Aspergillus flavus	PF00381	PTS-HPr
Aspergillus flavus	PF00382 PF00382 PF07741 PF00083	TFIIB~TFIIB~BRF1~Sugar_tr
Aspergillus flavus	PF00400 PF00400 PF01764	WD40~WD40~Lipase_3
Aspergillus flavus	PF00501 PF00550 PF00668 PF00501 PF00550 PF00668 PF00501	AMP-binding~PP-binding~Condensation~AMP-binding~PP-binding~Condensation~AMP-binding
Aspergillus flavus	PF00512 PF02518 PF02458	HisKA~HATPase_c~Transferase
Aspergillus flavus	PF00512 PF02518 PF02518 PF00072	HisKA~HATPase_c~HATPase_c~Response_reg
Aspergillus flavus	PF00515 PF13374	TPR_1~TPR_10
Aspergillus flavus	PF00560 PF12799 PF13855 PF13516 PF12799 PF00560	LRR_1~LRR_4~LRR_8~LRR_6~LRR_4~LRR_1
Aspergillus flavus	PF00568 PF00568	WH1~WH1
Aspergillus flavus	PF00668 PF00501 PF00550 PF00668 PF00501 PF13193 PF00550 PF00668	Condensation~AMP-binding~PP-binding~Condensation~AMP-binding~AMP-binding_C~PP-binding~Condensation
Aspergillus flavus	PF00668 PF00501 PF00550 PF00668 PF00668 PF00501 PF00550 PF00668 PF00501 PF00550 PF00668 PF00501 PF00550	Condensation~AMP-binding~PP-binding~Condensation~Condensation~AMP-binding~PP-binding~Condensation~AMP-binding~PP-binding~Condensation~AMP-binding~PP-binding
Aspergillus flavus	PF00668 PF00501 PF13193 PF00550 PF00668 PF00501 PF13193 PF00550 PF00668 PF00668 PF00501 PF13193 PF00550 PF00668 PF00501 PF13193 PF00550 PF00668 PF13745 PF00501 PF00550 PF00668 PF00501 PF13193 PF00550 PF12697	Condensation~AMP-binding~AMP-binding_C~PP-binding~Condensation~AMP-binding~AMP-binding_C~PP-binding~Condensation~Condensation~AMP-binding~AMP-binding_C~PP-binding~Condensation~AMP-binding~AMP-binding_C~PP-binding~Condensation~HxxPF_rpt~AMP-binding~PP-binding~Condensation~AMP-binding~AMP-binding_C~PP-binding~Abhydrolase_6
Aspergillus flavus	PF00672	HAMP
Aspergillus flavus	PF00672 PF00672 PF00672 PF02518 PF00072	HAMP~HAMP~HAMP~HATPase_c~Response_reg
Aspergillus flavus	PF00689 PF00109 PF02801 PF00698 PF14765 PF08242 PF08240 PF00107 PF08659 PF00550	Cation_ATPase_C~ketoacyl-synt~Ketoacyl-synt_C~Acyl_transf_1~PS-DH~Methyltransf_12~ADH_N~ADH_zinc_N~KR~PP-binding
Aspergillus flavus	PF00762 PF07690	Ferrochelatase~MFS_1
Aspergillus flavus	PF00854 PF00854 PF03171	PTR2~PTR2~2OG-FeII_Oxy
Aspergillus flavus	PF00899 PF00899 PF02134 PF08825	ThiF~ThiF~UBACT~E2_bind
Aspergillus flavus	PF00933 PF01915 PF07691 PF14310 PF00172 PF04082	Glyco_hydro_3~Glyco_hydro_3_C~PA14~Fn3-like~Zn_clus~Fungal_trans
Aspergillus flavus	PF01048 PF00931 PF13424 PF13424 PF13424 PF13424 PF04299	PNP_UDP_1~NB-ARC~TPR_12~TPR_12~TPR_12~TPR_12~FMN_bind_2
Aspergillus flavus	PF01048 PF05729 PF12796 PF12796 PF12796 PF00400 PF00400 PF00400 PF00400 PF00400 PF00400	PNP_UDP_1~NACHT~Ank_2~Ank_2~Ank_2~WD40~WD40~WD40~WD40~WD40~WD40
Aspergillus flavus	PF01048 PF05729 PF13374 PF13374 PF13374 PF13424 PF13374 PF13374 PF13374 PF13374	PNP_UDP_1~NACHT~TPR_10~TPR_10~TPR_10~TPR_12~TPR_10~TPR_10~TPR_10~TPR_10
Aspergillus flavus	PF01048 PF12796 PF12796 PF13857 PF12796 PF12796 PF12796 PF12796 PF12796 PF13857 PF00023	PNP_UDP_1~Ank_2~Ank_2~Ank_5~Ank_2~Ank_2~Ank_2~Ank_2~Ank_2~Ank_5~Ank
Aspergillus flavus	PF01053 PF10014	Cys_Met_Meta_PP~2OG-Fe_Oxy_2
Aspergillus flavus	PF01128	IspD
Aspergillus flavus	PF01284 PF07719	MARVEL~TPR_2
Aspergillus flavus	PF01384 PF13424 PF00155	PHO4~TPR_12~Aminotran_1_2
Aspergillus flavus	PF01425 PF00732 PF05199	Amidase~GMC_oxred_N~GMC_oxred_C
Aspergillus flavus	PF01494 PF00854	FAD_binding_3~PTR2
Aspergillus flavus	PF01624 PF05188 PF05192 PF05190 PF00488 PF01634 PF08029	MutS_I~MutS_II~MutS_III~MutS_IV~MutS_V~HisG~HisG_C
Aspergillus flavus	PF01636 PF00534 PF01636	APH~Glycos_transf_1~APH
Aspergillus flavus	PF01663 PF04091	Phosphodiest~Sec15
Aspergillus flavus	PF01699 PF04082	Na_Ca_ex~Fungal_trans
Aspergillus flavus	PF02386 PF12796 PF13637	TrkH~Ank_2~Ank_4
Aspergillus flavus	PF02558 PF01042	ApbA~Ribonuc_L-PSP
Aspergillus flavus	PF02737 PF02737	3HCDH_N~3HCDH_N
Aspergillus flavus	PF02771 PF02770 PF00441 PF00179	Acyl-CoA_dh_N~Acyl-CoA_dh_M~Acyl-CoA_dh_1~UQ_con
Aspergillus flavus	PF03060 PF08354	NMO~DUF1729
Aspergillus flavus	PF03171 PF13532	2OG-FeII_Oxy~2OG-FeII_Oxy_2
Aspergillus flavus	PF03810 PF02985 PF02985	IBN_N~HEAT~HEAT
Aspergillus flavus	PF04082 PF01070	Fungal_trans~FMN_dh
Aspergillus flavus	PF04116 PF00005 PF01061 PF00005 PF01222	FA_hydroxylase~ABC_tran~ABC2_membrane~ABC_tran~ERG4_ERG24
Aspergillus flavus	PF04116 PF01546	FA_hydroxylase~Peptidase_M20
Aspergillus flavus	PF04389 PF01764	Peptidase_M28~Lipase_3
Aspergillus flavus	PF04616 PF01095	Glyco_hydro_43~Pectinesterase
Aspergillus flavus	PF04791 PF00240 PF02179	LMBR1~ubiquitin~BAG
Aspergillus flavus	PF04882 PF07690	Peroxin-3~MFS_1
Aspergillus flavus	PF05368 PF00291	NmrA~PALP
Aspergillus flavus	PF05544 PF12796 PF12796	Pro_racemase~Ank_2~Ank_2
Aspergillus flavus	PF05729 PF12796 PF12796 PF12796 PF12796 PF04828	NACHT~Ank_2~Ank_2~Ank_2~Ank_2~GFA
Aspergillus flavus	PF05729 PF12796 PF12796 PF12796 PF12796 PF12796 PF12796 PF13857 PF12796 PF12796 PF12796 PF12796	NACHT~Ank_2~Ank_2~Ank_2~Ank_2~Ank_2~Ank_2~Ank_5~Ank_2~Ank_2~Ank_2~Ank_2
Aspergillus flavus	PF06131	DUF963
Aspergillus flavus	PF06144 PF08542	DNA_pol3_delta~Rep_fac_C
Aspergillus flavus	PF06985 PF00023 PF12796 PF12796 PF12796	HET~Ank~Ank_2~Ank_2~Ank_2
Aspergillus flavus	PF06985 PF08028	HET~Acyl-CoA_dh_2
Aspergillus flavus	PF06985 PF09994	HET~DUF2235
Aspergillus flavus	PF06985 PF12680	HET~SnoaL_2
Aspergillus flavus	PF06985 PF12796 PF12796 PF00023 PF12796 PF12796 PF12796	HET~Ank_2~Ank_2~Ank~Ank_2~Ank_2~Ank_2
Aspergillus flavus	PF06985 PF12796 PF12796 PF12796 PF12796 PF00023 PF12796 PF12796	HET~Ank_2~Ank_2~Ank_2~Ank_2~Ank~Ank_2~Ank_2
Aspergillus flavus	PF06985 PF14269	HET~Arylsulfotran_2
Aspergillus flavus	PF07521 PF13299	RMMBL~CPSF100_C
Aspergillus flavus	PF07542 PF12796 PF00023	ATP12~Ank_2~Ank
Aspergillus flavus	PF07676 PF07676 PF07676	PD40~PD40~PD40
Aspergillus flavus	PF07719 PF00515 PF13414 PF13432 PF13414	TPR_2~TPR_1~TPR_11~TPR_16~TPR_11
Aspergillus flavus	PF07915 PF03983	PRKCSH~SHD1
Aspergillus flavus	PF07992 PF00070 PF03572	Pyr_redox_2~Pyr_redox~Peptidase_S41
Aspergillus flavus	PF08323 PF13692	Glyco_transf_5~Glyco_trans_1_4
Aspergillus flavus	PF08385 PF08393 PF12774 PF07728 PF12775 PF12780 PF12777	DHC_N1~DHC_N2~AAA_6~AAA_5~AAA_7~AAA_8~MT
Aspergillus flavus	PF11597	Med13_N
Aspergillus flavus	PF12108 PF12171 PF11931 PF04675 PF01068	SF3a60_bindingd~zf-C2H2_jaz~DUF3449~DNA_ligase_A_N~DNA_ligase_A_M
Aspergillus flavus	PF12192 PF13520 PF13520 PF07690	CBP~AA_permease_2~AA_permease_2~MFS_1
Aspergillus flavus	PF12296 PF01394 PF13838 PF00637 PF00637 PF00637 PF00637 PF00637 PF00637 PF00637	HsbA~Clathrin_propel~Clathrin_H_link~Clathrin~Clathrin~Clathrin~Clathrin~Clathrin~Clathrin~Clathrin
Aspergillus flavus	PF12697 PF01501	Abhydrolase_6~Glyco_transf_8
Aspergillus flavus	PF12726 PF13086 PF13087 PF00098 PF00098	SEN1_N~AAA_11~AAA_12~zf-CCHC~zf-CCHC
Aspergillus flavus	PF12796 PF12796 PF03663	Ank_2~Ank_2~Glyco_hydro_76
Aspergillus flavus	PF12796 PF12796 PF12796 PF00023 PF12796 PF13857 PF12796	Ank_2~Ank_2~Ank_2~Ank~Ank_2~Ank_5~Ank_2
Aspergillus flavus	PF12796 PF12796 PF12796 PF12796 PF12796 PF12796 PF13637 PF12796	Ank_2~Ank_2~Ank_2~Ank_2~Ank_2~Ank_2~Ank_4~Ank_2
Aspergillus flavus	PF12796 PF12796 PF12796 PF12796 PF12796 PF13857 PF12796 PF12796	Ank_2~Ank_2~Ank_2~Ank_2~Ank_2~Ank_5~Ank_2~Ank_2
Aspergillus flavus	PF12796 PF12796 PF13857 PF13637 PF12796 PF12796 PF12796 PF13637 PF12796	Ank_2~Ank_2~Ank_5~Ank_4~Ank_2~Ank_2~Ank_2~Ank_4~Ank_2
Aspergillus flavus	PF12872	OST-HTH
Aspergillus flavus	PF13191 PF00400 PF00400 PF00400 PF00400 PF00400 PF00400 PF00400	AAA_16~WD40~WD40~WD40~WD40~WD40~WD40~WD40
Aspergillus flavus	PF13401 PF12796 PF12796 PF12796 PF00069	AAA_22~Ank_2~Ank_2~Ank_2~Pkinase
Aspergillus flavus	PF13401 PF13374 PF13374 PF13424 PF13424 PF13424	AAA_22~TPR_10~TPR_10~TPR_12~TPR_12~TPR_12
Aspergillus flavus	PF13414 PF00515 PF12569	TPR_11~TPR_1~NARP1
Aspergillus flavus	PF13450 PF14558 PF06011	NAD_binding_8~TRP_N~TRP
Aspergillus flavus	PF13465 PF00096 PF00172	zf-H2C2_2~zf-C2H2~Zn_clus
Aspergillus flavus	PF13520 PF01266	AA_permease_2~DAO
Aspergillus flavus	PF13535 PF11735	ATP-grasp_4~CAP59_mtransfer
Aspergillus flavus	PF13563 PF03372 PF04928 PF06094	2_5_RNA_ligase2~Exo_endo_phos~PAP_central~AIG2
Aspergillus flavus	PF13594 PF01979 PF01557 PF12697	Amidohydro_5~Amidohydro_1~FAA_hydrolase~Abhydrolase_6
Aspergillus flavus	PF13622 PF08659 PF00550	4HBT_3~KR~PP-binding
Aspergillus flavus	PF13934 PF13934	ELYS~ELYS
Aspergillus flavus	PF14479 PF12796 PF12796 PF12796 PF13637 PF12796 PF12796 PF12796 PF12796	HeLo~Ank_2~Ank_2~Ank_2~Ank_4~Ank_2~Ank_2~Ank_2~Ank_2
Aspergillus flavus	PF14765 PF00107 PF08659 PF00550	PS-DH~ADH_zinc_N~KR~PP-binding
Aspergillus flavus	PF14863 PF14864	Alkyl_sulf_dimr~Alkyl_sulf_C
Aspergillus flavus	PF15412 PF08743 PF14234	Nse4-Nse3_bdg~Nse4_C~DUF4336
Aspergillus kawachii	PF00058	Ldl_recept_b
Aspergillus kawachii	PF00067 PF01636	p450~APH
Aspergillus kawachii	PF00067 PF04082	p450~Fungal_trans
Aspergillus kawachii	PF00067 PF11578	p450~DUF3237
Aspergillus kawachii	PF00069 PF00067	Pkinase~p450
Aspergillus kawachii	PF00075 PF01734	RNase_H~Patatin
Aspergillus kawachii	PF00083 PF00067	Sugar_tr~p450
Aspergillus kawachii	PF00083 PF00171	Sugar_tr~Aldedh
Aspergillus kawachii	PF00083 PF00330 PF00330 PF00694	Sugar_tr~Aconitase~Aconitase~Aconitase_C
Aspergillus kawachii	PF00083 PF11951	Sugar_tr~Fungal_trans_2
Aspergillus kawachii	PF00098 PF00098 PF14392 PF14392 PF00098 PF00098 PF00098 PF00098 PF00098 PF00098	zf-CCHC~zf-CCHC~zf-CCHC_4~zf-CCHC_4~zf-CCHC~zf-CCHC~zf-CCHC~zf-CCHC~zf-CCHC~zf-CCHC
Aspergillus kawachii	PF00106 PF00067	adh_short~p450
Aspergillus kawachii	PF00106 PF02798 PF00043	adh_short~GST_N~GST_C
Aspergillus kawachii	PF00109 PF02801 PF00698 PF00698 PF14765 PF08240 PF00107 PF08659 PF00550	ketoacyl-synt~Ketoacyl-synt_C~Acyl_transf_1~Acyl_transf_1~PS-DH~ADH_N~ADH_zinc_N~KR~PP-binding
Aspergillus kawachii	PF00109 PF02801 PF00698 PF14765 PF08242 PF08240 PF00107 PF08659 PF00550 PF07519	ketoacyl-synt~Ketoacyl-synt_C~Acyl_transf_1~PS-DH~Methyltransf_12~ADH_N~ADH_zinc_N~KR~PP-binding~Tannase
Aspergillus kawachii	PF00109 PF02801 PF00698 PF14765 PF13489 PF08659 PF00668 PF13745 PF00501 PF00550	ketoacyl-synt~Ketoacyl-synt_C~Acyl_transf_1~PS-DH~Methyltransf_23~KR~Condensation~HxxPF_rpt~AMP-binding~PP-binding
Aspergillus kawachii	PF00109 PF02801 PF02801 PF00698 PF14765 PF08242 PF08240 PF00107 PF08659	ketoacyl-synt~Ketoacyl-synt_C~Ketoacyl-synt_C~Acyl_transf_1~PS-DH~Methyltransf_12~ADH_N~ADH_zinc_N~KR
Aspergillus kawachii	PF00135 PF13489	COesterase~Methyltransf_23
Aspergillus kawachii	PF00153 PF00153 PF00153 PF03452	Mito_carr~Mito_carr~Mito_carr~Anp1
Aspergillus kawachii	PF00155 PF00501 PF13193	Aminotran_1_2~AMP-binding~AMP-binding_C
Aspergillus kawachii	PF00155 PF05773 PF01205	Aminotran_1_2~RWD~UPF0029
Aspergillus kawachii	PF00171 PF00171 PF04082	Aldedh~Aldedh~Fungal_trans
Aspergillus kawachii	PF00172 PF00106	Zn_clus~adh_short
Aspergillus kawachii	PF00180 PF04082	Iso_dh~Fungal_trans
Aspergillus kawachii	PF00190 PF14310	Cupin_1~Fn3-like
Aspergillus kawachii	PF00227 PF00227 PF12465	Proteasome~Proteasome~Pr_beta_C
Aspergillus kawachii	PF00266 PF00266 PF14441	Aminotran_5~Aminotran_5~OTT_1508_deam
Aspergillus kawachii	PF00285 PF07690 PF01161	Citrate_synt~MFS_1~PBP
Aspergillus kawachii	PF00295 PF02492 PF02492 PF07683	Glyco_hydro_28~cobW~cobW~CobW_C
Aspergillus kawachii	PF00324 PF00324 PF11927	AA_permease~AA_permease~DUF3445
Aspergillus kawachii	PF00389 PF02826 PF13532	2-Hacid_dh~2-Hacid_dh_C~2OG-FeII_Oxy_2
Aspergillus kawachii	PF00481 PF10017	PP2C~Methyltransf_33
Aspergillus kawachii	PF00501 PF00550 PF00550 PF00668 PF13745 PF00501 PF00550 PF00668	AMP-binding~PP-binding~PP-binding~Condensation~HxxPF_rpt~AMP-binding~PP-binding~Condensation
Aspergillus kawachii	PF00501 PF13193 PF00550 PF00668 PF00668 PF00501 PF00668 PF00501 PF00550 PF00668 PF00501 PF00550 PF00668 PF00668 PF00550 PF00668	AMP-binding~AMP-binding_C~PP-binding~Condensation~Condensation~AMP-binding~Condensation~AMP-binding~PP-binding~Condensation~AMP-binding~PP-binding~Condensation~Condensation~PP-binding~Condensation
Aspergillus kawachii	PF00501 PF13193 PF00550 PF00668 PF00668 PF00501 PF13193 PF00550 PF00668 PF00501 PF13193 PF00550 PF00668 PF00501 PF00550 PF00668 PF00668	AMP-binding~AMP-binding_C~PP-binding~Condensation~Condensation~AMP-binding~AMP-binding_C~PP-binding~Condensation~AMP-binding~AMP-binding_C~PP-binding~Condensation~AMP-binding~PP-binding~Condensation~Condensation
Aspergillus kawachii	PF00501 PF13193 PF00668 PF00501 PF00550 PF00668 PF00501 PF00550 PF00668 PF00668 PF00501 PF00550 PF00668 PF00501 PF00550 PF00668	AMP-binding~AMP-binding_C~Condensation~AMP-binding~PP-binding~Condensation~AMP-binding~PP-binding~Condensation~Condensation~AMP-binding~PP-binding~Condensation~AMP-binding~PP-binding~Condensation
Aspergillus kawachii	PF00533 PF00817 PF11798 PF11799 PF14377	BRCT~IMS~IMS_HHH~IMS_C~DUF4414
Aspergillus kawachii	PF00545 PF01391	Ribonuclease~Collagen
Aspergillus kawachii	PF00668 PF13745 PF00501 PF00550 PF00668	Condensation~HxxPF_rpt~AMP-binding~PP-binding~Condensation
Aspergillus kawachii	PF00698 PF00106	Acyl_transf_1~adh_short
Aspergillus kawachii	PF00698 PF08242 PF08659 PF00550	Acyl_transf_1~Methyltransf_12~KR~PP-binding
Aspergillus kawachii	PF00764 PF01411	Arginosuc_synth~tRNA-synt_2c
Aspergillus kawachii	PF00795 PF04082	CN_hydrolase~Fungal_trans
Aspergillus kawachii	PF00856 PF00324	SET~AA_permease
Aspergillus kawachii	PF00856 PF00696 PF04768	SET~AA_kinase~DUF619
Aspergillus kawachii	PF00884 PF05875	Sulfatase~Ceramidase
Aspergillus kawachii	PF00930 PF07676 PF07676 PF07676 PF07676	DPPIV_N~PD40~PD40~PD40~PD40
Aspergillus kawachii	PF00999 PF00083	Na_H_Exchanger~Sugar_tr
Aspergillus kawachii	PF01048 PF00931 PF13424 PF13424 PF13424 PF13424 PF13424 PF13424 PF13374	PNP_UDP_1~NB-ARC~TPR_12~TPR_12~TPR_12~TPR_12~TPR_12~TPR_12~TPR_10
Aspergillus kawachii	PF01048 PF13374 PF07721	PNP_UDP_1~TPR_10~TPR_4
Aspergillus kawachii	PF01084 PF00400 PF00400 PF00400 PF00400 PF00400 PF00400 PF00400 PF13515	Ribosomal_S18~WD40~WD40~WD40~WD40~WD40~WD40~WD40~FUSC_2
Aspergillus kawachii	PF01184 PF02771 PF08028	Grp1_Fun34_YaaH~Acyl-CoA_dh_N~Acyl-CoA_dh_2
Aspergillus kawachii	PF01221 PF01221	Dynein_light~Dynein_light
Aspergillus kawachii	PF01266 PF04161	DAO~Arv1
Aspergillus kawachii	PF01353	GFP
Aspergillus kawachii	PF01425 PF00450	Amidase~Peptidase_S10
Aspergillus kawachii	PF01575 PF06155 PF02668	MaoC_dehydratas~DUF971~TauD
Aspergillus kawachii	PF01699 PF01699 PF00690 PF00122 PF00702 PF00689	Na_Ca_ex~Na_Ca_ex~Cation_ATPase_N~E1-E2_ATPase~Hydrolase~Cation_ATPase_C
Aspergillus kawachii	PF01915 PF07691	Glyco_hydro_3_C~PA14
Aspergillus kawachii	PF02464 PF01734	CinA~Patatin
Aspergillus kawachii	PF03151 PF00106	TPT~adh_short
Aspergillus kawachii	PF03151 PF04488	TPT~Gly_transf_sug
Aspergillus kawachii	PF03476 PF03473 PF05729 PF12796 PF12796 PF12796 PF12796 PF12796 PF12796 PF12796 PF12796	MOSC_N~MOSC~NACHT~Ank_2~Ank_2~Ank_2~Ank_2~Ank_2~Ank_2~Ank_2~Ank_2
Aspergillus kawachii	PF03641 PF12850	Lysine_decarbox~Metallophos_2
Aspergillus kawachii	PF03810 PF04510 PF13646 PF02985	IBN_N~DUF577~HEAT_2~HEAT
Aspergillus kawachii	PF03959 PF07690	FSH1~MFS_1
Aspergillus kawachii	PF03972 PF00400	MmgE_PrpD~WD40
Aspergillus kawachii	PF04055 PF06463 PF04768	Radical_SAM~Mob_synth_C~DUF619
Aspergillus kawachii	PF04719 PF00067	TAFII28~p450
Aspergillus kawachii	PF04750 PF04750	Far-17a_AIG1~Far-17a_AIG1
Aspergillus kawachii	PF04857 PF11788	CAF1~MRP-L46
Aspergillus kawachii	PF05544 PF00668 PF00668	Pro_racemase~Condensation~Condensation
Aspergillus kawachii	PF05630 PF01894	NPP1~UPF0047
Aspergillus kawachii	PF05729 PF00096 PF00096 PF13894	NACHT~zf-C2H2~zf-C2H2~zf-C2H2_4
Aspergillus kawachii	PF05729 PF13374 PF13424 PF13424	NACHT~TPR_10~TPR_12~TPR_12
Aspergillus kawachii	PF06424 PF06424 PF14559 PF00515	PRP1_N~PRP1_N~TPR_19~TPR_1
Aspergillus kawachii	PF07287 PF07287 PF14330 PF02515	DUF1446~DUF1446~DUF4387~CoA_transf_3
Aspergillus kawachii	PF07542 PF12796 PF00169 PF01237	ATP12~Ank_2~PH~Oxysterol_BP
Aspergillus kawachii	PF07586	HXXSHH
Aspergillus kawachii	PF07676 PF00400	PD40~WD40
Aspergillus kawachii	PF07690 PF00172 PF04082	MFS_1~Zn_clus~Fungal_trans
Aspergillus kawachii	PF07690 PF00328	MFS_1~His_Phos_2
Aspergillus kawachii	PF07693 PF12710	KAP_NTPase~HAD
Aspergillus kawachii	PF07814 PF00071	WAPL~Ras
Aspergillus kawachii	PF07819 PF13374	PGAP1~TPR_10
Aspergillus kawachii	PF08240 PF00107 PF01212	ADH_N~ADH_zinc_N~Beta_elim_lyase
Aspergillus kawachii	PF08493 PF00172	AflR~Zn_clus
Aspergillus kawachii	PF08658 PF08658 PF00176 PF00271	Rad54_N~Rad54_N~SNF2_N~Helicase_C
Aspergillus kawachii	PF09532 PF03853 PF04564 PF00160	FDF~YjeF_N~U-box~Pro_isomerase
Aspergillus kawachii	PF09995 PF06100	DUF2236~Strep_67kDa_ant
Aspergillus kawachii	PF10361 PF12572	DUF2434~DUF3752
Aspergillus kawachii	PF10433 PF03178 PF00076 PF00076	MMS1_N~CPSF_A~RRM_1~RRM_1
Aspergillus kawachii	PF12138 PF15474	Spherulin4~MU117
Aspergillus kawachii	PF12449 PF04934	DUF3684~Med6
Aspergillus kawachii	PF12796 PF12796 PF12796 PF12796 PF12796 PF13637 PF12796 PF12796 PF13637 PF12796	Ank_2~Ank_2~Ank_2~Ank_2~Ank_2~Ank_4~Ank_2~Ank_2~Ank_4~Ank_2
Aspergillus kawachii	PF12796 PF12796 PF13857 PF12796 PF12796 PF12796 PF12796 PF12796 PF12796 PF12796	Ank_2~Ank_2~Ank_5~Ank_2~Ank_2~Ank_2~Ank_2~Ank_2~Ank_2~Ank_2
Aspergillus kawachii	PF12796 PF13637 PF12796 PF13857 PF12796 PF12796 PF12796	Ank_2~Ank_4~Ank_2~Ank_5~Ank_2~Ank_2~Ank_2
Aspergillus kawachii	PF12796 PF13857 PF12796 PF12796 PF01544	Ank_2~Ank_5~Ank_2~Ank_2~CorA
Aspergillus kawachii	PF12874 PF13912	zf-met~zf-C2H2_6
Aspergillus kawachii	PF12937 PF12796 PF00023 PF12796	F-box-like~Ank_2~Ank~Ank_2
Aspergillus kawachii	PF12998 PF00628 PF01636	ING~PHD~APH
Aspergillus kawachii	PF13191 PF07719 PF13181	AAA_16~TPR_2~TPR_8
Aspergillus kawachii	PF13191 PF12796 PF12796 PF12796 PF12796 PF12796 PF12796 PF12796 PF12796 PF12796 PF12796 PF00023 PF12796 PF12796	AAA_16~Ank_2~Ank_2~Ank_2~Ank_2~Ank_2~Ank_2~Ank_2~Ank_2~Ank_2~Ank_2~Ank~Ank_2~Ank_2
Aspergillus kawachii	PF13347 PF00999	MFS_2~Na_H_Exchanger
Aspergillus kawachii	PF13419 PF13460	HAD_2~NAD_binding_10
Aspergillus kawachii	PF13450 PF00743 PF00743 PF07690	NAD_binding_8~FMO-like~FMO-like~MFS_1
Aspergillus kawachii	PF13600	DUF4140
Aspergillus kawachii	PF13738 PF00687	Pyr_redox_3~Ribosomal_L1
Aspergillus kawachii	PF13847 PF03358	Methyltransf_31~FMN_red
Aspergillus kawachii	PF13857 PF13857 PF12796 PF12796	Ank_5~Ank_5~Ank_2~Ank_2
Aspergillus kawachii	PF14420 PF13637 PF12796	Clr5~Ank_4~Ank_2
Aspergillus kawachii	PF14570 PF14570 PF00076	zf-RING_4~zf-RING_4~RRM_1
Aspergillus kawachii	PF14765 PF00550 PF08242	PS-DH~PP-binding~Methyltransf_12
Aspergillus kawachii	PF14765 PF08241 PF08659 PF00550	PS-DH~Methyltransf_11~KR~PP-binding
Aspergillus kawachii	PF14765 PF08242 PF08659 PF00550	PS-DH~Methyltransf_12~KR~PP-binding
Aspergillus kawachii	PF14765 PF13602 PF08659 PF00550	PS-DH~ADH_zinc_N_2~KR~PP-binding
Aspergillus niger	PF00067 PF00258 PF00667 PF00667 PF00175	p450~Flavodoxin_1~FAD_binding_1~FAD_binding_1~NAD_binding_1
Aspergillus niger	PF00069 PF00153 PF00153 PF00153 PF00400 PF00400 PF00400 PF11816	Pkinase~Mito_carr~Mito_carr~Mito_carr~WD40~WD40~WD40~DUF3337
Aspergillus niger	PF00069 PF00172 PF04082	Pkinase~Zn_clus~Fungal_trans
Aspergillus niger	PF00069 PF12796 PF13637 PF12796 PF12796	Pkinase~Ank_2~Ank_4~Ank_2~Ank_2
Aspergillus niger	PF00076 PF10443 PF00067	RRM_1~RNA12~p450
Aspergillus niger	PF00083 PF00083 PF00076 PF14259	Sugar_tr~Sugar_tr~RRM_1~RRM_6
Aspergillus niger	PF00083 PF00459	Sugar_tr~Inositol_P
Aspergillus niger	PF00098 PF00098 PF14392 PF00098 PF00098 PF00098 PF00098 PF00098 PF00098 PF00098	zf-CCHC~zf-CCHC~zf-CCHC_4~zf-CCHC~zf-CCHC~zf-CCHC~zf-CCHC~zf-CCHC~zf-CCHC~zf-CCHC
Aspergillus niger	PF00106 PF01490	adh_short~Aa_trans
Aspergillus niger	PF00106 PF03452	adh_short~Anp1
Aspergillus niger	PF00109 PF02801 PF00698 PF14765 PF08242 PF08659 PF00550 PF00668 PF13745 PF00501	ketoacyl-synt~Ketoacyl-synt_C~Acyl_transf_1~PS-DH~Methyltransf_12~KR~PP-binding~Condensation~HxxPF_rpt~AMP-binding
Aspergillus niger	PF00109 PF02801 PF00698 PF14765 PF08242 PF08659 PF00668 PF13745 PF00501	ketoacyl-synt~Ketoacyl-synt_C~Acyl_transf_1~PS-DH~Methyltransf_12~KR~Condensation~HxxPF_rpt~AMP-binding
Aspergillus niger	PF00109 PF02801 PF00698 PF14765 PF08659 PF00550 PF00668 PF00501 PF00550 PF07993	ketoacyl-synt~Ketoacyl-synt_C~Acyl_transf_1~PS-DH~KR~PP-binding~Condensation~AMP-binding~PP-binding~NAD_binding_4
Aspergillus niger	PF00109 PF02801 PF00698 PF14765 PF14765 PF08242 PF08240 PF00107 PF08659 PF00550	ketoacyl-synt~Ketoacyl-synt_C~Acyl_transf_1~PS-DH~PS-DH~Methyltransf_12~ADH_N~ADH_zinc_N~KR~PP-binding
Aspergillus niger	PF00133 PF00133 PF08264 PF04427	tRNA-synt_1~tRNA-synt_1~Anticodon_1~Brix
Aspergillus niger	PF00135 PF03372	COesterase~Exo_endo_phos
Aspergillus niger	PF00141 PF00226 PF05207	peroxidase~DnaJ~zf-CSL
Aspergillus niger	PF00153 PF00153 PF00153 PF00097	Mito_carr~Mito_carr~Mito_carr~zf-C3HC4
Aspergillus niger	PF00172 PF11951 PF00909	Zn_clus~Fungal_trans_2~Ammonium_transp
Aspergillus niger	PF00179 PF01265	UQ_con~Cyto_heme_lyase
Aspergillus niger	PF00226 PF00684 PF01556 PF03097 PF13949	DnaJ~DnaJ_CXXCXGXG~CTDII~BRO1~ALIX_LYPXL_bnd
Aspergillus niger	PF00226 PF03332	DnaJ~PMM
Aspergillus niger	PF00254 PF00069 PF00069	FKBP_C~Pkinase~Pkinase
Aspergillus niger	PF00289 PF02786 PF02785 PF03372	CPSase_L_chain~CPSase_L_D2~Biotin_carb_C~Exo_endo_phos
Aspergillus niger	PF00289 PF02786 PF02787 PF00289	CPSase_L_chain~CPSase_L_D2~CPSase_L_D3~CPSase_L_chain
Aspergillus niger	PF00300 PF00149 PF02872	His_Phos_1~Metallophos~5_nucleotid_C
Aspergillus niger	PF00310 PF00156 PF00730	GATase_2~Pribosyltran~HhH-GPD
Aspergillus niger	PF00349 PF00349 PF03727 PF03727	Hexokinase_1~Hexokinase_1~Hexokinase_2~Hexokinase_2
Aspergillus niger	PF00400 PF00400 PF00400 PF00400 PF00400 PF00400 PF13515 PF12767	WD40~WD40~WD40~WD40~WD40~WD40~FUSC_2~SAGA-Tad1
Aspergillus niger	PF00400 PF00400 PF00400 PF09453	WD40~WD40~WD40~HIRA_B
Aspergillus niger	PF00400 PF07676 PF00400	WD40~PD40~WD40
Aspergillus niger	PF00447 PF00447 PF00072	HSF_DNA-bind~HSF_DNA-bind~Response_reg
Aspergillus niger	PF00454 PF08797 PF00176 PF00271	PI3_PI4_kinase~HIRAN~SNF2_N~Helicase_C
Aspergillus niger	PF00464 PF03476 PF03473 PF01734	SHMT~MOSC_N~MOSC~Patatin
Aspergillus niger	PF00501 PF00501 PF00550 PF00668 PF00668 PF00501 PF00550 PF00668	AMP-binding~AMP-binding~PP-binding~Condensation~Condensation~AMP-binding~PP-binding~Condensation
Aspergillus niger	PF00501 PF00550 PF00668 PF00501 PF00501 PF00550 PF07993	AMP-binding~PP-binding~Condensation~AMP-binding~AMP-binding~PP-binding~NAD_binding_4
Aspergillus niger	PF00501 PF00550 PF00668 PF00501 PF13193 PF00550	AMP-binding~PP-binding~Condensation~AMP-binding~AMP-binding_C~PP-binding
Aspergillus niger	PF00501 PF00550 PF00668 PF00501 PF13193 PF00550 PF00668 PF00501 PF00550 PF00668 PF00501 PF13193 PF00550 PF00668 PF00501 PF00550 PF00668	AMP-binding~PP-binding~Condensation~AMP-binding~AMP-binding_C~PP-binding~Condensation~AMP-binding~PP-binding~Condensation~AMP-binding~AMP-binding_C~PP-binding~Condensation~AMP-binding~PP-binding~Condensation
Aspergillus niger	PF00501 PF00550 PF00668 PF00668 PF00501 PF00550 PF00668 PF00501 PF13193 PF00550 PF00668 PF00501 PF13193 PF00550	AMP-binding~PP-binding~Condensation~Condensation~AMP-binding~PP-binding~Condensation~AMP-binding~AMP-binding_C~PP-binding~Condensation~AMP-binding~AMP-binding_C~PP-binding
Aspergillus niger	PF00501 PF00550 PF00668 PF13745 PF00501 PF13193 PF00550 PF00668 PF13745 PF00501 PF00501 PF00550 PF00668	AMP-binding~PP-binding~Condensation~HxxPF_rpt~AMP-binding~AMP-binding_C~PP-binding~Condensation~HxxPF_rpt~AMP-binding~AMP-binding~PP-binding~Condensation
Aspergillus niger	PF00501 PF00668 PF00550 PF00501 PF00550 PF00668 PF00668 PF00501 PF00550 PF00668 PF00501 PF00550 PF00668 PF00668 PF00501 PF13193 PF00550 PF00668	AMP-binding~Condensation~PP-binding~AMP-binding~PP-binding~Condensation~Condensation~AMP-binding~PP-binding~Condensation~AMP-binding~PP-binding~Condensation~Condensation~AMP-binding~AMP-binding_C~PP-binding~Condensation
Aspergillus niger	PF00501 PF13193 PF00550 PF00668 PF00501 PF13193 PF00550 PF00668 PF00501 PF00550 PF00668	AMP-binding~AMP-binding_C~PP-binding~Condensation~AMP-binding~AMP-binding_C~PP-binding~Condensation~AMP-binding~PP-binding~Condensation
Aspergillus niger	PF00501 PF13193 PF00550 PF00668 PF00668 PF00501 PF00668 PF00501 PF00550 PF00668 PF00501 PF00550 PF00668 PF00668 PF00550 PF00668 PF00550	AMP-binding~AMP-binding_C~PP-binding~Condensation~Condensation~AMP-binding~Condensation~AMP-binding~PP-binding~Condensation~AMP-binding~PP-binding~Condensation~Condensation~PP-binding~Condensation~PP-binding
Aspergillus niger	PF00501 PF13193 PF00550 PF00668 PF00668 PF00501 PF00668 PF00501 PF00550 PF00668 PF00501 PF00550 PF00668 PF00668 PF00668 PF00550 PF00668	AMP-binding~AMP-binding_C~PP-binding~Condensation~Condensation~AMP-binding~Condensation~AMP-binding~PP-binding~Condensation~AMP-binding~PP-binding~Condensation~Condensation~Condensation~PP-binding~Condensation
Aspergillus niger	PF00501 PF13193 PF00550 PF00668 PF00668 PF00501 PF13193 PF00550 PF00668 PF00501 PF13193 PF00550 PF00668 PF00501 PF13193 PF00550 PF00668 PF00668	AMP-binding~AMP-binding_C~PP-binding~Condensation~Condensation~AMP-binding~AMP-binding_C~PP-binding~Condensation~AMP-binding~AMP-binding_C~PP-binding~Condensation~AMP-binding~AMP-binding_C~PP-binding~Condensation~Condensation
Aspergillus niger	PF00515 PF13181 PF00515 PF00515	TPR_1~TPR_8~TPR_1~TPR_1
Aspergillus niger	PF00550 PF08242 PF00975	PP-binding~Methyltransf_12~Thioesterase
Aspergillus niger	PF00561 PF01663	Abhydrolase_1~Phosphodiest
Aspergillus niger	PF00566 PF04515	RabGAP-TBC~Choline_transpo
Aspergillus niger	PF00569 PF13499 PF13405	ZZ~EF-hand_7~EF-hand_6
Aspergillus niger	PF00613 PF00454 PF00454	PI3Ka~PI3_PI4_kinase~PI3_PI4_kinase
Aspergillus niger	PF00621 PF03114 PF02902	RhoGEF~BAR~Peptidase_C48
Aspergillus niger	PF00646 PF13092	F-box~CENP-L
Aspergillus niger	PF00665 PF07727 PF06985	rve~RVT_2~HET
Aspergillus niger	PF00668 PF00550	Condensation~PP-binding
Aspergillus niger	PF00668 PF13745 PF00501 PF13193 PF00550 PF00668	Condensation~HxxPF_rpt~AMP-binding~AMP-binding_C~PP-binding~Condensation
Aspergillus niger	PF00682 PF02487 PF07859 PF07859	HMGL-like~CLN3~Abhydrolase_3~Abhydrolase_3
Aspergillus niger	PF00735 PF00735 PF00735 PF00191	Septin~Septin~Septin~Annexin
Aspergillus niger	PF00806 PF00806 PF00806 PF00806 PF00806 PF00806 PF13191 PF14630	PUF~PUF~PUF~PUF~PUF~PUF~AAA_16~ORC5_C
Aspergillus niger	PF00848 PF00355 PF00848	Ring_hydroxyl_A~Rieske~Ring_hydroxyl_A
Aspergillus niger	PF00931 PF00515 PF13424 PF13424	NB-ARC~TPR_1~TPR_12~TPR_12
Aspergillus niger	PF00931 PF13424 PF13424 PF13424 PF13374 PF07719 PF13424 PF13424 PF13424	NB-ARC~TPR_12~TPR_12~TPR_12~TPR_10~TPR_2~TPR_12~TPR_12~TPR_12
Aspergillus niger	PF01035 PF12796 PF12796 PF12796 PF12796 PF12796 PF12796 PF12796 PF12796 PF12796 PF12796 PF12796	DNA_binding_1~Ank_2~Ank_2~Ank_2~Ank_2~Ank_2~Ank_2~Ank_2~Ank_2~Ank_2~Ank_2~Ank_2
Aspergillus niger	PF01040 PF11951	UbiA~Fungal_trans_2
Aspergillus niger	PF01042 PF01593 PF01593	Ribonuc_L-PSP~Amino_oxidase~Amino_oxidase
Aspergillus niger	PF01048 PF00400 PF00400 PF00400 PF00400 PF00400	PNP_UDP_1~WD40~WD40~WD40~WD40~WD40
Aspergillus niger	PF01048 PF00931 PF00515	PNP_UDP_1~NB-ARC~TPR_1
Aspergillus niger	PF01048 PF00931 PF00515 PF13424 PF13424	PNP_UDP_1~NB-ARC~TPR_1~TPR_12~TPR_12
Aspergillus niger	PF01048 PF00931 PF13374 PF07719	PNP_UDP_1~NB-ARC~TPR_10~TPR_2
Aspergillus niger	PF01048 PF00931 PF13374 PF07719 PF13374	PNP_UDP_1~NB-ARC~TPR_10~TPR_2~TPR_10
Aspergillus niger	PF01048 PF00931 PF13374 PF13176 PF13424 PF13424 PF13424 PF13424 PF13424 PF13424 PF13424 PF13424 PF13374	PNP_UDP_1~NB-ARC~TPR_10~TPR_7~TPR_12~TPR_12~TPR_12~TPR_12~TPR_12~TPR_12~TPR_12~TPR_12~TPR_10
Aspergillus niger	PF01048 PF00931 PF13424 PF13424 PF13424 PF13414 PF13424 PF13424 PF13374 PF13374	PNP_UDP_1~NB-ARC~TPR_12~TPR_12~TPR_12~TPR_11~TPR_12~TPR_12~TPR_10~TPR_10
Aspergillus niger	PF01048 PF05729 PF12796 PF12796 PF12796 PF13606	PNP_UDP_1~NACHT~Ank_2~Ank_2~Ank_2~Ank_3
Aspergillus niger	PF01048 PF05729 PF12796 PF12796 PF12796 PF13637 PF00023	PNP_UDP_1~NACHT~Ank_2~Ank_2~Ank_2~Ank_4~Ank
Aspergillus niger	PF01048 PF12796 PF12796 PF12796 PF12796 PF12796 PF12796 PF12796 PF12796 PF12796 PF12796 PF12796	PNP_UDP_1~Ank_2~Ank_2~Ank_2~Ank_2~Ank_2~Ank_2~Ank_2~Ank_2~Ank_2~Ank_2~Ank_2
Aspergillus niger	PF01048 PF13191 PF00400 PF00400	PNP_UDP_1~AAA_16~WD40~WD40
Aspergillus niger	PF01063 PF04707	Aminotran_4~PRELI
Aspergillus niger	PF01212 PF04082	Beta_elim_lyase~Fungal_trans
Aspergillus niger	PF01267 PF05648	F-actin_cap_A~PEX11
Aspergillus niger	PF01321 PF00557 PF04048	Creatinase_N~Peptidase_M24~Sec8_exocyst
Aspergillus niger	PF01399 PF08375 PF00348	PCI~Rpn3_C~polyprenyl_synt
Aspergillus niger	PF01494 PF07110	FAD_binding_3~EthD
Aspergillus niger	PF01553 PF07719 PF07719 PF00515 PF13414	Acyltransferase~TPR_2~TPR_2~TPR_1~TPR_11
Aspergillus niger	PF01591 PF00300 PF00780 PF10366 PF00637 PF10367 PF08539	6PF2K~His_Phos_1~CNH~Vps39_1~Clathrin~Vps39_2~HbrB
Aspergillus niger	PF01593 PF01494	Amino_oxidase~FAD_binding_3
Aspergillus niger	PF01624 PF05188 PF05192 PF05190 PF00488 PF05024 PF05024	MutS_I~MutS_II~MutS_III~MutS_IV~MutS_V~Gpi1~Gpi1
Aspergillus niger	PF01694 PF01529	Rhomboid~zf-DHHC
Aspergillus niger	PF01734 PF05653	Patatin~Mg_trans_NIPA
Aspergillus niger	PF01755 PF03151	Glyco_transf_25~TPT
Aspergillus niger	PF01922 PF00172 PF04082	SRP19~Zn_clus~Fungal_trans
Aspergillus niger	PF02037 PF14324 PF02891 PF04051	SAP~PINIT~zf-MIZ~TRAPP
Aspergillus niger	PF02038	ATP1G1_PLM_MAT8
Aspergillus niger	PF02463 PF00270 PF00271	SMC_N~DEAD~Helicase_C
Aspergillus niger	PF02636 PF01425 PF01425	Methyltransf_28~Amidase~Amidase
Aspergillus niger	PF02666 PF11905	PS_Dcarbxylase~DUF3425
Aspergillus niger	PF02798 PF00043 PF01019	GST_N~GST_C~G_glu_transpept
Aspergillus niger	PF02898 PF02898 PF00258	NO_synthase~NO_synthase~Flavodoxin_1
Aspergillus niger	PF02935 PF04762 PF04762	COX7C~IKI3~IKI3
Aspergillus niger	PF03031 PF13516 PF12799 PF12799	NIF~LRR_6~LRR_4~LRR_4
Aspergillus niger	PF03105 PF03105 PF09359 PF02656 PF01323	SPX~SPX~VTC~DUF202~DSBA
Aspergillus niger	PF03358 PF01593	FMN_red~Amino_oxidase
Aspergillus niger	PF03446 PF00393 PF01048	NAD_binding_2~6PGD~PNP_UDP_1
Aspergillus niger	PF03810 PF04510 PF13513	IBN_N~DUF577~HEAT_EZ
Aspergillus niger	PF03908 PF00004 PF08542	Sec20~AAA~Rep_fac_C
Aspergillus niger	PF04072 PF13418 PF13854 PF13621	LCM~Kelch_4~Kelch_5~Cupin_8
Aspergillus niger	PF04082 PF00389 PF02826 PF00083	Fungal_trans~2-Hacid_dh~2-Hacid_dh_C~Sugar_tr
Aspergillus niger	PF04082 PF03364	Fungal_trans~Polyketide_cyc
Aspergillus niger	PF04252 PF00450	RNA_Me_trans~Peptidase_S10
Aspergillus niger	PF04607 PF02026	RelA_SpoT~RyR
Aspergillus niger	PF04900 PF01266	Fcf1~DAO
Aspergillus niger	PF04991 PF00172 PF04082	LicD~Zn_clus~Fungal_trans
Aspergillus niger	PF05222 PF01262 PF00443	AlaDh_PNT_N~AlaDh_PNT_C~UCH
Aspergillus niger	PF05225 PF03184 PF06465	HTH_psq~DDE_1~DUF1087
Aspergillus niger	PF05592 PF02431	Bac_rhamnosid~Chalcone
Aspergillus niger	PF05593 PF05593 PF05593	RHS_repeat~RHS_repeat~RHS_repeat
Aspergillus niger	PF05729 PF00023 PF12796 PF12796 PF12796 PF12796	NACHT~Ank~Ank_2~Ank_2~Ank_2~Ank_2
Aspergillus niger	PF05729 PF12796 PF12796 PF12796 PF13637 PF12796 PF12796 PF12796 PF12796 PF12796	NACHT~Ank_2~Ank_2~Ank_2~Ank_4~Ank_2~Ank_2~Ank_2~Ank_2~Ank_2
Aspergillus niger	PF05729 PF13374 PF13374 PF13374 PF13374	NACHT~TPR_10~TPR_10~TPR_10~TPR_10
Aspergillus niger	PF05833 PF05670 PF11923 PF01300 PF03481	FbpA~DUF814~DUF3441~Sua5_yciO_yrdC~SUA5
Aspergillus niger	PF06398 PF00664 PF00005 PF00664 PF00005	Pex24p~ABC_membrane~ABC_tran~ABC_membrane~ABC_tran
Aspergillus niger	PF06465	DUF1087
Aspergillus niger	PF06472 PF00005 PF10383	ABC_membrane_2~ABC_tran~Clr2
Aspergillus niger	PF06609 PF07690	TRI12~MFS_1
Aspergillus niger	PF06733 PF06733 PF13307	DEAD_2~DEAD_2~Helicase_C_2
Aspergillus niger	PF06733 PF13307 PF00828	DEAD_2~Helicase_C_2~Ribosomal_L18e
Aspergillus niger	PF06966 PF05368	DUF1295~NmrA
Aspergillus niger	PF06985 PF12796 PF12796 PF13857 PF12796 PF12796 PF12796 PF12796 PF00023 PF12796 PF12796	HET~Ank_2~Ank_2~Ank_5~Ank_2~Ank_2~Ank_2~Ank_2~Ank~Ank_2~Ank_2
Aspergillus niger	PF06985 PF12796 PF13637 PF12796 PF12796 PF12796	HET~Ank_2~Ank_4~Ank_2~Ank_2~Ank_2
Aspergillus niger	PF07110 PF00069	EthD~Pkinase
Aspergillus niger	PF07110 PF07110	EthD~EthD
Aspergillus niger	PF07247 PF07247	AATase~AATase
Aspergillus niger	PF07690 PF00096 PF00096 PF04082	MFS_1~zf-C2H2~zf-C2H2~Fungal_trans
Aspergillus niger	PF07690 PF02541	MFS_1~Ppx-GppA
Aspergillus niger	PF07719 PF04082	TPR_2~Fungal_trans
Aspergillus niger	PF07719 PF13371 PF02146 PF01170	TPR_2~TPR_9~SIR2~UPF0020
Aspergillus niger	PF07876 PF04082	Dabb~Fungal_trans
Aspergillus niger	PF07883 PF04082	Cupin_2~Fungal_trans
Aspergillus niger	PF07992 PF07992 PF02852	Pyr_redox_2~Pyr_redox_2~Pyr_redox_dim
Aspergillus niger	PF08226 PF12763 PF12763 PF02205	DUF1720~EF-hand_4~EF-hand_4~WH2
Aspergillus niger	PF08240 PF13602 PF00107	ADH_N~ADH_zinc_N_2~ADH_zinc_N
Aspergillus niger	PF08242 PF08240 PF00107 PF08659	Methyltransf_12~ADH_N~ADH_zinc_N~KR
Aspergillus niger	PF08285 PF08285	DPM3~DPM3
Aspergillus niger	PF08312 PF08312	cwf21~cwf21
Aspergillus niger	PF08633 PF13875	Rox3~DUF4202
Aspergillus niger	PF08760 PF10360	DUF1793~DUF2433
Aspergillus niger	PF08867	FRG
Aspergillus niger	PF09447 PF09696	Cnl2_NKP2~Ctf8
Aspergillus niger	PF09791 PF01326 PF01326 PF00391	Oxidored-like~PPDK_N~PPDK_N~PEP-utilizers
Aspergillus niger	PF09791 PF01326 PF01326 PF00391 PF02896	Oxidored-like~PPDK_N~PPDK_N~PEP-utilizers~PEP-utilizers_C
Aspergillus niger	PF09995 PF06100 PF06100 PF06100	DUF2236~Strep_67kDa_ant~Strep_67kDa_ant~Strep_67kDa_ant
Aspergillus niger	PF11471	Sugarporin_N
Aspergillus niger	PF11744 PF13515	ALMT~FUSC_2
Aspergillus niger	PF11951 PF01019	Fungal_trans_2~G_glu_transpept
Aspergillus niger	PF12138 PF00041	Spherulin4~fn3
Aspergillus niger	PF12254 PF03104 PF00136 PF08996 PF08543 PF03070	DNA_pol_alpha_N~DNA_pol_B_exo1~DNA_pol_B~zf-DNA_Pol~Phos_pyr_kin~TENA_THI-4
Aspergillus niger	PF12738 PF05406	PTCB-BRCT~WGR
Aspergillus niger	PF12756 PF12756 PF12874 PF12874 PF12171 PF12874	zf-C2H2_2~zf-C2H2_2~zf-met~zf-met~zf-C2H2_jaz~zf-met
Aspergillus niger	PF12770 PF00656	CHAT~Peptidase_C14
Aspergillus niger	PF12796 PF00023 PF00023 PF12796 PF12796	Ank_2~Ank~Ank~Ank_2~Ank_2
Aspergillus niger	PF12796 PF12796 PF12796 PF12796 PF00023 PF13637 PF12796 PF12796 PF12796 PF12796	Ank_2~Ank_2~Ank_2~Ank_2~Ank~Ank_4~Ank_2~Ank_2~Ank_2~Ank_2
Aspergillus niger	PF12796 PF12796 PF12796 PF12796 PF12796 PF12796 PF12796 PF12796 PF12796 PF12796 PF12796 PF12796 PF12796	Ank_2~Ank_2~Ank_2~Ank_2~Ank_2~Ank_2~Ank_2~Ank_2~Ank_2~Ank_2~Ank_2~Ank_2~Ank_2
Aspergillus niger	PF12828 PF00787 PF12825 PF06839 PF02475 PF03874	PXB~PX~DUF3818~zf-GRF~Met_10~RNA_pol_Rpb4
Aspergillus niger	PF12874 PF12874 PF12171	zf-met~zf-met~zf-C2H2_jaz
Aspergillus niger	PF12895 PF00515 PF00515 PF00515 PF13414 PF07719 PF13414	Apc3~TPR_1~TPR_1~TPR_1~TPR_11~TPR_2~TPR_11
Aspergillus niger	PF13041 PF14551 PF00493	PPR_2~MCM_N~MCM
Aspergillus niger	PF13191 PF00400 PF00400 PF00400 PF00400	AAA_16~WD40~WD40~WD40~WD40
Aspergillus niger	PF13243 PF13243	Prenyltrans_1~Prenyltrans_1
Aspergillus niger	PF13249 PF04969 PF05002	Prenyltrans_2~CS~SGS
Aspergillus niger	PF13374 PF13374 PF13374 PF13374 PF13374 PF07719	TPR_10~TPR_10~TPR_10~TPR_10~TPR_10~TPR_2
Aspergillus niger	PF13401 PF13374	AAA_22~TPR_10
Aspergillus niger	PF13414 PF13414 PF13414 PF07719 PF13414 PF00515	TPR_11~TPR_11~TPR_11~TPR_2~TPR_11~TPR_1
Aspergillus niger	PF13414 PF13424 PF13414 PF00515	TPR_11~TPR_12~TPR_11~TPR_1
Aspergillus niger	PF13419 PF13561	HAD_2~adh_short_C2
Aspergillus niger	PF13424 PF13174 PF13371	TPR_12~TPR_6~TPR_9
Aspergillus niger	PF13424 PF13424 PF13424 PF12770	TPR_12~TPR_12~TPR_12~CHAT
Aspergillus niger	PF13424 PF13424 PF13424 PF13424 PF13374 PF13374 PF01535	TPR_12~TPR_12~TPR_12~TPR_12~TPR_10~TPR_10~PPR
Aspergillus niger	PF13463 PF00891	HTH_27~Methyltransf_2
Aspergillus niger	PF13469 PF13419	Sulfotransfer_3~HAD_2
Aspergillus niger	PF13520 PF01425	AA_permease_2~Amidase
Aspergillus niger	PF13534	Fer4_17
Aspergillus niger	PF13639 PF00551	zf-RING_2~Formyl_trans_N
Aspergillus niger	PF13676	TIR_2
Aspergillus niger	PF13826 PF00172 PF11951	DUF4188~Zn_clus~Fungal_trans_2
Aspergillus niger	PF13831 PF13771	PHD_2~zf-HC5HC2H
Aspergillus niger	PF13854 PF13415 PF13418 PF00651	Kelch_5~Kelch_3~Kelch_4~BTB
Aspergillus niger	PF13857 PF12796 PF13857	Ank_5~Ank_2~Ank_5
Aspergillus niger	PF13912 PF04082	zf-C2H2_6~Fungal_trans
Aspergillus niger	PF14226 PF03171 PF07690	DIOX_N~2OG-FeII_Oxy~MFS_1
Aspergillus niger	PF14420 PF12796 PF12796 PF00023 PF12796 PF12796 PF12796 PF12796	Clr5~Ank_2~Ank_2~Ank~Ank_2~Ank_2~Ank_2~Ank_2
Aspergillus niger	PF14420 PF12796 PF12796 PF13637 PF12796	Clr5~Ank_2~Ank_2~Ank_4~Ank_2
Aspergillus niger	PF14555 PF08059 PF00789 PF10609	UBA_4~SEP~UBX~ParA
Aspergillus niger	PF14612 PF14382	Ino80_Iec3~ECR1_N
Aspergillus niger	PF14735 PF05207	HAUS4~zf-CSL
Aspergillus niger	PF14845 PF00728 PF00728	Glycohydro_20b2~Glyco_hydro_20~Glyco_hydro_20
Aspergillus oryzae	PF00067 PF00221	p450~Lyase_aromatic
Aspergillus oryzae	PF00083 PF00815	Sugar_tr~Histidinol_dh
Aspergillus oryzae	PF00106 PF00109 PF02801 PF01648	adh_short~ketoacyl-synt~Ketoacyl-synt_C~ACPS
Aspergillus oryzae	PF00109 PF00109 PF02801 PF00698 PF14765 PF08242 PF08240 PF08659 PF00550	ketoacyl-synt~ketoacyl-synt~Ketoacyl-synt_C~Acyl_transf_1~PS-DH~Methyltransf_12~ADH_N~KR~PP-binding
Aspergillus oryzae	PF00128 PF02324	Alpha-amylase~Glyco_hydro_70
Aspergillus oryzae	PF00172 PF04082 PF00797	Zn_clus~Fungal_trans~Acetyltransf_2
Aspergillus oryzae	PF00172 PF04082 PF02538	Zn_clus~Fungal_trans~Hydantoinase_B
Aspergillus oryzae	PF00172 PF13649	Zn_clus~Methyltransf_25
Aspergillus oryzae	PF00195	Chal_sti_synt_N
Aspergillus oryzae	PF00264 PF08925	Tyrosinase~DUF1907
Aspergillus oryzae	PF00270 PF00076	DEAD~RRM_1
Aspergillus oryzae	PF00275 PF00275 PF01494	EPSP_synthase~EPSP_synthase~FAD_binding_3
Aspergillus oryzae	PF00291 PF00291 PF01042	PALP~PALP~Ribonuc_L-PSP
Aspergillus oryzae	PF00487 PF00173 PF06110	FA_desaturase~Cyt-b5~DUF953
Aspergillus oryzae	PF00501 PF00550 PF00668 PF00501 PF00550 PF00668 PF00501 PF00550	AMP-binding~PP-binding~Condensation~AMP-binding~PP-binding~Condensation~AMP-binding~PP-binding
Aspergillus oryzae	PF00501 PF00550 PF00668 PF00501 PF00550 PF00668 PF00501 PF00550 PF00668 PF00668 PF00550 PF00668 PF00501 PF00550 PF00668 PF00501 PF00550 PF00668	AMP-binding~PP-binding~Condensation~AMP-binding~PP-binding~Condensation~AMP-binding~PP-binding~Condensation~Condensation~PP-binding~Condensation~AMP-binding~PP-binding~Condensation~AMP-binding~PP-binding~Condensation
Aspergillus oryzae	PF00515 PF13181 PF07719 PF13174 PF00515	TPR_1~TPR_8~TPR_2~TPR_6~TPR_1
Aspergillus oryzae	PF00550 PF07993 PF13671	PP-binding~NAD_binding_4~AAA_33
Aspergillus oryzae	PF00560 PF13855 PF12799 PF13516 PF12799 PF00560	LRR_1~LRR_8~LRR_4~LRR_6~LRR_4~LRR_1
Aspergillus oryzae	PF00596 PF07690	Aldolase_II~MFS_1
Aspergillus oryzae	PF00668 PF00501 PF13193 PF00550 PF00668 PF13745 PF00501 PF00550 PF00668 PF00501 PF13193 PF00550 PF00975	Condensation~AMP-binding~AMP-binding_C~PP-binding~Condensation~HxxPF_rpt~AMP-binding~PP-binding~Condensation~AMP-binding~AMP-binding_C~PP-binding~Thioesterase
Aspergillus oryzae	PF00704 PF06131 PF06131	Glyco_hydro_18~DUF963~DUF963
Aspergillus oryzae	PF00732 PF00400 PF00400 PF00400 PF00400 PF00400 PF00400	GMC_oxred_N~WD40~WD40~WD40~WD40~WD40~WD40
Aspergillus oryzae	PF00750 PF00750 PF05746 PF05746	tRNA-synt_1d~tRNA-synt_1d~DALR_1~DALR_1
Aspergillus oryzae	PF01048 PF00931 PF13374 PF13424 PF13424 PF13424 PF13424 PF13424 PF13374	PNP_UDP_1~NB-ARC~TPR_10~TPR_12~TPR_12~TPR_12~TPR_12~TPR_12~TPR_10
Aspergillus oryzae	PF01048 PF05729 PF12796 PF12796 PF12796 PF12796 PF12796 PF12796 PF12796 PF12796 PF12796 PF12796	PNP_UDP_1~NACHT~Ank_2~Ank_2~Ank_2~Ank_2~Ank_2~Ank_2~Ank_2~Ank_2~Ank_2~Ank_2
Aspergillus oryzae	PF01048 PF05729 PF12796 PF12796 PF12796 PF12796 PF12796 PF12796 PF13857 PF13857 PF12796 PF12796 PF12796	PNP_UDP_1~NACHT~Ank_2~Ank_2~Ank_2~Ank_2~Ank_2~Ank_2~Ank_5~Ank_5~Ank_2~Ank_2~Ank_2
Aspergillus oryzae	PF01048 PF10544	PNP_UDP_1~T5orf172
Aspergillus oryzae	PF01048 PF13191 PF12796 PF12796 PF12796 PF12796 PF12796	PNP_UDP_1~AAA_16~Ank_2~Ank_2~Ank_2~Ank_2~Ank_2
Aspergillus oryzae	PF01128 PF02542	IspD~YgbB
Aspergillus oryzae	PF01285 PF01285	TEA~TEA
Aspergillus oryzae	PF01596 PF10042	Methyltransf_3~DUF2278
Aspergillus oryzae	PF01794 PF08244	Ferric_reduct~Glyco_hydro_32C
Aspergillus oryzae	PF02423 PF04082	OCD_Mu_crystall~Fungal_trans
Aspergillus oryzae	PF02781 PF13347	G6PD_C~MFS_2
Aspergillus oryzae	PF02801 PF08313	Ketoacyl-synt_C~SCA7
Aspergillus oryzae	PF03062 PF01124	MBOAT~MAPEG
Aspergillus oryzae	PF03105 PF00023 PF13606 PF12796	SPX~Ank~Ank_3~Ank_2
Aspergillus oryzae	PF03171 PF01565 PF08031	2OG-FeII_Oxy~FAD_binding_4~BBE
Aspergillus oryzae	PF03404 PF00970 PF00175	Mo-co_dimer~FAD_binding_6~NAD_binding_1
Aspergillus oryzae	PF03442	CBM_X2
Aspergillus oryzae	PF03664 PF03664	Glyco_hydro_62~Glyco_hydro_62
Aspergillus oryzae	PF03959 PF01494	FSH1~FAD_binding_3
Aspergillus oryzae	PF04082 PF00975	Fungal_trans~Thioesterase
Aspergillus oryzae	PF04183	IucA_IucC
Aspergillus oryzae	PF05162 PF06870 PF06870	Ribosomal_L41~RNA_pol_I_A49~RNA_pol_I_A49
Aspergillus oryzae	PF05368 PF00724	NmrA~Oxidored_FMN
Aspergillus oryzae	PF05724 PF04366	TPMT~DUF500
Aspergillus oryzae	PF05729 PF00023 PF12796 PF12796 PF13637 PF12796 PF13637 PF12796 PF12796 PF12796	NACHT~Ank~Ank_2~Ank_2~Ank_4~Ank_2~Ank_4~Ank_2~Ank_2~Ank_2
Aspergillus oryzae	PF06985 PF01494	HET~FAD_binding_3
Aspergillus oryzae	PF06985 PF09994 PF09994	HET~DUF2235~DUF2235
Aspergillus oryzae	PF07676 PF07676	PD40~PD40
Aspergillus oryzae	PF08064 PF02259 PF02259 PF00454 PF02260	UME~FAT~FAT~PI3_PI4_kinase~FATC
Aspergillus oryzae	PF08313 PF12796 PF12796	SCA7~Ank_2~Ank_2
Aspergillus oryzae	PF08600	Rsm1
Aspergillus oryzae	PF11709 PF13513 PF11865 PF02259 PF08771 PF00454 PF02260	Mit_ribos_Mrp51~HEAT_EZ~DUF3385~FAT~Rapamycin_bind~PI3_PI4_kinase~FATC
Aspergillus oryzae	PF11799 PF13688 PF00200	IMS_C~Reprolysin_5~Disintegrin
Aspergillus oryzae	PF11951 PF00501 PF13193	Fungal_trans_2~AMP-binding~AMP-binding_C
Aspergillus oryzae	PF12697 PF00955 PF00955	Abhydrolase_6~HCO3_cotransp~HCO3_cotransp
Aspergillus oryzae	PF12769	DUF3814
Aspergillus oryzae	PF12796 PF00023 PF01843	Ank_2~Ank~DIL
Aspergillus oryzae	PF12796 PF12796 PF12796 PF12796 PF00023 PF12796	Ank_2~Ank_2~Ank_2~Ank_2~Ank~Ank_2
Aspergillus oryzae	PF12796 PF12796 PF12796 PF12796 PF12796 PF13637 PF12796 PF12796 PF12796	Ank_2~Ank_2~Ank_2~Ank_2~Ank_2~Ank_4~Ank_2~Ank_2~Ank_2
Aspergillus oryzae	PF12796 PF12796 PF12796 PF13637 PF00023 PF12796	Ank_2~Ank_2~Ank_2~Ank_4~Ank~Ank_2
Aspergillus oryzae	PF12796 PF12796 PF13637 PF12796 PF00023 PF13637 PF12796 PF12796	Ank_2~Ank_2~Ank_4~Ank_2~Ank~Ank_4~Ank_2~Ank_2
Aspergillus oryzae	PF12796 PF12796 PF13637 PF13637 PF12796 PF00023 PF12796 PF00023 PF12796	Ank_2~Ank_2~Ank_4~Ank_4~Ank_2~Ank~Ank_2~Ank~Ank_2
Aspergillus oryzae	PF12937 PF12796 PF12796 PF12796 PF12796 PF12796 PF12796	F-box-like~Ank_2~Ank_2~Ank_2~Ank_2~Ank_2~Ank_2
Aspergillus oryzae	PF13191 PF00400 PF00400 PF00400 PF00400 PF00400 PF00400	AAA_16~WD40~WD40~WD40~WD40~WD40~WD40
Aspergillus oryzae	PF13204	DUF4038
Aspergillus oryzae	PF13353 PF04055 PF01940	Fer4_12~Radical_SAM~DUF92
Aspergillus oryzae	PF13374 PF13374 PF13424 PF13424 PF13424	TPR_10~TPR_10~TPR_12~TPR_12~TPR_12
Aspergillus oryzae	PF13414 PF13414 PF12569	TPR_11~TPR_11~NARP1
Aspergillus oryzae	PF13415 PF13854 PF13418 PF13422	Kelch_3~Kelch_5~Kelch_4~DUF4110
Aspergillus oryzae	PF13424 PF00515 PF13374 PF13424 PF13424 PF13424	TPR_12~TPR_1~TPR_10~TPR_12~TPR_12~TPR_12
Aspergillus oryzae	PF13460 PF10604	NAD_binding_10~Polyketide_cyc2
Aspergillus oryzae	PF13516 PF13855 PF13855	LRR_6~LRR_8~LRR_8
Aspergillus oryzae	PF13561 PF00109 PF02801 PF00026	adh_short_C2~ketoacyl-synt~Ketoacyl-synt_C~Asp
Aspergillus oryzae	PF13563 PF03372	2_5_RNA_ligase2~Exo_endo_phos
Aspergillus oryzae	PF13587 PF01965 PF07510	DJ-1_PfpI_N~DJ-1_PfpI~DUF1524
Aspergillus oryzae	PF13594 PF01979 PF01557	Amidohydro_5~Amidohydro_1~FAA_hydrolase
Aspergillus oryzae	PF13695 PF01693	zf-3CxxC~Cauli_VI
Aspergillus oryzae	PF13833 PF13202 PF00153	EF-hand_8~EF-hand_5~Mito_carr
Aspergillus oryzae	PF14749 PF02770 PF01756 PF05050	Acyl-CoA_ox_N~Acyl-CoA_dh_M~ACOX~Methyltransf_21
Aspergillus oryzae	PF15588 PF06609	Imm7~TRI12
Aspergillus terreus	PF00005 PF01061 PF13302	ABC_tran~ABC2_membrane~Acetyltransf_3
Aspergillus terreus	PF00011 PF00171 PF13561	HSP20~Aldedh~adh_short_C2
Aspergillus terreus	PF00067 PF05773 PF00069 PF00069 PF00069 PF13393	p450~RWD~Pkinase~Pkinase~Pkinase~tRNA-synt_His
Aspergillus terreus	PF00067 PF12697 PF06041 PF05368	p450~Abhydrolase_6~DUF924~NmrA
Aspergillus terreus	PF00069 PF00378	Pkinase~ECH
Aspergillus terreus	PF00069 PF12796 PF12796 PF13857	Pkinase~Ank_2~Ank_2~Ank_5
Aspergillus terreus	PF00069 PF13374 PF13374 PF00168	Pkinase~TPR_10~TPR_10~C2
Aspergillus terreus	PF00082 PF00134	Peptidase_S8~Cyclin_N
Aspergillus terreus	PF00083 PF00083 PF00583	Sugar_tr~Sugar_tr~Acetyltransf_1
Aspergillus terreus	PF00083 PF00083 PF10309	Sugar_tr~Sugar_tr~DUF2414
Aspergillus terreus	PF00083 PF03962	Sugar_tr~Mnd1
Aspergillus terreus	PF00106 PF00240 PF01020	adh_short~ubiquitin~Ribosomal_L40e
Aspergillus terreus	PF00106 PF00724	adh_short~Oxidored_FMN
Aspergillus terreus	PF00107 PF01494	ADH_zinc_N~FAD_binding_3
Aspergillus terreus	PF00109 PF00109 PF02801 PF00698 PF14765 PF08242 PF00107 PF08659 PF00550	ketoacyl-synt~ketoacyl-synt~Ketoacyl-synt_C~Acyl_transf_1~PS-DH~Methyltransf_12~ADH_zinc_N~KR~PP-binding
Aspergillus terreus	PF00109 PF00698 PF14765 PF08659 PF08659	ketoacyl-synt~Acyl_transf_1~PS-DH~KR~KR
Aspergillus terreus	PF00109 PF02801 PF00698 PF14765 PF00107 PF08659 PF00550 PF00668 PF13745	ketoacyl-synt~Ketoacyl-synt_C~Acyl_transf_1~PS-DH~ADH_zinc_N~KR~PP-binding~Condensation~HxxPF_rpt
Aspergillus terreus	PF00117 PF00171	GATase~Aldedh
Aspergillus terreus	PF00133 PF08264 PF04427	tRNA-synt_1~Anticodon_1~Brix
Aspergillus terreus	PF00144 PF00248	Beta-lactamase~Aldo_ket_red
Aspergillus terreus	PF00150 PF01633	Cellulase~Choline_kinase
Aspergillus terreus	PF00155 PF00572	Aminotran_1_2~Ribosomal_L13
Aspergillus terreus	PF00155 PF00891 PF13409 PF00043	Aminotran_1_2~Methyltransf_2~GST_N_2~GST_C
Aspergillus terreus	PF00155 PF04193 PF04193	Aminotran_1_2~PQ-loop~PQ-loop
Aspergillus terreus	PF00171 PF02779	Aldedh~Transket_pyr
Aspergillus terreus	PF00172 PF04082 PF01979	Zn_clus~Fungal_trans~Amidohydro_1
Aspergillus terreus	PF00172 PF04082 PF03060 PF03060	Zn_clus~Fungal_trans~NMO~NMO
Aspergillus terreus	PF00173 PF01070 PF02558 PF08546	Cyt-b5~FMN_dh~ApbA~ApbA_C
Aspergillus terreus	PF00176 PF00271 PF12850	SNF2_N~Helicase_C~Metallophos_2
Aspergillus terreus	PF00226 PF01507	DnaJ~PAPS_reduct
Aspergillus terreus	PF00266 PF00266 PF00170	Aminotran_5~Aminotran_5~bZIP_1
Aspergillus terreus	PF00282 PF01370	Pyridoxal_deC~Epimerase
Aspergillus terreus	PF00324 PF00067	AA_permease~p450
Aspergillus terreus	PF00329 PF09073	Complex1_30kDa~BUD22
Aspergillus terreus	PF00330 PF00694 PF00465	Aconitase~Aconitase_C~Fe-ADH
Aspergillus terreus	PF00338 PF00579 PF00579	Ribosomal_S10~tRNA-synt_1b~tRNA-synt_1b
Aspergillus terreus	PF00350 PF01031 PF02212 PF01794 PF08022 PF08030	Dynamin_N~Dynamin_M~GED~Ferric_reduct~FAD_binding_8~NAD_binding_6
Aspergillus terreus	PF00355 PF07714	Rieske~Pkinase_Tyr
Aspergillus terreus	PF00378 PF01545	ECH~Cation_efflux
Aspergillus terreus	PF00389 PF02826 PF14226 PF03171	2-Hacid_dh~2-Hacid_dh_C~DIOX_N~2OG-FeII_Oxy
Aspergillus terreus	PF00400 PF00400 PF00400 PF00400 PF00400 PF00400 PF13515	WD40~WD40~WD40~WD40~WD40~WD40~FUSC_2
Aspergillus terreus	PF00485 PF00485 PF14681 PF08159	PRK~PRK~UPRTase~NUC153
Aspergillus terreus	PF00501 PF00550 PF00668 PF00501 PF13193 PF00550 PF00668 PF00550	AMP-binding~PP-binding~Condensation~AMP-binding~AMP-binding_C~PP-binding~Condensation~PP-binding
Aspergillus terreus	PF00501 PF00550 PF00668 PF00668 PF00501 PF00668 PF00501 PF00550 PF00668 PF00501 PF13193 PF00550 PF00668 PF00668 PF00550 PF00668 PF00550	AMP-binding~PP-binding~Condensation~Condensation~AMP-binding~Condensation~AMP-binding~PP-binding~Condensation~AMP-binding~AMP-binding_C~PP-binding~Condensation~Condensation~PP-binding~Condensation~PP-binding
Aspergillus terreus	PF00501 PF00550 PF00668 PF00668 PF00501 PF13193 PF00550 PF00668 PF00668 PF00501 PF13193 PF00550 PF00668 PF00501 PF00550 PF07993	AMP-binding~PP-binding~Condensation~Condensation~AMP-binding~AMP-binding_C~PP-binding~Condensation~Condensation~AMP-binding~AMP-binding_C~PP-binding~Condensation~AMP-binding~PP-binding~NAD_binding_4
Aspergillus terreus	PF00501 PF13193 PF00550 PF00668 PF00668 PF00501 PF00550 PF00668	AMP-binding~AMP-binding_C~PP-binding~Condensation~Condensation~AMP-binding~PP-binding~Condensation
Aspergillus terreus	PF00501 PF13193 PF00668 PF00501 PF00550 PF00668 PF13745 PF00550	AMP-binding~AMP-binding_C~Condensation~AMP-binding~PP-binding~Condensation~HxxPF_rpt~PP-binding
Aspergillus terreus	PF00501 PF13193 PF13207	AMP-binding~AMP-binding_C~AAA_17
Aspergillus terreus	PF00505 PF00547 PF00699 PF00449 PF01979	HMG_box~Urease_gamma~Urease_beta~Urease_alpha~Amidohydro_1
Aspergillus terreus	PF00515 PF07519	TPR_1~Tannase
Aspergillus terreus	PF00657 PF13517 PF13517 PF13517 PF13517 PF13472	Lipase_GDSL~VCBS~VCBS~VCBS~VCBS~Lipase_GDSL_2
Aspergillus terreus	PF00668 PF00501 PF00501 PF13193 PF00550 PF00668 PF00501 PF00550 PF07993	Condensation~AMP-binding~AMP-binding~AMP-binding_C~PP-binding~Condensation~AMP-binding~PP-binding~NAD_binding_4
Aspergillus terreus	PF00668 PF00501 PF13193 PF00668 PF00501 PF13193 PF00550 PF00668 PF05147	Condensation~AMP-binding~AMP-binding_C~Condensation~AMP-binding~AMP-binding_C~PP-binding~Condensation~LANC_like
Aspergillus terreus	PF00672 PF00672 PF00512 PF02518	HAMP~HAMP~HisKA~HATPase_c
Aspergillus terreus	PF00690 PF00122 PF00702 PF00689 PF03959	Cation_ATPase_N~E1-E2_ATPase~Hydrolase~Cation_ATPase_C~FSH1
Aspergillus terreus	PF00690 PF00122 PF13246 PF00702	Cation_ATPase_N~E1-E2_ATPase~Hydrolase_like2~Hydrolase
Aspergillus terreus	PF00696 PF00696 PF01472	AA_kinase~AA_kinase~PUA
Aspergillus terreus	PF00753 PF14863	Lactamase_B~Alkyl_sulf_dimr
Aspergillus terreus	PF00792 PF00613	PI3K_C2~PI3Ka
Aspergillus terreus	PF00850 PF09757 PF09757	Hist_deacetyl~Arb2~Arb2
Aspergillus terreus	PF00854 PF01266	PTR2~DAO
Aspergillus terreus	PF00891 PF00248	Methyltransf_2~Aldo_ket_red
Aspergillus terreus	PF00930 PF00326 PF13600 PF13598 PF13598	DPPIV_N~Peptidase_S9~DUF4140~DUF4139~DUF4139
Aspergillus terreus	PF00933 PF00583 PF13508	Glyco_hydro_3~Acetyltransf_1~Acetyltransf_7
Aspergillus terreus	PF00933 PF01915 PF14310 PF00069	Glyco_hydro_3~Glyco_hydro_3_C~Fn3-like~Pkinase
Aspergillus terreus	PF00988 PF00117 PF00117	CPSase_sm_chain~GATase~GATase
Aspergillus terreus	PF01039 PF01039 PF00289 PF02786 PF02785 PF00364	Carboxyl_trans~Carboxyl_trans~CPSase_L_chain~CPSase_L_D2~Biotin_carb_C~Biotin_lipoyl
Aspergillus terreus	PF01048 PF00931 PF13374 PF13374 PF13424 PF13374 PF13374	PNP_UDP_1~NB-ARC~TPR_10~TPR_10~TPR_12~TPR_10~TPR_10
Aspergillus terreus	PF01048 PF00931 PF13374 PF13424	PNP_UDP_1~NB-ARC~TPR_10~TPR_12
Aspergillus terreus	PF01048 PF00931 PF13857 PF00023 PF12796 PF12796 PF12796 PF12796	PNP_UDP_1~NB-ARC~Ank_5~Ank~Ank_2~Ank_2~Ank_2~Ank_2
Aspergillus terreus	PF01048 PF05729 PF02985	PNP_UDP_1~NACHT~HEAT
Aspergillus terreus	PF01048 PF05729 PF12796 PF12796 PF12796 PF12796 PF12796 PF13637 PF12796	PNP_UDP_1~NACHT~Ank_2~Ank_2~Ank_2~Ank_2~Ank_2~Ank_4~Ank_2
Aspergillus terreus	PF01048 PF05729 PF12796 PF12796 PF12796 PF12796 PF13857 PF12796	PNP_UDP_1~NACHT~Ank_2~Ank_2~Ank_2~Ank_2~Ank_5~Ank_2
Aspergillus terreus	PF01048 PF05729 PF12796 PF12796 PF13637 PF12796 PF13637	PNP_UDP_1~NACHT~Ank_2~Ank_2~Ank_4~Ank_2~Ank_4
Aspergillus terreus	PF01053 PF02597	Cys_Met_Meta_PP~ThiS
Aspergillus terreus	PF01112 PF01230	Asparaginase_2~HIT
Aspergillus terreus	PF01118 PF11951	Semialdhyde_dh~Fungal_trans_2
Aspergillus terreus	PF01124 PF00172 PF04082 PF01936 PF12872	MAPEG~Zn_clus~Fungal_trans~NYN~OST-HTH
Aspergillus terreus	PF01128 PF02542 PF13535 PF13649	IspD~YgbB~ATP-grasp_4~Methyltransf_25
Aspergillus terreus	PF01144 PF01144 PF02515	CoA_trans~CoA_trans~CoA_transf_3
Aspergillus terreus	PF01161 PF03972	PBP~MmgE_PrpD
Aspergillus terreus	PF01185 PF00172 PF04082	Hydrophobin~Zn_clus~Fungal_trans
Aspergillus terreus	PF01238 PF01370	PMI_typeI~Epimerase
Aspergillus terreus	PF01257 PF01257	2Fe-2S_thioredx~2Fe-2S_thioredx
Aspergillus terreus	PF01323 PF10607 PF13445	DSBA~CLTH~zf-RING_UBOX
Aspergillus terreus	PF01416 PF01416 PF12937	PseudoU_synth_1~PseudoU_synth_1~F-box-like
Aspergillus terreus	PF01423 PF12706 PF07522	LSM~Lactamase_B_2~DRMBL
Aspergillus terreus	PF01474 PF01474 PF01474	DAHP_synth_2~DAHP_synth_2~DAHP_synth_2
Aspergillus terreus	PF01479 PF00900	S4~Ribosomal_S4e
Aspergillus terreus	PF01529 PF00179	zf-DHHC~UQ_con
Aspergillus terreus	PF01553 PF07719 PF07719 PF13174 PF00515 PF13414	Acyltransferase~TPR_2~TPR_2~TPR_6~TPR_1~TPR_11
Aspergillus terreus	PF01565 PF02873 PF01225 PF08245 PF02875	FAD_binding_4~MurB_C~Mur_ligase~Mur_ligase_M~Mur_ligase_C
Aspergillus terreus	PF01565 PF07859	FAD_binding_4~Abhydrolase_3
Aspergillus terreus	PF01619 PF02423	Pro_dh~OCD_Mu_crystall
Aspergillus terreus	PF01636 PF00172 PF11951 PF11951	APH~Zn_clus~Fungal_trans_2~Fungal_trans_2
Aspergillus terreus	PF01636 PF00415 PF13540	APH~RCC1~RCC1_2
Aspergillus terreus	PF01636 PF01070	APH~FMN_dh
Aspergillus terreus	PF01636 PF01370	APH~Epimerase
Aspergillus terreus	PF01734 PF01734 PF00931 PF13424 PF13424 PF13374	Patatin~Patatin~NB-ARC~TPR_12~TPR_12~TPR_10
Aspergillus terreus	PF01738 PF02558 PF08546	DLH~ApbA~ApbA_C
Aspergillus terreus	PF01738 PF13561	DLH~adh_short_C2
Aspergillus terreus	PF01783 PF00400	Ribosomal_L32p~WD40
Aspergillus terreus	PF02037 PF13414	SAP~TPR_11
Aspergillus terreus	PF02065 PF00734	Melibiase~CBM_1
Aspergillus terreus	PF02146 PF01170	SIR2~UPF0020
Aspergillus terreus	PF02487 PF02487 PF07859 PF07859	CLN3~CLN3~Abhydrolase_3~Abhydrolase_3
Aspergillus terreus	PF02493 PF02493 PF02493 PF02493 PF02493 PF02493 PF02493 PF02493	MORN~MORN~MORN~MORN~MORN~MORN~MORN~MORN
Aspergillus terreus	PF02515 PF00106	CoA_transf_3~adh_short
Aspergillus terreus	PF02629 PF00549 PF08442	CoA_binding~Ligase_CoA~ATP-grasp_2
Aspergillus terreus	PF02668 PF00173	TauD~Cyt-b5
Aspergillus terreus	PF02727 PF01179 PF04828	Cu_amine_oxidN2~Cu_amine_oxid~GFA
Aspergillus terreus	PF02737 PF00725 PF13324	3HCDH_N~3HCDH~GCIP
Aspergillus terreus	PF02838 PF00728 PF00657	Glyco_hydro_20b~Glyco_hydro_20~Lipase_GDSL
Aspergillus terreus	PF03061 PF04446	4HBT~Thg1
Aspergillus terreus	PF03108 PF02627	DBD_Tnp_Mut~CMD
Aspergillus terreus	PF03188 PF00587	Cytochrom_B561~tRNA-synt_2b
Aspergillus terreus	PF03198 PF07983 PF07690	Glyco_hydro_72~X8~MFS_1
Aspergillus terreus	PF03328 PF00069	HpcH_HpaI~Pkinase
Aspergillus terreus	PF03486	HI0933_like
Aspergillus terreus	PF03676 PF00133 PF08264 PF06827	UPF0183~tRNA-synt_1~Anticodon_1~zf-FPG_IleRS
Aspergillus terreus	PF03727 PF03727	Hexokinase_2~Hexokinase_2
Aspergillus terreus	PF03731 PF02735 PF02735 PF08785	Ku_N~Ku~Ku~Ku_PK_bind
Aspergillus terreus	PF03810 PF13513 PF02985	IBN_N~HEAT_EZ~HEAT
Aspergillus terreus	PF03824 PF14716 PF10391 PF14792 PF14791	NicO~HHH_8~DNA_pol_lambd_f~DNA_pol_B_palm~DNA_pol_B_thumb
Aspergillus terreus	PF03881 PF01636	Fructosamin_kin~APH
Aspergillus terreus	PF03936 PF01048	Terpene_synth_C~PNP_UDP_1
Aspergillus terreus	PF04082 PF01636	Fungal_trans~APH
Aspergillus terreus	PF04082 PF13417	Fungal_trans~GST_N_3
Aspergillus terreus	PF04083 PF00106	Abhydro_lipase~adh_short
Aspergillus terreus	PF04371 PF01425	PAD_porph~Amidase
Aspergillus terreus	PF04488 PF05742	Gly_transf_sug~NRDE
Aspergillus terreus	PF04488 PF11951	Gly_transf_sug~Fungal_trans_2
Aspergillus terreus	PF04750 PF04750 PF00501 PF13193	Far-17a_AIG1~Far-17a_AIG1~AMP-binding~AMP-binding_C
Aspergillus terreus	PF04909 PF00067	Amidohydro_2~p450
Aspergillus terreus	PF04922 PF04922 PF06087	DIE2_ALG10~DIE2_ALG10~Tyr-DNA_phospho
Aspergillus terreus	PF05028 PF05028	PARG_cat~PARG_cat
Aspergillus terreus	PF05378 PF01968 PF01968 PF06032 PF06032	Hydant_A_N~Hydantoinase_A~Hydantoinase_A~DUF917~DUF917
Aspergillus terreus	PF05602 PF07798	CLPTM1~DUF1640
Aspergillus terreus	PF05729 PF12796 PF12796 PF12796 PF12796 PF00400 PF00400 PF00400	NACHT~Ank_2~Ank_2~Ank_2~Ank_2~WD40~WD40~WD40
Aspergillus terreus	PF05729 PF12796 PF12796 PF12796 PF12796 PF12796 PF00023 PF13637 PF12796 PF12796 PF13857	NACHT~Ank_2~Ank_2~Ank_2~Ank_2~Ank_2~Ank~Ank_4~Ank_2~Ank_2~Ank_5
Aspergillus terreus	PF05729 PF12796 PF12796 PF12796 PF12796 PF12796 PF12796 PF12796 PF12796 PF12796 PF12796 PF13637 PF12796	NACHT~Ank_2~Ank_2~Ank_2~Ank_2~Ank_2~Ank_2~Ank_2~Ank_2~Ank_2~Ank_2~Ank_4~Ank_2
Aspergillus terreus	PF05729 PF13894 PF00096 PF00096	NACHT~zf-C2H2_4~zf-C2H2~zf-C2H2
Aspergillus terreus	PF06985 PF00929	HET~RNase_T
Aspergillus terreus	PF06985 PF04321	HET~RmlD_sub_bind
Aspergillus terreus	PF06985 PF12796 PF12796 PF12796 PF12796 PF12796 PF12796 PF13857	HET~Ank_2~Ank_2~Ank_2~Ank_2~Ank_2~Ank_2~Ank_5
Aspergillus terreus	PF07005 PF07690	DUF1537~MFS_1
Aspergillus terreus	PF07063 PF00732 PF05199	DUF1338~GMC_oxred_N~GMC_oxred_C
Aspergillus terreus	PF07859 PF00067	Abhydrolase_3~p450
Aspergillus terreus	PF07859 PF00106 PF00106	Abhydrolase_3~adh_short~adh_short
Aspergillus terreus	PF07859 PF08240	Abhydrolase_3~ADH_N
Aspergillus terreus	PF07883 PF00172 PF04082	Cupin_2~Zn_clus~Fungal_trans
Aspergillus terreus	PF07915 PF00018 PF00018 PF03983	PRKCSH~SH3_1~SH3_1~SHD1
Aspergillus terreus	PF07971 PF05729 PF12796 PF12796	Glyco_hydro_92~NACHT~Ank_2~Ank_2
Aspergillus terreus	PF07994 PF01658 PF07110	NAD_binding_5~Inos-1-P_synth~EthD
Aspergillus terreus	PF08038 PF00153	Tom7~Mito_carr
Aspergillus terreus	PF08058 PF12722	NPCC~Hid1
Aspergillus terreus	PF08240 PF00107 PF00857	ADH_N~ADH_zinc_N~Isochorismatase
Aspergillus terreus	PF08240 PF00107 PF02776 PF00205 PF02775 PF01063	ADH_N~ADH_zinc_N~TPP_enzyme_N~TPP_enzyme_M~TPP_enzyme_C~Aminotran_4
Aspergillus terreus	PF08241 PF00230	Methyltransf_11~MIP
Aspergillus terreus	PF08501 PF01488 PF01261	Shikimate_dh_N~Shikimate_DH~AP_endonuc_2
Aspergillus terreus	PF08509 PF00788 PF12799 PF12799 PF13855 PF00481 PF00211	Ad_cyc_g-alpha~RA~LRR_4~LRR_4~LRR_8~PP2C~Guanylate_cyc
Aspergillus terreus	PF09286 PF03399	Pro-kuma_activ~SAC3_GANP
Aspergillus terreus	PF09791 PF11595	Oxidored-like~DUF3245
Aspergillus terreus	PF10337 PF13515 PF10334 PF00106	DUF2422~FUSC_2~DUF2421~adh_short
Aspergillus terreus	PF10568 PF10568 PF11801	Tom37~Tom37~Tom37_C
Aspergillus terreus	PF10601 PF00172	zf-LITAF-like~Zn_clus
Aspergillus terreus	PF11708 PF01907	Slu7~Ribosomal_L37e
Aspergillus terreus	PF11915 PF11915 PF13350 PF13348	DUF3433~DUF3433~Y_phosphatase3~Y_phosphatase3C
Aspergillus terreus	PF12796 PF00023 PF12796 PF12796 PF12796 PF12796 PF12796 PF12796 PF01544	Ank_2~Ank~Ank_2~Ank_2~Ank_2~Ank_2~Ank_2~Ank_2~CorA
Aspergillus terreus	PF12796 PF00023 PF12796 PF12796 PF12796 PF13857 PF12796	Ank_2~Ank~Ank_2~Ank_2~Ank_2~Ank_5~Ank_2
Aspergillus terreus	PF12796 PF12796 PF12796 PF00023 PF07971	Ank_2~Ank_2~Ank_2~Ank~Glyco_hydro_92
Aspergillus terreus	PF12796 PF12796 PF12796 PF12796 PF12796 PF06985	Ank_2~Ank_2~Ank_2~Ank_2~Ank_2~HET
Aspergillus terreus	PF12796 PF12796 PF12796 PF12796 PF12796 PF12796 PF13857 PF12796 PF12796 PF13637 PF12796 PF12796 PF12796 PF00622	Ank_2~Ank_2~Ank_2~Ank_2~Ank_2~Ank_2~Ank_5~Ank_2~Ank_2~Ank_4~Ank_2~Ank_2~Ank_2~SPRY
Aspergillus terreus	PF12796 PF12796 PF12796 PF13637 PF12796 PF12796 PF12796 PF12796 PF12796 PF12796	Ank_2~Ank_2~Ank_2~Ank_4~Ank_2~Ank_2~Ank_2~Ank_2~Ank_2~Ank_2
Aspergillus terreus	PF12796 PF12796 PF12796 PF13857 PF13857 PF12796 PF12796	Ank_2~Ank_2~Ank_2~Ank_5~Ank_5~Ank_2~Ank_2
Aspergillus terreus	PF12796 PF12796 PF13857 PF12796 PF01544	Ank_2~Ank_2~Ank_5~Ank_2~CorA
Aspergillus terreus	PF12796 PF12796 PF13857 PF12796 PF12796 PF12796 PF06985	Ank_2~Ank_2~Ank_5~Ank_2~Ank_2~Ank_2~HET
Aspergillus terreus	PF12796 PF13561	Ank_2~adh_short_C2
Aspergillus terreus	PF12796 PF13857 PF13857 PF01529	Ank_2~Ank_5~Ank_5~zf-DHHC
Aspergillus terreus	PF13176 PF07719	TPR_7~TPR_2
Aspergillus terreus	PF13181 PF13181 PF13414 PF00515 PF00515 PF13414 PF12895 PF13414	TPR_8~TPR_8~TPR_11~TPR_1~TPR_1~TPR_11~Apc3~TPR_11
Aspergillus terreus	PF13191 PF00400 PF00400 PF00400 PF00400 PF00400 PF00400 PF00400 PF00400 PF00400 PF00400 PF00400 PF00400 PF00400 PF00400	AAA_16~WD40~WD40~WD40~WD40~WD40~WD40~WD40~WD40~WD40~WD40~WD40~WD40~WD40~WD40
Aspergillus terreus	PF13202 PF01794 PF08022 PF08030	EF-hand_5~Ferric_reduct~FAD_binding_8~NAD_binding_6
Aspergillus terreus	PF13371 PF13181 PF13181 PF13424 PF00515	TPR_9~TPR_8~TPR_8~TPR_12~TPR_1
Aspergillus terreus	PF13414 PF00293	TPR_11~NUDIX
Aspergillus terreus	PF13414 PF08321 PF00149 PF01937	TPR_11~PPP5~Metallophos~DUF89
Aspergillus terreus	PF13414 PF13414 PF13414 PF13176 PF13414	TPR_11~TPR_11~TPR_11~TPR_7~TPR_11
Aspergillus terreus	PF13417 PF13410 PF01174 PF01174	GST_N_3~GST_C_2~SNO~SNO
Aspergillus terreus	PF13419 PF01026	HAD_2~TatD_DNase
Aspergillus terreus	PF13419 PF01168 PF14031	HAD_2~Ala_racemase_N~D-ser_dehydrat
Aspergillus terreus	PF13419 PF05648 PF11913	HAD_2~PEX11~DUF3431
Aspergillus terreus	PF13419 PF13409 PF13410	HAD_2~GST_N_2~GST_C_2
Aspergillus terreus	PF13465 PF00096 PF13894 PF00096 PF00096	zf-H2C2_2~zf-C2H2~zf-C2H2_4~zf-C2H2~zf-C2H2
Aspergillus terreus	PF13465 PF01636	zf-H2C2_2~APH
Aspergillus terreus	PF13472 PF07690	Lipase_GDSL_2~MFS_1
Aspergillus terreus	PF13489 PF13460	Methyltransf_23~NAD_binding_10
Aspergillus terreus	PF13622 PF00583	4HBT_3~Acetyltransf_1
Aspergillus terreus	PF13714 PF01266	PEP_mutase~DAO
Aspergillus terreus	PF13738 PF00743 PF14498	Pyr_redox_3~FMO-like~Glyco_hyd_65N_2
Aspergillus terreus	PF13883 PF02133	Pyrid_oxidase_2~Transp_cyt_pur
Aspergillus terreus	PF13964 PF13964 PF13418	Kelch_6~Kelch_6~Kelch_4
Aspergillus terreus	PF14228 PF14228 PF14228 PF14225	MOR2-PAG1_mid~MOR2-PAG1_mid~MOR2-PAG1_mid~MOR2-PAG1_C
Aspergillus terreus	PF14378 PF14378	PAP2_3~PAP2_3
Aspergillus terreus	PF14479 PF13414 PF00515	HeLo~TPR_11~TPR_1
Aspergillus terreus	PF14510 PF00005 PF01061 PF06422 PF00005 PF01061 PF07690	ABC_trans_N~ABC_tran~ABC2_membrane~PDR_CDR~ABC_tran~ABC2_membrane~MFS_1
Aspergillus terreus	PF14570 PF00076 PF11951	zf-RING_4~RRM_1~Fungal_trans_2
Aspergillus terreus	PF14686	fn3_3
Aspergillus terreus	PF14765 PF08242 PF08240 PF00107 PF08659 PF00550	PS-DH~Methyltransf_12~ADH_N~ADH_zinc_N~KR~PP-binding
Batrachochytrium dendrobatidis	PF00013 PF00013 PF00536	KH_1~KH_1~SAM_1
Batrachochytrium dendrobatidis	PF00027 PF00027 PF00027 PF01734	cNMP_binding~cNMP_binding~cNMP_binding~Patatin
Batrachochytrium dendrobatidis	PF00027 PF00211	cNMP_binding~Guanylate_cyc
Batrachochytrium dendrobatidis	PF00069 PF00566	Pkinase~RabGAP-TBC
Batrachochytrium dendrobatidis	PF00076 PF00098 PF00098	RRM_1~zf-CCHC~zf-CCHC
Batrachochytrium dendrobatidis	PF00082 PF04122 PF04122 PF04122	Peptidase_S8~CW_binding_2~CW_binding_2~CW_binding_2
Batrachochytrium dendrobatidis	PF00085 PF00334 PF00334 PF00334 PF00334	Thioredoxin~NDK~NDK~NDK~NDK
Batrachochytrium dendrobatidis	PF00094	VWD
Batrachochytrium dendrobatidis	PF00106 PF00106 PF13452 PF01575 PF02036	adh_short~adh_short~MaoC_dehydrat_N~MaoC_dehydratas~SCP2
Batrachochytrium dendrobatidis	PF00126	HTH_1
Batrachochytrium dendrobatidis	PF00130 PF00788 PF00621	C1_1~RA~RhoGEF
Batrachochytrium dendrobatidis	PF00153 PF14222 PF14228 PF14228 PF14228 PF14225 PF00010	Mito_carr~MOR2-PAG1_N~MOR2-PAG1_mid~MOR2-PAG1_mid~MOR2-PAG1_mid~MOR2-PAG1_C~HLH
Batrachochytrium dendrobatidis	PF00168 PF00168 PF00616 PF00412 PF00412 PF00412	C2~C2~RasGAP~LIM~LIM~LIM
Batrachochytrium dendrobatidis	PF00168 PF00168 PF10540	C2~C2~Membr_traf_MHD
Batrachochytrium dendrobatidis	PF00169 PF13236 PF12807 PF13374 PF13374	PH~CLU~eIF3_p135~TPR_10~TPR_10
Batrachochytrium dendrobatidis	PF00173 PF00005 PF00005	Cyt-b5~ABC_tran~ABC_tran
Batrachochytrium dendrobatidis	PF00179 PF00627	UQ_con~UBA
Batrachochytrium dendrobatidis	PF00187 PF00187 PF00187 PF00187 PF00187 PF00264	Chitin_bind_1~Chitin_bind_1~Chitin_bind_1~Chitin_bind_1~Chitin_bind_1~Tyrosinase
Batrachochytrium dendrobatidis	PF00211 PF00211	Guanylate_cyc~Guanylate_cyc
Batrachochytrium dendrobatidis	PF00230 PF05859	MIP~Mis12
Batrachochytrium dendrobatidis	PF00310 PF00310 PF04898 PF01645 PF01493 PF14691 PF07992	GATase_2~GATase_2~Glu_syn_central~Glu_synthase~GXGXG~Fer4_20~Pyr_redox_2
Batrachochytrium dendrobatidis	PF00334 PF05186	NDK~Dpy-30
Batrachochytrium dendrobatidis	PF00339 PF14604	Arrestin_N~SH3_9
Batrachochytrium dendrobatidis	PF00356 PF13377	LacI~Peripla_BP_3
Batrachochytrium dendrobatidis	PF00373	FERM_M
Batrachochytrium dendrobatidis	PF00383 PF00383	dCMP_cyt_deam_1~dCMP_cyt_deam_1
Batrachochytrium dendrobatidis	PF00392	GntR
Batrachochytrium dendrobatidis	PF00397 PF00169 PF00620	WW~PH~RhoGAP
Batrachochytrium dendrobatidis	PF00397 PF01846 PF01846 PF01846 PF01846 PF10153	WW~FF~FF~FF~FF~DUF2361
Batrachochytrium dendrobatidis	PF00400 PF00400 PF00400 PF00400 PF00400 PF13925	WD40~WD40~WD40~WD40~WD40~Katanin_con80
Batrachochytrium dendrobatidis	PF00400 PF00400 PF00400 PF00439	WD40~WD40~WD40~Bromodomain
Batrachochytrium dendrobatidis	PF00400 PF00400 PF00400 PF09453 PF07569 PF07569	WD40~WD40~WD40~HIRA_B~Hira~Hira
Batrachochytrium dendrobatidis	PF00400 PF00400 PF13646	WD40~WD40~HEAT_2
Batrachochytrium dendrobatidis	PF00400 PF00637 PF10367	WD40~Clathrin~Vps39_2
Batrachochytrium dendrobatidis	PF00400 PF07690	WD40~MFS_1
Batrachochytrium dendrobatidis	PF00400 PF08954 PF00626 PF00626 PF00626 PF02209	WD40~DUF1900~Gelsolin~Gelsolin~Gelsolin~VHP
Batrachochytrium dendrobatidis	PF00400 PF11715 PF00400	WD40~Nup160~WD40
Batrachochytrium dendrobatidis	PF00406 PF00406 PF00406 PF00406	ADK~ADK~ADK~ADK
Batrachochytrium dendrobatidis	PF00406 PF05186	ADK~Dpy-30
Batrachochytrium dendrobatidis	PF00412 PF00412 PF00412 PF00412 PF00412	LIM~LIM~LIM~LIM~LIM
Batrachochytrium dendrobatidis	PF00412 PF02145	LIM~Rap_GAP
Batrachochytrium dendrobatidis	PF00415 PF00415 PF00415 PF00415 PF00415 PF00415 PF00415	RCC1~RCC1~RCC1~RCC1~RCC1~RCC1~RCC1
Batrachochytrium dendrobatidis	PF00418 PF00418 PF00418 PF00418 PF00418 PF00418 PF00418	Tubulin-binding~Tubulin-binding~Tubulin-binding~Tubulin-binding~Tubulin-binding~Tubulin-binding~Tubulin-binding
Batrachochytrium dendrobatidis	PF00431 PF07974	CUB~EGF_2
Batrachochytrium dendrobatidis	PF00439 PF12796	Bromodomain~Ank_2
Batrachochytrium dendrobatidis	PF00440 PF12681	TetR_N~Glyoxalase_2
Batrachochytrium dendrobatidis	PF00483 PF00132 PF00132 PF00132 PF00132 PF02020	NTP_transferase~Hexapep~Hexapep~Hexapep~Hexapep~W2
Batrachochytrium dendrobatidis	PF00486 PF00069 PF13191	Trans_reg_C~Pkinase~AAA_16
Batrachochytrium dendrobatidis	PF00498 PF00035	FHA~dsrm
Batrachochytrium dendrobatidis	PF00498 PF13492 PF00211	FHA~GAF_3~Guanylate_cyc
Batrachochytrium dendrobatidis	PF00514 PF14381	Arm~EDR1
Batrachochytrium dendrobatidis	PF00515 PF07719 PF00515 PF13414 PF00515	TPR_1~TPR_2~TPR_1~TPR_11~TPR_1
Batrachochytrium dendrobatidis	PF00515 PF13181 PF13181 PF00515	TPR_1~TPR_8~TPR_8~TPR_1
Batrachochytrium dendrobatidis	PF00515 PF13414 PF00515 PF13181 PF00515 PF13414 PF13414	TPR_1~TPR_11~TPR_1~TPR_8~TPR_1~TPR_11~TPR_11
Batrachochytrium dendrobatidis	PF00515 PF13414 PF13414 PF00515 PF07719	TPR_1~TPR_11~TPR_11~TPR_1~TPR_2
Batrachochytrium dendrobatidis	PF00550 PF00668 PF00501 PF13193 PF00550 PF03959	PP-binding~Condensation~AMP-binding~AMP-binding_C~PP-binding~FSH1
Batrachochytrium dendrobatidis	PF00560 PF12799 PF13855 PF00560 PF12799	LRR_1~LRR_4~LRR_8~LRR_1~LRR_4
Batrachochytrium dendrobatidis	PF00566 PF07534	RabGAP-TBC~TLD
Batrachochytrium dendrobatidis	PF00575 PF00575 PF00575 PF00575 PF00575 PF13429 PF05843	S1~S1~S1~S1~S1~TPR_15~Suf
Batrachochytrium dendrobatidis	PF00579 PF01588	tRNA-synt_1b~tRNA_bind
Batrachochytrium dendrobatidis	PF00610 PF00631 PF00615	DEP~G-gamma~RGS
Batrachochytrium dendrobatidis	PF00611 PF00018 PF14604 PF14604	FCH~SH3_1~SH3_9~SH3_9
Batrachochytrium dendrobatidis	PF00612 PF00004	IQ~AAA
Batrachochytrium dendrobatidis	PF00612 PF00612 PF00612	IQ~IQ~IQ
Batrachochytrium dendrobatidis	PF00612 PF00621	IQ~RhoGEF
Batrachochytrium dendrobatidis	PF00612 PF12329 PF12325	IQ~TMF_DNA_bd~TMF_TATA_bd
Batrachochytrium dendrobatidis	PF00615 PF00615	RGS~RGS
Batrachochytrium dendrobatidis	PF00617 PF00169	RasGEF~PH
Batrachochytrium dendrobatidis	PF00621 PF00397	RhoGEF~WW
Batrachochytrium dendrobatidis	PF00621 PF00620	RhoGEF~RhoGAP
Batrachochytrium dendrobatidis	PF00621 PF00621 PF00169	RhoGEF~RhoGEF~PH
Batrachochytrium dendrobatidis	PF00622 PF00622	SPRY~SPRY
Batrachochytrium dendrobatidis	PF00622 PF10607 PF10607	SPRY~CLTH~CLTH
Batrachochytrium dendrobatidis	PF00628 PF13832	PHD~zf-HC5HC2H_2
Batrachochytrium dendrobatidis	PF00642 PF00806 PF00806 PF00806 PF00806 PF00806 PF00806 PF00806	zf-CCCH~PUF~PUF~PUF~PUF~PUF~PUF~PUF
Batrachochytrium dendrobatidis	PF00643 PF00643	zf-B_box~zf-B_box
Batrachochytrium dendrobatidis	PF00643 PF00917	zf-B_box~MATH
Batrachochytrium dendrobatidis	PF00672 PF00512 PF02518	HAMP~HisKA~HATPase_c
Batrachochytrium dendrobatidis	PF00710 PF12796 PF12796	Asparaginase~Ank_2~Ank_2
Batrachochytrium dendrobatidis	PF00741	Gas_vesicle
Batrachochytrium dendrobatidis	PF00749 PF03950 PF01588	tRNA-synt_1c~tRNA-synt_1c_C~tRNA_bind
Batrachochytrium dendrobatidis	PF00753 PF00581 PF00581	Lactamase_B~Rhodanese~Rhodanese
Batrachochytrium dendrobatidis	PF00753 PF00753	Lactamase_B~Lactamase_B
Batrachochytrium dendrobatidis	PF00753 PF12836	Lactamase_B~HHH_3
Batrachochytrium dendrobatidis	PF00754 PF07971	F5_F8_type_C~Glyco_hydro_92
Batrachochytrium dendrobatidis	PF00772 PF03796	DnaB~DnaB_C
Batrachochytrium dendrobatidis	PF00772 PF03796 PF03796	DnaB~DnaB_C~DnaB_C
Batrachochytrium dendrobatidis	PF00788 PF00788	RA~RA
Batrachochytrium dendrobatidis	PF00864 PF00864	P2X_receptor~P2X_receptor
Batrachochytrium dendrobatidis	PF00873 PF03176	ACR_tran~MMPL
Batrachochytrium dendrobatidis	PF00908	dTDP_sugar_isom
Batrachochytrium dendrobatidis	PF00912 PF00905	Transgly~Transpeptidase
Batrachochytrium dendrobatidis	PF01044 PF01044	Vinculin~Vinculin
Batrachochytrium dendrobatidis	PF01080 PF01080	Presenilin~Presenilin
Batrachochytrium dendrobatidis	PF01152	Bac_globin
Batrachochytrium dendrobatidis	PF01263 PF05043 PF00874 PF00359 PF00359	Aldose_epim~Mga~PRD~PTS_EIIA_2~PTS_EIIA_2
Batrachochytrium dendrobatidis	PF01327	Pep_deformylase
Batrachochytrium dendrobatidis	PF01370 PF06560	Epimerase~GPI
Batrachochytrium dendrobatidis	PF01433 PF00439	Peptidase_M1~Bromodomain
Batrachochytrium dendrobatidis	PF01522 PF11617	Polysacc_deac_1~Cu-binding_MopE
Batrachochytrium dendrobatidis	PF01535 PF01535 PF01535 PF01535	PPR~PPR~PPR~PPR
Batrachochytrium dendrobatidis	PF01535 PF01535 PF13812 PF13812	PPR~PPR~PPR_3~PPR_3
Batrachochytrium dendrobatidis	PF01545 PF01699 PF01699	Cation_efflux~Na_Ca_ex~Na_Ca_ex
Batrachochytrium dendrobatidis	PF01547	SBP_bac_1
Batrachochytrium dendrobatidis	PF01565 PF13534 PF02754 PF02754	FAD_binding_4~Fer4_17~CCG~CCG
Batrachochytrium dendrobatidis	PF01585 PF04136	G-patch~Sec34
Batrachochytrium dendrobatidis	PF01585 PF07842 PF07842	G-patch~GCFC~GCFC
Batrachochytrium dendrobatidis	PF01590 PF00211	GAF~Guanylate_cyc
Batrachochytrium dendrobatidis	PF01590 PF00233	GAF~PDEase_I
Batrachochytrium dendrobatidis	PF01593 PF12922 PF12717	Amino_oxidase~Cnd1_N~Cnd1
Batrachochytrium dendrobatidis	PF01602 PF02985	Adaptin_N~HEAT
Batrachochytrium dendrobatidis	PF01753 PF04194	zf-MYND~PDCD2_C
Batrachochytrium dendrobatidis	PF01795 PF01795	Methyltransf_5~Methyltransf_5
Batrachochytrium dendrobatidis	PF01858 PF01857	RB_A~RB_B
Batrachochytrium dendrobatidis	PF01872 PF05502 PF05502	RibD_C~Dynactin_p62~Dynactin_p62
Batrachochytrium dendrobatidis	PF01925 PF00149 PF02872	TauE~Metallophos~5_nucleotid_C
Batrachochytrium dendrobatidis	PF01926 PF05128	MMR_HSR1~DUF697
Batrachochytrium dendrobatidis	PF01970	TctA
Batrachochytrium dendrobatidis	PF02028	BCCT
Batrachochytrium dendrobatidis	PF02037 PF02891	SAP~zf-MIZ
Batrachochytrium dendrobatidis	PF02073 PF00266	Peptidase_M29~Aminotran_5
Batrachochytrium dendrobatidis	PF02129 PF08530 PF11553	Peptidase_S15~PepX_C~DUF3231
Batrachochytrium dendrobatidis	PF02138	Beach
Batrachochytrium dendrobatidis	PF02163 PF00288	Peptidase_M50~GHMP_kinases_N
Batrachochytrium dendrobatidis	PF02178 PF13867	AT_hook~SAP30_Sin3_bdg
Batrachochytrium dendrobatidis	PF02302 PF00359	PTS_IIB~PTS_EIIA_2
Batrachochytrium dendrobatidis	PF02375 PF01388 PF00628 PF02373 PF02928 PF08429 PF00628 PF00628	JmjN~ARID~PHD~JmjC~zf-C5HC2~PLU-1~PHD~PHD
Batrachochytrium dendrobatidis	PF02378 PF00358	PTS_EIIC~PTS_EIIA_1
Batrachochytrium dendrobatidis	PF02384	N6_Mtase
Batrachochytrium dendrobatidis	PF02434 PF14295	Fringe~PAN_4
Batrachochytrium dendrobatidis	PF02485 PF03407	Branch~Nucleotid_trans
Batrachochytrium dendrobatidis	PF02493 PF02493 PF02493	MORN~MORN~MORN
Batrachochytrium dendrobatidis	PF02493 PF02493 PF02493 PF02493 PF02493 PF02493 PF02493 PF02493 PF02493	MORN~MORN~MORN~MORN~MORN~MORN~MORN~MORN~MORN
Batrachochytrium dendrobatidis	PF02590	SPOUT_MTase
Batrachochytrium dendrobatidis	PF02683 PF13462	DsbD~Thioredoxin_4
Batrachochytrium dendrobatidis	PF02687 PF12704 PF02687	FtsX~MacB_PCD~FtsX
Batrachochytrium dendrobatidis	PF02759	RUN
Batrachochytrium dendrobatidis	PF02814 PF05194 PF01730	UreE_N~UreE_C~UreF
Batrachochytrium dendrobatidis	PF02940 PF00227	mRNA_triPase~Proteasome
Batrachochytrium dendrobatidis	PF03074 PF03074 PF03074	GCS~GCS~GCS
Batrachochytrium dendrobatidis	PF03083 PF03083	MtN3_slv~MtN3_slv
Batrachochytrium dendrobatidis	PF03105 PF03105 PF12796 PF12796 PF12796 PF00023 PF03009	SPX~SPX~Ank_2~Ank_2~Ank_2~Ank~GDPD
Batrachochytrium dendrobatidis	PF03121	Herpes_UL52
Batrachochytrium dendrobatidis	PF03133 PF03133	TTL~TTL
Batrachochytrium dendrobatidis	PF03151 PF01412	TPT~ArfGap
Batrachochytrium dendrobatidis	PF03188 PF00173 PF00970 PF00018	Cytochrom_B561~Cyt-b5~FAD_binding_6~SH3_1
Batrachochytrium dendrobatidis	PF03253	UT
Batrachochytrium dendrobatidis	PF03323	GerA
Batrachochytrium dendrobatidis	PF03372 PF00620 PF08122	Exo_endo_phos~RhoGAP~NDUF_B12
Batrachochytrium dendrobatidis	PF03413 PF03413	PepSY~PepSY
Batrachochytrium dendrobatidis	PF03446 PF09130 PF03401	NAD_binding_2~DUF1932~TctC
Batrachochytrium dendrobatidis	PF03572 PF03572	Peptidase_S41~Peptidase_S41
Batrachochytrium dendrobatidis	PF03607 PF03607	DCX~DCX
Batrachochytrium dendrobatidis	PF03611	EIIC-GAT
Batrachochytrium dendrobatidis	PF03630 PF01937	Fumble~DUF89
Batrachochytrium dendrobatidis	PF03816	LytR_cpsA_psr
Batrachochytrium dendrobatidis	PF03845	Spore_permease
Batrachochytrium dendrobatidis	PF04049 PF13174 PF00515 PF13414 PF13181	APC8~TPR_6~TPR_1~TPR_11~TPR_8
Batrachochytrium dendrobatidis	PF04180 PF04180 PF04180	LTV~LTV~LTV
Batrachochytrium dendrobatidis	PF04231	Endonuclease_1
Batrachochytrium dendrobatidis	PF04307 PF04073	DUF457~tRNA_edit
Batrachochytrium dendrobatidis	PF04309	G3P_antiterm
Batrachochytrium dendrobatidis	PF04313	HSDR_N
Batrachochytrium dendrobatidis	PF04379	DUF525
Batrachochytrium dendrobatidis	PF04438 PF00557	zf-HIT~Peptidase_M24
Batrachochytrium dendrobatidis	PF04471	Mrr_cat
Batrachochytrium dendrobatidis	PF04505	Dispanin
Batrachochytrium dendrobatidis	PF04542 PF04297	Sigma70_r2~UPF0122
Batrachochytrium dendrobatidis	PF04561 PF04563 PF04565 PF04565 PF04566 PF04567 PF00562 PF04560	RNA_pol_Rpb2_2~RNA_pol_Rpb2_1~RNA_pol_Rpb2_3~RNA_pol_Rpb2_3~RNA_pol_Rpb2_4~RNA_pol_Rpb2_5~RNA_pol_Rpb2_6~RNA_pol_Rpb2_7
Batrachochytrium dendrobatidis	PF04568 PF04568	IATP~IATP
Batrachochytrium dendrobatidis	PF04654	DUF599
Batrachochytrium dendrobatidis	PF04669 PF04669	Polysacc_synt_4~Polysacc_synt_4
Batrachochytrium dendrobatidis	PF04710	Pellino
Batrachochytrium dendrobatidis	PF04712	Radial_spoke
Batrachochytrium dendrobatidis	PF04791 PF04791	LMBR1~LMBR1
Batrachochytrium dendrobatidis	PF04826 PF13646	Arm_2~HEAT_2
Batrachochytrium dendrobatidis	PF04857 PF08675	CAF1~RNA_bind
Batrachochytrium dendrobatidis	PF04899	MbeD_MobD
Batrachochytrium dendrobatidis	PF04969 PF13414	CS~TPR_11
Batrachochytrium dendrobatidis	PF05030	SSXT
Batrachochytrium dendrobatidis	PF05038	Cytochrom_B558a
Batrachochytrium dendrobatidis	PF05041	Pecanex_C
Batrachochytrium dendrobatidis	PF05046 PF00320	Img2~GATA
Batrachochytrium dendrobatidis	PF05121	GvpK
Batrachochytrium dendrobatidis	PF05162 PF09784	Ribosomal_L41~L31
Batrachochytrium dendrobatidis	PF05217	STOP
Batrachochytrium dendrobatidis	PF05250	UPF0193
Batrachochytrium dendrobatidis	PF05292	MCD
Batrachochytrium dendrobatidis	PF05292 PF05292	MCD~MCD
Batrachochytrium dendrobatidis	PF05301	Mec-17
Batrachochytrium dendrobatidis	PF05343 PF05343	Peptidase_M42~Peptidase_M42
Batrachochytrium dendrobatidis	PF05351	GMP_PDE_delta
Batrachochytrium dendrobatidis	PF05427	FIBP
Batrachochytrium dendrobatidis	PF05450	Nicastrin
Batrachochytrium dendrobatidis	PF05478	Prominin
Batrachochytrium dendrobatidis	PF05517 PF05517	p25-alpha~p25-alpha
Batrachochytrium dendrobatidis	PF05610	DUF779
Batrachochytrium dendrobatidis	PF05681	Fumerase
Batrachochytrium dendrobatidis	PF05683	Fumerase_C
Batrachochytrium dendrobatidis	PF05787	DUF839
Batrachochytrium dendrobatidis	PF05800	GvpO
Batrachochytrium dendrobatidis	PF05804 PF05804	KAP~KAP
Batrachochytrium dendrobatidis	PF05914	RIB43A
Batrachochytrium dendrobatidis	PF05922 PF00082 PF04122 PF04122 PF04122	Inhibitor_I9~Peptidase_S8~CW_binding_2~CW_binding_2~CW_binding_2
Batrachochytrium dendrobatidis	PF06113	BRE
Batrachochytrium dendrobatidis	PF06150	ChaB
Batrachochytrium dendrobatidis	PF06210	DUF1003
Batrachochytrium dendrobatidis	PF06294	DUF1042
Batrachochytrium dendrobatidis	PF06294 PF13207	DUF1042~AAA_17
Batrachochytrium dendrobatidis	PF06386 PF05120 PF06386	GvpL_GvpF~GvpG~GvpL_GvpF
Batrachochytrium dendrobatidis	PF06456	Arfaptin
Batrachochytrium dendrobatidis	PF06565 PF06565 PF06565	DUF1126~DUF1126~DUF1126
Batrachochytrium dendrobatidis	PF06719 PF12833	AraC_N~HTH_18
Batrachochytrium dendrobatidis	PF06730	FAM92
Batrachochytrium dendrobatidis	PF06738 PF06738 PF12821	DUF1212~DUF1212~DUF3815
Batrachochytrium dendrobatidis	PF07000 PF07000	DUF1308~DUF1308
Batrachochytrium dendrobatidis	PF07004 PF07004 PF07004 PF07004 PF07004	SHIPPO-rpt~SHIPPO-rpt~SHIPPO-rpt~SHIPPO-rpt~SHIPPO-rpt
Batrachochytrium dendrobatidis	PF07004 PF07004 PF07004 PF07004 PF07004 PF07004	SHIPPO-rpt~SHIPPO-rpt~SHIPPO-rpt~SHIPPO-rpt~SHIPPO-rpt~SHIPPO-rpt
Batrachochytrium dendrobatidis	PF07004 PF07004 PF07004 PF07004 PF07004 PF07004 PF07004 PF07004	SHIPPO-rpt~SHIPPO-rpt~SHIPPO-rpt~SHIPPO-rpt~SHIPPO-rpt~SHIPPO-rpt~SHIPPO-rpt~SHIPPO-rpt
Batrachochytrium dendrobatidis	PF07007	DUF1311
Batrachochytrium dendrobatidis	PF07035	Mic1
Batrachochytrium dendrobatidis	PF07159 PF05994	DUF1394~FragX_IP
Batrachochytrium dendrobatidis	PF07160	DUF1395
Batrachochytrium dendrobatidis	PF07162	B9-C2
Batrachochytrium dendrobatidis	PF07162 PF07162	B9-C2~B9-C2
Batrachochytrium dendrobatidis	PF07261	DnaB_2
Batrachochytrium dendrobatidis	PF07308 PF07308	DUF1456~DUF1456
Batrachochytrium dendrobatidis	PF07406	NICE-3
Batrachochytrium dendrobatidis	PF07504	FTP
Batrachochytrium dendrobatidis	PF07539 PF12783	DRIM~Sec7_N
Batrachochytrium dendrobatidis	PF07653 PF00787	SH3_2~PX
Batrachochytrium dendrobatidis	PF07690 PF00384 PF01568 PF02634 PF13353 PF04055 PF06463	MFS_1~Molybdopterin~Molydop_binding~FdhD-NarQ~Fer4_12~Radical_SAM~Mob_synth_C
Batrachochytrium dendrobatidis	PF07714 PF00560	Pkinase_Tyr~LRR_1
Batrachochytrium dendrobatidis	PF07714 PF13516 PF00560 PF00560	Pkinase_Tyr~LRR_6~LRR_1~LRR_1
Batrachochytrium dendrobatidis	PF07714 PF13855 PF13855 PF00560 PF00397 PF00397 PF01846 PF01846 PF01846	Pkinase_Tyr~LRR_8~LRR_8~LRR_1~WW~WW~FF~FF~FF
Batrachochytrium dendrobatidis	PF07716 PF00400 PF12894	bZIP_2~WD40~Apc4_WD40
Batrachochytrium dendrobatidis	PF07719 PF13414 PF00515 PF13181 PF13414	TPR_2~TPR_11~TPR_1~TPR_8~TPR_11
Batrachochytrium dendrobatidis	PF07719 PF13414 PF14559 PF13181	TPR_2~TPR_11~TPR_19~TPR_8
Batrachochytrium dendrobatidis	PF07728 PF07728 PF07728 PF13519	AAA_5~AAA_5~AAA_5~VWA_2
Batrachochytrium dendrobatidis	PF07773	DUF1619
Batrachochytrium dendrobatidis	PF07855 PF07855	DUF1649~DUF1649
Batrachochytrium dendrobatidis	PF07992 PF00070 PF14721 PF14721	Pyr_redox_2~Pyr_redox~AIF_C~AIF_C
Batrachochytrium dendrobatidis	PF07992 PF04542 PF08281	Pyr_redox_2~Sigma70_r2~Sigma70_r4_2
Batrachochytrium dendrobatidis	PF08154 PF00400 PF00400 PF00400 PF00400 PF00400 PF00400	NLE~WD40~WD40~WD40~WD40~WD40~WD40
Batrachochytrium dendrobatidis	PF08163 PF08163 PF02259 PF00454 PF02260	NUC194~NUC194~FAT~PI3_PI4_kinase~FATC
Batrachochytrium dendrobatidis	PF08207 PF01132 PF09285	EFP_N~EFP~Elong-fact-P_C
Batrachochytrium dendrobatidis	PF08220 PF00455	HTH_DeoR~DeoRC
Batrachochytrium dendrobatidis	PF08220 PF00455 PF08282	HTH_DeoR~DeoRC~Hydrolase_3
Batrachochytrium dendrobatidis	PF08274 PF03831 PF02603 PF07475	PhnA_Zn_Ribbon~PhnA~Hpr_kinase_N~Hpr_kinase_C
Batrachochytrium dendrobatidis	PF08393 PF12774 PF12775 PF12777 PF03028 PF03028	DHC_N2~AAA_6~AAA_7~MT~Dynein_heavy~Dynein_heavy
Batrachochytrium dendrobatidis	PF08393 PF12774 PF12775 PF12777 PF12937 PF03028 PF01637	DHC_N2~AAA_6~AAA_7~MT~F-box-like~Dynein_heavy~Arch_ATPase
Batrachochytrium dendrobatidis	PF08393 PF12774 PF12775 PF12780 PF12777 PF12781 PF03028	DHC_N2~AAA_6~AAA_7~AAA_8~MT~AAA_9~Dynein_heavy
Batrachochytrium dendrobatidis	PF08545 PF08541	ACP_syn_III~ACP_syn_III_C
Batrachochytrium dendrobatidis	PF08614 PF00400 PF00400 PF00400 PF00400 PF00400 PF00400 PF00400	ATG16~WD40~WD40~WD40~WD40~WD40~WD40~WD40
Batrachochytrium dendrobatidis	PF08713	DNA_alkylation
Batrachochytrium dendrobatidis	PF08954 PF00400	DUF1900~WD40
Batrachochytrium dendrobatidis	PF09072 PF00226 PF02889 PF02889	TMA7~DnaJ~Sec63~Sec63
Batrachochytrium dendrobatidis	PF09170	STN1_2
Batrachochytrium dendrobatidis	PF09247 PF12157 PF00439	TBP-binding~DUF3591~Bromodomain
Batrachochytrium dendrobatidis	PF09360 PF09360	zf-CDGSH~zf-CDGSH
Batrachochytrium dendrobatidis	PF09369 PF00176 PF00271	DUF1998~SNF2_N~Helicase_C
Batrachochytrium dendrobatidis	PF09379 PF00373 PF09141 PF01608	FERM_N~FERM_M~Talin_middle~I_LWEQ
Batrachochytrium dendrobatidis	PF09398	FOP_dimer
Batrachochytrium dendrobatidis	PF09444 PF13921	MRC1~Myb_DNA-bind_6
Batrachochytrium dendrobatidis	PF09680 PF03358	Tiny_TM_bacill~FMN_red
Batrachochytrium dendrobatidis	PF09735	Nckap1
Batrachochytrium dendrobatidis	PF09737 PF09737 PF09737	Det1~Det1~Det1
Batrachochytrium dendrobatidis	PF09740	DUF2043
Batrachochytrium dendrobatidis	PF09741 PF09741	DUF2045~DUF2045
Batrachochytrium dendrobatidis	PF09750	DRY_EERY
Batrachochytrium dendrobatidis	PF09758	FPL
Batrachochytrium dendrobatidis	PF09765 PF11793	WD-3~FANCL_C
Batrachochytrium dendrobatidis	PF09771	Tmemb_18A
Batrachochytrium dendrobatidis	PF09773	Meckelin
Batrachochytrium dendrobatidis	PF09778	Guanylate_cyc_2
Batrachochytrium dendrobatidis	PF09786	CytochromB561_N
Batrachochytrium dendrobatidis	PF09799	Transmemb_17
Batrachochytrium dendrobatidis	PF09817	DUF2352
Batrachochytrium dendrobatidis	PF09822	ABC_transp_aux
Batrachochytrium dendrobatidis	PF09861	DUF2088
Batrachochytrium dendrobatidis	PF09861 PF13561	DUF2088~adh_short_C2
Batrachochytrium dendrobatidis	PF09972 PF09972	DUF2207~DUF2207
Batrachochytrium dendrobatidis	PF09983	DUF2220
Batrachochytrium dendrobatidis	PF10033 PF13915 PF13889	ATG13~DUF4210~Chromosome_seg
Batrachochytrium dendrobatidis	PF10058 PF00575	DUF2296~S1
Batrachochytrium dendrobatidis	PF10111	Glyco_tranf_2_2
Batrachochytrium dendrobatidis	PF10117	McrBC
Batrachochytrium dendrobatidis	PF10147	CR6_interact
Batrachochytrium dendrobatidis	PF10149	TM231
Batrachochytrium dendrobatidis	PF10154 PF10154	DUF2362~DUF2362
Batrachochytrium dendrobatidis	PF10172	DDA1
Batrachochytrium dendrobatidis	PF10184	DUF2358
Batrachochytrium dendrobatidis	PF10189	DUF2356
Batrachochytrium dendrobatidis	PF10211	Ax_dynein_light
Batrachochytrium dendrobatidis	PF10234	Cluap1
Batrachochytrium dendrobatidis	PF10238	Eapp_C
Batrachochytrium dendrobatidis	PF10243 PF10243	MIP-T3~MIP-T3
Batrachochytrium dendrobatidis	PF10251	PEN-2
Batrachochytrium dendrobatidis	PF10274	ParcG
Batrachochytrium dendrobatidis	PF10354 PF13894 PF13894	DUF2431~zf-C2H2_4~zf-C2H2_4
Batrachochytrium dendrobatidis	PF10372 PF02457	YojJ~DisA_N
Batrachochytrium dendrobatidis	PF10374 PF10373 PF13638	EST1~EST1_DNA_bind~PIN_4
Batrachochytrium dendrobatidis	PF10409 PF02181	PTEN_C2~FH2
Batrachochytrium dendrobatidis	PF10493	Rod_C
Batrachochytrium dendrobatidis	PF10498	IFT57
Batrachochytrium dendrobatidis	PF10500	SR-25
Batrachochytrium dendrobatidis	PF10508 PF00514	Proteasom_PSMB~Arm
Batrachochytrium dendrobatidis	PF10568 PF14497	Tom37~GST_C_3
Batrachochytrium dendrobatidis	PF10595 PF10595	UPF0564~UPF0564
Batrachochytrium dendrobatidis	PF10629	DUF2475
Batrachochytrium dendrobatidis	PF11069	DUF2870
Batrachochytrium dendrobatidis	PF11512	Atu4866
Batrachochytrium dendrobatidis	PF11527	ARL2_Bind_BART
Batrachochytrium dendrobatidis	PF11538	Snurportin1
Batrachochytrium dendrobatidis	PF11719 PF01167	Drc1-Sld2~Tub
Batrachochytrium dendrobatidis	PF11822	DUF3342
Batrachochytrium dendrobatidis	PF11971 PF08683	CAMSAP_CH~CAMSAP_CKK
Batrachochytrium dendrobatidis	PF12018	DUF3508
Batrachochytrium dendrobatidis	PF12070	DUF3550
Batrachochytrium dendrobatidis	PF12074 PF12348	DUF3554~CLASP_N
Batrachochytrium dendrobatidis	PF12214 PF06886	TPX2_importin~TPX2
Batrachochytrium dendrobatidis	PF12317	IFT46_B_C
Batrachochytrium dendrobatidis	PF12409 PF00122 PF12710 PF04193 PF04193	P5-ATPase~E1-E2_ATPase~HAD~PQ-loop~PQ-loop
Batrachochytrium dendrobatidis	PF12416 PF12416	DUF3668~DUF3668
Batrachochytrium dendrobatidis	PF12516	DUF3719
Batrachochytrium dendrobatidis	PF12690	BsuPI
Batrachochytrium dendrobatidis	PF12698 PF00440	ABC2_membrane_3~TetR_N
Batrachochytrium dendrobatidis	PF12706 PF10996 PF07521 PF13299	Lactamase_B_2~Beta-Casp~RMMBL~CPSF100_C
Batrachochytrium dendrobatidis	PF12730 PF12730	ABC2_membrane_4~ABC2_membrane_4
Batrachochytrium dendrobatidis	PF12732	YtxH
Batrachochytrium dendrobatidis	PF12763 PF12763 PF07653 PF00018 PF00621	EF-hand_4~EF-hand_4~SH3_2~SH3_1~RhoGEF
Batrachochytrium dendrobatidis	PF12796 PF00023 PF00618 PF00617	Ank_2~Ank~RasGEF_N~RasGEF
Batrachochytrium dendrobatidis	PF12796 PF06398 PF01363 PF13639	Ank_2~Pex24p~FYVE~zf-RING_2
Batrachochytrium dendrobatidis	PF12796 PF12796 PF07714	Ank_2~Ank_2~Pkinase_Tyr
Batrachochytrium dendrobatidis	PF12799 PF00612	LRR_4~IQ
Batrachochytrium dendrobatidis	PF12799 PF12799 PF13516 PF00625	LRR_4~LRR_4~LRR_6~Guanylate_kin
Batrachochytrium dendrobatidis	PF12799 PF12799 PF13855 PF13855 PF13855 PF13855 PF13855	LRR_4~LRR_4~LRR_8~LRR_8~LRR_8~LRR_8~LRR_8
Batrachochytrium dendrobatidis	PF12847 PF07478	Methyltransf_18~Dala_Dala_lig_C
Batrachochytrium dendrobatidis	PF12895 PF13414 PF13424	Apc3~TPR_11~TPR_12
Batrachochytrium dendrobatidis	PF12937 PF01753	F-box-like~zf-MYND
Batrachochytrium dendrobatidis	PF13041 PF01535 PF13041 PF01535 PF13812	PPR_2~PPR~PPR_2~PPR~PPR_3
Batrachochytrium dendrobatidis	PF13041 PF13041 PF13812 PF13041	PPR_2~PPR_2~PPR_3~PPR_2
Batrachochytrium dendrobatidis	PF13089 PF02503 PF13090	PP_kinase_N~PP_kinase~PP_kinase_C
Batrachochytrium dendrobatidis	PF13181 PF01926	TPR_8~MMR_HSR1
Batrachochytrium dendrobatidis	PF13181 PF07719	TPR_8~TPR_2
Batrachochytrium dendrobatidis	PF13200	DUF4015
Batrachochytrium dendrobatidis	PF13207 PF02897 PF00326	AAA_17~Peptidase_S9_N~Peptidase_S9
Batrachochytrium dendrobatidis	PF13302 PF00534	Acetyltransf_3~Glycos_transf_1
Batrachochytrium dendrobatidis	PF13371 PF13371 PF13414 PF13414 PF13414 PF13414 PF13414 PF13414 PF00515 PF13414 PF13414	TPR_9~TPR_9~TPR_11~TPR_11~TPR_11~TPR_11~TPR_11~TPR_11~TPR_1~TPR_11~TPR_11
Batrachochytrium dendrobatidis	PF13385 PF14844 PF02138 PF00400 PF00400 PF00400	Laminin_G_3~PH_BEACH~Beach~WD40~WD40~WD40
Batrachochytrium dendrobatidis	PF13411	MerR_1
Batrachochytrium dendrobatidis	PF13411 PF07739	MerR_1~TipAS
Batrachochytrium dendrobatidis	PF13414 PF00515 PF00515 PF13414 PF13414 PF00515	TPR_11~TPR_1~TPR_1~TPR_11~TPR_11~TPR_1
Batrachochytrium dendrobatidis	PF13414 PF13414 PF13174 PF13414	TPR_11~TPR_11~TPR_6~TPR_11
Batrachochytrium dendrobatidis	PF13414 PF13414 PF13371 PF13414	TPR_11~TPR_11~TPR_9~TPR_11
Batrachochytrium dendrobatidis	PF13415 PF13854 PF13854 PF13418	Kelch_3~Kelch_5~Kelch_5~Kelch_4
Batrachochytrium dendrobatidis	PF13418 PF13418 PF13964	Kelch_4~Kelch_4~Kelch_6
Batrachochytrium dendrobatidis	PF13418 PF13854 PF13854 PF13418 PF13854	Kelch_4~Kelch_5~Kelch_5~Kelch_4~Kelch_5
Batrachochytrium dendrobatidis	PF13421 PF13248	Band_7_1~zf-ribbon_3
Batrachochytrium dendrobatidis	PF13424 PF13414 PF13174 PF00564	TPR_12~TPR_11~TPR_6~PB1
Batrachochytrium dendrobatidis	PF13426 PF00211	PAS_9~Guanylate_cyc
Batrachochytrium dendrobatidis	PF13426 PF07701 PF00211	PAS_9~HNOBA~Guanylate_cyc
Batrachochytrium dendrobatidis	PF13465 PF13465 PF13465 PF00096 PF00096 PF00096 PF13894	zf-H2C2_2~zf-H2C2_2~zf-H2C2_2~zf-C2H2~zf-C2H2~zf-C2H2~zf-C2H2_4
Batrachochytrium dendrobatidis	PF13499 PF13833	EF-hand_7~EF-hand_8
Batrachochytrium dendrobatidis	PF13516 PF13516 PF13516 PF03127	LRR_6~LRR_6~LRR_6~GAT
Batrachochytrium dendrobatidis	PF13524	Glyco_trans_1_2
Batrachochytrium dendrobatidis	PF13529	Peptidase_C39_2
Batrachochytrium dendrobatidis	PF13537 PF00149	GATase_7~Metallophos
Batrachochytrium dendrobatidis	PF13564	DoxX_2
Batrachochytrium dendrobatidis	PF13570 PF00400 PF00400 PF00400 PF00400 PF00400	PQQ_3~WD40~WD40~WD40~WD40~WD40
Batrachochytrium dendrobatidis	PF13570 PF13570	PQQ_3~PQQ_3
Batrachochytrium dendrobatidis	PF13639 PF00612	zf-RING_2~IQ
Batrachochytrium dendrobatidis	PF13692 PF00534	Glyco_trans_1_4~Glycos_transf_1
Batrachochytrium dendrobatidis	PF13696 PF14392 PF00098 PF00098	zf-CCHC_2~zf-CCHC_4~zf-CCHC~zf-CCHC
Batrachochytrium dendrobatidis	PF13727 PF02719	CoA_binding_3~Polysacc_synt_2
Batrachochytrium dendrobatidis	PF13792 PF00916 PF00916 PF00916	Sulfate_tra_GLY~Sulfate_transp~Sulfate_transp~Sulfate_transp
Batrachochytrium dendrobatidis	PF13812 PF01535 PF01535 PF13041 PF13041 PF13041 PF13041	PPR_3~PPR~PPR~PPR_2~PPR_2~PPR_2~PPR_2
Batrachochytrium dendrobatidis	PF13812 PF01535 PF13041 PF01535 PF13041	PPR_3~PPR~PPR_2~PPR~PPR_2
Batrachochytrium dendrobatidis	PF13833 PF00400 PF00400 PF00400 PF00400 PF00400	EF-hand_8~WD40~WD40~WD40~WD40~WD40
Batrachochytrium dendrobatidis	PF13855 PF13855 PF13855 PF00560	LRR_8~LRR_8~LRR_8~LRR_1
Batrachochytrium dendrobatidis	PF13855 PF14580	LRR_8~LRR_9
Batrachochytrium dendrobatidis	PF13863	DUF4200
Batrachochytrium dendrobatidis	PF13868	Trichoplein
Batrachochytrium dendrobatidis	PF13870	DUF4201
Batrachochytrium dendrobatidis	PF13879	KIAA1430
Batrachochytrium dendrobatidis	PF13898	DUF4205
Batrachochytrium dendrobatidis	PF13913 PF13913	zf-C2HC_2~zf-C2HC_2
Batrachochytrium dendrobatidis	PF14094	DUF4272
Batrachochytrium dendrobatidis	PF14165	YtzH
Batrachochytrium dendrobatidis	PF14199	DUF4317
Batrachochytrium dendrobatidis	PF14299	PP2
Batrachochytrium dendrobatidis	PF14381	EDR1
Batrachochytrium dendrobatidis	PF14429 PF06920 PF06920	DOCK-C2~Ded_cyto~Ded_cyto
Batrachochytrium dendrobatidis	PF14541	TAXi_C
Batrachochytrium dendrobatidis	PF14580 PF14580 PF12799 PF14580	LRR_9~LRR_9~LRR_4~LRR_9
Batrachochytrium dendrobatidis	PF14587 PF14200 PF14200	Glyco_hydr_30_2~RicinB_lectin_2~RicinB_lectin_2
Batrachochytrium dendrobatidis	PF14595	Thioredoxin_9
Batrachochytrium dendrobatidis	PF14607 PF14606	GxDLY~Lipase_GDSL_3
Batrachochytrium dendrobatidis	PF14646	MYCBPAP
Batrachochytrium dendrobatidis	PF14655 PF14656	RAB3GAP2_N~RAB3GAP2_C
Batrachochytrium dendrobatidis	PF14675 PF14676 PF14680	FANCI_S1~FANCI_S2~FANCI_HD2
Batrachochytrium dendrobatidis	PF14678	FANCI_S4
Batrachochytrium dendrobatidis	PF14687	DUF4460
Batrachochytrium dendrobatidis	PF14713	DUF4464
Batrachochytrium dendrobatidis	PF14737 PF14740	DUF4470~DUF4471
Batrachochytrium dendrobatidis	PF14738	PaaSYMP
Batrachochytrium dendrobatidis	PF14766	RPA_interact_N
Batrachochytrium dendrobatidis	PF14769	CLAMP
Batrachochytrium dendrobatidis	PF14770	TMEM18
Batrachochytrium dendrobatidis	PF14772 PF14775	NYD-SP28~NYD-SP28_assoc
Batrachochytrium dendrobatidis	PF14822	Vasohibin
Batrachochytrium dendrobatidis	PF14825	DUF4483
Batrachochytrium dendrobatidis	PF14858	DUF4486
Batrachochytrium dendrobatidis	PF14874 PF14874 PF14874	PapD-like~PapD-like~PapD-like
Batrachochytrium dendrobatidis	PF14892	DUF4490
Batrachochytrium dendrobatidis	PF14908	DUF4496
Batrachochytrium dendrobatidis	PF14913	DPCD
Batrachochytrium dendrobatidis	PF14916	CCDC92
Batrachochytrium dendrobatidis	PF14926	DUF4498
Batrachochytrium dendrobatidis	PF14931	IFT20
Batrachochytrium dendrobatidis	PF14933	CEP19
Batrachochytrium dendrobatidis	PF14945	LLC1
Batrachochytrium dendrobatidis	PF14961	BROMI
Batrachochytrium dendrobatidis	PF14988	DUF4515
Batrachochytrium dendrobatidis	PF15007	CEP44
Batrachochytrium dendrobatidis	PF15016	DUF4520
Batrachochytrium dendrobatidis	PF15072	DUF4539
Batrachochytrium dendrobatidis	PF15104	DUF4558
Batrachochytrium dendrobatidis	PF15169	DUF4564
Batrachochytrium dendrobatidis	PF15236	CCDC66
Batrachochytrium dendrobatidis	PF15239	DUF4586
Batrachochytrium dendrobatidis	PF15247	SLBP_RNA_bind
Batrachochytrium dendrobatidis	PF15253	STIL_N
Batrachochytrium dendrobatidis	PF15261	DUF4591
Batrachochytrium dendrobatidis	PF15305	IFT43
Batrachochytrium dendrobatidis	PF15348	GEMIN8
Batrachochytrium dendrobatidis	PF15478	LKAAEAR
Batrachochytrium dendrobatidis	PF15479	DUF4639
Batrachochytrium dendrobatidis	PF15489 PF15489	CTC1~CTC1
Batrachochytrium dendrobatidis	PF15490	Ten1_2
Batrachochytrium dendrobatidis	PF15619	Lebercilin
Batrachochytrium dendrobatidis	PF15625	CC2D2AN-C2
Batrachochytrium dendrobatidis	PF15627	CEP76-C2
Botryotinia fuckeliana	PF00023 PF12796 PF12796 PF12796 PF12796 PF12796 PF12796 PF12796 PF12796 PF13637 PF12796	Ank~Ank_2~Ank_2~Ank_2~Ank_2~Ank_2~Ank_2~Ank_2~Ank_2~Ank_4~Ank_2
Botryotinia fuckeliana	PF00024 PF14295 PF00024	PAN_1~PAN_4~PAN_1
Botryotinia fuckeliana	PF00067 PF00732	p450~GMC_oxred_N
Botryotinia fuckeliana	PF00096 PF00096 PF00096 PF13465	zf-C2H2~zf-C2H2~zf-C2H2~zf-H2C2_2
Botryotinia fuckeliana	PF00096 PF13894 PF12796 PF12796 PF12796 PF12796 PF12796 PF12796 PF12796 PF12796	zf-C2H2~zf-C2H2_4~Ank_2~Ank_2~Ank_2~Ank_2~Ank_2~Ank_2~Ank_2~Ank_2
Botryotinia fuckeliana	PF00096 PF13894 PF13894 PF13894 PF00096 PF00096	zf-C2H2~zf-C2H2_4~zf-C2H2_4~zf-C2H2_4~zf-C2H2~zf-C2H2
Botryotinia fuckeliana	PF00098 PF13975	zf-CCHC~gag-asp_proteas
Botryotinia fuckeliana	PF00109 PF02801 PF00698 PF14765 PF00550 PF08242 PF07859 PF00326	ketoacyl-synt~Ketoacyl-synt_C~Acyl_transf_1~PS-DH~PP-binding~Methyltransf_12~Abhydrolase_3~Peptidase_S9
Botryotinia fuckeliana	PF00109 PF02801 PF00698 PF14765 PF00550 PF08242 PF12695	ketoacyl-synt~Ketoacyl-synt_C~Acyl_transf_1~PS-DH~PP-binding~Methyltransf_12~Abhydrolase_5
Botryotinia fuckeliana	PF00109 PF02801 PF02801 PF00698 PF14765 PF08242 PF08240 PF00107 PF08659 PF00550	ketoacyl-synt~Ketoacyl-synt_C~Ketoacyl-synt_C~Acyl_transf_1~PS-DH~Methyltransf_12~ADH_N~ADH_zinc_N~KR~PP-binding
Botryotinia fuckeliana	PF00111 PF01799 PF00941 PF03450	Fer2~Fer2_2~FAD_binding_5~CO_deh_flav_C
Botryotinia fuckeliana	PF00172 PF00628	Zn_clus~PHD
Botryotinia fuckeliana	PF00248 PF01042 PF07859 PF07859	Aldo_ket_red~Ribonuc_L-PSP~Abhydrolase_3~Abhydrolase_3
Botryotinia fuckeliana	PF00384 PF09326	Molybdopterin~DUF1982
Botryotinia fuckeliana	PF00385 PF00176 PF00385 PF00271 PF13907	Chromo~SNF2_N~Chromo~Helicase_C~DUF4208
Botryotinia fuckeliana	PF00479	G6PD_N
Botryotinia fuckeliana	PF00501 PF13193 PF00550 PF00668 PF00550 PF00668 PF00501 PF13193 PF00550 PF00668 PF00550 PF00668	AMP-binding~AMP-binding_C~PP-binding~Condensation~PP-binding~Condensation~AMP-binding~AMP-binding_C~PP-binding~Condensation~PP-binding~Condensation
Botryotinia fuckeliana	PF00515 PF13181 PF13414 PF07719	TPR_1~TPR_8~TPR_11~TPR_2
Botryotinia fuckeliana	PF00550 PF00668 PF00668 PF00501 PF07993	PP-binding~Condensation~Condensation~AMP-binding~NAD_binding_4
Botryotinia fuckeliana	PF00642 PF00642 PF01485	zf-CCCH~zf-CCCH~IBR
Botryotinia fuckeliana	PF00642 PF05495	zf-CCCH~zf-CHY
Botryotinia fuckeliana	PF00646 PF02755	F-box~RPEL
Botryotinia fuckeliana	PF00668 PF00668 PF00501 PF00550 PF00668 PF00501 PF00550 PF00668 PF00501 PF13193 PF00550 PF00668	Condensation~Condensation~AMP-binding~PP-binding~Condensation~AMP-binding~PP-binding~Condensation~AMP-binding~AMP-binding_C~PP-binding~Condensation
Botryotinia fuckeliana	PF00698 PF08659	Acyl_transf_1~KR
Botryotinia fuckeliana	PF00698 PF14765 PF00107 PF08659	Acyl_transf_1~PS-DH~ADH_zinc_N~KR
Botryotinia fuckeliana	PF00698 PF14765 PF08242 PF08659 PF00550	Acyl_transf_1~PS-DH~Methyltransf_12~KR~PP-binding
Botryotinia fuckeliana	PF00931 PF13424 PF13424 PF13424 PF13424 PF13424 PF13424 PF13424 PF13424 PF13424	NB-ARC~TPR_12~TPR_12~TPR_12~TPR_12~TPR_12~TPR_12~TPR_12~TPR_12~TPR_12
Botryotinia fuckeliana	PF01197	Ribosomal_L31
Botryotinia fuckeliana	PF01288 PF01288 PF00809	HPPK~HPPK~Pterin_bind
Botryotinia fuckeliana	PF01400 PF09458 PF09458	Astacin~H_lectin~H_lectin
Botryotinia fuckeliana	PF01525	Rota_NS26
Botryotinia fuckeliana	PF01761 PF00275 PF01202 PF01487	DHQ_synthase~EPSP_synthase~SKI~DHquinase_I
Botryotinia fuckeliana	PF02254	TrkA_N
Botryotinia fuckeliana	PF02678 PF05726 PF05726	Pirin~Pirin_C~Pirin_C
Botryotinia fuckeliana	PF02809 PF02809 PF02809 PF06087	UIM~UIM~UIM~Tyr-DNA_phospho
Botryotinia fuckeliana	PF03233	Cauli_AT
Botryotinia fuckeliana	PF04120 PF04120 PF04120 PF04120	Iron_permease~Iron_permease~Iron_permease~Iron_permease
Botryotinia fuckeliana	PF04567 PF00562 PF04560	RNA_pol_Rpb2_5~RNA_pol_Rpb2_6~RNA_pol_Rpb2_7
Botryotinia fuckeliana	PF04978	DUF664
Botryotinia fuckeliana	PF05698	Trigger_C
Botryotinia fuckeliana	PF05729 PF12796 PF12796 PF12796 PF12796 PF12796 PF00023 PF12796 PF12796 PF12796	NACHT~Ank_2~Ank_2~Ank_2~Ank_2~Ank_2~Ank~Ank_2~Ank_2~Ank_2
Botryotinia fuckeliana	PF05729 PF12796 PF12796 PF13637 PF12796 PF12796 PF12796 PF13637	NACHT~Ank_2~Ank_2~Ank_4~Ank_2~Ank_2~Ank_2~Ank_4
Botryotinia fuckeliana	PF06424 PF06424 PF14559 PF13181	PRP1_N~PRP1_N~TPR_19~TPR_8
Botryotinia fuckeliana	PF06985 PF00566	HET~RabGAP-TBC
Botryotinia fuckeliana	PF06985 PF00931 PF13424 PF13424	HET~NB-ARC~TPR_12~TPR_12
Botryotinia fuckeliana	PF06985 PF00931 PF13424 PF13424 PF13424 PF13424 PF13424 PF13424 PF13424 PF13424 PF13424 PF13424 PF13374	HET~NB-ARC~TPR_12~TPR_12~TPR_12~TPR_12~TPR_12~TPR_12~TPR_12~TPR_12~TPR_12~TPR_12~TPR_10
Botryotinia fuckeliana	PF07250 PF13418 PF09118	Glyoxal_oxid_N~Kelch_4~DUF1929
Botryotinia fuckeliana	PF07883 PF06249	Cupin_2~EutQ
Botryotinia fuckeliana	PF08310 PF08310 PF08310 PF08310	LGFP~LGFP~LGFP~LGFP
Botryotinia fuckeliana	PF09154	DUF1939
Botryotinia fuckeliana	PF10337 PF10337	DUF2422~DUF2422
Botryotinia fuckeliana	PF10745	DUF2530
Botryotinia fuckeliana	PF11127	DUF2892
Botryotinia fuckeliana	PF11309 PF11309	DUF3112~DUF3112
Botryotinia fuckeliana	PF11786	Aft1_HRA
Botryotinia fuckeliana	PF11951 PF13460	Fungal_trans_2~NAD_binding_10
Botryotinia fuckeliana	PF12224 PF12224	Amidoligase_2~Amidoligase_2
Botryotinia fuckeliana	PF12457	TIP_N
Botryotinia fuckeliana	PF12697 PF00931 PF13424 PF13424 PF13424 PF13424	Abhydrolase_6~NB-ARC~TPR_12~TPR_12~TPR_12~TPR_12
Botryotinia fuckeliana	PF12769 PF02233	DUF3814~PNTB
Botryotinia fuckeliana	PF12796 PF12796 PF12796 PF12796 PF12796 PF12796 PF12796 PF12796 PF12796 PF12796 PF00569	Ank_2~Ank_2~Ank_2~Ank_2~Ank_2~Ank_2~Ank_2~Ank_2~Ank_2~Ank_2~ZZ
Botryotinia fuckeliana	PF12874 PF12874 PF12874 PF00096	zf-met~zf-met~zf-met~zf-C2H2
Botryotinia fuckeliana	PF12895 PF13181 PF00515 PF13414 PF14559	Apc3~TPR_8~TPR_1~TPR_11~TPR_19
Botryotinia fuckeliana	PF13188 PF08447 PF00512 PF02518 PF00072 PF00072	PAS_8~PAS_3~HisKA~HATPase_c~Response_reg~Response_reg
Botryotinia fuckeliana	PF13191 PF12796 PF12796 PF12796 PF13637 PF12796 PF12796 PF12796	AAA_16~Ank_2~Ank_2~Ank_2~Ank_4~Ank_2~Ank_2~Ank_2
Botryotinia fuckeliana	PF13374 PF08238 PF13374	TPR_10~Sel1~TPR_10
Botryotinia fuckeliana	PF13374 PF13424 PF13414 PF00249	TPR_10~TPR_12~TPR_11~Myb_DNA-binding
Botryotinia fuckeliana	PF13401 PF13424 PF13424 PF13424	AAA_22~TPR_12~TPR_12~TPR_12
Botryotinia fuckeliana	PF13414 PF00515 PF13414 PF13414 PF13414 PF00515	TPR_11~TPR_1~TPR_11~TPR_11~TPR_11~TPR_1
Botryotinia fuckeliana	PF13414 PF07719 PF07719 PF13414 PF00226	TPR_11~TPR_2~TPR_2~TPR_11~DnaJ
Botryotinia fuckeliana	PF13414 PF07719 PF13414 PF08321 PF00149	TPR_11~TPR_2~TPR_11~PPP5~Metallophos
Botryotinia fuckeliana	PF13414 PF13424 PF00515 PF13176	TPR_11~TPR_12~TPR_1~TPR_7
Botryotinia fuckeliana	PF13418 PF13854 PF13418 PF13415 PF13418	Kelch_4~Kelch_5~Kelch_4~Kelch_3~Kelch_4
Botryotinia fuckeliana	PF13424 PF13374 PF13424 PF13424 PF13424 PF13424 PF13424 PF13374 PF13374	TPR_12~TPR_10~TPR_12~TPR_12~TPR_12~TPR_12~TPR_12~TPR_10~TPR_10
Botryotinia fuckeliana	PF13894 PF13894 PF12756	zf-C2H2_4~zf-C2H2_4~zf-C2H2_2
Botryotinia fuckeliana	PF14420 PF00515	Clr5~TPR_1
Botryotinia fuckeliana	PF14765 PF00550	PS-DH~PP-binding
Candida albicans	PF00384 PF00384 PF09326	Molybdopterin~Molybdopterin~DUF1982
Candida albicans	PF00515 PF07719 PF13424 PF14559 PF13424	TPR_1~TPR_2~TPR_12~TPR_19~TPR_12
Candida albicans	PF00515 PF12895 PF13176	TPR_1~Apc3~TPR_7
Candida albicans	PF00515 PF14559 PF13176	TPR_1~TPR_19~TPR_7
Candida albicans	PF01302 PF00560 PF12799	CAP_GLY~LRR_1~LRR_4
Candida albicans	PF01693 PF00075 PF01693 PF00075	Cauli_VI~RNase_H~Cauli_VI~RNase_H
Candida albicans	PF01855 PF00258	POR_N~Flavodoxin_1
Candida albicans	PF02359 PF02933	CDC48_N~CDC48_2
Candida albicans	PF02737 PF08491	3HCDH_N~SE
Candida albicans	PF02786 PF02785 PF00682 PF02436 PF00364	CPSase_L_D2~Biotin_carb_C~HMGL-like~PYC_OADA~Biotin_lipoyl
Candida albicans	PF02861 PF02861 PF00004	Clp_N~Clp_N~AAA
Candida albicans	PF02996 PF12927 PF12927 PF12927	Prefoldin~DUF3835~DUF3835~DUF3835
Candida albicans	PF04072 PF13418 PF13415	LCM~Kelch_4~Kelch_3
Candida albicans	PF04760 PF00009	IF2_N~GTP_EFTU
Candida albicans	PF04810 PF04811 PF04815	zf-Sec23_Sec24~Sec23_trunk~Sec23_helical
Candida albicans	PF05725	FNIP
Candida albicans	PF05792 PF05792 PF05792 PF05792	Candida_ALS~Candida_ALS~Candida_ALS~Candida_ALS
Candida albicans	PF05792 PF05792 PF05792 PF05792 PF05792 PF05792 PF05792	Candida_ALS~Candida_ALS~Candida_ALS~Candida_ALS~Candida_ALS~Candida_ALS~Candida_ALS
Candida albicans	PF05792 PF05792 PF05792 PF05792 PF05792 PF05792 PF05792 PF05792 PF05792 PF05792 PF05792 PF05792 PF05792 PF05792 PF05792 PF05792 PF05792 PF05792	Candida_ALS~Candida_ALS~Candida_ALS~Candida_ALS~Candida_ALS~Candida_ALS~Candida_ALS~Candida_ALS~Candida_ALS~Candida_ALS~Candida_ALS~Candida_ALS~Candida_ALS~Candida_ALS~Candida_ALS~Candida_ALS~Candida_ALS~Candida_ALS
Candida albicans	PF08393 PF12774 PF07728 PF12775 PF12780 PF12777 PF12781	DHC_N2~AAA_6~AAA_5~AAA_7~AAA_8~MT~AAA_9
Candida albicans	PF08477 PF13833 PF08356 PF13202 PF08355 PF08477	Miro~EF-hand_8~EF_assoc_2~EF-hand_5~EF_assoc_1~Miro
Candida albicans	PF08477 PF13833 PF08356 PF13405 PF08355	Miro~EF-hand_8~EF_assoc_2~EF-hand_6~EF_assoc_1
Candida albicans	PF08509 PF00788 PF13855	Ad_cyc_g-alpha~RA~LRR_8
Candida albicans	PF08619 PF08619	Nha1_C~Nha1_C
Candida albicans	PF10378 PF13893 PF14259	RRM~RRM_5~RRM_6
Candida albicans	PF11600 PF04991	CAF-1_p150~LicD
Candida albicans	PF11766 PF05792 PF05792 PF05792 PF05792 PF05792 PF05792	Candida_ALS_N~Candida_ALS~Candida_ALS~Candida_ALS~Candida_ALS~Candida_ALS~Candida_ALS
Candida albicans	PF11766 PF05792 PF05792 PF05792 PF05792 PF05792 PF05792 PF05792 PF05792 PF05792 PF05792 PF05792 PF05792	Candida_ALS_N~Candida_ALS~Candida_ALS~Candida_ALS~Candida_ALS~Candida_ALS~Candida_ALS~Candida_ALS~Candida_ALS~Candida_ALS~Candida_ALS~Candida_ALS~Candida_ALS
Candida albicans	PF11766 PF05792 PF05792 PF05792 PF05792 PF05792 PF05792 PF05792 PF05792 PF05792 PF05792 PF05792 PF05792 PF05792 PF05792 PF05792 PF05792 PF05792 PF05792 PF05792 PF05792 PF05792 PF05792 PF05792 PF05792 PF05792 PF05792	Candida_ALS_N~Candida_ALS~Candida_ALS~Candida_ALS~Candida_ALS~Candida_ALS~Candida_ALS~Candida_ALS~Candida_ALS~Candida_ALS~Candida_ALS~Candida_ALS~Candida_ALS~Candida_ALS~Candida_ALS~Candida_ALS~Candida_ALS~Candida_ALS~Candida_ALS~Candida_ALS~Candida_ALS~Candida_ALS~Candida_ALS~Candida_ALS~Candida_ALS~Candida_ALS~Candida_ALS
Candida albicans	PF11766 PF05792 PF05792 PF05792 PF05792 PF05792 PF05792 PF05792 PF05792 PF05792 PF05792 PF05792 PF05792 PF05792 PF05792 PF05792 PF05792 PF05792 PF05792 PF05792 PF05792 PF05792 PF05792 PF05792 PF05792 PF05792 PF05792 PF05792 PF05792 PF05792 PF05792 PF05792 PF05792 PF05792 PF05792	Candida_ALS_N~Candida_ALS~Candida_ALS~Candida_ALS~Candida_ALS~Candida_ALS~Candida_ALS~Candida_ALS~Candida_ALS~Candida_ALS~Candida_ALS~Candida_ALS~Candida_ALS~Candida_ALS~Candida_ALS~Candida_ALS~Candida_ALS~Candida_ALS~Candida_ALS~Candida_ALS~Candida_ALS~Candida_ALS~Candida_ALS~Candida_ALS~Candida_ALS~Candida_ALS~Candida_ALS~Candida_ALS~Candida_ALS~Candida_ALS~Candida_ALS~Candida_ALS~Candida_ALS~C…
Candida albicans	PF11766 PF05792 PF05792 PF05792 PF05792 PF05792 PF05792 PF05792 PF05792 PF05792 PF05792 PF05792 PF05792 PF05792 PF05792 PF05792 PF05792 PF05792 PF05792 PF05792 PF05792 PF05792 PF05792 PF05792 PF05792 PF05792 PF05792 PF05792 PF05792 PF05792 PF05792 PF05792 PF05792 PF05792 PF05792 PF05792 PF05792 PF05792 PF05792 PF05792	Candida_ALS_N~Candida_ALS~Candida_ALS~Candida_ALS~Candida_ALS~Candida_ALS~Candida_ALS~Candida_ALS~Candida_ALS~Candida_ALS~Candida_ALS~Candida_ALS~Candida_ALS~Candida_ALS~Candida_ALS~Candida_ALS~Candida_ALS~Candida_ALS~Candida_ALS~Candida_ALS~Candida_ALS~Candida_ALS~Candida_ALS~Candida_ALS~Candida_ALS~Candida_ALS~Candida_ALS~Candida_ALS~Candida_ALS~Candida_ALS~Candida_ALS~Candida_ALS~Candida_ALS~C…
Candida albicans	PF12134 PF08084	PRP8_domainIV~PROCT
Candida albicans	PF12706 PF07522 PF07522	Lactamase_B_2~DRMBL~DRMBL
Candida albicans	PF12799 PF13855 PF13855 PF13855 PF00481 PF00211	LRR_4~LRR_8~LRR_8~LRR_8~PP2C~Guanylate_cyc
Candida albicans	PF13181 PF00515 PF07719 PF13424 PF14559 PF13424	TPR_8~TPR_1~TPR_2~TPR_12~TPR_19~TPR_12
Candida albicans	PF13365 PF00595 PF12812	Trypsin_2~PDZ~PDZ_1
Candida albicans	PF13510 PF10588	Fer2_4~NADH-G_4Fe-4S_3
Candida albicans	PF13758 PF12927 PF12927 PF12927	Prefoldin_3~DUF3835~DUF3835~DUF3835
Candida albicans	PF14551 PF00493 PF02656	MCM_N~MCM~DUF202
Candida albicans	PF15044 PF13236 PF12807 PF12807 PF13374 PF13424	CLU_N~CLU~eIF3_p135~eIF3_p135~TPR_10~TPR_12
Candida dubliniensis	PF00096 PF00096 PF13894 PF00096 PF13894 PF13894 PF00096	zf-C2H2~zf-C2H2~zf-C2H2_4~zf-C2H2~zf-C2H2_4~zf-C2H2_4~zf-C2H2
Candida dubliniensis	PF04118 PF06367	Dopey_N~Drf_FH3
Candida dubliniensis	PF06363	Picorna_P3A
Candida dubliniensis	PF08509 PF00788 PF13855 PF12799 PF13855 PF13855 PF13855 PF00481 PF00211	Ad_cyc_g-alpha~RA~LRR_8~LRR_4~LRR_8~LRR_8~LRR_8~PP2C~Guanylate_cyc
Candida dubliniensis	PF11766 PF05792 PF05792 PF05792 PF05792 PF05792 PF05792 PF05792 PF05792 PF05792 PF05792 PF05792 PF05792 PF05792 PF05792 PF05792 PF05792 PF05792 PF05792 PF05792 PF05792	Candida_ALS_N~Candida_ALS~Candida_ALS~Candida_ALS~Candida_ALS~Candida_ALS~Candida_ALS~Candida_ALS~Candida_ALS~Candida_ALS~Candida_ALS~Candida_ALS~Candida_ALS~Candida_ALS~Candida_ALS~Candida_ALS~Candida_ALS~Candida_ALS~Candida_ALS~Candida_ALS~Candida_ALS
Candida dubliniensis	PF11766 PF05792 PF05792 PF05792 PF05792 PF05792 PF05792 PF05792 PF05792 PF05792 PF05792 PF05792 PF05792 PF05792 PF05792 PF05792 PF05792 PF05792 PF05792 PF05792 PF05792 PF05792 PF05792 PF05792 PF05792 PF05792 PF05792 PF05792 PF05792 PF05792 PF05792 PF05792 PF05792 PF05792 PF05792 PF05792	Candida_ALS_N~Candida_ALS~Candida_ALS~Candida_ALS~Candida_ALS~Candida_ALS~Candida_ALS~Candida_ALS~Candida_ALS~Candida_ALS~Candida_ALS~Candida_ALS~Candida_ALS~Candida_ALS~Candida_ALS~Candida_ALS~Candida_ALS~Candida_ALS~Candida_ALS~Candida_ALS~Candida_ALS~Candida_ALS~Candida_ALS~Candida_ALS~Candida_ALS~Candida_ALS~Candida_ALS~Candida_ALS~Candida_ALS~Candida_ALS~Candida_ALS~Candida_ALS~Candida_ALS~C…
[truncated: 8,583 more rows]
