# Supplementary material for: Analysis of the Protein Domain and Domain Architecture Content in Fungi and Its Application in the Search of New Antifungal Targets
Source: PLoS Comput Biol. 2014 Jul 17;10(7):e1003733. doi: 10.1371/journal.pcbi.1003733 (PMC4102429; doi:10.1371/journal.pcbi.1003733)
Supplement: Table S5 — Exclusive domains per species. Tab-delimited file listing the Pfam domains and fungal species in which those domains were found exclusively. (CSV) [file pcbi.1003733.s006.csv]

phylum	species	pfamA_acc	pfamA_id	description
Ascomycota	Ajellomyces capsulata	PF03247	Prothymosin	Prothymosin/parathymosin family
Ascomycota	Ajellomyces capsulata	PF06112	Herpes_capsid	Gammaherpesvirus capsid protein
Ascomycota	Ajellomyces capsulata	PF11081	DUF2890	Protein of unknown function (DUF2890)
Ascomycota	Ajellomyces capsulata	PF13576	Pentapeptide_3	Pentapeptide repeats (9 copies)
Ascomycota	Ajellomyces dermatitidis	PF01865	PhoU_div	Protein of unknown function DUF47
Ascomycota	Ajellomyces dermatitidis	PF04973	NMN_transporter	Nicotinamide mononucleotide transporter
Ascomycota	Ajellomyces dermatitidis	PF05076	SUFU	Suppressor of fused protein (SUFU)
Ascomycota	Ajellomyces dermatitidis	PF07740	Toxin_12	Ion channel inhibitory toxin
Ascomycota	Ajellomyces dermatitidis	PF11775	CobT_C	Cobalamin biosynthesis protein CobT VWA domain
Ascomycota	Ajellomyces dermatitidis	PF12897	Aminotran_MocR	Alanine-glyoxylate amino-transferase
Ascomycota	Arthrobotrys oligospora	PF01921	tRNA-synt_1f	tRNA synthetases class I (K)
Ascomycota	Arthrobotrys oligospora	PF02955	GSH-S_ATP	Prokaryotic glutathione synthetase, ATP-grasp domain
Ascomycota	Arthrobotrys oligospora	PF05866	RusA	Endodeoxyribonuclease RusA
Ascomycota	Arthrobotrys oligospora	PF06147	DUF968	Protein of unknown function (DUF968)
Ascomycota	Arthrobotrys oligospora	PF08346	AntA	AntA/AntB antirepressor
Ascomycota	Arthrobotrys oligospora	PF09524	Phg_2220_C	Conserved phage C-terminus (Phg_2220_C)
Ascomycota	Arthrobotrys oligospora	PF10260	SAYSvFN	Uncharacterized conserved domain (SAYSvFN)
Ascomycota	Arthrobotrys oligospora	PF12694	MoCo_carrier	Putative molybdenum carrier
Ascomycota	Arthrobotrys oligospora	PF12702	Lipocalin_3	Lipocalin-like
Ascomycota	Arthrobotrys oligospora	PF13588	HSDR_N_2	Type I restriction enzyme R protein N terminus (HSDR_N)
Ascomycota	Arthrobotrys oligospora	PF15535	Toxin_57	Putative toxin 57
Ascomycota	Arthroderma benhamiae	PF09726	Macoilin	Transmembrane protein
Ascomycota	Arthroderma gypseum	PF01683	EB	EB module
Ascomycota	Arthroderma otae	NULL	NULL	NULL
Ascomycota	Ashbya gossypii	NULL	NULL	NULL
Ascomycota	Aspergillus clavatus	PF10529	Hist_rich_Ca-bd	Histidine-rich Calcium-binding repeat region
Ascomycota	Aspergillus flavus	PF00381	PTS-HPr	PTS HPr component phosphorylation site
Ascomycota	Aspergillus kawachii	PF00058	Ldl_recept_b	Low-density lipoprotein receptor repeat class B
Ascomycota	Aspergillus kawachii	PF01353	GFP	Green fluorescent protein
Ascomycota	Aspergillus kawachii	PF07586	HXXSHH	Protein of unknown function (DUF1552)
Ascomycota	Aspergillus niger	PF02038	ATP1G1_PLM_MAT8	ATP1G1/PLM/MAT8 family
Ascomycota	Aspergillus niger	PF08867	FRG	FRG domain
Ascomycota	Aspergillus niger	PF11471	Sugarporin_N	Maltoporin periplasmic N-terminal extension
Ascomycota	Aspergillus niger	PF13676	TIR_2	TIR domain
Ascomycota	Aspergillus oryzae	PF02324	Glyco_hydro_70	Glycosyl hydrolase family 70
Ascomycota	Aspergillus terreus	PF03486	HI0933_like	HI0933-like protein
Ascomycota	Botryotinia fuckeliana	PF01197	Ribosomal_L31	Ribosomal protein L31
Ascomycota	Botryotinia fuckeliana	PF01525	Rota_NS26	Rotavirus NS26
Ascomycota	Botryotinia fuckeliana	PF02254	TrkA_N	TrkA-N domain
Ascomycota	Botryotinia fuckeliana	PF03233	Cauli_AT	Aphid transmission protein
Ascomycota	Botryotinia fuckeliana	PF04978	DUF664	Protein of unknown function (DUF664)
Ascomycota	Botryotinia fuckeliana	PF05698	Trigger_C	Bacterial trigger factor protein (TF) C-terminus
Ascomycota	Botryotinia fuckeliana	PF10745	DUF2530	Protein of unknown function (DUF2530)
Ascomycota	Botryotinia fuckeliana	PF11127	DUF2892	Protein of unknown function (DUF2892)
Ascomycota	Candida albicans	NULL	NULL	NULL
Ascomycota	Candida dubliniensis	PF06363	Picorna_P3A	Picornaviridae P3A protein
Ascomycota	Candida glabrata	PF13885	Keratin_B2_2	Keratin, high sulfur B2 protein
Ascomycota	Candida parapsilosis	PF05168	HEPN	HEPN domain
Ascomycota	Candida tenuis	NULL	NULL	NULL
Ascomycota	Candida tropicalis	PF02348	CTP_transf_3	Cytidylyltransferase
Ascomycota	Candida tropicalis	PF06977	SdiA-regulated	SdiA-regulated
Ascomycota	Chaetomium globosum	PF01473	CW_binding_1	Putative cell wall binding repeat
Ascomycota	Chaetomium globosum	PF02901	PFL	Pyruvate formate lyase
Ascomycota	Chaetomium globosum	PF13859	BNR_3	BNR repeat-like domain
Ascomycota	Chaetomium thermophilum	PF06679	DUF1180	Protein of unknown function (DUF1180)
Ascomycota	Clavispora lusitaniae	PF06390	NESP55	Neuroendocrine-specific golgi protein P55 (NESP55)
Ascomycota	Clavispora lusitaniae	PF10099	RskA	Anti-sigma-K factor rskA
Ascomycota	Coccidioides posadasii	PF09837	DUF2064	Uncharacterized protein conserved in bacteria (DUF2064)
Ascomycota	Coccidioides posadasii	PF12345	DUF3641	Protein of unknown function (DUF3641)
Ascomycota	Coccidioides posadasii	PF13289	SIR2_2	SIR2-like domain
Ascomycota	Colletotrichum graminicola	NULL	NULL	NULL
Ascomycota	Colletotrichum higginsianum	PF05473	Herpes_UL45	UL45 protein
Ascomycota	Cordyceps militaris	PF01790	LGT	Prolipoprotein diacylglyceryl transferase
Ascomycota	Cordyceps militaris	PF07021	MetW	Methionine biosynthesis protein MetW
Ascomycota	Cordyceps militaris	PF15017	AF1Q	Drug resistance and apoptosis regulator
Ascomycota	Debaryomyces hansenii	PF12479	DUF3698	Protein of unknown function (DUF3698)
Ascomycota	Emericella nidulans	PF00372	Hemocyanin_M	Hemocyanin, copper containing domain
Ascomycota	Emericella nidulans	PF03723	Hemocyanin_C	Hemocyanin, ig-like domain
Ascomycota	Emericella nidulans	PF12904	Collagen_bind_2	Putative collagen-binding domain of a collagenase
Ascomycota	Exophiala dermatitidis	PF04849	HAP1_N	HAP1 N-terminal conserved region
Ascomycota	Fusarium oxysporum	PF00954	S_locus_glycop	S-locus glycoprotein family
Ascomycota	Fusarium oxysporum	PF05448	AXE1	Acetyl xylan esterase (AXE1)
Ascomycota	Fusarium oxysporum	PF08276	PAN_2	PAN-like domain
Ascomycota	Fusarium oxysporum	PF10432	bact-PGI_C	Bacterial phospho-glucose isomerase C-terminal region
Ascomycota	Fusarium oxysporum	PF12688	TPR_5	Tetratrico peptide repeat
Ascomycota	Fusarium oxysporum	PF13487	HD_5	HD domain
Ascomycota	Fusarium oxysporum	PF14871	GHL6	Hypothetical glycosyl hydrolase 6
Ascomycota	Gibberella zeae	PF02275	CBAH	Linear amide C-N hydrolases, choloylglycine hydrolase family
Ascomycota	Gibberella zeae	PF03470	zf-XS	XS zinc finger domain
Ascomycota	Gibberella zeae	PF04637	Herpes_pp85	Herpesvirus phosphoprotein 85 (HHV6-7 U14/HCMV UL25)
Ascomycota	Gibberella zeae	PF07045	DUF1330	Protein of unknown function (DUF1330)
Ascomycota	Gibberella zeae	PF08195	TRI9	TRI9 protein
Ascomycota	Glarea lozoyensis	PF12740	Chlorophyllase2	Chlorophyllase enzyme
Ascomycota	Grosmannia clavigera	PF13290	CHB_HEX_C_1	Chitobiase/beta-hexosaminidase C-terminal domain
Ascomycota	Hypocrea atroviridis	PF05118	Asp_Arg_Hydrox	Aspartyl/Asparaginyl beta-hydroxylase
Ascomycota	Hypocrea atroviridis	PF10486	PI3K_1B_p101	Phosphoinositide 3-kinase gamma adapter protein p101 subunit
Ascomycota	Hypocrea jecorina	PF11333	DUF3135	Protein of unknown function (DUF3135)
Ascomycota	Hypocrea virens	PF03736	EPTP	EPTP domain
Ascomycota	Hypocrea virens	PF08021	FAD_binding_9	Siderophore-interacting FAD-binding domain
Ascomycota	Hypocrea virens	PF12128	DUF3584	Protein of unknown function (DUF3584)
Ascomycota	Kazachstania africana	PF03993	DUF349	Domain of Unknown Function (DUF349)
Ascomycota	Kazachstania africana	PF08357	SEFIR	SEFIR domain
Ascomycota	Kluyveromyces lactis	PF14136	DUF4303	Domain of unknown function (DUF4303)
Ascomycota	Kluyveromyces lactis	PF15102	TMEM154	TMEM154 protein family
Ascomycota	Komagataella pastoris	PF06574	FAD_syn	FAD synthetase
Ascomycota	Komagataella pastoris	PF12240	Angiomotin_C	Angiomotin C terminal
Ascomycota	Lachancea thermotolerans	PF10815	ComZ	ComZ
Ascomycota	Leptosphaeria maculans	PF00062	Lys	C-type lysozyme/alpha-lactalbumin family
Ascomycota	Leptosphaeria maculans	PF04235	DUF418	Protein of unknown function (DUF418)
Ascomycota	Lodderomyces elongisporus	PF04601	DUF569	Protein of unknown function (DUF569)
Ascomycota	Lodderomyces elongisporus	PF05451	Phytoreo_Pns	Phytoreovirus nonstructural protein Pns10/11
Ascomycota	Lodderomyces elongisporus	PF12106	Colicin_C	Colicin C terminal ribonuclease domain
Ascomycota	Magnaporthe oryzae	PF01643	Acyl-ACP_TE	Acyl-ACP thioesterase
Ascomycota	Magnaporthe oryzae	PF03631	Virul_fac_BrkB	Virulence factor BrkB
Ascomycota	Magnaporthe oryzae	PF09594	DUF2029	Protein of unknown function (DUF2029)
Ascomycota	Magnaporthe oryzae	PF10248	Mlf1IP	Myelodysplasia-myeloid leukemia factor 1-interacting protein
Ascomycota	Magnaporthe oryzae	PF10812	DUF2561	Protein of unknown function (DUF2561)
Ascomycota	Magnaporthe oryzae	PF13175	AAA_15	AAA ATPase domain
Ascomycota	Metarhizium acridum	PF09557	DUF2382	Domain of unknown function (DUF2382)
Ascomycota	Metarhizium anisopliae	PF07472	PA-IIL	Fucose-binding lectin II (PA-IIL)
Ascomycota	Meyerozyma guilliermondii	PF04698	Rab_eff_C	Rab effector MyRIP/melanophilin C-terminus
Ascomycota	Meyerozyma guilliermondii	PF12187	VirArc_Nuclease	Viral/Archaeal nuclease
Ascomycota	Mycosphaerella graminicola	PF11579	DUF3238	Protein of unknown function (DUF3238)
Ascomycota	Naumovozyma castellii	PF14544	DUF4443	Domain of unknown function (DUF4443)
Ascomycota	Naumovozyma dairenensis	NULL	NULL	NULL
Ascomycota	Nectria haematococca	PF00801	PKD	PKD domain
Ascomycota	Nectria haematococca	PF02010	REJ	REJ domain
Ascomycota	Nectria haematococca	PF03377	Avirulence	Xanthomonas avirulence protein, Avr/PthA
Ascomycota	Nectria haematococca	PF09259	Fve	Fungal immunomodulatory protein Fve
Ascomycota	Nectria haematococca	PF10462	Peptidase_M66	Peptidase M66
Ascomycota	Nectria haematococca	PF12301	CD99L2	CD99 antigen like protein 2
Ascomycota	Nectria haematococca	PF13020	DUF3883	Domain of unknown function (DUF3883)
Ascomycota	Neosartorya fischeri	PF03157	Glutenin_hmw	High molecular weight glutenin subunit
Ascomycota	Neosartorya fischeri	PF07445	priB_priC	Primosomal replication protein priB and priC
Ascomycota	Neosartorya fischeri	PF09422	WTX	WTX protein
Ascomycota	Neosartorya fischeri	PF10479	FSA_C	Fragile site-associated protein C-terminus
Ascomycota	Neosartorya fischeri	PF15345	TMEM51	Transmembrane protein 51
Ascomycota	Neosartorya fumigata	NULL	NULL	NULL
Ascomycota	Neurospora crassa	PF00302	CAT	Chloramphenicol acetyltransferase
Ascomycota	Neurospora tetrasperma	PF00805	Pentapeptide	Pentapeptide repeats (8 copies)
Ascomycota	Paracoccidioides brasiliensis	PF08388	GIIM	Group II intron, maturase-specific domain
Ascomycota	Paracoccidioides brasiliensis	PF12118	SprA-related	SprA-related family
Ascomycota	Paracoccidioides brasiliensis	PF13757	VIT_2	Vault protein inter-alpha-trypsin domain
Ascomycota	Penicillium chrysogenum	NULL	NULL	NULL
Ascomycota	Penicillium marneffei	NULL	NULL	NULL
Ascomycota	Phaeosphaeria nodorum	PF03752	ALF	Short repeats of unknown function
Ascomycota	Phaeosphaeria nodorum	PF08070	DTHCT	DTHCT (NUC029) region
Ascomycota	Phaeosphaeria nodorum	PF12876	Cellulase-like	Sugar-binding cellulase-like
Ascomycota	Phaeosphaeria nodorum	PF13240	zinc_ribbon_2	zinc-ribbon domain
Ascomycota	Pichia angusta	NULL	NULL	NULL
Ascomycota	Pichia sorbitophila	PF06744	DUF1215	Protein of unknown function (DUF1215)
Ascomycota	Pichia sorbitophila	PF07088	GvpD	GvpD gas vesicle protein
Ascomycota	Pichia sorbitophila	PF10127	Nuc-transf	Predicted nucleotidyltransferase
Ascomycota	Podospora anserina	PF02082	Rrf2	Transcriptional regulator
Ascomycota	Pyrenophora teres f. teres	PF03495	Binary_toxB	Clostridial binary toxin B/anthrax toxin PA
Ascomycota	Pyrenophora teres f. teres	PF13125	DUF3958	Protein of unknown function (DUF3958)
Ascomycota	Pyrenophora tritici-repentis	PF03308	ArgK	ArgK protein
Ascomycota	Pyrenophora tritici-repentis	PF13164	DUF4002	Protein of unknown function (DUF4002)
Ascomycota	Saccharomyces cerevisiae	PF00017	SH2	SH2 domain
Ascomycota	Saccharomyces cerevisiae	PF01021	TYA	TYA transposon protein
Ascomycota	Saccharomyces cerevisiae	PF02870	Methyltransf_1N	6-O-methylguanine DNA methyltransferase, ribonuclease-like domain
Ascomycota	Saccharomyces cerevisiae	PF03930	Flp_N	Recombinase Flp protein N-terminus
Ascomycota	Saccharomyces cerevisiae	PF03990	DUF348	Domain of unknown function (DUF348)
Ascomycota	Saccharomyces cerevisiae	PF04318	DUF468	Protein of unknown function (DUF468)
Ascomycota	Saccharomyces cerevisiae	PF05202	Flp_C	Recombinase Flp protein
Ascomycota	Saccharomyces cerevisiae	PF08020	DUF1706	Protein of unknown function (DUF1706)
Ascomycota	Saccharomyces cerevisiae	PF11403	Yeast_MT	Yeast metallothionein
Ascomycota	Saccharomyces cerevisiae	PF11610	Ste5	Scaffold protein Ste5-Fus5 binding region
Ascomycota	Saccharomyces cerevisiae	PF11615	DUF3249	Protein of unknown function (DUF3249)
Ascomycota	Saccharomyces cerevisiae	PF12809	Metallothi_Euk2	Eukaryotic metallothionein
Ascomycota	Scheffersomyces stipitis	PF04382	SAB	SAB domain
Ascomycota	Schizosaccharomyces japonicus	PF00825	Ribonuclease_P	Ribonuclease P
Ascomycota	Schizosaccharomyces japonicus	PF13815	Dzip-like_N	Iguana/Dzip1-like DAZ-interacting protein N-terminal
Ascomycota	Schizosaccharomyces pombe	PF00842	Ala_racemase_C	Alanine racemase, C-terminal domain
Ascomycota	Schizosaccharomyces pombe	PF03303	WTF	WTF protein
Ascomycota	Schizosaccharomyces pombe	PF03855	M-factor	M-factor
Ascomycota	Schizosaccharomyces pombe	PF05458	Siva	Cd27 binding protein (Siva)
Ascomycota	Schizosaccharomyces pombe	PF06198	DUF999	Protein of unknown function (DUF999)
Ascomycota	Schizosaccharomyces pombe	PF06426	SATase_N	Serine acetyltransferase, N-terminal
Ascomycota	Schizosaccharomyces pombe	PF07722	Peptidase_C26	Peptidase C26
Ascomycota	Schizosaccharomyces pombe	PF08604	Nup153	Nucleoporin Nup153-like
Ascomycota	Schizosaccharomyces pombe	PF09371	Tex_N	Tex-like protein N-terminal domain
Ascomycota	Schizosaccharomyces pombe	PF09437	Pombe_5TM	Pombe specific 5TM protein
Ascomycota	Schizosaccharomyces pombe	PF10353	DUF2430	Protein of unknown function (DUF2430)
Ascomycota	Schizosaccharomyces pombe	PF12382	Peptidase_A2E	Retrotransposon peptidase
Ascomycota	Schizosaccharomyces pombe	PF12749	Metallothio_Euk	Eukaryotic metallothionein
Ascomycota	Schizosaccharomyces pombe	PF13846	DUF4196	Domain of unknown function (DUF4196)
Ascomycota	Sclerotinia sclerotiorum	PF05262	Borrelia_P83	Borrelia P83/100 protein
Ascomycota	Sclerotinia sclerotiorum	PF05711	TylF	Macrocin-O-methyltransferase (TylF)
Ascomycota	Sclerotinia sclerotiorum	PF13948	DUF4215	Domain of unknown function (DUF4215)
Ascomycota	Sordaria macrospora	PF00239	Resolvase	Resolvase, N terminal domain
Ascomycota	Sordaria macrospora	PF00376	MerR	MerR family regulatory protein
Ascomycota	Sordaria macrospora	PF00712	DNA_pol3_beta	DNA polymerase III beta subunit, N-terminal domain
Ascomycota	Sordaria macrospora	PF01037	AsnC_trans_reg	AsnC family
Ascomycota	Sordaria macrospora	PF01520	Amidase_3	N-acetylmuramoyl-L-alanine amidase
Ascomycota	Sordaria macrospora	PF01526	DDE_Tnp_Tn3	Tn3 transposase DDE domain
Ascomycota	Sordaria macrospora	PF02411	MerT	MerT mercuric transport protein
Ascomycota	Sordaria macrospora	PF02767	DNA_pol3_beta_2	DNA polymerase III beta subunit, central domain
Ascomycota	Sordaria macrospora	PF03428	RP-C	Replication protein C N-terminal domain
Ascomycota	Sordaria macrospora	PF03741	TerC	Integral membrane protein TerC family
Ascomycota	Sordaria macrospora	PF04610	TrbL	TrbL/VirB6 plasmid conjugal transfer protein
Ascomycota	Sordaria macrospora	PF06676	DUF1178	Protein of unknown function (DUF1178)
Ascomycota	Sordaria macrospora	PF06897	DUF1269	Protein of unknown function (DUF1269)
Ascomycota	Sordaria macrospora	PF07394	DUF1501	Protein of unknown function (DUF1501)
Ascomycota	Sordaria macrospora	PF08378	NERD	Nuclease-related domain
Ascomycota	Sordaria macrospora	PF09278	MerR-DNA-bind	MerR, DNA binding
Ascomycota	Sordaria macrospora	PF09694	Gcw_chp	Bacterial protein of unknown function (Gcw_chp)
Ascomycota	Sordaria macrospora	PF11130	TraC_F_IV	F pilus assembly Type-IV secretion system for plasmid transfer
Ascomycota	Sordaria macrospora	PF11800	RP-C_C	Replication protein C C-terminal region
Ascomycota	Sordaria macrospora	PF13412	HTH_24	Winged helix-turn-helix DNA-binding
Ascomycota	Sordaria macrospora	PF13466	STAS_2	STAS domain
Ascomycota	Sordaria macrospora	PF13586	DDE_Tnp_1_2	Transposase DDE domain
Ascomycota	Sordaria macrospora	PF13700	DUF4158	Domain of unknown function (DUF4158)
Ascomycota	Spathaspora passalidarum	PF14112	DUF4284	Domain of unknown function (DUF4284)
Ascomycota	Spathaspora passalidarum	PF15035	Rootletin	Ciliary rootlet component, centrosome cohesion
Ascomycota	Talaromyces stipitatus	PF02056	Glyco_hydro_4	Family 4 glycosyl hydrolase
Ascomycota	Talaromyces stipitatus	PF02706	Wzz	Chain length determinant protein
Ascomycota	Talaromyces stipitatus	PF04332	DUF475	Protein of unknown function (DUF475)
Ascomycota	Talaromyces stipitatus	PF07397	DUF1502	Repeat of unknown function (DUF1502)
Ascomycota	Talaromyces stipitatus	PF08374	Protocadherin	Protocadherin
Ascomycota	Talaromyces stipitatus	PF11975	Glyco_hydro_4C	Family 4 glycosyl hydrolase C-terminal domain
Ascomycota	Talaromyces stipitatus	PF13699	DUF4157	Domain of unknown function (DUF4157)
Ascomycota	Tetrapisispora phaffii	NULL	NULL	NULL
Ascomycota	Thielavia heterothallica	PF01660	Vmethyltransf	Viral methyltransferase
Ascomycota	Thielavia heterothallica	PF12802	MarR_2	MarR family
Ascomycota	Thielavia terrestris	PF05547	Peptidase_M6	Immune inhibitor A peptidase M6
Ascomycota	Torulaspora delbrueckii	PF14783	BBS2_Mid	Ciliary BBSome complex subunit 2, middle region
Ascomycota	Trichophyton equinum	NULL	NULL	NULL
Ascomycota	Trichophyton rubrum	PF05685	Uma2	Putative restriction endonuclease
Ascomycota	Trichophyton tonsurans	NULL	NULL	NULL
Ascomycota	Trichophyton verrucosum	PF02655	ATP-grasp_3	ATP-grasp domain
Ascomycota	Tuber melanosporum	PF06739	SBBP	Beta-propeller repeat
Ascomycota	Tuber melanosporum	PF08263	LRRNT_2	Leucine rich repeat N-terminal domain
Ascomycota	Tuber melanosporum	PF10158	LOH1CR12	Tumour suppressor protein
Ascomycota	Tuber melanosporum	PF14417	MEDS	MEDS: MEthanogen/methylotroph, DcmR Sensory domain
Ascomycota	Uncinocarpus reesii	PF14862	Defensin_big	Big defensin
Ascomycota	Vanderwaltozyma polyspora	PF06752	E_Pc_C	Enhancer of Polycomb C-terminus
Ascomycota	Verticillium albo-atrum	NULL	NULL	NULL
Ascomycota	Verticillium dahliae	NULL	NULL	NULL
Ascomycota	Yarrowia lipolytica	PF02066	Metallothio_11	Metallothionein family 11
Ascomycota	Yarrowia lipolytica	PF05499	DMAP1	DNA methyltransferase 1-associated protein 1 (DMAP1)
Ascomycota	Yarrowia lipolytica	PF10974	DUF2804	Protein of unknown function (DUF2804)
Ascomycota	Yarrowia lipolytica	PF11075	DUF2780	Protein of unknown function VcgC/VcgE (DUF2780)
Ascomycota	Yarrowia lipolytica	PF14131	DUF4298	Domain of unknown function (DUF4298)
Ascomycota	Zygosaccharomyces rouxii	PF00518	E6	Early Protein (E6)
Basidiomycota	Coprinopsis cinerea	PF01101	HMG14_17	HMG14 and HMG17
Basidiomycota	Coprinopsis cinerea	PF01549	ShK	ShK domain-like
Basidiomycota	Coprinopsis cinerea	PF03615	GCM	GCM motif protein
Basidiomycota	Cryptococcus gattii serotype B	NULL	NULL	NULL
Basidiomycota	Cryptococcus neoformans var. neoformans serotype D	PF07777	MFMR	G-box binding protein MFMR
Basidiomycota	Cryptococcus neoformans var. neoformans serotype D	PF14715	FixP_N	N-terminal domain of cytochrome oxidase-cbb3, FixP
Basidiomycota	Laccaria bicolor	PF00990	GGDEF	GGDEF domain
Basidiomycota	Laccaria bicolor	PF01695	IstB_IS21	IstB-like ATP binding protein
Basidiomycota	Laccaria bicolor	PF02027	RolB_RolC	RolB/RolC glucosidase family
Basidiomycota	Laccaria bicolor	PF04296	DUF448	Protein of unknown function (DUF448)
Basidiomycota	Laccaria bicolor	PF05942	PaREP1	Archaeal PaREP1/PaREP8 family
Basidiomycota	Laccaria bicolor	PF07331	TctB	Tripartite tricarboxylate transporter TctB family
Basidiomycota	Laccaria bicolor	PF08011	DUF1703	Protein of unknown function (DUF1703)
Basidiomycota	Laccaria bicolor	PF10467	Inhibitor_I48	Peptidase inhibitor clitocypin
Basidiomycota	Laccaria bicolor	PF11703	UPF0506	UPF0506
Basidiomycota	Laccaria bicolor	PF14365	DUF4409	Domain of unknown function (DUF4409)
Basidiomycota	Malassezia globosa	PF06974	DUF1298	Protein of unknown function (DUF1298)
Basidiomycota	Melampsora larici-populina	PF03430	TATR	Trans-activating transcriptional regulator
Basidiomycota	Melampsora larici-populina	PF05067	Mn_catalase	Manganese containing catalase
Basidiomycota	Melampsora larici-populina	PF05159	Capsule_synth	Capsule polysaccharide biosynthesis protein
Basidiomycota	Melampsora larici-populina	PF11153	DUF2931	Protein of unknown function (DUF2931)
Basidiomycota	Melampsora larici-populina	PF11529	AvrL567-A	Melampsora lini avirulence protein AvrL567-A
Basidiomycota	Melampsora larici-populina	PF12721	RHIM	RIP homotypic interaction motif
Basidiomycota	Melampsora larici-populina	PF13514	AAA_27	AAA domain
Basidiomycota	Mixia osmundae	PF03385	DUF288	Protein of unknown function, DUF288
Basidiomycota	Mixia osmundae	PF04239	DUF421	Protein of unknown function (DUF421)
Basidiomycota	Mixia osmundae	PF09005	DUF1897	Domain of unknown function (DUF1897)
Basidiomycota	Mixia osmundae	PF11272	DUF3072	Protein of unknown function (DUF3072)
Basidiomycota	Moniliophthora perniciosa	PF01190	Pollen_Ole_e_I	Pollen proteins Ole e I like
Basidiomycota	Moniliophthora perniciosa	PF01754	zf-A20	A20-like zinc finger
Basidiomycota	Moniliophthora perniciosa	PF02496	ABA_WDS	ABA/WDS induced protein
Basidiomycota	Moniliophthora perniciosa	PF02583	Trns_repr_metal	Metal-sensitive transcriptional repressor
Basidiomycota	Moniliophthora perniciosa	PF04107	GCS2	Glutamate-cysteine ligase family 2(GCS2)
Basidiomycota	Moniliophthora perniciosa	PF05056	DUF674	Protein of unknown function (DUF674)
Basidiomycota	Moniliophthora perniciosa	PF08480	Disaggr_assoc	Disaggregatase related
Basidiomycota	Moniliophthora perniciosa	PF09116	gp45-slide_C	gp45 sliding clamp, C terminal
Basidiomycota	Moniliophthora perniciosa	PF13297	Telomere_Sde2_2	Telomere stability C-terminal
Basidiomycota	Moniliophthora perniciosa	PF13304	AAA_21	AAA domain
Basidiomycota	Moniliophthora perniciosa	PF14526	Cass2	Integron-associated effector binding protein
Basidiomycota	Piriformospora indica	PF01034	Syndecan	Syndecan domain
Basidiomycota	Piriformospora indica	PF02238	COX7a	Cytochrome c oxidase subunit VIIa
Basidiomycota	Piriformospora indica	PF08376	NIT	Nitrate and nitrite sensing
Basidiomycota	Piriformospora indica	PF11380	DUF3184	Protein of unknown function (DUF3184)
Basidiomycota	Postia placenta	PF03899	ATP_synt_I	ATP synthase I chain
Basidiomycota	Postia placenta	PF07723	LRR_2	Leucine Rich Repeat
Basidiomycota	Puccinia graminis f. sp. tritici	PF00257	Dehydrin	Dehydrin
Basidiomycota	Puccinia graminis f. sp. tritici	PF01442	Apolipoprotein	Apolipoprotein A1/A4/E domain
Basidiomycota	Puccinia graminis f. sp. tritici	PF11768	DUF3312	Protein of unknown function (DUF3312)
Basidiomycota	Puccinia graminis f. sp. tritici	PF12784	PDDEXK_2	PD-(D/E)XK nuclease family transposase
Basidiomycota	Puccinia graminis f. sp. tritici	PF13599	Pentapeptide_4	Pentapeptide repeats (9 copies)
Basidiomycota	Rhodotorula glutinis	PF03254	XG_FTase	Xyloglucan fucosyltransferase
Basidiomycota	Rhodotorula glutinis	PF04685	DUF608	Protein of unknown function, DUF608
Basidiomycota	Schizophyllum commune	PF04611	AalphaY_MDB	Mating type protein A alpha Y mating type dependent binding region
Basidiomycota	Schizophyllum commune	PF04797	Herpes_ORF11	Herpesvirus dUTPase protein
Basidiomycota	Schizophyllum commune	PF07420	DUF1509	Protein of unknown function (DUF1509)
Basidiomycota	Schizophyllum commune	PF12852	Cupin_6	Cupin
Basidiomycota	Serpula lacrymans var. lacrymans	PF08451	A_deaminase_N	Adenosine/AMP deaminase N-terminal
Basidiomycota	Serpula lacrymans var. lacrymans	PF11145	DUF2921	Protein of unknown function (DUF2921)
Basidiomycota	Serpula lacrymans var. lacrymans	PF15057	DUF4537	Domain of unknown function (DUF4537)
Basidiomycota	Sporisorium reilianum	PF04492	Phage_rep_O	Bacteriophage replication protein O
Basidiomycota	Sporisorium reilianum	PF07897	DUF1675	Protein of unknown function (DUF1675)
Basidiomycota	Sporisorium reilianum	PF13392	HNH_3	HNH endonuclease
Basidiomycota	Sporisorium reilianum	PF13936	HTH_38	Helix-turn-helix domain
Basidiomycota	Ustilago maydis	PF03891	DUF333	Domain of unknown function (DUF333)
Chytridiomycota	Batrachochytrium dendrobatidis	PF00094	VWD	von Willebrand factor type D domain
Chytridiomycota	Batrachochytrium dendrobatidis	PF00356	LacI	Bacterial regulatory proteins, lacI family
Chytridiomycota	Batrachochytrium dendrobatidis	PF00358	PTS_EIIA_1	phosphoenolpyruvate-dependent sugar phosphotransferase system, EIIA 1
Chytridiomycota	Batrachochytrium dendrobatidis	PF00359	PTS_EIIA_2	Phosphoenolpyruvate-dependent sugar phosphotransferase system, EIIA 2
Chytridiomycota	Batrachochytrium dendrobatidis	PF00373	FERM_M	FERM central domain
Chytridiomycota	Batrachochytrium dendrobatidis	PF00431	CUB	CUB domain
Chytridiomycota	Batrachochytrium dendrobatidis	PF00455	DeoRC	DeoR C terminal sensor domain
Chytridiomycota	Batrachochytrium dendrobatidis	PF00741	Gas_vesicle	Gas vesicle protein
Chytridiomycota	Batrachochytrium dendrobatidis	PF00772	DnaB	DnaB-like helicase N terminal domain
Chytridiomycota	Batrachochytrium dendrobatidis	PF00864	P2X_receptor	ATP P2X receptor
Chytridiomycota	Batrachochytrium dendrobatidis	PF00873	ACR_tran	AcrB/AcrD/AcrF family
Chytridiomycota	Batrachochytrium dendrobatidis	PF00874	PRD	PRD domain
Chytridiomycota	Batrachochytrium dendrobatidis	PF00905	Transpeptidase	Penicillin binding protein transpeptidase domain
Chytridiomycota	Batrachochytrium dendrobatidis	PF00908	dTDP_sugar_isom	dTDP-4-dehydrorhamnose 3,5-epimerase
Chytridiomycota	Batrachochytrium dendrobatidis	PF00912	Transgly	Transglycosylase
Chytridiomycota	Batrachochytrium dendrobatidis	PF01044	Vinculin	Vinculin family
Chytridiomycota	Batrachochytrium dendrobatidis	PF01152	Bac_globin	Bacterial-like globin
Chytridiomycota	Batrachochytrium dendrobatidis	PF01327	Pep_deformylase	Polypeptide deformylase
Chytridiomycota	Batrachochytrium dendrobatidis	PF01547	SBP_bac_1	Bacterial extracellular solute-binding protein
Chytridiomycota	Batrachochytrium dendrobatidis	PF01857	RB_B	Retinoblastoma-associated protein B domain
Chytridiomycota	Batrachochytrium dendrobatidis	PF01858	RB_A	Retinoblastoma-associated protein A domain
Chytridiomycota	Batrachochytrium dendrobatidis	PF01970	TctA	Tripartite tricarboxylate transporter TctA family
Chytridiomycota	Batrachochytrium dendrobatidis	PF02028	BCCT	BCCT family transporter
Chytridiomycota	Batrachochytrium dendrobatidis	PF02073	Peptidase_M29	Thermophilic metalloprotease (M29)
Chytridiomycota	Batrachochytrium dendrobatidis	PF02209	VHP	Villin headpiece domain
Chytridiomycota	Batrachochytrium dendrobatidis	PF02302	PTS_IIB	PTS system, Lactose/Cellobiose specific IIB subunit
Chytridiomycota	Batrachochytrium dendrobatidis	PF02378	PTS_EIIC	Phosphotransferase system, EIIC
Chytridiomycota	Batrachochytrium dendrobatidis	PF02384	N6_Mtase	N-6 DNA Methylase
Chytridiomycota	Batrachochytrium dendrobatidis	PF02457	DisA_N	DisA bacterial checkpoint controller nucleotide-binding
Chytridiomycota	Batrachochytrium dendrobatidis	PF02485	Branch	Core-2/I-Branching enzyme
Chytridiomycota	Batrachochytrium dendrobatidis	PF02503	PP_kinase	Polyphosphate kinase middle domain
Chytridiomycota	Batrachochytrium dendrobatidis	PF02590	SPOUT_MTase	Predicted SPOUT methyltransferase
Chytridiomycota	Batrachochytrium dendrobatidis	PF02603	Hpr_kinase_N	HPr Serine kinase N terminus
Chytridiomycota	Batrachochytrium dendrobatidis	PF02634	FdhD-NarQ	FdhD/NarQ family
Chytridiomycota	Batrachochytrium dendrobatidis	PF02683	DsbD	Cytochrome C biogenesis protein transmembrane region
Chytridiomycota	Batrachochytrium dendrobatidis	PF02687	FtsX	FtsX-like permease family
Chytridiomycota	Batrachochytrium dendrobatidis	PF02754	CCG	Cysteine-rich domain
Chytridiomycota	Batrachochytrium dendrobatidis	PF02759	RUN	RUN domain
Chytridiomycota	Batrachochytrium dendrobatidis	PF02814	UreE_N	UreE urease accessory protein, N-terminal domain
Chytridiomycota	Batrachochytrium dendrobatidis	PF03083	MtN3_slv	Sugar efflux transporter for intercellular exchange
Chytridiomycota	Batrachochytrium dendrobatidis	PF03121	Herpes_UL52	Herpesviridae UL52/UL70 DNA primase
Chytridiomycota	Batrachochytrium dendrobatidis	PF03176	MMPL	MMPL family
Chytridiomycota	Batrachochytrium dendrobatidis	PF03253	UT	Urea transporter
Chytridiomycota	Batrachochytrium dendrobatidis	PF03323	GerA	Bacillus/Clostridium GerA spore germination protein
Chytridiomycota	Batrachochytrium dendrobatidis	PF03401	TctC	Tripartite tricarboxylate transporter family receptor
Chytridiomycota	Batrachochytrium dendrobatidis	PF03607	DCX	Doublecortin
Chytridiomycota	Batrachochytrium dendrobatidis	PF03611	EIIC-GAT	PTS system sugar-specific permease component
Chytridiomycota	Batrachochytrium dendrobatidis	PF03796	DnaB_C	DnaB-like helicase C terminal domain
Chytridiomycota	Batrachochytrium dendrobatidis	PF03816	LytR_cpsA_psr	Cell envelope-related transcriptional attenuator domain
Chytridiomycota	Batrachochytrium dendrobatidis	PF03831	PhnA	PhnA protein
Chytridiomycota	Batrachochytrium dendrobatidis	PF03845	Spore_permease	Spore germination protein
Chytridiomycota	Batrachochytrium dendrobatidis	PF04122	CW_binding_2	Putative cell wall binding repeat 2
Chytridiomycota	Batrachochytrium dendrobatidis	PF04231	Endonuclease_1	Endonuclease I
Chytridiomycota	Batrachochytrium dendrobatidis	PF04297	UPF0122	Putative helix-turn-helix protein, YlxM / p13 like
Chytridiomycota	Batrachochytrium dendrobatidis	PF04307	DUF457	Predicted membrane-bound metal-dependent hydrolase (DUF457)
Chytridiomycota	Batrachochytrium dendrobatidis	PF04309	G3P_antiterm	Glycerol-3-phosphate responsive antiterminator
Chytridiomycota	Batrachochytrium dendrobatidis	PF04313	HSDR_N	Type I restriction enzyme R protein N terminus (HSDR_N)
Chytridiomycota	Batrachochytrium dendrobatidis	PF04379	DUF525	Protein of unknown function (DUF525)
Chytridiomycota	Batrachochytrium dendrobatidis	PF04505	Dispanin	Interferon-induced transmembrane protein
Chytridiomycota	Batrachochytrium dendrobatidis	PF04654	DUF599	Protein of unknown function, DUF599
Chytridiomycota	Batrachochytrium dendrobatidis	PF04710	Pellino	Pellino
Chytridiomycota	Batrachochytrium dendrobatidis	PF04712	Radial_spoke	Radial spokehead-like protein
Chytridiomycota	Batrachochytrium dendrobatidis	PF04899	MbeD_MobD	MbeD/MobD like
Chytridiomycota	Batrachochytrium dendrobatidis	PF05030	SSXT	SSXT protein (N-terminal region)
Chytridiomycota	Batrachochytrium dendrobatidis	PF05038	Cytochrom_B558a	Cytochrome Cytochrome b558 alpha-subunit
Chytridiomycota	Batrachochytrium dendrobatidis	PF05041	Pecanex_C	Pecanex protein (C-terminus)
Chytridiomycota	Batrachochytrium dendrobatidis	PF05043	Mga	Mga helix-turn-helix domain
Chytridiomycota	Batrachochytrium dendrobatidis	PF05120	GvpG	Gas vesicle protein G
Chytridiomycota	Batrachochytrium dendrobatidis	PF05121	GvpK	Gas vesicle protein K
Chytridiomycota	Batrachochytrium dendrobatidis	PF05128	DUF697	Domain of unknown function (DUF697)
Chytridiomycota	Batrachochytrium dendrobatidis	PF05194	UreE_C	UreE urease accessory protein, C-terminal domain
Chytridiomycota	Batrachochytrium dendrobatidis	PF05217	STOP	STOP protein
Chytridiomycota	Batrachochytrium dendrobatidis	PF05250	UPF0193	Uncharacterised protein family (UPF0193)
Chytridiomycota	Batrachochytrium dendrobatidis	PF05292	MCD	Malonyl-CoA decarboxylase (MCD)
Chytridiomycota	Batrachochytrium dendrobatidis	PF05301	Mec-17	Touch receptor neuron protein Mec-17
Chytridiomycota	Batrachochytrium dendrobatidis	PF05343	Peptidase_M42	M42 glutamyl aminopeptidase
Chytridiomycota	Batrachochytrium dendrobatidis	PF05351	GMP_PDE_delta	GMP-PDE, delta subunit
Chytridiomycota	Batrachochytrium dendrobatidis	PF05427	FIBP	Acidic fibroblast growth factor binding (FIBP)
Chytridiomycota	Batrachochytrium dendrobatidis	PF05478	Prominin	Prominin
Chytridiomycota	Batrachochytrium dendrobatidis	PF05517	p25-alpha	p25-alpha
Chytridiomycota	Batrachochytrium dendrobatidis	PF05610	DUF779	Protein of unknown function (DUF779)
Chytridiomycota	Batrachochytrium dendrobatidis	PF05681	Fumerase	Fumarate hydratase (Fumerase)
Chytridiomycota	Batrachochytrium dendrobatidis	PF05683	Fumerase_C	Fumarase C-terminus
Chytridiomycota	Batrachochytrium dendrobatidis	PF05787	DUF839	Bacterial protein of unknown function (DUF839)
Chytridiomycota	Batrachochytrium dendrobatidis	PF05800	GvpO	Gas vesicle synthesis protein GvpO
Chytridiomycota	Batrachochytrium dendrobatidis	PF05914	RIB43A	RIB43A
Chytridiomycota	Batrachochytrium dendrobatidis	PF05994	FragX_IP	Cytoplasmic Fragile-X interacting family
Chytridiomycota	Batrachochytrium dendrobatidis	PF06113	BRE	Brain and reproductive organ-expressed protein (BRE)
Chytridiomycota	Batrachochytrium dendrobatidis	PF06150	ChaB	ChaB
Chytridiomycota	Batrachochytrium dendrobatidis	PF06210	DUF1003	Protein of unknown function (DUF1003)
Chytridiomycota	Batrachochytrium dendrobatidis	PF06294	DUF1042	Domain of Unknown Function (DUF1042)
Chytridiomycota	Batrachochytrium dendrobatidis	PF06386	GvpL_GvpF	Gas vesicle synthesis protein GvpL/GvpF
Chytridiomycota	Batrachochytrium dendrobatidis	PF06456	Arfaptin	Arfaptin-like domain
Chytridiomycota	Batrachochytrium dendrobatidis	PF06560	GPI	Glucose-6-phosphate isomerase (GPI)
Chytridiomycota	Batrachochytrium dendrobatidis	PF06565	DUF1126	Repeat of unknown function (DUF1126)
Chytridiomycota	Batrachochytrium dendrobatidis	PF06719	AraC_N	AraC-type transcriptional regulator N-terminus
Chytridiomycota	Batrachochytrium dendrobatidis	PF06730	FAM92	FAM92 protein
Chytridiomycota	Batrachochytrium dendrobatidis	PF07007	DUF1311	Protein of unknown function (DUF1311)
Chytridiomycota	Batrachochytrium dendrobatidis	PF07035	Mic1	Colon cancer-associated protein Mic1-like
Chytridiomycota	Batrachochytrium dendrobatidis	PF07160	DUF1395	Protein of unknown function (DUF1395)
Chytridiomycota	Batrachochytrium dendrobatidis	PF07162	B9-C2	Ciliary basal body-associated, B9 protein
Chytridiomycota	Batrachochytrium dendrobatidis	PF07261	DnaB_2	Replication initiation and membrane attachment
Chytridiomycota	Batrachochytrium dendrobatidis	PF07308	DUF1456	Protein of unknown function (DUF1456)
Chytridiomycota	Batrachochytrium dendrobatidis	PF07406	NICE-3	NICE-3 protein
Chytridiomycota	Batrachochytrium dendrobatidis	PF07475	Hpr_kinase_C	HPr Serine kinase C-terminal domain
Chytridiomycota	Batrachochytrium dendrobatidis	PF07701	HNOBA	Heme NO binding associated
Chytridiomycota	Batrachochytrium dendrobatidis	PF07739	TipAS	TipAS antibiotic-recognition domain
Chytridiomycota	Batrachochytrium dendrobatidis	PF07773	DUF1619	Protein of unknown function (DUF1619)
Chytridiomycota	Batrachochytrium dendrobatidis	PF08220	HTH_DeoR	DeoR-like helix-turn-helix domain
Chytridiomycota	Batrachochytrium dendrobatidis	PF08274	PhnA_Zn_Ribbon	PhnA Zinc-Ribbon
Chytridiomycota	Batrachochytrium dendrobatidis	PF08541	ACP_syn_III_C	3-Oxoacyl-[acyl-carrier-protein (ACP)] synthase III C terminal
Chytridiomycota	Batrachochytrium dendrobatidis	PF08675	RNA_bind	RNA binding domain
Chytridiomycota	Batrachochytrium dendrobatidis	PF08683	CAMSAP_CKK	Microtubule-binding calmodulin-regulated spectrin-associated
Chytridiomycota	Batrachochytrium dendrobatidis	PF09141	Talin_middle	Talin, middle domain
Chytridiomycota	Batrachochytrium dendrobatidis	PF09170	STN1_2	CST, Suppressor of cdc thirteen homolog, complex subunit STN1
Chytridiomycota	Batrachochytrium dendrobatidis	PF09379	FERM_N	FERM N-terminal domain
Chytridiomycota	Batrachochytrium dendrobatidis	PF09398	FOP_dimer	FOP N terminal dimerisation domain
Chytridiomycota	Batrachochytrium dendrobatidis	PF09680	Tiny_TM_bacill	Protein of unknown function (Tiny_TM_bacill)
Chytridiomycota	Batrachochytrium dendrobatidis	PF09735	Nckap1	Membrane-associated apoptosis protein
Chytridiomycota	Batrachochytrium dendrobatidis	PF09737	Det1	De-etiolated protein 1 Det1
Chytridiomycota	Batrachochytrium dendrobatidis	PF09740	DUF2043	Uncharacterized conserved protein (DUF2043)
Chytridiomycota	Batrachochytrium dendrobatidis	PF09741	DUF2045	Uncharacterized conserved protein (DUF2045)
Chytridiomycota	Batrachochytrium dendrobatidis	PF09758	FPL	Uncharacterised conserved protein
Chytridiomycota	Batrachochytrium dendrobatidis	PF09771	Tmemb_18A	Transmembrane protein 188
Chytridiomycota	Batrachochytrium dendrobatidis	PF09773	Meckelin	Meckelin (Transmembrane protein 67)
Chytridiomycota	Batrachochytrium dendrobatidis	PF09778	Guanylate_cyc_2	Guanylylate cyclase
Chytridiomycota	Batrachochytrium dendrobatidis	PF09786	CytochromB561_N	Cytochrome B561, N terminal
Chytridiomycota	Batrachochytrium dendrobatidis	PF09799	Transmemb_17	Predicted membrane protein
Chytridiomycota	Batrachochytrium dendrobatidis	PF09817	DUF2352	Uncharacterized conserved protein (DUF2352)
Chytridiomycota	Batrachochytrium dendrobatidis	PF09822	ABC_transp_aux	ABC-type uncharacterized transport system
Chytridiomycota	Batrachochytrium dendrobatidis	PF09861	DUF2088	Domain of unknown function (DUF2088)
Chytridiomycota	Batrachochytrium dendrobatidis	PF09972	DUF2207	Predicted membrane protein (DUF2207)
Chytridiomycota	Batrachochytrium dendrobatidis	PF09983	DUF2220	Uncharacterized protein conserved in bacteria C-term(DUF2220)
Chytridiomycota	Batrachochytrium dendrobatidis	PF10111	Glyco_tranf_2_2	Glycosyltransferase like family 2
Chytridiomycota	Batrachochytrium dendrobatidis	PF10117	McrBC	McrBC 5-methylcytosine restriction system component
Chytridiomycota	Batrachochytrium dendrobatidis	PF10147	CR6_interact	Growth arrest and DNA-damage-inducible proteins-interacting protein 1
Chytridiomycota	Batrachochytrium dendrobatidis	PF10149	TM231	Transmembrane protein 231
Chytridiomycota	Batrachochytrium dendrobatidis	PF10172	DDA1	Det1 complexing ubiquitin ligase
Chytridiomycota	Batrachochytrium dendrobatidis	PF10184	DUF2358	Uncharacterized conserved protein (DUF2358)
Chytridiomycota	Batrachochytrium dendrobatidis	PF10189	DUF2356	Conserved protein (DUF2356)
Chytridiomycota	Batrachochytrium dendrobatidis	PF10211	Ax_dynein_light	Axonemal dynein light chain
Chytridiomycota	Batrachochytrium dendrobatidis	PF10234	Cluap1	Clusterin-associated protein-1
Chytridiomycota	Batrachochytrium dendrobatidis	PF10251	PEN-2	Presenilin enhancer-2 subunit of gamma secretase
Chytridiomycota	Batrachochytrium dendrobatidis	PF10372	YojJ	Bacterial membrane-spanning protein N-terminus
Chytridiomycota	Batrachochytrium dendrobatidis	PF10493	Rod_C	Rough deal protein C-terminal region
Chytridiomycota	Batrachochytrium dendrobatidis	PF10498	IFT57	Intra-flagellar transport protein 57
Chytridiomycota	Batrachochytrium dendrobatidis	PF10500	SR-25	Nuclear RNA-splicing-associated protein
Chytridiomycota	Batrachochytrium dendrobatidis	PF10629	DUF2475	Protein of unknown function (DUF2475)
Chytridiomycota	Batrachochytrium dendrobatidis	PF11069	DUF2870	Protein of unknown function (DUF2870)
Chytridiomycota	Batrachochytrium dendrobatidis	PF11512	Atu4866	Agrobacterium tumefaciens protein Atu4866
Chytridiomycota	Batrachochytrium dendrobatidis	PF11527	ARL2_Bind_BART	The ARF-like 2 binding protein BART
Chytridiomycota	Batrachochytrium dendrobatidis	PF11538	Snurportin1	Snurportin1
Chytridiomycota	Batrachochytrium dendrobatidis	PF11553	DUF3231	Protein of unknown function (DUF3231)
Chytridiomycota	Batrachochytrium dendrobatidis	PF11617	Cu-binding_MopE	Protein metal binding site
Chytridiomycota	Batrachochytrium dendrobatidis	PF11822	DUF3342	Domain of unknown function (DUF3342)
Chytridiomycota	Batrachochytrium dendrobatidis	PF11971	CAMSAP_CH	CAMSAP CH domain
Chytridiomycota	Batrachochytrium dendrobatidis	PF12018	DUF3508	Domain of unknown function (DUF3508)
Chytridiomycota	Batrachochytrium dendrobatidis	PF12214	TPX2_importin	Cell cycle regulated microtubule associated protein
Chytridiomycota	Batrachochytrium dendrobatidis	PF12317	IFT46_B_C	Intraflagellar transport complex B protein 46 C terminal
Chytridiomycota	Batrachochytrium dendrobatidis	PF12416	DUF3668	Cep120 protein
Chytridiomycota	Batrachochytrium dendrobatidis	PF12516	DUF3719	Protein of unknown function (DUF3719)
Chytridiomycota	Batrachochytrium dendrobatidis	PF12690	BsuPI	Intracellular proteinase inhibitor
Chytridiomycota	Batrachochytrium dendrobatidis	PF12704	MacB_PCD	MacB-like periplasmic core domain
Chytridiomycota	Batrachochytrium dendrobatidis	PF12732	YtxH	YtxH-like protein
Chytridiomycota	Batrachochytrium dendrobatidis	PF12836	HHH_3	Helix-hairpin-helix motif
Chytridiomycota	Batrachochytrium dendrobatidis	PF13089	PP_kinase_N	Polyphosphate kinase N-terminal domain
Chytridiomycota	Batrachochytrium dendrobatidis	PF13090	PP_kinase_C	Polyphosphate kinase C-terminal domain
Chytridiomycota	Batrachochytrium dendrobatidis	PF13200	DUF4015	Putative glycosyl hydrolase domain
Chytridiomycota	Batrachochytrium dendrobatidis	PF13377	Peripla_BP_3	Periplasmic binding protein-like domain
Chytridiomycota	Batrachochytrium dendrobatidis	PF13411	MerR_1	MerR HTH family regulatory protein
Chytridiomycota	Batrachochytrium dendrobatidis	PF13421	Band_7_1	SPFH domain-Band 7 family
Chytridiomycota	Batrachochytrium dendrobatidis	PF13524	Glyco_trans_1_2	Glycosyl transferases group 1
Chytridiomycota	Batrachochytrium dendrobatidis	PF13529	Peptidase_C39_2	Peptidase_C39 like family
Chytridiomycota	Batrachochytrium dendrobatidis	PF13564	DoxX_2	DoxX-like family
Chytridiomycota	Batrachochytrium dendrobatidis	PF13727	CoA_binding_3	CoA-binding domain
Chytridiomycota	Batrachochytrium dendrobatidis	PF13863	DUF4200	Domain of unknown function (DUF4200)
Chytridiomycota	Batrachochytrium dendrobatidis	PF13868	Trichoplein	Tumour suppressor, Mitostatin
Chytridiomycota	Batrachochytrium dendrobatidis	PF13870	DUF4201	Domain of unknown function (DUF4201)
Chytridiomycota	Batrachochytrium dendrobatidis	PF13879	KIAA1430	KIAA1430 homologue
Chytridiomycota	Batrachochytrium dendrobatidis	PF13898	DUF4205	Domain of unknown function (DUF4205)
Chytridiomycota	Batrachochytrium dendrobatidis	PF13925	Katanin_con80	con80 domain of Katanin
Chytridiomycota	Batrachochytrium dendrobatidis	PF14094	DUF4272	Domain of unknown function (DUF4272)
Chytridiomycota	Batrachochytrium dendrobatidis	PF14165	YtzH	YtzH-like protein
Chytridiomycota	Batrachochytrium dendrobatidis	PF14199	DUF4317	Domain of unknown function (DUF4317)
Chytridiomycota	Batrachochytrium dendrobatidis	PF14299	PP2	Phloem protein 2
Chytridiomycota	Batrachochytrium dendrobatidis	PF14381	EDR1	Ethylene-responsive protein kinase Le-CTR1
Chytridiomycota	Batrachochytrium dendrobatidis	PF14541	TAXi_C	Xylanase inhibitor C-terminal
Chytridiomycota	Batrachochytrium dendrobatidis	PF14595	Thioredoxin_9	Thioredoxin
Chytridiomycota	Batrachochytrium dendrobatidis	PF14606	Lipase_GDSL_3	GDSL-like Lipase/Acylhydrolase family
Chytridiomycota	Batrachochytrium dendrobatidis	PF14607	GxDLY	N-terminus of Esterase_SGNH_hydro-type
Chytridiomycota	Batrachochytrium dendrobatidis	PF14646	MYCBPAP	MYCBP-associated protein family
Chytridiomycota	Batrachochytrium dendrobatidis	PF14656	RAB3GAP2_C	Rab3 GTPase-activating protein regulatory subunit C-terminus
Chytridiomycota	Batrachochytrium dendrobatidis	PF14687	DUF4460	Domain of unknown function (DUF4460)
Chytridiomycota	Batrachochytrium dendrobatidis	PF14713	DUF4464	Domain of unknown function (DUF4464)
Chytridiomycota	Batrachochytrium dendrobatidis	PF14738	PaaSYMP	Solute carrier (proton/amino acid symporter), TRAMD3 or PAT1
Chytridiomycota	Batrachochytrium dendrobatidis	PF14740	DUF4471	Domain of unknown function (DUF4471)
Chytridiomycota	Batrachochytrium dendrobatidis	PF14766	RPA_interact_N	Replication protein A interacting N-terminal
Chytridiomycota	Batrachochytrium dendrobatidis	PF14769	CLAMP	Flagellar C1a complex subunit C1a-32
Chytridiomycota	Batrachochytrium dendrobatidis	PF14770	TMEM18	Transmembrane protein 18
Chytridiomycota	Batrachochytrium dendrobatidis	PF14772	NYD-SP28	Sperm tail
Chytridiomycota	Batrachochytrium dendrobatidis	PF14775	NYD-SP28_assoc	Sperm tail C-terminal domain
Chytridiomycota	Batrachochytrium dendrobatidis	PF14822	Vasohibin	Vasohibin
Chytridiomycota	Batrachochytrium dendrobatidis	PF14825	DUF4483	Domain of unknown function (DUF4483)
Chytridiomycota	Batrachochytrium dendrobatidis	PF14858	DUF4486	Domain of unknown function (DUF4486)
Chytridiomycota	Batrachochytrium dendrobatidis	PF14892	DUF4490	Domain of unknown function (DUF4490)
Chytridiomycota	Batrachochytrium dendrobatidis	PF14908	DUF4496	Domain of unknown function (DUF4496)
Chytridiomycota	Batrachochytrium dendrobatidis	PF14913	DPCD	DPCD protein family
Chytridiomycota	Batrachochytrium dendrobatidis	PF14916	CCDC92	Coiled-coil domain of unknown function
Chytridiomycota	Batrachochytrium dendrobatidis	PF14926	DUF4498	Domain of unknown function (DUF4498)
Chytridiomycota	Batrachochytrium dendrobatidis	PF14931	IFT20	Intraflagellar transport complex B, subunit 20
Chytridiomycota	Batrachochytrium dendrobatidis	PF14933	CEP19	CEP19-like protein
Chytridiomycota	Batrachochytrium dendrobatidis	PF14945	LLC1	Normal lung function maintenance, Low in Lung Cancer 1 protein
Chytridiomycota	Batrachochytrium dendrobatidis	PF14961	BROMI	Broad-minded protein
Chytridiomycota	Batrachochytrium dendrobatidis	PF14988	DUF4515	Domain of unknown function (DUF4515)
Chytridiomycota	Batrachochytrium dendrobatidis	PF15007	CEP44	Centrosomal spindle body, CEP44
Chytridiomycota	Batrachochytrium dendrobatidis	PF15016	DUF4520	Domain of unknown function (DUF4520)
Chytridiomycota	Batrachochytrium dendrobatidis	PF15072	DUF4539	Domain of unknown function (DUF4539)
Chytridiomycota	Batrachochytrium dendrobatidis	PF15104	DUF4558	Domain of unknown function (DUF4558)
Chytridiomycota	Batrachochytrium dendrobatidis	PF15169	DUF4564	Domain of unknown function (DUF4564)
Chytridiomycota	Batrachochytrium dendrobatidis	PF15236	CCDC66	Coiled-coil domain-containing protein 66
Chytridiomycota	Batrachochytrium dendrobatidis	PF15239	DUF4586	Domain of unknown function (DUF4586)
Chytridiomycota	Batrachochytrium dendrobatidis	PF15247	SLBP_RNA_bind	Histone RNA hairpin-binding protein RNA-binding domain
Chytridiomycota	Batrachochytrium dendrobatidis	PF15253	STIL_N	SCL-interrupting locus protein N-terminus
Chytridiomycota	Batrachochytrium dendrobatidis	PF15261	DUF4591	Domain of unknown function (DUF4591)
Chytridiomycota	Batrachochytrium dendrobatidis	PF15305	IFT43	Intraflagellar transport protein 43
Chytridiomycota	Batrachochytrium dendrobatidis	PF15348	GEMIN8	Gemini of Cajal bodies-associated protein 8
Chytridiomycota	Batrachochytrium dendrobatidis	PF15478	LKAAEAR	Family of unknown function with LKAAEAR motif
Chytridiomycota	Batrachochytrium dendrobatidis	PF15479	DUF4639	Domain of unknown function (DUF4639)
Chytridiomycota	Batrachochytrium dendrobatidis	PF15489	CTC1	CST, telomere maintenance, complex subunit CTC1
Chytridiomycota	Batrachochytrium dendrobatidis	PF15490	Ten1_2	Telomere-capping, CST complex subunit
Chytridiomycota	Batrachochytrium dendrobatidis	PF15619	Lebercilin	Ciliary protein causing Leber congenital amaurosis disease
Chytridiomycota	Batrachochytrium dendrobatidis	PF15625	CC2D2AN-C2	CC2D2A N-terminal C2 domain
Chytridiomycota	Batrachochytrium dendrobatidis	PF15627	CEP76-C2	CEP76 C2 domain
Microsporidia	Encephalitozoon cuniculi	PF09660	DUF2397	Protein of unknown function (DUF2397)
Microsporidia	Encephalitozoon intestinalis	PF06631	DUF1154	Protein of unknown function (DUF1154)
Microsporidia	Enterocytozoon bieneusi	PF00015	MCPsignal	Methyl-accepting chemotaxis protein (MCP) signalling domain
Microsporidia	Enterocytozoon bieneusi	PF00158	Sigma54_activat	Sigma-54 interaction domain
Microsporidia	Enterocytozoon bieneusi	PF00216	Bac_DNA_binding	Bacterial DNA-binding protein
Microsporidia	Enterocytozoon bieneusi	PF00374	NiFeSe_Hases	Nickel-dependent hydrogenase
Microsporidia	Enterocytozoon bieneusi	PF00460	Flg_bb_rod	Flagella basal body rod protein
Microsporidia	Enterocytozoon bieneusi	PF01339	CheB_methylest	CheB methylesterase
Microsporidia	Enterocytozoon bieneusi	PF01346	FKBP_N	Domain amino terminal to FKBP-type peptidyl-prolyl isomerase
Microsporidia	Enterocytozoon bieneusi	PF01396	zf-C4_Topoisom	Topoisomerase DNA binding C4 zinc finger
Microsporidia	Enterocytozoon bieneusi	PF01420	Methylase_S	Type I restriction modification DNA specificity domain
Microsporidia	Enterocytozoon bieneusi	PF01618	MotA_ExbB	MotA/TolQ/ExbB proton channel family
Microsporidia	Enterocytozoon bieneusi	PF01638	HxlR	HxlR-like helix-turn-helix
Microsporidia	Enterocytozoon bieneusi	PF01899	MNHE	Na+/H+ ion antiporter subunit
Microsporidia	Enterocytozoon bieneusi	PF02311	AraC_binding	AraC-like ligand binding domain
Microsporidia	Enterocytozoon bieneusi	PF02472	ExbD	Biopolymer transport protein ExbD/TolR
Microsporidia	Enterocytozoon bieneusi	PF02588	DUF161	Uncharacterized BCR, YitT family COG1284
Microsporidia	Enterocytozoon bieneusi	PF02810	SEC-C	SEC-C motif
Microsporidia	Enterocytozoon bieneusi	PF03319	EutN_CcmL	Ethanolamine utilisation protein EutN/carboxysome
Microsporidia	Enterocytozoon bieneusi	PF03334	PhaG_MnhG_YufB	Na+/H+ antiporter subunit
Microsporidia	Enterocytozoon bieneusi	PF03544	TonB_C	Gram-negative bacterial TonB protein C-terminal
Microsporidia	Enterocytozoon bieneusi	PF03693	RHH_2	Uncharacterised protein family (UPF0156)
Microsporidia	Enterocytozoon bieneusi	PF03756	AfsA	A-factor biosynthesis hotdog domain
Microsporidia	Enterocytozoon bieneusi	PF03958	Secretin_N	Bacterial type II/III secretion system short domain
Microsporidia	Enterocytozoon bieneusi	PF04066	MrpF_PhaF	Multiple resistance and pH regulation protein F (MrpF / PhaF)
Microsporidia	Enterocytozoon bieneusi	PF04170	NlpE	NlpE N-terminal domain
Microsporidia	Enterocytozoon bieneusi	PF04245	NA37	37-kD nucleoid-associated bacterial protein
Microsporidia	Enterocytozoon bieneusi	PF04316	FlgM	Anti-sigma-28 factor, FlgM
Microsporidia	Enterocytozoon bieneusi	PF04432	FrhB_FdhB_C	Coenzyme F420 hydrogenase/dehydrogenase, beta subunit C terminus
Microsporidia	Enterocytozoon bieneusi	PF04972	BON	BON domain
Microsporidia	Enterocytozoon bieneusi	PF05016	Plasmid_stabil	Plasmid stabilisation system protein
Microsporidia	Enterocytozoon bieneusi	PF05525	Branch_AA_trans	Branched-chain amino acid transport protein
Microsporidia	Enterocytozoon bieneusi	PF05638	DUF796	Protein of unknown function (DUF796)
Microsporidia	Enterocytozoon bieneusi	PF05738	Cna_B	Cna protein B-type domain
Microsporidia	Enterocytozoon bieneusi	PF05781	MRVI1	MRVI1 protein
Microsporidia	Enterocytozoon bieneusi	PF05957	DUF883	Bacterial protein of unknown function (DUF883)
Microsporidia	Enterocytozoon bieneusi	PF06188	HrpE	HrpE/YscL/FliH and V-type ATPase subunit E
Microsporidia	Enterocytozoon bieneusi	PF06541	DUF1113	Protein of unknown function (DUF1113)
Microsporidia	Enterocytozoon bieneusi	PF06551	DUF1120	Protein of unknown function (DUF1120)
Microsporidia	Enterocytozoon bieneusi	PF07759	DUF1615	Protein of unknown function (DUF1615)
Microsporidia	Enterocytozoon bieneusi	PF08903	DUF1846	Domain of unknown function (DUF1846)
Microsporidia	Enterocytozoon bieneusi	PF08980	DUF1883	Domain of unknown function (DUF1883)
Microsporidia	Enterocytozoon bieneusi	PF09299	Mu-transpos_C	Mu transposase, C-terminal
Microsporidia	Enterocytozoon bieneusi	PF10684	BDM	Putative biofilm-dependent modulation protein
Microsporidia	Enterocytozoon bieneusi	PF10711	DUF2513	Hypothetical protein (DUF2513)
Microsporidia	Enterocytozoon bieneusi	PF10976	DUF2790	Protein of unknown function (DUF2790)
Microsporidia	Enterocytozoon bieneusi	PF11462	DUF3203	Protein of unknown function (DUF3203)
Microsporidia	Enterocytozoon bieneusi	PF11651	P22_CoatProtein	P22 coat protein - gene protein 5
Microsporidia	Enterocytozoon bieneusi	PF12161	HsdM_N	HsdM N-terminal domain
Microsporidia	Enterocytozoon bieneusi	PF12418	AcylCoA_DH_N	Acyl-CoA dehydrogenase N terminal
Microsporidia	Enterocytozoon bieneusi	PF12532	DUF3732	Protein of unknown function (DUF3732)
Microsporidia	Enterocytozoon bieneusi	PF12625	Arabinose_bd	Arabinose-binding domain of AraC transcription regulator, N-term
Microsporidia	Enterocytozoon bieneusi	PF12801	Fer4_5	4Fe-4S binding domain
Microsporidia	Enterocytozoon bieneusi	PF12840	HTH_20	Helix-turn-helix domain
Microsporidia	Enterocytozoon bieneusi	PF13103	TonB_2	TonB C terminal
Microsporidia	Enterocytozoon bieneusi	PF13151	DUF3990	Protein of unknown function (DUF3990)
Microsporidia	Enterocytozoon bieneusi	PF13247	Fer4_11	4Fe-4S dicluster domain
Microsporidia	Enterocytozoon bieneusi	PF13333	rve_2	Integrase core domain
Microsporidia	Enterocytozoon bieneusi	PF13628	DUF4142	Domain of unknown function (DUF4142)
Microsporidia	Enterocytozoon bieneusi	PF13728	TraF	F plasmid transfer operon protein
Microsporidia	Enterocytozoon bieneusi	PF13861	FLgD_tudor	FlgD Tudor-like domain
Microsporidia	Enterocytozoon bieneusi	PF13988	DUF4225	Protein of unknown function (DUF4225)
Microsporidia	Enterocytozoon bieneusi	PF14194	Cys_rich_VLP	Cysteine-rich VLP
Microsporidia	Enterocytozoon bieneusi	PF14213	DUF4325	Domain of unknown function (DUF4325)
Microsporidia	Enterocytozoon bieneusi	PF14252	DUF4347	Domain of unknown function (DUF4347)
Microsporidia	Enterocytozoon bieneusi	PF14264	Glucos_trans_II	Glucosyl transferase GtrII
Microsporidia	Enterocytozoon bieneusi	PF15569	Imm21	Immunity protein 21
Microsporidia	Enterocytozoon bieneusi	PF15607	Toxin_60	Putative toxin 60
Microsporidia	Nematocida sp. 1	PF00402	Calponin	Calponin family repeat
Microsporidia	Nematocida sp. 1	PF03978	Borrelia_REV	Borrelia burgdorferi REV protein
Microsporidia	Nematocida sp. 1	PF10515	APP_amyloid	beta-amyloid precursor protein C-terminus
Microsporidia	Nosema ceranae	PF06817	RVT_thumb	Reverse transcriptase thumb domain
Microsporidia	Nosema ceranae	PF11427	HTH_Tnp_Tc3_1	Tc3 transposase
Zygomycota	Rhizopus delemar	PF00292	PAX	'Paired box' domain
Zygomycota	Rhizopus delemar	PF00609	DAGK_acc	Diacylglycerol kinase accessory domain
Zygomycota	Rhizopus delemar	PF01448	ELM2	ELM2 domain
Zygomycota	Rhizopus delemar	PF02151	UVR	UvrB/uvrC motif
Zygomycota	Rhizopus delemar	PF02607	B12-binding_2	B12 binding domain
Zygomycota	Rhizopus delemar	PF02652	Lactate_perm	L-lactate permease
Zygomycota	Rhizopus delemar	PF02825	WWE	WWE domain
Zygomycota	Rhizopus delemar	PF02965	Met_synt_B12	Vitamin B12 dependent methionine synthase, activation domain
Zygomycota	Rhizopus delemar	PF03106	WRKY	WRKY DNA -binding domain
Zygomycota	Rhizopus delemar	PF03601	Cons_hypoth698	Conserved hypothetical protein 698
Zygomycota	Rhizopus delemar	PF03629	DUF303	Domain of unknown function (DUF303)
Zygomycota	Rhizopus delemar	PF03788	LrgA	LrgA family
Zygomycota	Rhizopus delemar	PF04572	Gb3_synth	Alpha 1,4-glycosyltransferase conserved region
Zygomycota	Rhizopus delemar	PF04754	Transposase_31	Putative transposase, YhgA-like
Zygomycota	Rhizopus delemar	PF04905	NCD2	NAB conserved region 2 (NCD2)
Zygomycota	Rhizopus delemar	PF05375	Pacifastin_I	Pacifastin inhibitor (LCMII)
Zygomycota	Rhizopus delemar	PF05761	5_nucleotid	5' nucleotidase family
Zygomycota	Rhizopus delemar	PF05770	Ins134_P3_kin	Inositol 1, 3, 4-trisphosphate 5/6-kinase
Zygomycota	Rhizopus delemar	PF05869	Dam	DNA N-6-adenine-methyltransferase (Dam)
Zygomycota	Rhizopus delemar	PF06258	Mito_fiss_Elm1	Mitochondrial fission ELM1
Zygomycota	Rhizopus delemar	PF06724	DUF1206	Domain of Unknown Function (DUF1206)
Zygomycota	Rhizopus delemar	PF06910	MEA1	Male enhanced antigen 1 (MEA1)
Zygomycota	Rhizopus delemar	PF07426	Dynactin_p22	Dynactin subunit p22
Zygomycota	Rhizopus delemar	PF07669	Eco57I	Eco57I restriction-modification methylase
Zygomycota	Rhizopus delemar	PF07987	DUF1775	Domain of unkown function (DUF1775)
Zygomycota	Rhizopus delemar	PF08757	CotH	CotH protein
Zygomycota	Rhizopus delemar	PF08894	DUF1838	Protein of unknown function (DUF1838)
Zygomycota	Rhizopus delemar	PF08923	MAPKK1_Int	Mitogen-activated protein kinase kinase 1 interacting
Zygomycota	Rhizopus delemar	PF09339	HTH_IclR	IclR helix-turn-helix domain
Zygomycota	Rhizopus delemar	PF09404	DUF2003	Eukaryotic protein of unknown function (DUF2003)
Zygomycota	Rhizopus delemar	PF09756	DDRGK	DDRGK domain
Zygomycota	Rhizopus delemar	PF10212	TTKRSYEDQ	Predicted coiled-coil domain-containing protein
Zygomycota	Rhizopus delemar	PF10220	DUF2146	Uncharacterized conserved protein (DUF2146)
Zygomycota	Rhizopus delemar	PF10269	Tmemb_185A	Transmembrane Fragile-X-F protein
Zygomycota	Rhizopus delemar	PF11467	LEDGF	Lens epithelium-derived growth factor (LEDGF)
Zygomycota	Rhizopus delemar	PF11510	FA_FANCE	Fanconi Anaemia group E protein FANCE
Zygomycota	Rhizopus delemar	PF12490	BCAS3	Breast carcinoma amplified sequence 3
Zygomycota	Rhizopus delemar	PF13740	ACT_6	ACT domain
Zygomycota	Rhizopus delemar	PF13966	zf-RVT	zinc-binding in reverse transcriptase
Zygomycota	Rhizopus delemar	PF14539	DUF4442	Domain of unknown function (DUF4442)
Zygomycota	Rhizopus delemar	PF14542	Acetyltransf_CG	GCN5-related N-acetyl-transferase
Zygomycota	Rhizopus delemar	PF14637	FNIP_M	Folliculin-interacting protein middle domain
Zygomycota	Rhizopus delemar	PF14638	FNIP_C	Folliculin-interacting protein C-terminus
Zygomycota	Rhizopus delemar	PF14677	FANCI_S3	FANCI solenoid 3
Zygomycota	Rhizopus delemar	PF14752	RBP_receptor	Retinol binding protein receptor
Zygomycota	Rhizopus delemar	PF14808	TMEM164	TMEM164 family
Zygomycota	Rhizopus delemar	PF14816	FAM178	Family of unknown function, FAM178
Zygomycota	Rhizopus delemar	PF15285	BH3	Beclin-1 BH3 domain, Bcl-2-interacting
