# Supplementary material for: Analysis of the Protein Domain and Domain Architecture Content in Fungi and Its Application in the Search of New Antifungal Targets
Source: PLoS Comput Biol. 2014 Jul 17;10(7):e1003733. doi: 10.1371/journal.pcbi.1003733 (PMC4102429; doi:10.1371/journal.pcbi.1003733)
Supplement: Table S6 — Exclusive and core domains by taxonomical categories. Tab-delimited file listing the Pfam domains that are found to be exclusive at least in one fungal phylum. Columns named after a taxonomical level (phylum, subphylum, order, genus and species) contain a value different than 0 if the corresponding domain was only found in proteins from such taxonomic level. Additionally, for each category, a column named core with a value of 1 indicates the presence of that domain in proteins of all species under that given category. (CSV) [file pcbi.1003733.s007.csv]

pfamA_id	pfamA_acc	phylum	core	subphylum	core	order	core	genus	core	species	core
2H-phosphodiest	PF08975	Ascomycota	0	0	0	0	0	0	0	0	0
2OG-Fe_Oxy_2	PF10014	Ascomycota	0	Pezizomycotina	0	0	0	0	0	0	0
3-alpha	PF03475	Ascomycota	0	Pezizomycotina	0	0	0	0	0	0	0
3-dmu-9_3-mt	PF06983	Ascomycota	0	Pezizomycotina	0	0	0	0	0	0	0
5_nucleotid	PF05761	Early diverging fungal lineages	1	Mucoromycotina	1	Mucorales	1	Rhizopus	1	Rhizopus delemar	1
7tm_2	PF00002	Ascomycota	0	Pezizomycotina	0	0	0	0	0	0	0
A_deaminase_N	PF08451	Basidiomycota	0	Agaricomycotina	0	Boletales	1	Serpula	1	Serpula lacrymans var. lacrymans	1
AAA_14	PF13173	Ascomycota	0	0	0	0	0	0	0	0	0
AAA_15	PF13175	Ascomycota	0	Pezizomycotina	0	Magnaporthales	1	Magnaporthe	1	Magnaporthe oryzae	1
AAA_21	PF13304	Basidiomycota	0	Agaricomycotina	0	Agaricales	0	Moniliophthora	1	Moniliophthora perniciosa	1
AAA_27	PF13514	Basidiomycota	0	Pucciniomycotina	0	Pucciniales	0	Melampsora	1	Melampsora larici-populina	1
AAL_decarboxy	PF03306	Ascomycota	0	Pezizomycotina	0	0	0	0	0	0	0
AalphaY_MDB	PF04611	Basidiomycota	0	Agaricomycotina	0	Agaricales	0	Schizophyllum	1	Schizophyllum commune	1
ABA_WDS	PF02496	Basidiomycota	0	Agaricomycotina	0	Agaricales	0	Moniliophthora	1	Moniliophthora perniciosa	1
ABC_transp_aux	PF09822	Chytridiomycota	0	Chytridiomycota	0	Rhizophydiales	1	Batrachochytrium	1	Batrachochytrium dendrobatidis	1
AbfB	PF05270	Ascomycota	0	Pezizomycotina	0	0	0	0	0	0	0
Acetyltransf_11	PF13720	Ascomycota	0	Pezizomycotina	0	0	0	0	0	0	0
Acetyltransf_CG	PF14542	Early diverging fungal lineages	1	Mucoromycotina	1	Mucorales	1	Rhizopus	1	Rhizopus delemar	1
ACP_syn_III_C	PF08541	Chytridiomycota	0	Chytridiomycota	0	Rhizophydiales	1	Batrachochytrium	1	Batrachochytrium dendrobatidis	1
ACR_tran	PF00873	Chytridiomycota	0	Chytridiomycota	0	Rhizophydiales	1	Batrachochytrium	1	Batrachochytrium dendrobatidis	1
ACT_3	PF10000	Ascomycota	0	0	0	0	0	0	0	0	0
ACT_6	PF13740	Early diverging fungal lineages	1	Mucoromycotina	1	Mucorales	1	Rhizopus	1	Rhizopus delemar	1
Acyl-ACP_TE	PF01643	Ascomycota	0	Pezizomycotina	0	Magnaporthales	1	Magnaporthe	1	Magnaporthe oryzae	1
AcylCoA_DH_N	PF12418	Microsporidia	0	Microsporidia	0	Microsporidia	0	Enterocytozoon	1	Enterocytozoon bieneusi	1
Aerolysin	PF01117	Ascomycota	0	Pezizomycotina	0	Hypocreales	0	Trichoderma/ Hypocrea	1	0	0
AF1Q	PF15017	Ascomycota	0	Pezizomycotina	0	Hypocreales	0	Cordyceps	1	Cordyceps militaris	1
AflR	PF08493	Ascomycota	0	Pezizomycotina	0	0	0	0	0	0	0
AfsA	PF03756	Microsporidia	0	Microsporidia	0	Microsporidia	0	Enterocytozoon	1	Enterocytozoon bieneusi	1
Aft1_HRR	PF11787	Ascomycota	0	0	0	0	0	0	0	0	0
Ala_racemase_C	PF00842	Ascomycota	0	Taphrinomycotina	0	Schizosaccharomycetales	0	Schizosaccharomyces	0	Schizosaccharomyces pombe	1
Alb1	PF09135	Ascomycota	0	0	0	0	0	0	0	0	0
ALF	PF03752	Ascomycota	0	Pezizomycotina	0	Pleosporales	0	Phaeosphaeria	1	Phaeosphaeria nodorum	1
Alginate_lyase2	PF08787	Ascomycota	0	Pezizomycotina	0	0	0	0	0	0	0
Alkyl_sulf_C	PF14864	Ascomycota	0	0	0	0	0	0	0	0	0
Alkyl_sulf_dimr	PF14863	Ascomycota	0	0	0	0	0	0	0	0	0
Alpha_GJ	PF03229	Ascomycota	0	Pezizomycotina	0	0	0	0	0	0	0
Amidase_2	PF01510	Ascomycota	0	Pezizomycotina	0	0	0	0	0	0	0
Amidase_3	PF01520	Ascomycota	0	Pezizomycotina	0	Sordariales	0	Sordaria	1	Sordaria macrospora	1
Aminotran_MocR	PF12897	Ascomycota	0	Pezizomycotina	0	Onygenales	0	Ajellomyces	0	Ajellomyces dermatitidis	0
Angiomotin_C	PF12240	Ascomycota	0	Saccharomycotina	0	Saccharomycetales	0	Komagataella	1	Komagataella pastoris	1
AntA	PF08346	Ascomycota	0	Pezizomycotina	0	Orbiliales	1	Orbilia	1	Arthrobotrys oligospora	1
Antibiotic_NAT	PF02522	Ascomycota	0	Pezizomycotina	0	Hypocreales	0	0	0	0	0
Antifungal_pept	PF11410	Ascomycota	0	Pezizomycotina	0	0	0	0	0	0	0
Antifungal_prot	PF11402	Ascomycota	0	Pezizomycotina	0	0	0	0	0	0	0
Apc13p	PF05839	Ascomycota	0	0	0	0	0	0	0	0	0
Apc9	PF12856	Ascomycota	0	Saccharomycotina	0	Saccharomycetales	0	0	0	0	0
Apolipoprotein	PF01442	Basidiomycota	0	Pucciniomycotina	0	Pucciniales	0	Puccinia	1	Puccinia graminis f. sp. tritici	1
APP_amyloid	PF10515	Microsporidia	0	Microsporidia	0	Microsporidia	0	Nematocida	1	Nematocida sp. 1	1
Apq12	PF12716	Ascomycota	0	0	0	0	0	0	0	0	0
Arabinose_bd	PF12625	Microsporidia	0	Microsporidia	0	Microsporidia	0	Enterocytozoon	1	Enterocytozoon bieneusi	1
AraC_binding	PF02311	Microsporidia	0	Microsporidia	0	Microsporidia	0	Enterocytozoon	1	Enterocytozoon bieneusi	1
AraC_N	PF06719	Chytridiomycota	0	Chytridiomycota	0	Rhizophydiales	1	Batrachochytrium	1	Batrachochytrium dendrobatidis	1
Archease	PF01951	Microsporidia	0	Microsporidia	0	Microsporidia	0	Encephalitozoon	1	0	0
AreA_N	PF07573	Ascomycota	0	Pezizomycotina	0	Eurotiales	0	0	0	0	0
Arfaptin	PF06456	Chytridiomycota	0	Chytridiomycota	0	Rhizophydiales	1	Batrachochytrium	1	Batrachochytrium dendrobatidis	1
ArgK	PF03308	Ascomycota	0	Pezizomycotina	0	Pleosporales	0	Pyrenophora	0	Pyrenophora tritici-repentis	1
ARL2_Bind_BART	PF11527	Chytridiomycota	0	Chytridiomycota	0	Rhizophydiales	1	Batrachochytrium	1	Batrachochytrium dendrobatidis	1
Arylsulfotrans	PF05935	Basidiomycota	0	Agaricomycotina	0	Tremellales	1	Filobasidiella	1	0	0
ASCH	PF04266	Ascomycota	0	Pezizomycotina	0	Sordariales	0	0	0	0	0
AsnA	PF03590	Microsporidia	0	Microsporidia	0	Microsporidia	0	0	0	0	0
AsnC_trans_reg	PF01037	Ascomycota	0	Pezizomycotina	0	Sordariales	0	Sordaria	1	Sordaria macrospora	1
Asp_Arg_Hydrox	PF05118	Ascomycota	0	Pezizomycotina	0	Hypocreales	0	Trichoderma/ Hypocrea	0	Hypocrea atroviridis	1
Asparaginase_II	PF06089	Ascomycota	0	Pezizomycotina	0	0	0	0	0	0	0
ATG19_autophagy	PF12744	Ascomycota	0	Saccharomycotina	0	Saccharomycetales	0	0	0	0	0
Atg31	PF09795	Ascomycota	0	Saccharomycotina	0	Saccharomycetales	0	0	0	0	0
ATP-grasp_3	PF02655	Ascomycota	0	Pezizomycotina	0	Onygenales	0	Trichophyton	0	Trichophyton verrucosum	1
ATP13	PF12921	Ascomycota	0	0	0	0	0	0	0	0	0
ATP1G1_PLM_MAT8	PF02038	Ascomycota	0	Pezizomycotina	0	Eurotiales	0	Aspergillus	0	Aspergillus niger	0
ATP_synt_I	PF03899	Basidiomycota	0	Agaricomycotina	0	Polyporales	1	Postia	1	Postia placenta	1
Atu4866	PF11512	Chytridiomycota	0	Chytridiomycota	0	Rhizophydiales	1	Batrachochytrium	1	Batrachochytrium dendrobatidis	1
Avirulence	PF03377	Ascomycota	0	Pezizomycotina	0	Hypocreales	0	Nectria	1	Nectria haematococca	1
AvrL567-A	PF11529	Basidiomycota	0	Pucciniomycotina	0	Pucciniales	0	Melampsora	1	Melampsora larici-populina	1
Ax_dynein_light	PF10211	Chytridiomycota	0	Chytridiomycota	0	Rhizophydiales	1	Batrachochytrium	1	Batrachochytrium dendrobatidis	1
AXE1	PF05448	Ascomycota	0	Pezizomycotina	0	Hypocreales	0	Fusarium	1	Fusarium oxysporum	1
B12-binding_2	PF02607	Early diverging fungal lineages	1	Mucoromycotina	1	Mucorales	1	Rhizopus	1	Rhizopus delemar	1
B9-C2	PF07162	Chytridiomycota	0	Chytridiomycota	0	Rhizophydiales	1	Batrachochytrium	1	Batrachochytrium dendrobatidis	1
Bac_DNA_binding	PF00216	Microsporidia	0	Microsporidia	0	Microsporidia	0	Enterocytozoon	1	Enterocytozoon bieneusi	1
Bac_globin	PF01152	Chytridiomycota	0	Chytridiomycota	0	Rhizophydiales	1	Batrachochytrium	1	Batrachochytrium dendrobatidis	1
bact-PGI_C	PF10432	Ascomycota	0	Pezizomycotina	0	Hypocreales	0	Fusarium	1	Fusarium oxysporum	1
Bactofilin	PF04519	Ascomycota	0	Pezizomycotina	0	0	0	0	0	0	0
BAF1_ABF1	PF04684	Ascomycota	0	Saccharomycotina	0	Saccharomycetales	0	0	0	0	0
Band_7_1	PF13421	Chytridiomycota	0	Chytridiomycota	0	Rhizophydiales	1	Batrachochytrium	1	Batrachochytrium dendrobatidis	1
BAR_3_WASP_bdg	PF10456	Basidiomycota	0	0	0	0	0	0	0	0	0
BBP1_C	PF15272	Ascomycota	0	Saccharomycotina	0	Saccharomycetales	0	0	0	0	0
BBP1_N	PF15271	Ascomycota	0	Saccharomycotina	0	Saccharomycetales	0	0	0	0	0
BBS2_Mid	PF14783	Ascomycota	0	Saccharomycotina	0	Saccharomycetales	0	Torulaspora	1	Torulaspora delbrueckii	1
BCAS3	PF12490	Early diverging fungal lineages	1	Mucoromycotina	1	Mucorales	1	Rhizopus	1	Rhizopus delemar	1
BCCT	PF02028	Chytridiomycota	0	Chytridiomycota	0	Rhizophydiales	1	Batrachochytrium	1	Batrachochytrium dendrobatidis	1
BDM	PF10684	Microsporidia	0	Microsporidia	0	Microsporidia	0	Enterocytozoon	1	Enterocytozoon bieneusi	1
Bgal_small_N	PF02929	Ascomycota	0	0	0	0	0	0	0	0	0
BH3	PF15285	Early diverging fungal lineages	1	Mucoromycotina	1	Mucorales	1	Rhizopus	1	Rhizopus delemar	1
Binary_toxB	PF03495	Ascomycota	0	Pezizomycotina	0	Pleosporales	0	Pyrenophora	0	Pyrenophora teres f. teres	1
Biotin_lipoyl_2	PF13533	Ascomycota	0	0	0	0	0	0	0	0	0
BLOC1_2	PF10046	Ascomycota	0	0	0	0	0	0	0	0	0
Blt1	PF12754	Ascomycota	0	0	0	0	0	0	0	0	0
BLUF	PF04940	Basidiomycota	0	Ustilaginomycotina	0	Ustilaginales	1	0	0	0	0
BNR_3	PF13859	Ascomycota	0	Pezizomycotina	0	Sordariales	0	Chaetomium	0	Chaetomium globosum	1
BON	PF04972	Microsporidia	0	Microsporidia	0	Microsporidia	0	Enterocytozoon	1	Enterocytozoon bieneusi	1
Borrelia_P83	PF05262	Ascomycota	0	Pezizomycotina	0	Helotiales	0	Sclerotinia	1	Sclerotinia sclerotiorum	1
Borrelia_REV	PF03978	Microsporidia	0	Microsporidia	0	Microsporidia	0	Nematocida	1	Nematocida sp. 1	1
Branch	PF02485	Chytridiomycota	0	Chytridiomycota	0	Rhizophydiales	1	Batrachochytrium	1	Batrachochytrium dendrobatidis	1
Branch_AA_trans	PF05525	Microsporidia	0	Microsporidia	0	Microsporidia	0	Enterocytozoon	1	Enterocytozoon bieneusi	1
BRE	PF06113	Chytridiomycota	0	Chytridiomycota	0	Rhizophydiales	1	Batrachochytrium	1	Batrachochytrium dendrobatidis	1
BROMI	PF14961	Chytridiomycota	0	Chytridiomycota	0	Rhizophydiales	1	Batrachochytrium	1	Batrachochytrium dendrobatidis	1
BsuPI	PF12690	Chytridiomycota	0	Chytridiomycota	0	Rhizophydiales	1	Batrachochytrium	1	Batrachochytrium dendrobatidis	1
Bul1_C	PF04426	Ascomycota	0	0	0	0	0	0	0	0	0
Bul1_N	PF04425	Ascomycota	0	0	0	0	0	0	0	0	0
Bys1	PF04681	Ascomycota	0	Pezizomycotina	0	0	0	0	0	0	0
bZIP_Maf	PF03131	Ascomycota	0	Pezizomycotina	0	0	0	0	0	0	0
C1_2	PF03107	Ascomycota	0	Pezizomycotina	0	0	0	0	0	0	0
Cad	PF03596	Ascomycota	0	Pezizomycotina	0	0	0	0	0	0	0
Calponin	PF00402	Microsporidia	0	Microsporidia	0	Microsporidia	0	Nematocida	1	Nematocida sp. 1	1
CAMSAP_CH	PF11971	Chytridiomycota	0	Chytridiomycota	0	Rhizophydiales	1	Batrachochytrium	1	Batrachochytrium dendrobatidis	1
CAMSAP_CKK	PF08683	Chytridiomycota	0	Chytridiomycota	0	Rhizophydiales	1	Batrachochytrium	1	Batrachochytrium dendrobatidis	1
Candida_ALS	PF05792	Ascomycota	0	0	0	0	0	0	0	0	0
Candida_ALS_N	PF11766	Ascomycota	0	Saccharomycotina	0	Saccharomycetales	0	0	0	0	0
Caps_synth	PF05704	Ascomycota	0	Pezizomycotina	0	0	0	0	0	0	0
Capsule_synth	PF05159	Basidiomycota	0	Pucciniomycotina	0	Pucciniales	0	Melampsora	1	Melampsora larici-populina	1
Carb_bind	PF10645	Ascomycota	0	0	0	0	0	0	0	0	0
Carbpep_Y_N	PF05388	Ascomycota	0	0	0	0	0	0	0	0	0
Cass2	PF14526	Basidiomycota	0	Agaricomycotina	0	Agaricales	0	Moniliophthora	1	Moniliophthora perniciosa	1
CAT	PF00302	Ascomycota	0	Pezizomycotina	0	Sordariales	0	Neurospora	0	Neurospora crassa	1
Cauli_AT	PF03233	Ascomycota	0	Pezizomycotina	0	Helotiales	0	Botryotinia	1	Botryotinia fuckeliana	1
CBAH	PF02275	Ascomycota	0	Pezizomycotina	0	Hypocreales	0	Gibberella	1	Gibberella zeae	1
CBM_14	PF01607	Ascomycota	0	Pezizomycotina	0	0	0	0	0	0	0
CBM_X2	PF03442	Ascomycota	0	Pezizomycotina	0	0	0	0	0	0	0
CBP	PF12192	Ascomycota	0	Pezizomycotina	0	0	0	0	0	0	0
CC2D2AN-C2	PF15625	Chytridiomycota	0	Chytridiomycota	0	Rhizophydiales	1	Batrachochytrium	1	Batrachochytrium dendrobatidis	1
CCDC66	PF15236	Chytridiomycota	0	Chytridiomycota	0	Rhizophydiales	1	Batrachochytrium	1	Batrachochytrium dendrobatidis	1
CCDC92	PF14916	Chytridiomycota	0	Chytridiomycota	0	Rhizophydiales	1	Batrachochytrium	1	Batrachochytrium dendrobatidis	1
CCG	PF02754	Chytridiomycota	0	Chytridiomycota	0	Rhizophydiales	1	Batrachochytrium	1	Batrachochytrium dendrobatidis	1
CD99L2	PF12301	Ascomycota	0	Pezizomycotina	0	Hypocreales	0	Nectria	1	Nectria haematococca	1
CDKN3	PF05706	Basidiomycota	0	0	0	0	0	0	0	0	0
Cellulase-like	PF12876	Ascomycota	0	Pezizomycotina	0	Pleosporales	0	Phaeosphaeria	1	Phaeosphaeria nodorum	1
CENP-B_dimeris	PF09026	Ascomycota	0	Pezizomycotina	0	0	0	0	0	0	0
CENP-Q	PF13094	Ascomycota	0	0	0	0	0	0	0	0	0
CENP-T	PF15511	Ascomycota	0	0	0	0	0	0	0	0	0
CENP-U	PF13097	Ascomycota	0	Saccharomycotina	0	Saccharomycetales	0	0	0	0	0
CEP19	PF14933	Chytridiomycota	0	Chytridiomycota	0	Rhizophydiales	1	Batrachochytrium	1	Batrachochytrium dendrobatidis	1
CEP44	PF15007	Chytridiomycota	0	Chytridiomycota	0	Rhizophydiales	1	Batrachochytrium	1	Batrachochytrium dendrobatidis	1
CEP76-C2	PF15627	Chytridiomycota	0	Chytridiomycota	0	Rhizophydiales	1	Batrachochytrium	1	Batrachochytrium dendrobatidis	1
CFIA_Pcf11	PF11526	Ascomycota	0	0	0	0	0	0	0	0	0
ChaB	PF06150	Chytridiomycota	0	Chytridiomycota	0	Rhizophydiales	1	Batrachochytrium	1	Batrachochytrium dendrobatidis	1
Chal_sti_synt_C	PF02797	Ascomycota	0	Pezizomycotina	0	0	0	0	0	0	0
Chal_sti_synt_N	PF00195	Ascomycota	0	Pezizomycotina	0	0	0	0	0	0	0
CHAP	PF05257	Ascomycota	0	Pezizomycotina	0	0	0	0	0	0	0
chaperone_DMP	PF10448	Ascomycota	0	Saccharomycotina	0	Saccharomycetales	0	0	0	0	0
CHB_HEX_C_1	PF13290	Ascomycota	0	Pezizomycotina	0	Ophiostomatales	1	Grosmannia	1	Grosmannia clavigera	1
CheB_methylest	PF01339	Microsporidia	0	Microsporidia	0	Microsporidia	0	Enterocytozoon	1	Enterocytozoon bieneusi	1
Chlorophyllase2	PF12740	Ascomycota	0	Pezizomycotina	0	Helotiales	0	Glarea	1	Glarea lozoyensis	1
Choline_kin_N	PF04428	Ascomycota	0	0	0	0	0	0	0	0	0
CHRD	PF07452	Ascomycota	0	Pezizomycotina	0	0	0	0	0	0	0
CLAMP	PF14769	Chytridiomycota	0	Chytridiomycota	0	Rhizophydiales	1	Batrachochytrium	1	Batrachochytrium dendrobatidis	1
Claudin_2	PF13903	Ascomycota	0	Pezizomycotina	0	Hypocreales	0	0	0	0	0
Clostridium_P47	PF06597	Ascomycota	0	Pezizomycotina	0	Eurotiales	0	Aspergillus	0	0	0
Clr5	PF14420	Ascomycota	0	0	0	0	0	0	0	0	0
Cluap1	PF10234	Chytridiomycota	0	Chytridiomycota	0	Rhizophydiales	1	Batrachochytrium	1	Batrachochytrium dendrobatidis	1
Cna_B	PF05738	Microsporidia	0	Microsporidia	0	Microsporidia	0	Enterocytozoon	1	Enterocytozoon bieneusi	1
Cnl2_NKP2	PF09447	Ascomycota	0	0	0	0	0	0	0	0	0
CoA_binding_3	PF13727	Chytridiomycota	0	Chytridiomycota	0	Rhizophydiales	1	Batrachochytrium	1	Batrachochytrium dendrobatidis	1
CobT	PF06213	Ascomycota	0	0	0	0	0	0	0	0	0
CobT_C	PF11775	Ascomycota	0	Pezizomycotina	0	Onygenales	0	Ajellomyces	0	Ajellomyces dermatitidis	0
Colicin_C	PF12106	Ascomycota	0	Saccharomycotina	0	Saccharomycetales	0	Lodderomyces	1	Lodderomyces elongisporus	1
Colicin_D	PF11429	Ascomycota	0	Pezizomycotina	0	0	0	0	0	0	0
Collagen_bind_2	PF12904	Ascomycota	0	Pezizomycotina	0	Eurotiales	0	Emericella	1	Emericella nidulans	1
ComZ	PF10815	Ascomycota	0	Saccharomycotina	0	Saccharomycetales	0	Lachancea	1	Lachancea thermotolerans	1
Cons_hypoth698	PF03601	Early diverging fungal lineages	1	Mucoromycotina	1	Mucorales	1	Rhizopus	1	Rhizopus delemar	1
Cortex-I_coil	PF09304	Basidiomycota	0	Ustilaginomycotina	1	0	0	0	0	0	0
CotH	PF08757	Early diverging fungal lineages	1	Mucoromycotina	1	Mucorales	1	Rhizopus	1	Rhizopus delemar	1
COX7a	PF02238	Basidiomycota	0	Agaricomycotina	0	Sebacinales	1	Piriformospora	1	Piriformospora indica	1
CPT	PF07931	Ascomycota	0	Pezizomycotina	0	0	0	0	0	0	0
CR6_interact	PF10147	Chytridiomycota	0	Chytridiomycota	0	Rhizophydiales	1	Batrachochytrium	1	Batrachochytrium dendrobatidis	1
CRF1	PF10380	Ascomycota	0	0	0	0	0	0	0	0	0
Crystall	PF00030	Ascomycota	0	Pezizomycotina	0	0	0	0	0	0	0
Crystall_3	PF08964	Ascomycota	0	Pezizomycotina	0	Sordariales	0	0	0	0	0
CTC1	PF15489	Chytridiomycota	0	Chytridiomycota	0	Rhizophydiales	1	Batrachochytrium	1	Batrachochytrium dendrobatidis	1
CTP_transf_3	PF02348	Ascomycota	0	Saccharomycotina	0	Saccharomycetales	0	Candida	0	Candida tropicalis	1
Cu-binding_MopE	PF11617	Chytridiomycota	0	Chytridiomycota	0	Rhizophydiales	1	Batrachochytrium	1	Batrachochytrium dendrobatidis	1
Cu-oxidase_4	PF02578	Ascomycota	0	Pezizomycotina	0	Onygenales	0	0	0	0	0
CUB	PF00431	Chytridiomycota	0	Chytridiomycota	0	Rhizophydiales	1	Batrachochytrium	1	Batrachochytrium dendrobatidis	1
Cupin_3	PF05899	Ascomycota	0	0	0	0	0	0	0	0	0
Cupin_6	PF12852	Basidiomycota	0	Agaricomycotina	0	Agaricales	0	Schizophyllum	1	Schizophyllum commune	1
Cupin_7	PF12973	Ascomycota	0	Pezizomycotina	0	0	0	0	0	0	0
Cut12	PF11500	Ascomycota	0	0	0	0	0	0	0	0	0
Cut8_M	PF14483	Ascomycota	0	0	0	0	0	0	0	0	0
Cut8_N	PF14482	Ascomycota	0	0	0	0	0	0	0	0	0
CutA1	PF03091	Microsporidia	0	Microsporidia	0	Microsporidia	0	Encephalitozoon	1	0	0
CW_binding_1	PF01473	Ascomycota	0	Pezizomycotina	0	Sordariales	0	Chaetomium	0	Chaetomium globosum	1
CW_binding_2	PF04122	Chytridiomycota	0	Chytridiomycota	0	Rhizophydiales	1	Batrachochytrium	1	Batrachochytrium dendrobatidis	1
Cys_rich_VLP	PF14194	Microsporidia	0	Microsporidia	0	Microsporidia	0	Enterocytozoon	1	Enterocytozoon bieneusi	1
Cytadhesin_P30	PF07271	Ascomycota	0	Saccharomycotina	0	Saccharomycetales	0	0	0	0	0
Cytochrom_B558a	PF05038	Chytridiomycota	0	Chytridiomycota	0	Rhizophydiales	1	Batrachochytrium	1	Batrachochytrium dendrobatidis	1
CytochromB561_N	PF09786	Chytridiomycota	0	Chytridiomycota	0	Rhizophydiales	1	Batrachochytrium	1	Batrachochytrium dendrobatidis	1
Cytokin_check_N	PF10407	Ascomycota	0	0	0	0	0	0	0	0	0
DAGK_acc	PF00609	Early diverging fungal lineages	1	Mucoromycotina	1	Mucorales	1	Rhizopus	1	Rhizopus delemar	1
Dala_Dala_lig_N	PF01820	Ascomycota	0	Pezizomycotina	0	Sordariales	0	0	0	0	0
Dam	PF05869	Early diverging fungal lineages	1	Mucoromycotina	1	Mucorales	1	Rhizopus	1	Rhizopus delemar	1
DAP_B	PF07930	Ascomycota	0	Pezizomycotina	0	0	0	0	0	0	0
DAP_C	PF07932	Ascomycota	0	Pezizomycotina	0	0	0	0	0	0	0
DCX	PF03607	Chytridiomycota	0	Chytridiomycota	0	Rhizophydiales	1	Batrachochytrium	1	Batrachochytrium dendrobatidis	1
DDA1	PF10172	Chytridiomycota	0	Chytridiomycota	0	Rhizophydiales	1	Batrachochytrium	1	Batrachochytrium dendrobatidis	1
DDE_Tnp_1	PF01609	Ascomycota	0	0	0	0	0	0	0	0	0
DDE_Tnp_1_2	PF13586	Ascomycota	0	Pezizomycotina	0	Sordariales	0	Sordaria	1	Sordaria macrospora	1
DDE_Tnp_Tn3	PF01526	Ascomycota	0	Pezizomycotina	0	Sordariales	0	Sordaria	1	Sordaria macrospora	1
DDRGK	PF09756	Early diverging fungal lineages	1	Mucoromycotina	1	Mucorales	1	Rhizopus	1	Rhizopus delemar	1
Defensin_big	PF14862	Ascomycota	0	Pezizomycotina	0	Onygenales	0	Uncinocarpus	1	Uncinocarpus reesii	1
Dehydratase_hem	PF13816	Ascomycota	0	Pezizomycotina	0	0	0	0	0	0	0
Dehydrin	PF00257	Basidiomycota	0	Pucciniomycotina	0	Pucciniales	0	Puccinia	1	Puccinia graminis f. sp. tritici	1
DeoRC	PF00455	Chytridiomycota	0	Chytridiomycota	0	Rhizophydiales	1	Batrachochytrium	1	Batrachochytrium dendrobatidis	1
Det1	PF09737	Chytridiomycota	0	Chytridiomycota	0	Rhizophydiales	1	Batrachochytrium	1	Batrachochytrium dendrobatidis	1
Dimerisation	PF08100	Ascomycota	0	Pezizomycotina	0	0	0	0	0	0	0
DinB	PF05163	Ascomycota	0	Pezizomycotina	0	Eurotiales	0	Aspergillus	0	0	0
DIPSY	PF11763	Ascomycota	0	Taphrinomycotina	1	Schizosaccharomycetales	1	Schizosaccharomyces	1	0	0
DisA_N	PF02457	Chytridiomycota	0	Chytridiomycota	0	Rhizophydiales	1	Batrachochytrium	1	Batrachochytrium dendrobatidis	1
Disaggr_assoc	PF08480	Basidiomycota	0	Agaricomycotina	0	Agaricales	0	Moniliophthora	1	Moniliophthora perniciosa	1
Dispanin	PF04505	Chytridiomycota	0	Chytridiomycota	0	Rhizophydiales	1	Batrachochytrium	1	Batrachochytrium dendrobatidis	1
DIT1_PvcA	PF05141	Ascomycota	0	0	0	0	0	0	0	0	0
DM13	PF10517	Ascomycota	0	Pezizomycotina	0	0	0	0	0	0	0
DMAP1	PF05499	Ascomycota	0	Saccharomycotina	0	Saccharomycetales	0	Yarrowia	1	Yarrowia lipolytica	1
DNA_ligase_IV	PF11411	Ascomycota	0	Pezizomycotina	0	Sordariales	0	0	0	0	0
DNA_pol3_beta	PF00712	Ascomycota	0	Pezizomycotina	0	Sordariales	0	Sordaria	1	Sordaria macrospora	1
DNA_pol3_beta_2	PF02767	Ascomycota	0	Pezizomycotina	0	Sordariales	0	Sordaria	1	Sordaria macrospora	1
DnaB	PF00772	Chytridiomycota	0	Chytridiomycota	0	Rhizophydiales	1	Batrachochytrium	1	Batrachochytrium dendrobatidis	1
DnaB_2	PF07261	Chytridiomycota	0	Chytridiomycota	0	Rhizophydiales	1	Batrachochytrium	1	Batrachochytrium dendrobatidis	1
DnaB_C	PF03796	Chytridiomycota	0	Chytridiomycota	0	Rhizophydiales	1	Batrachochytrium	1	Batrachochytrium dendrobatidis	1
DND1_DSRM	PF14709	Ascomycota	0	0	0	0	0	0	0	0	0
DoxX_2	PF13564	Chytridiomycota	0	Chytridiomycota	0	Rhizophydiales	1	Batrachochytrium	1	Batrachochytrium dendrobatidis	1
DP	PF08781	Microsporidia	0	Microsporidia	0	Microsporidia	0	0	0	0	0
DPCD	PF14913	Chytridiomycota	0	Chytridiomycota	0	Rhizophydiales	1	Batrachochytrium	1	Batrachochytrium dendrobatidis	1
DsbD	PF02683	Chytridiomycota	0	Chytridiomycota	0	Rhizophydiales	1	Batrachochytrium	1	Batrachochytrium dendrobatidis	1
Dsl1_N	PF11988	Ascomycota	0	Saccharomycotina	0	Saccharomycetales	0	0	0	0	0
dTDP_sugar_isom	PF00908	Chytridiomycota	0	Chytridiomycota	0	Rhizophydiales	1	Batrachochytrium	1	Batrachochytrium dendrobatidis	1
DTHCT	PF08070	Ascomycota	0	Pezizomycotina	0	Pleosporales	0	Phaeosphaeria	1	Phaeosphaeria nodorum	1
DUF1003	PF06210	Chytridiomycota	0	Chytridiomycota	0	Rhizophydiales	1	Batrachochytrium	1	Batrachochytrium dendrobatidis	1
DUF1042	PF06294	Chytridiomycota	0	Chytridiomycota	0	Rhizophydiales	1	Batrachochytrium	1	Batrachochytrium dendrobatidis	1
DUF1080	PF06439	Ascomycota	0	Pezizomycotina	0	0	0	0	0	0	0
DUF1083	PF06452	Ascomycota	0	Pezizomycotina	0	Onygenales	0	Arthroderma	0	0	0
DUF1087	PF06465	Ascomycota	0	Pezizomycotina	0	Eurotiales	0	0	0	0	0
DUF1113	PF06541	Microsporidia	0	Microsporidia	0	Microsporidia	0	Enterocytozoon	1	Enterocytozoon bieneusi	1
DUF1120	PF06551	Microsporidia	0	Microsporidia	0	Microsporidia	0	Enterocytozoon	1	Enterocytozoon bieneusi	1
DUF1126	PF06565	Chytridiomycota	0	Chytridiomycota	0	Rhizophydiales	1	Batrachochytrium	1	Batrachochytrium dendrobatidis	1
DUF1154	PF06631	Microsporidia	0	Microsporidia	0	Microsporidia	0	Encephalitozoon	0	Encephalitozoon intestinalis	1
DUF1178	PF06676	Ascomycota	0	Pezizomycotina	0	Sordariales	0	Sordaria	1	Sordaria macrospora	1
DUF1180	PF06679	Ascomycota	0	Pezizomycotina	0	Sordariales	0	Chaetomium	0	Chaetomium thermophilum	1
DUF1203	PF06718	Ascomycota	0	Pezizomycotina	0	0	0	0	0	0	0
DUF1206	PF06724	Early diverging fungal lineages	1	Mucoromycotina	1	Mucorales	1	Rhizopus	1	Rhizopus delemar	1
DUF1215	PF06744	Ascomycota	0	Saccharomycotina	0	Saccharomycetales	0	Millerozyma	1	Pichia sorbitophila	1
DUF1223	PF06764	Ascomycota	0	Pezizomycotina	0	0	0	0	0	0	0
DUF1254	PF06863	Ascomycota	0	Pezizomycotina	0	0	0	0	0	0	0
DUF126	PF01989	Ascomycota	0	Pezizomycotina	0	0	0	0	0	0	0
DUF1269	PF06897	Ascomycota	0	Pezizomycotina	0	Sordariales	0	Sordaria	1	Sordaria macrospora	1
DUF1298	PF06974	Basidiomycota	0	Ustilaginomycotina	0	Malasseziales	1	Malassezia	1	Malassezia globosa	1
DUF1304	PF06993	Ascomycota	0	Pezizomycotina	0	0	0	0	0	0	0
DUF1311	PF07007	Chytridiomycota	0	Chytridiomycota	0	Rhizophydiales	1	Batrachochytrium	1	Batrachochytrium dendrobatidis	1
DUF1330	PF07045	Ascomycota	0	Pezizomycotina	0	Hypocreales	0	Gibberella	1	Gibberella zeae	1
DUF1343	PF07075	Ascomycota	0	Pezizomycotina	0	0	0	0	0	0	0
DUF1388	PF07142	Ascomycota	0	Pezizomycotina	0	0	0	0	0	0	0
DUF1395	PF07160	Chytridiomycota	0	Chytridiomycota	0	Rhizophydiales	1	Batrachochytrium	1	Batrachochytrium dendrobatidis	1
DUF1456	PF07308	Chytridiomycota	0	Chytridiomycota	0	Rhizophydiales	1	Batrachochytrium	1	Batrachochytrium dendrobatidis	1
DUF1485	PF07364	Ascomycota	0	0	0	0	0	0	0	0	0
DUF1501	PF07394	Ascomycota	0	Pezizomycotina	0	Sordariales	0	Sordaria	1	Sordaria macrospora	1
DUF1502	PF07397	Ascomycota	0	Pezizomycotina	0	Eurotiales	0	Talaromyces	0	Talaromyces stipitatus	1
DUF1509	PF07420	Basidiomycota	0	Agaricomycotina	0	Agaricales	0	Schizophyllum	1	Schizophyllum commune	1
DUF1517	PF07466	Ascomycota	0	Pezizomycotina	0	0	0	0	0	0	0
DUF1537	PF07005	Ascomycota	0	Pezizomycotina	0	0	0	0	0	0	0
DUF1602	PF07673	Ascomycota	0	0	0	0	0	0	0	0	0
DUF1609	PF07753	Microsporidia	0	Microsporidia	0	Microsporidia	0	Encephalitozoon	1	0	0
DUF161	PF02588	Microsporidia	0	Microsporidia	0	Microsporidia	0	Enterocytozoon	1	Enterocytozoon bieneusi	1
DUF1615	PF07759	Microsporidia	0	Microsporidia	0	Microsporidia	0	Enterocytozoon	1	Enterocytozoon bieneusi	1
DUF1619	PF07773	Chytridiomycota	0	Chytridiomycota	0	Rhizophydiales	1	Batrachochytrium	1	Batrachochytrium dendrobatidis	1
DUF1624	PF07786	Basidiomycota	0	Pucciniomycotina	0	Pucciniales	1	0	0	0	0
DUF1675	PF07897	Basidiomycota	0	Ustilaginomycotina	0	Ustilaginales	0	Sporisorium	1	Sporisorium reilianum	1
DUF1686	PF07937	Microsporidia	0	Microsporidia	0	Microsporidia	0	Encephalitozoon	1	0	0
DUF1689	PF07954	Ascomycota	0	Saccharomycotina	0	Saccharomycetales	0	0	0	0	0
DUF1703	PF08011	Basidiomycota	0	Agaricomycotina	0	Agaricales	0	Laccaria	1	Laccaria bicolor	1
DUF1706	PF08020	Ascomycota	0	Saccharomycotina	0	Saccharomycetales	0	Saccharomyces	0	Saccharomyces cerevisiae	0
DUF1774	PF08611	Ascomycota	0	0	0	0	0	0	0	0	0
DUF1775	PF07987	Early diverging fungal lineages	1	Mucoromycotina	1	Mucorales	1	Rhizopus	1	Rhizopus delemar	1
DUF1810	PF08837	Ascomycota	0	Pezizomycotina	0	0	0	0	0	0	0
DUF1838	PF08894	Early diverging fungal lineages	1	Mucoromycotina	1	Mucorales	1	Rhizopus	1	Rhizopus delemar	1
DUF1846	PF08903	Microsporidia	0	Microsporidia	0	Microsporidia	0	Enterocytozoon	1	Enterocytozoon bieneusi	1
DUF1883	PF08980	Microsporidia	0	Microsporidia	0	Microsporidia	0	Enterocytozoon	1	Enterocytozoon bieneusi	1
DUF1892	PF08987	Ascomycota	0	Saccharomycotina	0	Saccharomycetales	0	0	0	0	0
DUF1897	PF09005	Basidiomycota	0	Pucciniomycotina	0	Mixiales	1	Mixia	1	Mixia osmundae	1
DUF1907	PF08925	Ascomycota	0	Pezizomycotina	0	0	0	0	0	0	0
DUF1961	PF09224	Ascomycota	0	Pezizomycotina	0	0	0	0	0	0	0
DUF1962	PF09227	Ascomycota	0	Pezizomycotina	0	0	0	0	0	0	0
DUF2003	PF09404	Early diverging fungal lineages	1	Mucoromycotina	1	Mucorales	1	Rhizopus	1	Rhizopus delemar	1
DUF2014	PF09427	Ascomycota	0	0	0	0	0	0	0	0	0
DUF2029	PF09594	Ascomycota	0	Pezizomycotina	0	Magnaporthales	1	Magnaporthe	1	Magnaporthe oryzae	1
DUF2042	PF09743	Ascomycota	0	0	0	0	0	0	0	0	0
DUF2043	PF09740	Chytridiomycota	0	Chytridiomycota	0	Rhizophydiales	1	Batrachochytrium	1	Batrachochytrium dendrobatidis	1
DUF2045	PF09741	Chytridiomycota	0	Chytridiomycota	0	Rhizophydiales	1	Batrachochytrium	1	Batrachochytrium dendrobatidis	1
DUF2064	PF09837	Ascomycota	0	Pezizomycotina	0	Onygenales	0	Coccidioides	0	Coccidioides posadasii	0
DUF2075	PF09848	Ascomycota	0	0	0	0	0	0	0	0	0
DUF2076	PF09849	Ascomycota	0	Pezizomycotina	0	0	0	0	0	0	0
DUF2088	PF09861	Chytridiomycota	0	Chytridiomycota	0	Rhizophydiales	1	Batrachochytrium	1	Batrachochytrium dendrobatidis	1
DUF2146	PF10220	Early diverging fungal lineages	1	Mucoromycotina	1	Mucorales	1	Rhizopus	1	Rhizopus delemar	1
DUF2196	PF09962	Ascomycota	0	Pezizomycotina	0	0	0	0	0	0	0
DUF2207	PF09972	Chytridiomycota	0	Chytridiomycota	0	Rhizophydiales	1	Batrachochytrium	1	Batrachochytrium dendrobatidis	1
DUF2220	PF09983	Chytridiomycota	0	Chytridiomycota	0	Rhizophydiales	1	Batrachochytrium	1	Batrachochytrium dendrobatidis	1
DUF2252	PF10009	Ascomycota	0	Pezizomycotina	0	0	0	0	0	0	0
DUF2278	PF10042	Ascomycota	0	Pezizomycotina	0	0	0	0	0	0	0
DUF2293	PF10056	Ascomycota	0	Pezizomycotina	0	0	0	0	0	0	0
DUF2352	PF09817	Chytridiomycota	0	Chytridiomycota	0	Rhizophydiales	1	Batrachochytrium	1	Batrachochytrium dendrobatidis	1
DUF2356	PF10189	Chytridiomycota	0	Chytridiomycota	0	Rhizophydiales	1	Batrachochytrium	1	Batrachochytrium dendrobatidis	1
DUF2358	PF10184	Chytridiomycota	0	Chytridiomycota	0	Rhizophydiales	1	Batrachochytrium	1	Batrachochytrium dendrobatidis	1
DUF2382	PF09557	Ascomycota	0	Pezizomycotina	0	Hypocreales	0	Metarhizium	0	Metarhizium acridum	1
DUF2397	PF09660	Microsporidia	0	Microsporidia	0	Microsporidia	0	Encephalitozoon	0	Encephalitozoon cuniculi	1
DUF2399	PF09664	Ascomycota	0	0	0	0	0	0	0	0	0
DUF2401	PF10287	Ascomycota	0	0	0	0	0	0	0	0	0
DUF2403	PF10290	Ascomycota	0	0	0	0	0	0	0	0	0
DUF2430	PF10353	Ascomycota	0	Taphrinomycotina	0	Schizosaccharomycetales	0	Schizosaccharomyces	0	Schizosaccharomyces pombe	1
DUF2434	PF10361	Ascomycota	0	0	0	0	0	0	0	0	0
DUF2457	PF10446	Ascomycota	0	0	0	0	0	0	0	0	0
DUF2463	PF09591	Microsporidia	0	Microsporidia	0	Microsporidia	0	Encephalitozoon	1	0	0
DUF2475	PF10629	Chytridiomycota	0	Chytridiomycota	0	Rhizophydiales	1	Batrachochytrium	1	Batrachochytrium dendrobatidis	1
DUF2513	PF10711	Microsporidia	0	Microsporidia	0	Microsporidia	0	Enterocytozoon	1	Enterocytozoon bieneusi	1
DUF2530	PF10745	Ascomycota	0	Pezizomycotina	0	Helotiales	0	Botryotinia	1	Botryotinia fuckeliana	1
DUF2561	PF10812	Ascomycota	0	Pezizomycotina	0	Magnaporthales	1	Magnaporthe	1	Magnaporthe oryzae	1
DUF2578	PF10843	Ascomycota	0	Saccharomycotina	0	Saccharomycetales	0	0	0	0	0
DUF2697	PF10906	Ascomycota	0	0	0	0	0	0	0	0	0
DUF2702	PF10863	Ascomycota	0	Saccharomycotina	0	Saccharomycetales	0	0	0	0	0
DUF2722	PF10846	Ascomycota	0	0	0	0	0	0	0	0	0
DUF2731	PF10806	Ascomycota	0	0	0	0	0	0	0	0	0
DUF2763	PF10961	Ascomycota	0	Pezizomycotina	0	0	0	0	0	0	0
DUF2780	PF11075	Ascomycota	0	Saccharomycotina	0	Saccharomycetales	0	Yarrowia	1	Yarrowia lipolytica	1
DUF2790	PF10976	Microsporidia	0	Microsporidia	0	Microsporidia	0	Enterocytozoon	1	Enterocytozoon bieneusi	1
DUF2804	PF10974	Ascomycota	0	Saccharomycotina	0	Saccharomycetales	0	Yarrowia	1	Yarrowia lipolytica	1
DUF2867	PF11066	Ascomycota	0	0	0	0	0	0	0	0	0
DUF2870	PF11069	Chytridiomycota	0	Chytridiomycota	0	Rhizophydiales	1	Batrachochytrium	1	Batrachochytrium dendrobatidis	1
DUF288	PF03385	Basidiomycota	0	Pucciniomycotina	0	Mixiales	1	Mixia	1	Mixia osmundae	1
DUF2890	PF11081	Ascomycota	0	Pezizomycotina	0	Onygenales	0	Ajellomyces	0	Ajellomyces capsulata	0
DUF2892	PF11127	Ascomycota	0	Pezizomycotina	0	Helotiales	0	Botryotinia	1	Botryotinia fuckeliana	1
DUF2921	PF11145	Basidiomycota	0	Agaricomycotina	0	Boletales	0	Serpula	0	Serpula lacrymans var. lacrymans	0
DUF2931	PF11153	Basidiomycota	0	Pucciniomycotina	0	Pucciniales	0	Melampsora	1	Melampsora larici-populina	1
DUF2961	PF11175	Ascomycota	0	0	0	0	0	0	0	0	0
DUF2990	PF11693	Ascomycota	0	Pezizomycotina	0	0	0	0	0	0	0
DUF303	PF03629	Early diverging fungal lineages	1	Mucoromycotina	1	Mucorales	1	Rhizopus	1	Rhizopus delemar	1
DUF3072	PF11272	Basidiomycota	0	Pucciniomycotina	0	Mixiales	1	Mixia	1	Mixia osmundae	1
DUF3135	PF11333	Ascomycota	0	Pezizomycotina	0	Hypocreales	0	Trichoderma/ Hypocrea	0	Hypocrea jecorina	1
DUF3176	PF11374	Ascomycota	0	Pezizomycotina	0	0	0	0	0	0	0
DUF3184	PF11380	Basidiomycota	0	Agaricomycotina	0	Sebacinales	1	Piriformospora	1	Piriformospora indica	1
DUF3203	PF11462	Microsporidia	0	Microsporidia	0	Microsporidia	0	Enterocytozoon	1	Enterocytozoon bieneusi	1
DUF3210	PF11489	Ascomycota	0	0	0	0	0	0	0	0	0
DUF3215	PF11503	Ascomycota	0	Saccharomycotina	0	Saccharomycetales	0	0	0	0	0
DUF3231	PF11553	Chytridiomycota	0	Chytridiomycota	0	Rhizophydiales	1	Batrachochytrium	1	Batrachochytrium dendrobatidis	1
DUF3238	PF11579	Ascomycota	0	Pezizomycotina	0	Capnodiales	1	Zymoseptoria	1	Mycosphaerella graminicola	1
DUF3246	PF11596	Ascomycota	0	Saccharomycotina	0	Saccharomycetales	0	0	0	0	0
DUF3249	PF11615	Ascomycota	0	Saccharomycotina	0	Saccharomycetales	0	Saccharomyces	0	Saccharomyces cerevisiae	0
DUF3294	PF07957	Ascomycota	0	0	0	0	0	0	0	0	0
DUF3312	PF11768	Basidiomycota	0	Pucciniomycotina	0	Pucciniales	0	Puccinia	1	Puccinia graminis f. sp. tritici	1
DUF333	PF03891	Basidiomycota	0	Ustilaginomycotina	0	Ustilaginales	0	Ustilago	1	Ustilago maydis	1
DUF3342	PF11822	Chytridiomycota	0	Chytridiomycota	0	Rhizophydiales	1	Batrachochytrium	1	Batrachochytrium dendrobatidis	1
DUF346	PF03984	Ascomycota	0	Pezizomycotina	0	Onygenales	0	0	0	0	0
DUF3471	PF11954	Ascomycota	0	Pezizomycotina	0	0	0	0	0	0	0
DUF3472	PF11958	Ascomycota	0	Pezizomycotina	0	0	0	0	0	0	0
DUF348	PF03990	Ascomycota	0	Saccharomycotina	0	Saccharomycetales	0	Saccharomyces	0	Saccharomyces cerevisiae	0
DUF349	PF03993	Ascomycota	0	Saccharomycotina	0	Saccharomycetales	0	Kazachstania	1	Kazachstania africana	1
DUF3492	PF11997	Ascomycota	0	Pezizomycotina	0	0	0	0	0	0	0
DUF3494	PF11999	Ascomycota	0	Pezizomycotina	0	0	0	0	0	0	0
DUF3507	PF12015	Ascomycota	0	0	0	0	0	0	0	0	0
DUF3508	PF12018	Chytridiomycota	0	Chytridiomycota	0	Rhizophydiales	1	Batrachochytrium	1	Batrachochytrium dendrobatidis	1
DUF3517	PF12030	Ascomycota	0	Pezizomycotina	0	0	0	0	0	0	0
DUF3584	PF12128	Ascomycota	0	Pezizomycotina	0	Hypocreales	0	Trichoderma/ Hypocrea	0	Hypocrea virens	1
DUF3589	PF12141	Ascomycota	0	0	0	0	0	0	0	0	0
DUF3597	PF12200	Ascomycota	0	Pezizomycotina	0	Eurotiales	0	0	0	0	0
DUF3626	PF12294	Ascomycota	0	Pezizomycotina	0	Hypocreales	0	0	0	0	0
DUF3636	PF12331	Ascomycota	0	Pezizomycotina	0	0	0	0	0	0	0
DUF3639	PF12341	Ascomycota	0	0	0	0	0	0	0	0	0
DUF3641	PF12345	Ascomycota	0	Pezizomycotina	0	Onygenales	0	Coccidioides	1	Coccidioides posadasii	1
DUF3654	PF12376	Microsporidia	0	Microsporidia	0	Microsporidia	0	Encephalitozoon	1	0	0
DUF3668	PF12416	Chytridiomycota	0	Chytridiomycota	0	Rhizophydiales	1	Batrachochytrium	1	Batrachochytrium dendrobatidis	1
DUF3698	PF12479	Ascomycota	0	Saccharomycotina	0	Saccharomycetales	0	Debaryomyces	1	Debaryomyces hansenii	1
DUF3716	PF12511	Ascomycota	0	Pezizomycotina	0	0	0	0	0	0	0
DUF3719	PF12516	Chytridiomycota	0	Chytridiomycota	0	Rhizophydiales	1	Batrachochytrium	1	Batrachochytrium dendrobatidis	1
DUF3723	PF12520	Ascomycota	0	Pezizomycotina	0	0	0	0	0	0	0
DUF3732	PF12532	Microsporidia	0	Microsporidia	0	Microsporidia	0	Enterocytozoon	1	Enterocytozoon bieneusi	1
DUF3760	PF12586	Basidiomycota	0	Agaricomycotina	0	Tremellales	1	Filobasidiella	1	0	0
DUF377	PF04041	Ascomycota	0	0	0	0	0	0	0	0	0
DUF3807	PF12720	Ascomycota	0	0	0	0	0	0	0	0	0
DUF3812	PF12757	Ascomycota	0	0	0	0	0	0	0	0	0
DUF3830	PF12903	Ascomycota	0	Pezizomycotina	0	Eurotiales	0	Talaromyces	1	0	0
DUF3883	PF13020	Ascomycota	0	Pezizomycotina	0	Hypocreales	0	Nectria	1	Nectria haematococca	1
DUF3955	PF13127	Ascomycota	0	0	0	0	0	0	0	0	0
DUF3958	PF13125	Ascomycota	0	Pezizomycotina	0	Pleosporales	0	Pyrenophora	0	Pyrenophora teres f. teres	1
DUF3984	PF13136	Ascomycota	0	Pezizomycotina	0	0	0	0	0	0	0
DUF399	PF04187	Basidiomycota	0	Ustilaginomycotina	0	Ustilaginales	1	0	0	0	0
DUF3990	PF13151	Microsporidia	0	Microsporidia	0	Microsporidia	0	Enterocytozoon	1	Enterocytozoon bieneusi	1
DUF4002	PF13164	Ascomycota	0	Pezizomycotina	0	Pleosporales	0	Pyrenophora	0	Pyrenophora tritici-repentis	1
DUF4015	PF13200	Chytridiomycota	0	Chytridiomycota	0	Rhizophydiales	1	Batrachochytrium	1	Batrachochytrium dendrobatidis	1
DUF4045	PF13254	Ascomycota	0	0	0	0	0	0	0	0	0
DUF4048	PF13257	Ascomycota	0	Pezizomycotina	0	0	0	0	0	0	0
DUF4129	PF13559	Ascomycota	0	Pezizomycotina	0	0	0	0	0	0	0
DUF4142	PF13628	Microsporidia	0	Microsporidia	0	Microsporidia	0	Enterocytozoon	1	Enterocytozoon bieneusi	1
DUF4157	PF13699	Ascomycota	0	Pezizomycotina	0	Eurotiales	0	Talaromyces	0	Talaromyces stipitatus	1
DUF4158	PF13700	Ascomycota	0	Pezizomycotina	0	Sordariales	0	Sordaria	1	Sordaria macrospora	1
DUF418	PF04235	Ascomycota	0	Pezizomycotina	0	Pleosporales	0	Leptosphaeria	1	Leptosphaeria maculans	1
DUF4185	PF13810	Ascomycota	0	Pezizomycotina	0	0	0	0	0	0	0
DUF4196	PF13846	Ascomycota	0	Taphrinomycotina	0	Schizosaccharomycetales	0	Schizosaccharomyces	0	Schizosaccharomyces pombe	1
DUF4200	PF13863	Chytridiomycota	0	Chytridiomycota	0	Rhizophydiales	1	Batrachochytrium	1	Batrachochytrium dendrobatidis	1
DUF4201	PF13870	Chytridiomycota	0	Chytridiomycota	0	Rhizophydiales	1	Batrachochytrium	1	Batrachochytrium dendrobatidis	1
DUF4205	PF13898	Chytridiomycota	0	Chytridiomycota	0	Rhizophydiales	1	Batrachochytrium	1	Batrachochytrium dendrobatidis	1
DUF421	PF04239	Basidiomycota	0	Pucciniomycotina	0	Mixiales	1	Mixia	1	Mixia osmundae	1
DUF4215	PF13948	Ascomycota	0	Pezizomycotina	0	Helotiales	0	Sclerotinia	1	Sclerotinia sclerotiorum	1
DUF4225	PF13988	Microsporidia	0	Microsporidia	0	Microsporidia	0	Enterocytozoon	1	Enterocytozoon bieneusi	1
DUF4259	PF14078	Ascomycota	0	Saccharomycotina	0	Saccharomycetales	0	0	0	0	0
DUF4272	PF14094	Chytridiomycota	0	Chytridiomycota	0	Rhizophydiales	1	Batrachochytrium	1	Batrachochytrium dendrobatidis	1
DUF4284	PF14112	Ascomycota	0	Saccharomycotina	0	Saccharomycetales	0	Spathaspora	1	Spathaspora passalidarum	1
DUF4298	PF14131	Ascomycota	0	Saccharomycotina	0	Saccharomycetales	0	Yarrowia	1	Yarrowia lipolytica	1
DUF4303	PF14136	Ascomycota	0	Saccharomycotina	0	Saccharomycetales	0	Kluyveromyces	1	Kluyveromyces lactis	1
DUF4317	PF14199	Chytridiomycota	0	Chytridiomycota	0	Rhizophydiales	1	Batrachochytrium	1	Batrachochytrium dendrobatidis	1
DUF4325	PF14213	Microsporidia	0	Microsporidia	0	Microsporidia	0	Enterocytozoon	1	Enterocytozoon bieneusi	1
DUF4334	PF14232	Ascomycota	0	0	0	0	0	0	0	0	0
DUF4345	PF14248	Ascomycota	0	Pezizomycotina	0	0	0	0	0	0	0
DUF4347	PF14252	Microsporidia	0	Microsporidia	0	Microsporidia	0	Enterocytozoon	1	Enterocytozoon bieneusi	1
DUF4387	PF14330	Ascomycota	0	Pezizomycotina	0	0	0	0	0	0	0
DUF4409	PF14365	Basidiomycota	0	Agaricomycotina	0	Agaricales	0	Laccaria	1	Laccaria bicolor	1
DUF4440	PF14534	Ascomycota	0	Pezizomycotina	0	0	0	0	0	0	0
DUF4442	PF14539	Early diverging fungal lineages	1	Mucoromycotina	1	Mucorales	1	Rhizopus	1	Rhizopus delemar	1
DUF4443	PF14544	Ascomycota	0	Saccharomycotina	0	Saccharomycetales	0	Naumovozyma	0	Naumovozyma castellii	1
DUF4452	PF14618	Ascomycota	0	0	0	0	0	0	0	0	0
DUF4460	PF14687	Chytridiomycota	0	Chytridiomycota	0	Rhizophydiales	1	Batrachochytrium	1	Batrachochytrium dendrobatidis	1
DUF4464	PF14713	Chytridiomycota	0	Chytridiomycota	0	Rhizophydiales	1	Batrachochytrium	1	Batrachochytrium dendrobatidis	1
DUF4471	PF14740	Chytridiomycota	0	Chytridiomycota	0	Rhizophydiales	1	Batrachochytrium	1	Batrachochytrium dendrobatidis	1
DUF448	PF04296	Basidiomycota	0	Agaricomycotina	0	Agaricales	0	Laccaria	1	Laccaria bicolor	1
DUF4483	PF14825	Chytridiomycota	0	Chytridiomycota	0	Rhizophydiales	1	Batrachochytrium	1	Batrachochytrium dendrobatidis	1
DUF4484	PF14831	Ascomycota	0	0	0	0	0	0	0	0	0
DUF4486	PF14858	Chytridiomycota	0	Chytridiomycota	0	Rhizophydiales	1	Batrachochytrium	1	Batrachochytrium dendrobatidis	1
DUF4490	PF14892	Chytridiomycota	0	Chytridiomycota	0	Rhizophydiales	1	Batrachochytrium	1	Batrachochytrium dendrobatidis	1
DUF4496	PF14908	Chytridiomycota	0	Chytridiomycota	0	Rhizophydiales	1	Batrachochytrium	1	Batrachochytrium dendrobatidis	1
DUF4498	PF14926	Chytridiomycota	0	Chytridiomycota	0	Rhizophydiales	1	Batrachochytrium	1	Batrachochytrium dendrobatidis	1
DUF4504	PF14953	Basidiomycota	0	0	0	0	0	0	0	0	0
DUF4505	PF14956	Basidiomycota	0	0	0	0	0	0	0	0	0
DUF4515	PF14988	Chytridiomycota	0	Chytridiomycota	0	Rhizophydiales	1	Batrachochytrium	1	Batrachochytrium dendrobatidis	1
DUF4520	PF15016	Chytridiomycota	0	Chytridiomycota	0	Rhizophydiales	1	Batrachochytrium	1	Batrachochytrium dendrobatidis	1
DUF4537	PF15057	Basidiomycota	0	Agaricomycotina	0	Boletales	1	Serpula	1	Serpula lacrymans var. lacrymans	1
DUF4539	PF15072	Chytridiomycota	0	Chytridiomycota	0	Rhizophydiales	1	Batrachochytrium	1	Batrachochytrium dendrobatidis	1
DUF4558	PF15104	Chytridiomycota	0	Chytridiomycota	0	Rhizophydiales	1	Batrachochytrium	1	Batrachochytrium dendrobatidis	1
DUF4564	PF15169	Chytridiomycota	0	Chytridiomycota	0	Rhizophydiales	1	Batrachochytrium	1	Batrachochytrium dendrobatidis	1
DUF457	PF04307	Chytridiomycota	0	Chytridiomycota	0	Rhizophydiales	1	Batrachochytrium	1	Batrachochytrium dendrobatidis	1
DUF4573	PF15140	Ascomycota	0	Pezizomycotina	0	0	0	0	0	0	0
DUF4586	PF15239	Chytridiomycota	0	Chytridiomycota	0	Rhizophydiales	1	Batrachochytrium	1	Batrachochytrium dendrobatidis	1
DUF4591	PF15261	Chytridiomycota	0	Chytridiomycota	0	Rhizophydiales	1	Batrachochytrium	1	Batrachochytrium dendrobatidis	1
DUF4639	PF15479	Chytridiomycota	0	Chytridiomycota	0	Rhizophydiales	1	Batrachochytrium	1	Batrachochytrium dendrobatidis	1
DUF465	PF04325	Basidiomycota	0	0	0	0	0	0	0	0	0
DUF468	PF04318	Ascomycota	0	Saccharomycotina	0	Saccharomycetales	0	Saccharomyces	0	Saccharomyces cerevisiae	0
DUF475	PF04332	Ascomycota	0	Pezizomycotina	0	Eurotiales	0	Talaromyces	0	Talaromyces stipitatus	1
DUF488	PF04343	Ascomycota	0	Pezizomycotina	0	0	0	0	0	0	0
DUF521	PF04412	Ascomycota	0	Pezizomycotina	0	0	0	0	0	0	0
DUF525	PF04379	Chytridiomycota	0	Chytridiomycota	0	Rhizophydiales	1	Batrachochytrium	1	Batrachochytrium dendrobatidis	1
DUF569	PF04601	Ascomycota	0	Saccharomycotina	0	Saccharomycetales	0	Lodderomyces	1	Lodderomyces elongisporus	1
DUF577	PF04510	Ascomycota	0	Pezizomycotina	0	Eurotiales	0	Aspergillus	0	0	0
DUF588	PF04535	Ascomycota	0	Pezizomycotina	0	Helotiales	0	0	0	0	0
DUF592	PF04574	Ascomycota	0	0	0	0	0	0	0	0	0
DUF599	PF04654	Chytridiomycota	0	Chytridiomycota	0	Rhizophydiales	1	Batrachochytrium	1	Batrachochytrium dendrobatidis	1
DUF608	PF04685	Basidiomycota	0	Pucciniomycotina	0	Sporidiobolales	1	Rhodotorula	1	Rhodotorula glutinis	1
DUF664	PF04978	Ascomycota	0	Pezizomycotina	0	Helotiales	0	Botryotinia	1	Botryotinia fuckeliana	1
DUF674	PF05056	Basidiomycota	0	Agaricomycotina	0	Agaricales	0	Moniliophthora	1	Moniliophthora perniciosa	1
DUF697	PF05128	Chytridiomycota	0	Chytridiomycota	0	Rhizophydiales	1	Batrachochytrium	1	Batrachochytrium dendrobatidis	1
DUF745	PF05335	Ascomycota	0	Pezizomycotina	0	Hypocreales	0	Metarhizium	1	0	0
DUF779	PF05610	Chytridiomycota	0	Chytridiomycota	0	Rhizophydiales	1	Batrachochytrium	1	Batrachochytrium dendrobatidis	1
DUF796	PF05638	Microsporidia	0	Microsporidia	0	Microsporidia	0	Enterocytozoon	1	Enterocytozoon bieneusi	1
DUF839	PF05787	Chytridiomycota	0	Chytridiomycota	0	Rhizophydiales	1	Batrachochytrium	1	Batrachochytrium dendrobatidis	1
DUF883	PF05957	Microsporidia	0	Microsporidia	0	Microsporidia	0	Enterocytozoon	1	Enterocytozoon bieneusi	1
DUF899	PF05988	Ascomycota	0	Pezizomycotina	0	0	0	0	0	0	0
DUF925	PF06042	Ascomycota	0	Pezizomycotina	0	0	0	0	0	0	0
DUF938	PF06080	Basidiomycota	0	0	0	0	0	0	0	0	0
DUF963	PF06131	Ascomycota	0	0	0	0	0	0	0	0	0
DUF968	PF06147	Ascomycota	0	Pezizomycotina	0	Orbiliales	1	Orbilia	1	Arthrobotrys oligospora	1
DUF999	PF06198	Ascomycota	0	Taphrinomycotina	0	Schizosaccharomycetales	0	Schizosaccharomyces	0	Schizosaccharomyces pombe	1
DUP	PF00674	Ascomycota	0	Saccharomycotina	0	Saccharomycetales	0	0	0	0	0
Dynactin_p22	PF07426	Early diverging fungal lineages	1	Mucoromycotina	1	Mucorales	1	Rhizopus	1	Rhizopus delemar	1
Dzip-like_N	PF13815	Ascomycota	0	Taphrinomycotina	0	Schizosaccharomycetales	0	Schizosaccharomyces	0	Schizosaccharomyces japonicus	1
E6	PF00518	Ascomycota	0	Saccharomycotina	0	Saccharomycetales	0	Zygosaccharomyces	1	Zygosaccharomyces rouxii	1
E_Pc_C	PF06752	Ascomycota	0	Saccharomycotina	0	Saccharomycetales	0	Vanderwaltozyma	1	Vanderwaltozyma polyspora	1
EB	PF01683	Ascomycota	0	Pezizomycotina	0	Onygenales	0	Arthroderma	0	Arthroderma gypseum	1
Ecm33	PF12454	Ascomycota	0	0	0	0	0	0	0	0	0
Eco57I	PF07669	Early diverging fungal lineages	1	Mucoromycotina	1	Mucorales	1	Rhizopus	1	Rhizopus delemar	1
EDR1	PF14381	Chytridiomycota	0	Chytridiomycota	0	Rhizophydiales	1	Batrachochytrium	1	Batrachochytrium dendrobatidis	1
EGF_CA	PF07645	Ascomycota	0	Pezizomycotina	0	0	0	0	0	0	0
EIIC-GAT	PF03611	Chytridiomycota	0	Chytridiomycota	0	Rhizophydiales	1	Batrachochytrium	1	Batrachochytrium dendrobatidis	1
ELM2	PF01448	Early diverging fungal lineages	1	Mucoromycotina	1	Mucorales	1	Rhizopus	1	Rhizopus delemar	1
Endonuclease_1	PF04231	Chytridiomycota	0	Chytridiomycota	0	Rhizophydiales	1	Batrachochytrium	1	Batrachochytrium dendrobatidis	1
Enhancin	PF03272	Ascomycota	0	Pezizomycotina	0	0	0	0	0	0	0
Enterotoxin_a	PF01375	Ascomycota	0	Pezizomycotina	0	0	0	0	0	0	0
EPTP	PF03736	Ascomycota	0	Pezizomycotina	0	Hypocreales	0	Trichoderma/ Hypocrea	0	Hypocrea virens	1
EutN_CcmL	PF03319	Microsporidia	0	Microsporidia	0	Microsporidia	0	Enterocytozoon	1	Enterocytozoon bieneusi	1
ExbD	PF02472	Microsporidia	0	Microsporidia	0	Microsporidia	0	Enterocytozoon	1	Enterocytozoon bieneusi	1
FA_FANCE	PF11510	Early diverging fungal lineages	1	Mucoromycotina	1	Mucorales	1	Rhizopus	1	Rhizopus delemar	1
FAD_binding_9	PF08021	Ascomycota	0	Pezizomycotina	0	Hypocreales	0	Trichoderma/ Hypocrea	0	Hypocrea virens	1
FAD_syn	PF06574	Ascomycota	0	Saccharomycotina	0	Saccharomycetales	0	Komagataella	1	Komagataella pastoris	1
FAM178	PF14816	Early diverging fungal lineages	1	Mucoromycotina	1	Mucorales	1	Rhizopus	1	Rhizopus delemar	1
FAM92	PF06730	Chytridiomycota	0	Chytridiomycota	0	Rhizophydiales	1	Batrachochytrium	1	Batrachochytrium dendrobatidis	1
FANCI_S3	PF14677	Early diverging fungal lineages	1	Mucoromycotina	1	Mucorales	1	Rhizopus	1	Rhizopus delemar	1
Fascin	PF06268	Basidiomycota	0	Agaricomycotina	0	0	0	0	0	0	0
FdhD-NarQ	PF02634	Chytridiomycota	0	Chytridiomycota	0	Rhizophydiales	1	Batrachochytrium	1	Batrachochytrium dendrobatidis	1
Fer4_11	PF13247	Microsporidia	0	Microsporidia	0	Microsporidia	0	Enterocytozoon	1	Enterocytozoon bieneusi	1
Fer4_5	PF12801	Microsporidia	0	Microsporidia	0	Microsporidia	0	Enterocytozoon	1	Enterocytozoon bieneusi	1
Fer4_8	PF13183	Ascomycota	0	Pezizomycotina	0	0	0	0	0	0	0
FERM_M	PF00373	Chytridiomycota	0	Chytridiomycota	0	Rhizophydiales	1	Batrachochytrium	1	Batrachochytrium dendrobatidis	1
FERM_N	PF09379	Chytridiomycota	0	Chytridiomycota	0	Rhizophydiales	1	Batrachochytrium	1	Batrachochytrium dendrobatidis	1
Ferritin-like	PF12902	Basidiomycota	0	Agaricomycotina	0	0	0	0	0	0	0
FIBP	PF05427	Chytridiomycota	0	Chytridiomycota	0	Rhizophydiales	1	Batrachochytrium	1	Batrachochytrium dendrobatidis	1
Fibrinogen_BP	PF08017	Ascomycota	0	0	0	0	0	0	0	0	0
Fig1	PF12351	Ascomycota	0	0	0	0	0	0	0	0	0
FixP_N	PF14715	Basidiomycota	0	Agaricomycotina	0	Tremellales	0	Filobasidiella	0	Cryptococcus neoformans var. neoformans serotype D	1
FixQ	PF05545	Ascomycota	0	Pezizomycotina	0	Onygenales	0	0	0	0	0
FKBP_N	PF01346	Microsporidia	0	Microsporidia	0	Microsporidia	0	Enterocytozoon	1	Enterocytozoon bieneusi	1
Flavodoxin_5	PF12724	Ascomycota	0	Pezizomycotina	0	0	0	0	0	0	0
Flg_bb_rod	PF00460	Microsporidia	0	Microsporidia	0	Microsporidia	0	Enterocytozoon	1	Enterocytozoon bieneusi	1
FLgD_tudor	PF13861	Microsporidia	0	Microsporidia	0	Microsporidia	0	Enterocytozoon	1	Enterocytozoon bieneusi	1
FlgM	PF04316	Microsporidia	0	Microsporidia	0	Microsporidia	0	Enterocytozoon	1	Enterocytozoon bieneusi	1
Flo11	PF10182	Ascomycota	0	0	0	0	0	0	0	0	0
Flocculin	PF00624	Ascomycota	0	Saccharomycotina	0	Saccharomycetales	0	0	0	0	0
Flocculin_t3	PF13928	Ascomycota	0	Saccharomycotina	1	Saccharomycetales	1	0	0	0	0
Flp_C	PF05202	Ascomycota	0	Saccharomycotina	0	Saccharomycetales	0	Saccharomyces	0	Saccharomyces cerevisiae	0
Flp_N	PF03930	Ascomycota	0	Saccharomycotina	0	Saccharomycetales	0	Saccharomyces	0	Saccharomyces cerevisiae	0
Fmp27	PF10344	Ascomycota	0	0	0	0	0	0	0	0	0
FNIP	PF05725	Ascomycota	0	Saccharomycotina	0	Saccharomycetales	0	0	0	0	0
FNIP_C	PF14638	Early diverging fungal lineages	1	Mucoromycotina	1	Mucorales	1	Rhizopus	1	Rhizopus delemar	1
FNIP_M	PF14637	Early diverging fungal lineages	1	Mucoromycotina	1	Mucorales	1	Rhizopus	1	Rhizopus delemar	1
Folate_carrier	PF01770	Microsporidia	0	Microsporidia	0	Microsporidia	0	0	0	0	0
Folliculin	PF11704	Ascomycota	0	0	0	0	0	0	0	0	0
FOP_dimer	PF09398	Chytridiomycota	0	Chytridiomycota	0	Rhizophydiales	1	Batrachochytrium	1	Batrachochytrium dendrobatidis	1
FPL	PF09758	Chytridiomycota	0	Chytridiomycota	0	Rhizophydiales	1	Batrachochytrium	1	Batrachochytrium dendrobatidis	1
FragX_IP	PF05994	Chytridiomycota	0	Chytridiomycota	0	Rhizophydiales	1	Batrachochytrium	1	Batrachochytrium dendrobatidis	1
FRG	PF08867	Ascomycota	0	Pezizomycotina	0	Eurotiales	0	Aspergillus	0	Aspergillus niger	0
FrhB_FdhB_C	PF04432	Microsporidia	0	Microsporidia	0	Microsporidia	0	Enterocytozoon	1	Enterocytozoon bieneusi	1
FRQ	PF09421	Ascomycota	0	Pezizomycotina	0	0	0	0	0	0	0
FSA_C	PF10479	Ascomycota	0	Pezizomycotina	0	Eurotiales	0	Neosartorya	1	Neosartorya fischeri	1
FTA2	PF13095	Ascomycota	0	0	0	0	0	0	0	0	0
FtsK_SpoIIIE	PF01580	Ascomycota	0	Pezizomycotina	0	0	0	0	0	0	0
FtsX	PF02687	Chytridiomycota	0	Chytridiomycota	0	Rhizophydiales	1	Batrachochytrium	1	Batrachochytrium dendrobatidis	1
Fumerase	PF05681	Chytridiomycota	0	Chytridiomycota	0	Rhizophydiales	1	Batrachochytrium	1	Batrachochytrium dendrobatidis	1
Fumerase_C	PF05683	Chytridiomycota	0	Chytridiomycota	0	Rhizophydiales	1	Batrachochytrium	1	Batrachochytrium dendrobatidis	1
Fve	PF09259	Ascomycota	0	Pezizomycotina	0	Hypocreales	0	Nectria	1	Nectria haematococca	1
G3P_antiterm	PF04309	Chytridiomycota	0	Chytridiomycota	0	Rhizophydiales	1	Batrachochytrium	1	Batrachochytrium dendrobatidis	1
Gal4_dimer	PF03902	Ascomycota	0	0	0	0	0	0	0	0	0
Gas_vesicle	PF00741	Chytridiomycota	0	Chytridiomycota	0	Rhizophydiales	1	Batrachochytrium	1	Batrachochytrium dendrobatidis	1
Gb3_synth	PF04572	Early diverging fungal lineages	1	Mucoromycotina	1	Mucorales	1	Rhizopus	1	Rhizopus delemar	1
GBA2_N	PF12215	Ascomycota	0	Pezizomycotina	0	Eurotiales	0	0	0	0	0
GBP	PF02263	Ascomycota	0	Pezizomycotina	0	0	0	0	0	0	0
GCC2_GCC3	PF07699	Basidiomycota	0	Agaricomycotina	0	Agaricales	0	0	0	0	0
GCM	PF03615	Basidiomycota	0	Agaricomycotina	0	Agaricales	0	Coprinopsis	1	Coprinopsis cinerea	1
GCP5-Mod21	PF14609	Ascomycota	0	Taphrinomycotina	1	Schizosaccharomycetales	1	Schizosaccharomyces	1	0	0
GCS2	PF04107	Basidiomycota	0	Agaricomycotina	0	Agaricales	0	Moniliophthora	1	Moniliophthora perniciosa	1
Gcw_chp	PF09694	Ascomycota	0	Pezizomycotina	0	Sordariales	0	Sordaria	1	Sordaria macrospora	1
GEMIN8	PF15348	Chytridiomycota	0	Chytridiomycota	0	Rhizophydiales	1	Batrachochytrium	1	Batrachochytrium dendrobatidis	1
Gemini_AL1_M	PF08283	Basidiomycota	0	Agaricomycotina	0	0	0	0	0	0	0
GerA	PF03323	Chytridiomycota	0	Chytridiomycota	0	Rhizophydiales	1	Batrachochytrium	1	Batrachochytrium dendrobatidis	1
GFP	PF01353	Ascomycota	0	Pezizomycotina	0	Eurotiales	0	Aspergillus	0	Aspergillus kawachii	1
GGDEF	PF00990	Basidiomycota	0	Agaricomycotina	0	Agaricales	0	Laccaria	1	Laccaria bicolor	1
GHL6	PF14871	Ascomycota	0	Pezizomycotina	0	Hypocreales	0	Fusarium	1	Fusarium oxysporum	1
GIIM	PF08388	Ascomycota	0	Pezizomycotina	0	Onygenales	0	Paracoccidioides	0	Paracoccidioides brasiliensis	0
GLTT	PF01744	Ascomycota	0	0	0	0	0	0	0	0	0
Glucos_trans_II	PF14264	Microsporidia	0	Microsporidia	0	Microsporidia	0	Enterocytozoon	1	Enterocytozoon bieneusi	1
Glutaminase	PF04960	Ascomycota	0	Pezizomycotina	0	0	0	0	0	0	0
Glutenin_hmw	PF03157	Ascomycota	0	Pezizomycotina	0	Eurotiales	0	Neosartorya	1	Neosartorya fischeri	1
Glyco_hydro_19	PF00182	Microsporidia	0	Microsporidia	0	Microsporidia	0	0	0	0	0
Glyco_hydro_20b	PF02838	Ascomycota	0	Pezizomycotina	0	0	0	0	0	0	0
Glyco_hydro_39	PF01229	Ascomycota	0	Pezizomycotina	0	0	0	0	0	0	0
Glyco_hydro_4	PF02056	Ascomycota	0	Pezizomycotina	0	Eurotiales	0	Talaromyces	0	Talaromyces stipitatus	1
Glyco_hydro_44	PF12891	Basidiomycota	0	Agaricomycotina	0	0	0	0	0	0	0
Glyco_hydro_49	PF03718	Ascomycota	0	Pezizomycotina	0	0	0	0	0	0	0
Glyco_hydro_4C	PF11975	Ascomycota	0	Pezizomycotina	0	Eurotiales	0	Talaromyces	0	Talaromyces stipitatus	1
Glyco_hydro_65C	PF03633	Ascomycota	0	0	0	0	0	0	0	0	0
Glyco_hydro_67C	PF07477	Ascomycota	0	Pezizomycotina	0	0	0	0	0	0	0
Glyco_hydro_67M	PF07488	Ascomycota	0	Pezizomycotina	0	0	0	0	0	0	0
Glyco_hydro_67N	PF03648	Ascomycota	0	0	0	0	0	0	0	0	0
Glyco_hydro_70	PF02324	Ascomycota	0	Pezizomycotina	0	Eurotiales	0	Aspergillus	0	Aspergillus oryzae	1
Glyco_tranf_2_2	PF10111	Chytridiomycota	0	Chytridiomycota	0	Rhizophydiales	1	Batrachochytrium	1	Batrachochytrium dendrobatidis	1
Glyco_tranf_2_4	PF13704	Ascomycota	0	Pezizomycotina	0	0	0	0	0	0	0
Glyco_trans_1_2	PF13524	Chytridiomycota	0	Chytridiomycota	0	Rhizophydiales	1	Batrachochytrium	1	Batrachochytrium dendrobatidis	1
Glyco_transf_18	PF15024	Basidiomycota	0	0	0	0	0	0	0	0	0
Glyco_transf_36	PF06165	Ascomycota	0	Pezizomycotina	0	0	0	0	0	0	0
Glyco_transf_43	PF03360	Basidiomycota	0	Pucciniomycotina	0	0	0	0	0	0	0
Glyco_transf_54	PF04666	Ascomycota	0	Pezizomycotina	0	0	0	0	0	0	0
Glyoxalase_4	PF13669	Ascomycota	0	0	0	0	0	0	0	0	0
GMP_PDE_delta	PF05351	Chytridiomycota	0	Chytridiomycota	0	Rhizophydiales	1	Batrachochytrium	1	Batrachochytrium dendrobatidis	1
gp45-slide_C	PF09116	Basidiomycota	0	Agaricomycotina	0	Agaricales	0	Moniliophthora	1	Moniliophthora perniciosa	1
GPI	PF06560	Chytridiomycota	0	Chytridiomycota	0	Rhizophydiales	1	Batrachochytrium	1	Batrachochytrium dendrobatidis	1
Granulin	PF00396	Ascomycota	0	Pezizomycotina	0	0	0	0	0	0	0
GrpB	PF04229	Ascomycota	0	0	0	0	0	0	0	0	0
Gsf2	PF11055	Ascomycota	0	Saccharomycotina	1	Saccharomycetales	1	0	0	0	0
GSH-S_ATP	PF02955	Ascomycota	0	Pezizomycotina	0	Orbiliales	1	Orbilia	1	Arthrobotrys oligospora	1
GSP_synth	PF03738	Ascomycota	0	Pezizomycotina	0	0	0	0	0	0	0
GT36_AF	PF06205	Ascomycota	0	Pezizomycotina	0	0	0	0	0	0	0
Guanylate_cyc_2	PF09778	Chytridiomycota	0	Chytridiomycota	0	Rhizophydiales	1	Batrachochytrium	1	Batrachochytrium dendrobatidis	1
GvpD	PF07088	Ascomycota	0	Saccharomycotina	0	Saccharomycetales	0	Millerozyma	1	Pichia sorbitophila	1
GvpG	PF05120	Chytridiomycota	0	Chytridiomycota	0	Rhizophydiales	1	Batrachochytrium	1	Batrachochytrium dendrobatidis	1
GvpK	PF05121	Chytridiomycota	0	Chytridiomycota	0	Rhizophydiales	1	Batrachochytrium	1	Batrachochytrium dendrobatidis	1
GvpL_GvpF	PF06386	Chytridiomycota	0	Chytridiomycota	0	Rhizophydiales	1	Batrachochytrium	1	Batrachochytrium dendrobatidis	1
GvpO	PF05800	Chytridiomycota	0	Chytridiomycota	0	Rhizophydiales	1	Batrachochytrium	1	Batrachochytrium dendrobatidis	1
GxDLY	PF14607	Chytridiomycota	0	Chytridiomycota	0	Rhizophydiales	1	Batrachochytrium	1	Batrachochytrium dendrobatidis	1
GXWXG	PF14231	Ascomycota	0	0	0	0	0	0	0	0	0
Haem_oxygenas_2	PF14518	Ascomycota	0	Pezizomycotina	0	0	0	0	0	0	0
HAP1_N	PF04849	Ascomycota	0	Pezizomycotina	0	Chaetothyriales	1	Exophiala	1	Exophiala dermatitidis	1
HAUS4	PF14735	Ascomycota	0	Pezizomycotina	0	0	0	0	0	0	0
HC2	PF07382	Ascomycota	0	Pezizomycotina	0	0	0	0	0	0	0
HD_5	PF13487	Ascomycota	0	Pezizomycotina	0	Hypocreales	0	Fusarium	1	Fusarium oxysporum	1
HDA2-3	PF11496	Ascomycota	0	0	0	0	0	0	0	0	0
Helicase_Sgs1	PF11408	Ascomycota	0	Saccharomycotina	0	Saccharomycetales	0	0	0	0	0
Hemocyanin_C	PF03723	Ascomycota	0	Pezizomycotina	0	Eurotiales	0	Emericella	1	Emericella nidulans	1
Hemocyanin_M	PF00372	Ascomycota	0	Pezizomycotina	0	Eurotiales	0	Emericella	1	Emericella nidulans	1
HEPN	PF05168	Ascomycota	0	Saccharomycotina	0	Saccharomycetales	0	Candida	0	Candida parapsilosis	1
Herpes_capsid	PF06112	Ascomycota	0	Pezizomycotina	0	Onygenales	0	Ajellomyces	0	Ajellomyces capsulata	0
Herpes_ORF11	PF04797	Basidiomycota	0	Agaricomycotina	0	Agaricales	0	Schizophyllum	1	Schizophyllum commune	1
Herpes_pp85	PF04637	Ascomycota	0	Pezizomycotina	0	Hypocreales	0	Gibberella	1	Gibberella zeae	1
Herpes_UL45	PF05473	Ascomycota	0	Pezizomycotina	0	Glomerellales	0	Colletotrichum	1	Colletotrichum higginsianum	1
Herpes_UL52	PF03121	Chytridiomycota	0	Chytridiomycota	0	Rhizophydiales	1	Batrachochytrium	1	Batrachochytrium dendrobatidis	1
HET-s_218-289	PF11558	Ascomycota	0	Pezizomycotina	0	0	0	0	0	0	0
HHH_3	PF12836	Chytridiomycota	0	Chytridiomycota	0	Rhizophydiales	1	Batrachochytrium	1	Batrachochytrium dendrobatidis	1
HI0933_like	PF03486	Ascomycota	0	Pezizomycotina	0	Eurotiales	0	Aspergillus	0	Aspergillus terreus	1
HIM1	PF08732	Ascomycota	0	0	0	0	0	0	0	0	0
Hint_2	PF13403	Ascomycota	0	Pezizomycotina	0	Hypocreales	0	0	0	0	0
Hist_rich_Ca-bd	PF10529	Ascomycota	0	Pezizomycotina	0	Eurotiales	0	Aspergillus	0	Aspergillus clavatus	1
HMG14_17	PF01101	Basidiomycota	0	Agaricomycotina	0	Agaricales	0	Coprinopsis	1	Coprinopsis cinerea	1
HNH_3	PF13392	Basidiomycota	0	Ustilaginomycotina	0	Ustilaginales	0	Sporisorium	1	Sporisorium reilianum	1
HNOBA	PF07701	Chytridiomycota	0	Chytridiomycota	0	Rhizophydiales	1	Batrachochytrium	1	Batrachochytrium dendrobatidis	1
Hph	PF13694	Ascomycota	0	Saccharomycotina	0	Saccharomycetales	0	0	0	0	0
HPIH	PF13323	Ascomycota	0	0	0	0	0	0	0	0	0
Hpr_kinase_C	PF07475	Chytridiomycota	0	Chytridiomycota	0	Rhizophydiales	1	Batrachochytrium	1	Batrachochytrium dendrobatidis	1
Hpr_kinase_N	PF02603	Chytridiomycota	0	Chytridiomycota	0	Rhizophydiales	1	Batrachochytrium	1	Batrachochytrium dendrobatidis	1
HrpE	PF06188	Microsporidia	0	Microsporidia	0	Microsporidia	0	Enterocytozoon	1	Enterocytozoon bieneusi	1
HsdM_N	PF12161	Microsporidia	0	Microsporidia	0	Microsporidia	0	Enterocytozoon	1	Enterocytozoon bieneusi	1
HSDR_N	PF04313	Chytridiomycota	0	Chytridiomycota	0	Rhizophydiales	1	Batrachochytrium	1	Batrachochytrium dendrobatidis	1
HSDR_N_2	PF13588	Ascomycota	0	Pezizomycotina	0	Orbiliales	1	Orbilia	1	Arthrobotrys oligospora	1
HTH_20	PF12840	Microsporidia	0	Microsporidia	0	Microsporidia	0	Enterocytozoon	1	Enterocytozoon bieneusi	1
HTH_24	PF13412	Ascomycota	0	Pezizomycotina	0	Sordariales	0	Sordaria	1	Sordaria macrospora	1
HTH_26	PF13443	Ascomycota	0	Pezizomycotina	0	Onygenales	0	0	0	0	0
HTH_38	PF13936	Basidiomycota	0	Ustilaginomycotina	0	Ustilaginales	0	Sporisorium	1	Sporisorium reilianum	1
HTH_AraC	PF00165	Ascomycota	0	0	0	0	0	0	0	0	0
HTH_DeoR	PF08220	Chytridiomycota	0	Chytridiomycota	0	Rhizophydiales	1	Batrachochytrium	1	Batrachochytrium dendrobatidis	1
HTH_IclR	PF09339	Early diverging fungal lineages	1	Mucoromycotina	1	Mucorales	1	Rhizopus	1	Rhizopus delemar	1
HTH_OrfB_IS605	PF12323	Ascomycota	0	Saccharomycotina	0	Saccharomycetales	0	0	0	0	0
HTH_Tnp_Tc3_1	PF11427	Microsporidia	0	Microsporidia	0	Microsporidia	0	Nosema	1	Nosema ceranae	1
HxlR	PF01638	Microsporidia	0	Microsporidia	0	Microsporidia	0	Enterocytozoon	1	Enterocytozoon bieneusi	1
HXXEE	PF13787	Ascomycota	0	Pezizomycotina	0	0	0	0	0	0	0
HXXSHH	PF07586	Ascomycota	0	Pezizomycotina	0	Eurotiales	0	Aspergillus	0	Aspergillus kawachii	1
Hydrophobin_2	PF06766	Ascomycota	0	Pezizomycotina	0	0	0	0	0	0	0
Hyphal_reg_CWP	PF11765	Ascomycota	0	Saccharomycotina	0	Saccharomycetales	0	0	0	0	0
IFT20	PF14931	Chytridiomycota	0	Chytridiomycota	0	Rhizophydiales	1	Batrachochytrium	1	Batrachochytrium dendrobatidis	1
IFT43	PF15305	Chytridiomycota	0	Chytridiomycota	0	Rhizophydiales	1	Batrachochytrium	1	Batrachochytrium dendrobatidis	1
IFT46_B_C	PF12317	Chytridiomycota	0	Chytridiomycota	0	Rhizophydiales	1	Batrachochytrium	1	Batrachochytrium dendrobatidis	1
IFT57	PF10498	Chytridiomycota	0	Chytridiomycota	0	Rhizophydiales	1	Batrachochytrium	1	Batrachochytrium dendrobatidis	1
Ilm1	PF10311	Ascomycota	0	0	0	0	0	0	0	0	0
Imm21	PF15569	Microsporidia	0	Microsporidia	0	Microsporidia	0	Enterocytozoon	1	Enterocytozoon bieneusi	1
Imm7	PF15588	Ascomycota	0	Pezizomycotina	0	Eurotiales	0	0	0	0	0
Inhibitor_I34	PF10466	Ascomycota	0	Saccharomycotina	0	Saccharomycetales	0	0	0	0	0
Inhibitor_I48	PF10467	Basidiomycota	0	Agaricomycotina	0	Agaricales	0	Laccaria	1	Laccaria bicolor	1
Ino80_Iec3	PF14612	Ascomycota	0	0	0	0	0	0	0	0	0
Inp1	PF12634	Ascomycota	0	0	0	0	0	0	0	0	0
Ins134_P3_kin	PF05770	Early diverging fungal lineages	1	Mucoromycotina	1	Mucorales	1	Rhizopus	1	Rhizopus delemar	1
Intron_maturas2	PF01348	Ascomycota	0	0	0	0	0	0	0	0	0
IspD	PF01128	Ascomycota	0	Pezizomycotina	0	Eurotiales	0	Aspergillus	0	0	0
IstB_IS21	PF01695	Basidiomycota	0	Agaricomycotina	0	Agaricales	0	Laccaria	1	Laccaria bicolor	1
JTB	PF05439	Basidiomycota	0	0	0	0	0	0	0	0	0
KAP_NTPase	PF07693	Ascomycota	0	Pezizomycotina	0	0	0	0	0	0	0
Katanin_con80	PF13925	Chytridiomycota	0	Chytridiomycota	0	Rhizophydiales	1	Batrachochytrium	1	Batrachochytrium dendrobatidis	1
Kazal_1	PF00050	Ascomycota	0	Pezizomycotina	0	Hypocreales	0	0	0	0	0
Kazal_2	PF07648	Ascomycota	0	Pezizomycotina	0	Onygenales	0	0	0	0	0
Keratin_B2_2	PF13885	Ascomycota	0	Saccharomycotina	0	Saccharomycetales	0	Candida/ Nakaseomyces	1	Candida glabrata	1
KGG	PF10685	Ascomycota	0	Pezizomycotina	0	0	0	0	0	0	0
KIAA1430	PF13879	Chytridiomycota	0	Chytridiomycota	0	Rhizophydiales	1	Batrachochytrium	1	Batrachochytrium dendrobatidis	1
Kinetocho_Slk19	PF12709	Ascomycota	0	0	0	0	0	0	0	0	0
KRE9	PF05390	Ascomycota	0	0	0	0	0	0	0	0	0
L_HGMIC_fpl	PF10242	Ascomycota	0	Pezizomycotina	0	0	0	0	0	0	0
LA-virus_coat	PF09220	Ascomycota	0	0	0	0	0	0	0	0	0
LacI	PF00356	Chytridiomycota	0	Chytridiomycota	0	Rhizophydiales	1	Batrachochytrium	1	Batrachochytrium dendrobatidis	1
Lactate_perm	PF02652	Early diverging fungal lineages	1	Mucoromycotina	1	Mucorales	1	Rhizopus	1	Rhizopus delemar	1
LCD1	PF09798	Ascomycota	0	0	0	0	0	0	0	0	0
Ldh_2	PF02615	Ascomycota	0	Pezizomycotina	0	0	0	0	0	0	0
Ldl_recept_b	PF00058	Ascomycota	0	Pezizomycotina	0	Eurotiales	0	Aspergillus	0	Aspergillus kawachii	1
Lebercilin	PF15619	Chytridiomycota	0	Chytridiomycota	0	Rhizophydiales	1	Batrachochytrium	1	Batrachochytrium dendrobatidis	1
Lectin_C	PF00059	Ascomycota	0	Pezizomycotina	0	Onygenales	0	0	0	0	0
LEDGF	PF11467	Early diverging fungal lineages	1	Mucoromycotina	1	Mucorales	1	Rhizopus	1	Rhizopus delemar	1
Lge1	PF11488	Ascomycota	0	0	0	0	0	0	0	0	0
LGFP	PF08310	Ascomycota	0	Pezizomycotina	0	0	0	0	0	0	0
LGT	PF01790	Ascomycota	0	Pezizomycotina	0	Hypocreales	0	Cordyceps	1	Cordyceps militaris	1
LicD	PF04991	Ascomycota	0	0	0	0	0	0	0	0	0
Lipase3_N	PF03893	Ascomycota	0	0	0	0	0	0	0	0	0
Lipase_2	PF01674	Ascomycota	0	Pezizomycotina	0	0	0	0	0	0	0
Lipase_GDSL_3	PF14606	Chytridiomycota	0	Chytridiomycota	0	Rhizophydiales	1	Batrachochytrium	1	Batrachochytrium dendrobatidis	1
Lipocalin	PF00061	Ascomycota	0	Pezizomycotina	0	Hypocreales	0	0	0	0	0
Lipocalin_2	PF08212	Ascomycota	0	0	0	0	0	0	0	0	0
Lipocalin_3	PF12702	Ascomycota	0	Pezizomycotina	0	Orbiliales	1	Orbilia	1	Arthrobotrys oligospora	1
LKAAEAR	PF15478	Chytridiomycota	0	Chytridiomycota	0	Rhizophydiales	1	Batrachochytrium	1	Batrachochytrium dendrobatidis	1
LLC1	PF14945	Chytridiomycota	0	Chytridiomycota	0	Rhizophydiales	1	Batrachochytrium	1	Batrachochytrium dendrobatidis	1
LOH1CR12	PF10158	Ascomycota	0	Pezizomycotina	0	Pezizales	1	Tuber	1	Tuber melanosporum	1
LrgA	PF03788	Early diverging fungal lineages	1	Mucoromycotina	1	Mucorales	1	Rhizopus	1	Rhizopus delemar	1
LRR_2	PF07723	Basidiomycota	0	Agaricomycotina	0	Polyporales	1	Postia	1	Postia placenta	1
LRR_5	PF13306	Ascomycota	0	0	0	0	0	0	0	0	0
LRRNT_2	PF08263	Ascomycota	0	Pezizomycotina	0	Pezizales	1	Tuber	1	Tuber melanosporum	1
LRS4	PF10422	Ascomycota	0	0	0	0	0	0	0	0	0
Lsm_interact	PF05391	Ascomycota	0	0	0	0	0	0	0	0	0
LTD	PF00932	Ascomycota	0	Pezizomycotina	0	0	0	0	0	0	0
Lumazine_bd_2	PF12893	Ascomycota	0	Pezizomycotina	0	0	0	0	0	0	0
Lys	PF00062	Ascomycota	0	Pezizomycotina	0	Pleosporales	0	Leptosphaeria	1	Leptosphaeria maculans	1
Lysozyme_like	PF13702	Ascomycota	0	Pezizomycotina	0	Hypocreales	0	Trichoderma/ Hypocrea	0	0	0
LytR_cpsA_psr	PF03816	Chytridiomycota	0	Chytridiomycota	0	Rhizophydiales	1	Batrachochytrium	1	Batrachochytrium dendrobatidis	1
M-factor	PF03855	Ascomycota	0	Taphrinomycotina	0	Schizosaccharomycetales	0	Schizosaccharomyces	0	Schizosaccharomyces pombe	1
M60-like	PF13402	Ascomycota	0	Pezizomycotina	0	0	0	0	0	0	0
MAAL_C	PF07476	Ascomycota	0	Pezizomycotina	0	0	0	0	0	0	0
MAAL_N	PF05034	Ascomycota	0	Pezizomycotina	0	0	0	0	0	0	0
MacB_PCD	PF12704	Chytridiomycota	0	Chytridiomycota	0	Rhizophydiales	1	Batrachochytrium	1	Batrachochytrium dendrobatidis	1
Macoilin	PF09726	Ascomycota	0	Pezizomycotina	0	Onygenales	0	Arthroderma	0	Arthroderma benhamiae	1
MAM1	PF10434	Ascomycota	0	Saccharomycotina	0	Saccharomycetales	0	0	0	0	0
MannoseP_isomer	PF01050	Basidiomycota	0	0	0	0	0	0	0	0	0
MAPKK1_Int	PF08923	Early diverging fungal lineages	1	Mucoromycotina	1	Mucorales	1	Rhizopus	1	Rhizopus delemar	1
MarR_2	PF12802	Ascomycota	0	Pezizomycotina	0	Sordariales	0	Myceliophthora	1	Thielavia heterothallica	1
MAT_Alpha1	PF04769	Ascomycota	0	0	0	0	0	0	0	0	0
Mating_C	PF12737	Basidiomycota	0	Agaricomycotina	0	0	0	0	0	0	0
Mating_N	PF12731	Basidiomycota	0	Agaricomycotina	0	0	0	0	0	0	0
MazG-like	PF12643	Ascomycota	0	Pezizomycotina	0	Hypocreales	0	0	0	0	0
MbeD_MobD	PF04899	Chytridiomycota	0	Chytridiomycota	0	Rhizophydiales	1	Batrachochytrium	1	Batrachochytrium dendrobatidis	1
MCD	PF05292	Chytridiomycota	0	Chytridiomycota	0	Rhizophydiales	1	Batrachochytrium	1	Batrachochytrium dendrobatidis	1
MCPsignal	PF00015	Microsporidia	0	Microsporidia	0	Microsporidia	0	Enterocytozoon	1	Enterocytozoon bieneusi	1
McrBC	PF10117	Chytridiomycota	0	Chytridiomycota	0	Rhizophydiales	1	Batrachochytrium	1	Batrachochytrium dendrobatidis	1
Mdv1	PF11542	Ascomycota	0	Saccharomycotina	0	Saccharomycetales	0	0	0	0	0
MEA1	PF06910	Early diverging fungal lineages	1	Mucoromycotina	1	Mucorales	1	Rhizopus	1	Rhizopus delemar	1
Mec-17	PF05301	Chytridiomycota	0	Chytridiomycota	0	Rhizophydiales	1	Batrachochytrium	1	Batrachochytrium dendrobatidis	1
Meckelin	PF09773	Chytridiomycota	0	Chytridiomycota	0	Rhizophydiales	1	Batrachochytrium	1	Batrachochytrium dendrobatidis	1
Med12-LCEWAV	PF12145	Ascomycota	0	Pezizomycotina	0	0	0	0	0	0	0
Med13_N	PF11597	Ascomycota	0	Pezizomycotina	0	0	0	0	0	0	0
Med2	PF11214	Ascomycota	0	0	0	0	0	0	0	0	0
Med3	PF11593	Ascomycota	0	Saccharomycotina	0	Saccharomycetales	0	0	0	0	0
MEDS	PF14417	Ascomycota	0	Pezizomycotina	0	Pezizales	1	Tuber	1	Tuber melanosporum	1
Mei4	PF13971	Ascomycota	0	0	0	0	0	0	0	0	0
Mei5	PF10376	Ascomycota	0	0	0	0	0	0	0	0	0
Meiotic_rec114	PF03525	Ascomycota	0	0	0	0	0	0	0	0	0
Membrane_bind	PF14564	Ascomycota	0	Pezizomycotina	0	0	0	0	0	0	0
Menin	PF05053	Ascomycota	0	0	0	0	0	0	0	0	0
Mer2	PF09074	Ascomycota	0	Saccharomycotina	0	Saccharomycetales	0	0	0	0	0
MerB	PF03243	Ascomycota	0	Pezizomycotina	0	0	0	0	0	0	0
MerR	PF00376	Ascomycota	0	Pezizomycotina	0	Sordariales	0	Sordaria	1	Sordaria macrospora	1
MerR-DNA-bind	PF09278	Ascomycota	0	Pezizomycotina	0	Sordariales	0	Sordaria	1	Sordaria macrospora	1
MerR_1	PF13411	Chytridiomycota	0	Chytridiomycota	0	Rhizophydiales	1	Batrachochytrium	1	Batrachochytrium dendrobatidis	1
MerT	PF02411	Ascomycota	0	Pezizomycotina	0	Sordariales	0	Sordaria	1	Sordaria macrospora	1
Met_synt_B12	PF02965	Early diverging fungal lineages	1	Mucoromycotina	1	Mucorales	1	Rhizopus	1	Rhizopus delemar	1
Metallothi_Euk2	PF12809	Ascomycota	0	Saccharomycotina	0	Saccharomycetales	0	Saccharomyces	0	Saccharomyces cerevisiae	0
Metallothio_11	PF02066	Ascomycota	0	Saccharomycotina	0	Saccharomycetales	0	Yarrowia	1	Yarrowia lipolytica	1
Metallothio_Euk	PF12749	Ascomycota	0	Taphrinomycotina	0	Schizosaccharomycetales	0	Schizosaccharomyces	0	Schizosaccharomyces pombe	1
Methylase_S	PF01420	Microsporidia	0	Microsporidia	0	Microsporidia	0	Enterocytozoon	1	Enterocytozoon bieneusi	1
Methyltransf_19	PF04672	Ascomycota	0	Pezizomycotina	0	Hypocreales	0	Trichoderma/ Hypocrea	1	0	0
Methyltransf_1N	PF02870	Ascomycota	0	Saccharomycotina	0	Saccharomycetales	0	Saccharomyces	0	Saccharomyces cerevisiae	0
Methyltransf_7	PF03492	Ascomycota	0	Pezizomycotina	0	0	0	0	0	0	0
MetRS-N	PF09635	Ascomycota	0	Saccharomycotina	0	Saccharomycetales	0	0	0	0	0
MetW	PF07021	Ascomycota	0	Pezizomycotina	0	Hypocreales	0	Cordyceps	1	Cordyceps militaris	1
MF_alpha	PF04648	Ascomycota	0	Saccharomycotina	0	Saccharomycetales	0	0	0	0	0
MF_alpha_N	PF05436	Ascomycota	0	Saccharomycotina	0	Saccharomycetales	0	0	0	0	0
MFMR	PF07777	Basidiomycota	0	Agaricomycotina	0	Tremellales	0	Filobasidiella	0	Cryptococcus neoformans var. neoformans serotype D	1
Mga	PF05043	Chytridiomycota	0	Chytridiomycota	0	Rhizophydiales	1	Batrachochytrium	1	Batrachochytrium dendrobatidis	1
Mgr1	PF08602	Ascomycota	0	Saccharomycotina	0	Saccharomycetales	0	0	0	0	0
MgtC	PF02308	Ascomycota	0	Pezizomycotina	0	Eurotiales	0	0	0	0	0
Mhr1	PF12829	Ascomycota	0	0	0	0	0	0	0	0	0
MiAMP1	PF09117	Ascomycota	0	Pezizomycotina	0	0	0	0	0	0	0
Mic1	PF07035	Chytridiomycota	0	Chytridiomycota	0	Rhizophydiales	1	Batrachochytrium	1	Batrachochytrium dendrobatidis	1
Microtub_bind	PF13931	Ascomycota	0	Pezizomycotina	0	0	0	0	0	0	0
mIF3	PF14877	Ascomycota	0	Saccharomycotina	0	Saccharomycetales	0	0	0	0	0
Mito_fiss_Elm1	PF06258	Early diverging fungal lineages	1	Mucoromycotina	1	Mucorales	1	Rhizopus	1	Rhizopus delemar	1
Mlf1IP	PF10248	Ascomycota	0	Pezizomycotina	0	Magnaporthales	1	Magnaporthe	1	Magnaporthe oryzae	1
MlrC_C	PF07171	Ascomycota	0	0	0	0	0	0	0	0	0
MMPL	PF03176	Chytridiomycota	0	Chytridiomycota	0	Rhizophydiales	1	Batrachochytrium	1	Batrachochytrium dendrobatidis	1
MMR1	PF08505	Ascomycota	0	Saccharomycotina	0	Saccharomycetales	0	0	0	0	0
Mn_catalase	PF05067	Basidiomycota	0	Pucciniomycotina	0	Pucciniales	0	Melampsora	1	Melampsora larici-populina	1
MNE1	PF13762	Ascomycota	0	Saccharomycotina	0	Saccharomycetales	0	0	0	0	0
MNHE	PF01899	Microsporidia	0	Microsporidia	0	Microsporidia	0	Enterocytozoon	1	Enterocytozoon bieneusi	1
MoaF	PF10703	Ascomycota	0	Pezizomycotina	0	0	0	0	0	0	0
MoCo_carrier	PF12694	Ascomycota	0	Pezizomycotina	0	Orbiliales	1	Orbilia	1	Arthrobotrys oligospora	1
Molybdop_Fe4S4	PF04879	Ascomycota	0	Pezizomycotina	0	0	0	0	0	0	0
MotA_ExbB	PF01618	Microsporidia	0	Microsporidia	0	Microsporidia	0	Enterocytozoon	1	Enterocytozoon bieneusi	1
MPLKIP	PF15502	Basidiomycota	0	Pucciniomycotina	0	Pucciniales	1	0	0	0	0
mRNA_stabil	PF13929	Ascomycota	0	Saccharomycotina	0	Saccharomycetales	0	0	0	0	0
MrpF_PhaF	PF04066	Microsporidia	0	Microsporidia	0	Microsporidia	0	Enterocytozoon	1	Enterocytozoon bieneusi	1
MRVI1	PF05781	Microsporidia	0	Microsporidia	0	Microsporidia	0	Enterocytozoon	1	Enterocytozoon bieneusi	1
Mso1_C	PF14477	Ascomycota	0	0	0	0	0	0	0	0	0
Mso1_Sec1_bdg	PF14475	Ascomycota	0	0	0	0	0	0	0	0	0
MtN3_slv	PF03083	Chytridiomycota	0	Chytridiomycota	0	Rhizophydiales	1	Batrachochytrium	1	Batrachochytrium dendrobatidis	1
Mu-like_Com	PF10122	Ascomycota	0	Pezizomycotina	0	0	0	0	0	0	0
Mu-transpos_C	PF09299	Microsporidia	0	Microsporidia	0	Microsporidia	0	Enterocytozoon	1	Enterocytozoon bieneusi	1
Mur_ligase	PF01225	Ascomycota	0	Pezizomycotina	0	0	0	0	0	0	0
Mur_ligase_C	PF02875	Ascomycota	0	0	0	0	0	0	0	0	0
MurB_C	PF02873	Ascomycota	0	Pezizomycotina	0	0	0	0	0	0	0
Mvb12	PF09452	Ascomycota	0	Saccharomycotina	0	Saccharomycetales	0	0	0	0	0
MYCBPAP	PF14646	Chytridiomycota	0	Chytridiomycota	0	Rhizophydiales	1	Batrachochytrium	1	Batrachochytrium dendrobatidis	1
N6_Mtase	PF02384	Chytridiomycota	0	Chytridiomycota	0	Rhizophydiales	1	Batrachochytrium	1	Batrachochytrium dendrobatidis	1
NA37	PF04245	Microsporidia	0	Microsporidia	0	Microsporidia	0	Enterocytozoon	1	Enterocytozoon bieneusi	1
Nab2	PF11517	Ascomycota	0	Saccharomycotina	0	Saccharomycetales	0	0	0	0	0
Nab6_mRNP_bdg	PF10567	Ascomycota	0	Saccharomycotina	0	Saccharomycetales	0	0	0	0	0
NAD-GH	PF10712	Ascomycota	0	0	0	0	0	0	0	0	0
NAM-associated	PF14303	Basidiomycota	0	Pucciniomycotina	0	Pucciniales	1	0	0	0	0
NBP1	PF08537	Ascomycota	0	Saccharomycotina	0	Saccharomycetales	0	0	0	0	0
NCD2	PF04905	Early diverging fungal lineages	1	Mucoromycotina	1	Mucorales	1	Rhizopus	1	Rhizopus delemar	1
Nckap1	PF09735	Chytridiomycota	0	Chytridiomycota	0	Rhizophydiales	1	Batrachochytrium	1	Batrachochytrium dendrobatidis	1
NERD	PF08378	Ascomycota	0	Pezizomycotina	0	Sordariales	0	Sordaria	1	Sordaria macrospora	1
NESP55	PF06390	Ascomycota	0	Saccharomycotina	0	Saccharomycetales	0	Clavispora	1	Clavispora lusitaniae	1
Nha1_C	PF08619	Ascomycota	0	0	0	0	0	0	0	0	0
NICE-3	PF07406	Chytridiomycota	0	Chytridiomycota	0	Rhizophydiales	1	Batrachochytrium	1	Batrachochytrium dendrobatidis	1
NiFeSe_Hases	PF00374	Microsporidia	0	Microsporidia	0	Microsporidia	0	Enterocytozoon	1	Enterocytozoon bieneusi	1
NIT	PF08376	Basidiomycota	0	Agaricomycotina	0	Sebacinales	1	Piriformospora	1	Piriformospora indica	1
NLPC_P60	PF00877	Ascomycota	0	Pezizomycotina	0	0	0	0	0	0	0
NlpE	PF04170	Microsporidia	0	Microsporidia	0	Microsporidia	0	Enterocytozoon	1	Enterocytozoon bieneusi	1
NMN_transporter	PF04973	Ascomycota	0	Pezizomycotina	0	Onygenales	0	Ajellomyces	0	Ajellomyces dermatitidis	1
NO_synthase	PF02898	Ascomycota	0	Pezizomycotina	0	0	0	0	0	0	0
NodS	PF05401	Ascomycota	0	Pezizomycotina	0	0	0	0	0	0	0
NPCC	PF08058	Ascomycota	0	0	0	0	0	0	0	0	0
NRDD	PF13597	Ascomycota	0	0	0	0	0	0	0	0	0
Nse5	PF08691	Ascomycota	0	0	0	0	0	0	0	0	0
Nuc-transf	PF10127	Ascomycota	0	Saccharomycotina	0	Saccharomycetales	0	Millerozyma	1	Pichia sorbitophila	1
Nuc_H_symport	PF03825	Microsporidia	0	Microsporidia	0	Microsporidia	0	0	0	0	0
Nucleic_acid_bd	PF13820	Ascomycota	0	Saccharomycotina	0	Saccharomycetales	0	0	0	0	0
Nup153	PF08604	Ascomycota	0	Taphrinomycotina	0	Schizosaccharomycetales	0	Schizosaccharomyces	0	Schizosaccharomyces pombe	1
Nup35_RRM_2	PF14605	Microsporidia	0	Microsporidia	0	Microsporidia	0	0	0	0	0
Nup_retrotrp_bd	PF10599	Ascomycota	0	0	0	0	0	0	0	0	0
NYD-SP28	PF14772	Chytridiomycota	0	Chytridiomycota	0	Rhizophydiales	1	Batrachochytrium	1	Batrachochytrium dendrobatidis	1
NYD-SP28_assoc	PF14775	Chytridiomycota	0	Chytridiomycota	0	Rhizophydiales	1	Batrachochytrium	1	Batrachochytrium dendrobatidis	1
Nyv1_N	PF09426	Ascomycota	0	Saccharomycotina	0	Saccharomycetales	0	0	0	0	0
OmdA	PF13376	Ascomycota	0	Pezizomycotina	0	0	0	0	0	0	0
OmpH	PF03938	Ascomycota	0	Pezizomycotina	0	Onygenales	0	0	0	0	0
ORC6	PF05460	Ascomycota	0	0	0	0	0	0	0	0	0
OrfB_IS605	PF01385	Ascomycota	0	Saccharomycotina	0	Saccharomycetales	0	0	0	0	0
Osmo_MPGsynth	PF09488	Ascomycota	0	Pezizomycotina	0	0	0	0	0	0	0
OST-HTH	PF12872	Ascomycota	0	Pezizomycotina	0	0	0	0	0	0	0
Oxidored_q5_N	PF01059	Ascomycota	0	Pezizomycotina	0	Glomerellales	0	0	0	0	0
P-mevalo_kinase	PF04275	Ascomycota	0	Pezizomycotina	0	0	0	0	0	0	0
P22_CoatProtein	PF11651	Microsporidia	0	Microsporidia	0	Microsporidia	0	Enterocytozoon	1	Enterocytozoon bieneusi	1
p25-alpha	PF05517	Chytridiomycota	0	Chytridiomycota	0	Rhizophydiales	1	Batrachochytrium	1	Batrachochytrium dendrobatidis	1
P2X_receptor	PF00864	Chytridiomycota	0	Chytridiomycota	0	Rhizophydiales	1	Batrachochytrium	1	Batrachochytrium dendrobatidis	1
PA-IIL	PF07472	Ascomycota	0	Pezizomycotina	0	Hypocreales	0	Metarhizium	0	Metarhizium anisopliae	1
PA14_2	PF10528	Ascomycota	0	0	0	0	0	0	0	0	0
PA28_alpha	PF02251	Basidiomycota	0	Agaricomycotina	0	0	0	0	0	0	0
PA28_beta	PF02252	Basidiomycota	0	0	0	0	0	0	0	0	0
PaaSYMP	PF14738	Chytridiomycota	0	Chytridiomycota	0	Rhizophydiales	1	Batrachochytrium	1	Batrachochytrium dendrobatidis	1
Pacifastin_I	PF05375	Early diverging fungal lineages	1	Mucoromycotina	1	Mucorales	1	Rhizopus	1	Rhizopus delemar	1
PAD	PF03068	Ascomycota	0	Pezizomycotina	0	0	0	0	0	0	0
PAD_porph	PF04371	Ascomycota	0	Pezizomycotina	0	0	0	0	0	0	0
PAE	PF03283	Basidiomycota	0	Ustilaginomycotina	0	Ustilaginales	1	0	0	0	0
PalH	PF08733	Ascomycota	0	0	0	0	0	0	0	0	0
PAN_1	PF00024	Ascomycota	0	Pezizomycotina	0	0	0	0	0	0	0
PAN_2	PF08276	Ascomycota	0	Pezizomycotina	0	Hypocreales	0	Fusarium	1	Fusarium oxysporum	1
PAN_3	PF08277	Ascomycota	0	Pezizomycotina	0	0	0	0	0	0	0
PaREP1	PF05942	Basidiomycota	0	Agaricomycotina	0	Agaricales	0	Laccaria	1	Laccaria bicolor	1
PAX	PF00292	Early diverging fungal lineages	1	Mucoromycotina	1	Mucorales	1	Rhizopus	1	Rhizopus delemar	1
PBP1_TM	PF14812	Ascomycota	0	Pezizomycotina	0	Onygenales	0	0	0	0	0
PDDEXK_2	PF12784	Basidiomycota	0	Pucciniomycotina	0	Pucciniales	0	Puccinia	1	Puccinia graminis f. sp. tritici	1
Pecanex_C	PF05041	Chytridiomycota	0	Chytridiomycota	0	Rhizophydiales	1	Batrachochytrium	1	Batrachochytrium dendrobatidis	1
Pellino	PF04710	Chytridiomycota	0	Chytridiomycota	0	Rhizophydiales	1	Batrachochytrium	1	Batrachochytrium dendrobatidis	1
PEN-2	PF10251	Chytridiomycota	0	Chytridiomycota	0	Rhizophydiales	1	Batrachochytrium	1	Batrachochytrium dendrobatidis	1
Pentapeptide	PF00805	Ascomycota	0	Pezizomycotina	0	Sordariales	0	Neurospora	0	Neurospora tetrasperma	1
Pentapeptide_2	PF01469	Ascomycota	0	0	0	0	0	0	0	0	0
Pentapeptide_3	PF13576	Ascomycota	0	Pezizomycotina	0	Onygenales	0	Ajellomyces	0	Ajellomyces capsulata	0
Pentapeptide_4	PF13599	Basidiomycota	0	Pucciniomycotina	0	Pucciniales	0	Puccinia	1	Puccinia graminis f. sp. tritici	1
Pep_deformylase	PF01327	Chytridiomycota	0	Chytridiomycota	0	Rhizophydiales	1	Batrachochytrium	1	Batrachochytrium dendrobatidis	1
Peptidase_A2B	PF12384	Ascomycota	0	Saccharomycotina	0	Saccharomycetales	0	0	0	0	0
Peptidase_A2E	PF12382	Ascomycota	0	Taphrinomycotina	0	Schizosaccharomycetales	0	Schizosaccharomyces	0	Schizosaccharomyces pombe	1
Peptidase_C25	PF01364	Ascomycota	0	Pezizomycotina	0	Glomerellales	0	Verticillium	1	0	0
Peptidase_C26	PF07722	Ascomycota	0	Taphrinomycotina	0	Schizosaccharomycetales	0	Schizosaccharomyces	0	Schizosaccharomyces pombe	1
Peptidase_C39_2	PF13529	Chytridiomycota	0	Chytridiomycota	0	Rhizophydiales	1	Batrachochytrium	1	Batrachochytrium dendrobatidis	1
Peptidase_C69	PF03577	Ascomycota	0	Pezizomycotina	0	0	0	0	0	0	0
Peptidase_M29	PF02073	Chytridiomycota	0	Chytridiomycota	0	Rhizophydiales	1	Batrachochytrium	1	Batrachochytrium dendrobatidis	1
Peptidase_M4	PF01447	Ascomycota	0	Pezizomycotina	0	0	0	0	0	0	0
Peptidase_M42	PF05343	Chytridiomycota	0	Chytridiomycota	0	Rhizophydiales	1	Batrachochytrium	1	Batrachochytrium dendrobatidis	1
Peptidase_M4_C	PF02868	Ascomycota	0	Pezizomycotina	0	0	0	0	0	0	0
Peptidase_M6	PF05547	Ascomycota	0	Pezizomycotina	0	Sordariales	0	Thielavia	1	Thielavia terrestris	1
Peptidase_M61	PF05299	Ascomycota	0	Pezizomycotina	0	0	0	0	0	0	0
Peptidase_M66	PF10462	Ascomycota	0	Pezizomycotina	0	Hypocreales	0	Nectria	1	Nectria haematococca	1
Peptidase_MA_2	PF13485	Ascomycota	0	0	0	0	0	0	0	0	0
Peptidase_S49	PF01343	Basidiomycota	0	0	0	0	0	0	0	0	0
Peptidase_S51	PF03575	Ascomycota	0	Pezizomycotina	0	0	0	0	0	0	0
Peptidase_S58	PF03576	Ascomycota	0	0	0	0	0	0	0	0	0
Peptidase_S64	PF08192	Ascomycota	0	0	0	0	0	0	0	0	0
Peripla_BP_3	PF13377	Chytridiomycota	0	Chytridiomycota	0	Rhizophydiales	1	Batrachochytrium	1	Batrachochytrium dendrobatidis	1
Peroxin-22	PF12827	Ascomycota	0	0	0	0	0	0	0	0	0
Pertussis_S1	PF02917	Ascomycota	0	Pezizomycotina	0	Hypocreales	0	0	0	0	0
PET122	PF05476	Ascomycota	0	0	0	0	0	0	0	0	0
Pet20	PF08692	Ascomycota	0	0	0	0	0	0	0	0	0
PFL	PF02901	Ascomycota	0	Pezizomycotina	0	Sordariales	0	Chaetomium	0	Chaetomium globosum	1
Pga1	PF10333	Ascomycota	0	0	0	0	0	0	0	0	0
PGA2	PF07543	Ascomycota	0	0	0	0	0	0	0	0	0
PH_6	PF15406	Ascomycota	0	0	0	0	0	0	0	0	0
PH_7	PF15408	Ascomycota	0	Taphrinomycotina	1	Schizosaccharomycetales	1	Schizosaccharomyces	1	0	0
PhaG_MnhG_YufB	PF03334	Microsporidia	0	Microsporidia	0	Microsporidia	0	Enterocytozoon	1	Enterocytozoon bieneusi	1
Phage_int_SAM_1	PF02899	Ascomycota	0	Saccharomycotina	0	Saccharomycetales	0	Candida	0	0	0
Phage_rep_O	PF04492	Basidiomycota	0	Ustilaginomycotina	0	Ustilaginales	0	Sporisorium	1	Sporisorium reilianum	1
Pheromone	PF08015	Basidiomycota	0	Agaricomycotina	0	0	0	0	0	0	0
Phg_2220_C	PF09524	Ascomycota	0	Pezizomycotina	0	Orbiliales	1	Orbilia	1	Arthrobotrys oligospora	1
PhnA	PF03831	Chytridiomycota	0	Chytridiomycota	0	Rhizophydiales	1	Batrachochytrium	1	Batrachochytrium dendrobatidis	1
PhnA_Zn_Ribbon	PF08274	Chytridiomycota	0	Chytridiomycota	0	Rhizophydiales	1	Batrachochytrium	1	Batrachochytrium dendrobatidis	1
Pho86	PF11124	Ascomycota	0	Saccharomycotina	0	Saccharomycetales	0	0	0	0	0
Phospholip_A2_3	PF09056	Ascomycota	0	Pezizomycotina	0	0	0	0	0	0	0
PhoU_div	PF01865	Ascomycota	0	Pezizomycotina	0	Onygenales	0	Ajellomyces	0	Ajellomyces dermatitidis	0
Phytoreo_Pns	PF05451	Ascomycota	0	Saccharomycotina	0	Saccharomycetales	0	Lodderomyces	1	Lodderomyces elongisporus	1
PI3K_1B_p101	PF10486	Ascomycota	0	Pezizomycotina	0	Hypocreales	0	Trichoderma/ Hypocrea	0	Hypocrea atroviridis	1
Picorna_P3A	PF06363	Ascomycota	0	Saccharomycotina	0	Saccharomycetales	0	Candida	0	Candida dubliniensis	1
PIR	PF00399	Ascomycota	0	0	0	0	0	0	0	0	0
PKD	PF00801	Ascomycota	0	Pezizomycotina	0	Hypocreales	0	Nectria	1	Nectria haematococca	1
PKD_channel	PF08016	Ascomycota	0	0	0	0	0	0	0	0	0
PLA2G12	PF06951	Ascomycota	0	Pezizomycotina	0	0	0	0	0	0	0
Plasmid_stabil	PF05016	Microsporidia	0	Microsporidia	0	Microsporidia	0	Enterocytozoon	1	Enterocytozoon bieneusi	1
PLDc_N	PF13396	Ascomycota	0	Pezizomycotina	0	0	0	0	0	0	0
PMP1_2	PF08114	Ascomycota	0	0	0	0	0	0	0	0	0
POC1	PF10450	Ascomycota	0	Saccharomycotina	0	Saccharomycetales	0	0	0	0	0
Pollen_Ole_e_I	PF01190	Basidiomycota	0	Agaricomycotina	0	Agaricales	0	Moniliophthora	1	Moniliophthora perniciosa	1
Polysacc_lyase	PF14099	Ascomycota	0	Pezizomycotina	0	0	0	0	0	0	0
Pombe_5TM	PF09437	Ascomycota	0	Taphrinomycotina	0	Schizosaccharomycetales	0	Schizosaccharomyces	0	Schizosaccharomyces pombe	1
PP2	PF14299	Chytridiomycota	0	Chytridiomycota	0	Rhizophydiales	1	Batrachochytrium	1	Batrachochytrium dendrobatidis	1
PP_kinase	PF02503	Chytridiomycota	0	Chytridiomycota	0	Rhizophydiales	1	Batrachochytrium	1	Batrachochytrium dendrobatidis	1
PP_kinase_C	PF13090	Chytridiomycota	0	Chytridiomycota	0	Rhizophydiales	1	Batrachochytrium	1	Batrachochytrium dendrobatidis	1
PP_kinase_N	PF13089	Chytridiomycota	0	Chytridiomycota	0	Rhizophydiales	1	Batrachochytrium	1	Batrachochytrium dendrobatidis	1
PPDK_N	PF01326	Ascomycota	0	Pezizomycotina	0	0	0	0	0	0	0
PPV_E1_C	PF00519	Ascomycota	0	Saccharomycotina	0	Saccharomycetales	0	0	0	0	0
PRD	PF00874	Chytridiomycota	0	Chytridiomycota	0	Rhizophydiales	1	Batrachochytrium	1	Batrachochytrium dendrobatidis	1
Prefoldin_3	PF13758	Ascomycota	0	0	0	0	0	0	0	0	0
priB_priC	PF07445	Ascomycota	0	Pezizomycotina	0	Eurotiales	0	Neosartorya	1	Neosartorya fischeri	1
Pro_Al_protease	PF02983	Ascomycota	0	Pezizomycotina	0	0	0	0	0	0	0
Prominin	PF05478	Chytridiomycota	0	Chytridiomycota	0	Rhizophydiales	1	Batrachochytrium	1	Batrachochytrium dendrobatidis	1
Prothymosin	PF03247	Ascomycota	0	Pezizomycotina	0	Onygenales	0	Ajellomyces	0	Ajellomyces capsulata	0
Protocadherin	PF08374	Ascomycota	0	Pezizomycotina	0	Eurotiales	0	Talaromyces	0	Talaromyces stipitatus	1
PrsW-protease	PF13367	Ascomycota	0	Pezizomycotina	0	Eurotiales	0	0	0	0	0
PRTase_3	PF15610	Ascomycota	0	Pezizomycotina	0	0	0	0	0	0	0
PSI	PF01437	Ascomycota	0	Pezizomycotina	0	0	0	0	0	0	0
PTase_Orf2	PF11468	Ascomycota	0	Pezizomycotina	0	0	0	0	0	0	0
PTS-HPr	PF00381	Ascomycota	0	Pezizomycotina	0	Eurotiales	0	Aspergillus	0	Aspergillus flavus	1
PTS_EIIA_1	PF00358	Chytridiomycota	0	Chytridiomycota	0	Rhizophydiales	1	Batrachochytrium	1	Batrachochytrium dendrobatidis	1
PTS_EIIA_2	PF00359	Chytridiomycota	0	Chytridiomycota	0	Rhizophydiales	1	Batrachochytrium	1	Batrachochytrium dendrobatidis	1
PTS_EIIC	PF02378	Chytridiomycota	0	Chytridiomycota	0	Rhizophydiales	1	Batrachochytrium	1	Batrachochytrium dendrobatidis	1
PTS_IIB	PF02302	Chytridiomycota	0	Chytridiomycota	0	Rhizophydiales	1	Batrachochytrium	1	Batrachochytrium dendrobatidis	1
Queuosine_synth	PF02547	Ascomycota	0	Pezizomycotina	0	0	0	0	0	0	0
R3H-assoc	PF13902	Ascomycota	0	Pezizomycotina	0	0	0	0	0	0	0
RAB3GAP2_C	PF14656	Chytridiomycota	0	Chytridiomycota	0	Rhizophydiales	1	Batrachochytrium	1	Batrachochytrium dendrobatidis	1
Rab_eff_C	PF04698	Ascomycota	0	Saccharomycotina	0	Saccharomycetales	0	Meyerozyma	1	Meyerozyma guilliermondii	1
Rad33	PF08730	Ascomycota	0	Saccharomycotina	0	Saccharomycetales	0	0	0	0	0
Radial_spoke	PF04712	Chytridiomycota	0	Chytridiomycota	0	Rhizophydiales	1	Batrachochytrium	1	Batrachochytrium dendrobatidis	1
Rap1-DNA-bind	PF09197	Ascomycota	0	0	0	0	0	0	0	0	0
RB_A	PF01858	Chytridiomycota	0	Chytridiomycota	0	Rhizophydiales	1	Batrachochytrium	1	Batrachochytrium dendrobatidis	1
RB_B	PF01857	Chytridiomycota	0	Chytridiomycota	0	Rhizophydiales	1	Batrachochytrium	1	Batrachochytrium dendrobatidis	1
RBP_receptor	PF14752	Early diverging fungal lineages	1	Mucoromycotina	1	Mucorales	1	Rhizopus	1	Rhizopus delemar	1
RbsD_FucU	PF05025	Ascomycota	0	Pezizomycotina	0	Glomerellales	0	0	0	0	0
Red1	PF07964	Ascomycota	0	0	0	0	0	0	0	0	0
REJ	PF02010	Ascomycota	0	Pezizomycotina	0	Hypocreales	0	Nectria	1	Nectria haematococca	1
RelA_SpoT	PF04607	Ascomycota	0	Pezizomycotina	0	0	0	0	0	0	0
Relaxase	PF03432	Basidiomycota	0	Agaricomycotina	0	Tremellales	1	Filobasidiella	1	0	0
Rep_4	PF05797	Ascomycota	0	Saccharomycotina	0	Saccharomycetales	0	0	0	0	0
Reprolysin	PF01421	Microsporidia	0	Microsporidia	0	Microsporidia	0	0	0	0	0
Reprolysin_2	PF13574	Ascomycota	0	Pezizomycotina	0	0	0	0	0	0	0
Resolvase	PF00239	Ascomycota	0	Pezizomycotina	0	Sordariales	0	Sordaria	1	Sordaria macrospora	1
RHH_2	PF03693	Microsporidia	0	Microsporidia	0	Microsporidia	0	Enterocytozoon	1	Enterocytozoon bieneusi	1
RHIM	PF12721	Basidiomycota	0	Pucciniomycotina	0	Pucciniales	0	Melampsora	1	Melampsora larici-populina	1
Rho_N	PF07498	Basidiomycota	0	0	0	0	0	0	0	0	0
RHS_repeat	PF05593	Ascomycota	0	Pezizomycotina	0	0	0	0	0	0	0
RIB43A	PF05914	Chytridiomycota	0	Chytridiomycota	0	Rhizophydiales	1	Batrachochytrium	1	Batrachochytrium dendrobatidis	1
Ribonuclease_P	PF00825	Ascomycota	0	Taphrinomycotina	0	Schizosaccharomycetales	0	Schizosaccharomyces	0	Schizosaccharomyces japonicus	1
Ribosomal_L31	PF01197	Ascomycota	0	Pezizomycotina	0	Helotiales	0	Botryotinia	1	Botryotinia fuckeliana	1
Rick_17kDa_Anti	PF05433	Ascomycota	0	0	0	0	0	0	0	0	0
Ring_hydroxyl_A	PF00848	Ascomycota	0	0	0	0	0	0	0	0	0
RIP	PF00161	Ascomycota	0	Pezizomycotina	0	0	0	0	0	0	0
RNA_bind	PF08675	Chytridiomycota	0	Chytridiomycota	0	Rhizophydiales	1	Batrachochytrium	1	Batrachochytrium dendrobatidis	1
RNA_polI_A14	PF08203	Ascomycota	0	0	0	0	0	0	0	0	0
Rod_C	PF10493	Chytridiomycota	0	Chytridiomycota	0	Rhizophydiales	1	Batrachochytrium	1	Batrachochytrium dendrobatidis	1
RolB_RolC	PF02027	Basidiomycota	0	Agaricomycotina	0	Agaricales	0	Laccaria	1	Laccaria bicolor	1
Rootletin	PF15035	Ascomycota	0	Saccharomycotina	0	Saccharomycetales	0	Spathaspora	1	Spathaspora passalidarum	1
Rota_NS26	PF01525	Ascomycota	0	Pezizomycotina	0	Helotiales	0	Botryotinia	1	Botryotinia fuckeliana	1
Rox3	PF08633	Ascomycota	0	0	0	0	0	0	0	0	0
RP-C	PF03428	Ascomycota	0	Pezizomycotina	0	Sordariales	0	Sordaria	1	Sordaria macrospora	1
RP-C_C	PF11800	Ascomycota	0	Pezizomycotina	0	Sordariales	0	Sordaria	1	Sordaria macrospora	1
RPA_interact_N	PF14766	Chytridiomycota	0	Chytridiomycota	0	Rhizophydiales	1	Batrachochytrium	1	Batrachochytrium dendrobatidis	1
RPM2	PF08579	Ascomycota	0	0	0	0	0	0	0	0	0
Rrf2	PF02082	Ascomycota	0	Pezizomycotina	0	Sordariales	0	Podospora	1	Podospora anserina	1
RRM	PF10378	Ascomycota	0	0	0	0	0	0	0	0	0
RRN9	PF10680	Ascomycota	0	0	0	0	0	0	0	0	0
Rsc14	PF08586	Ascomycota	0	Saccharomycotina	0	Saccharomycetales	0	0	0	0	0
RSF	PF14876	Ascomycota	0	Saccharomycotina	0	Saccharomycetales	0	0	0	0	0
RskA	PF10099	Ascomycota	0	Saccharomycotina	0	Saccharomycetales	0	Clavispora	1	Clavispora lusitaniae	1
Rtt102p	PF09510	Ascomycota	0	Saccharomycotina	0	Saccharomycetales	0	0	0	0	0
RUN	PF02759	Chytridiomycota	0	Chytridiomycota	0	Rhizophydiales	1	Batrachochytrium	1	Batrachochytrium dendrobatidis	1
RusA	PF05866	Ascomycota	0	Pezizomycotina	0	Orbiliales	1	Orbilia	1	Arthrobotrys oligospora	1
rve_2	PF13333	Microsporidia	0	Microsporidia	0	Microsporidia	0	Enterocytozoon	1	Enterocytozoon bieneusi	1
RVT_thumb	PF06817	Microsporidia	0	Microsporidia	0	Microsporidia	0	Nosema	1	Nosema ceranae	1
RyR	PF02026	Ascomycota	0	Pezizomycotina	0	0	0	0	0	0	0
S6PP	PF05116	Basidiomycota	0	Pucciniomycotina	0	Pucciniales	1	0	0	0	0
S_locus_glycop	PF00954	Ascomycota	0	Pezizomycotina	0	Hypocreales	0	Fusarium	1	Fusarium oxysporum	1
SAB	PF04382	Ascomycota	0	Saccharomycotina	0	Saccharomycetales	0	Scheffersomyces	1	Scheffersomyces stipitis	1
SAC3	PF12209	Ascomycota	0	Saccharomycotina	0	Saccharomycetales	0	0	0	0	0
SATase_N	PF06426	Ascomycota	0	Taphrinomycotina	0	Schizosaccharomycetales	0	Schizosaccharomyces	0	Schizosaccharomyces pombe	1
Saw1	PF11561	Ascomycota	0	0	0	0	0	0	0	0	0
SAYSvFN	PF10260	Ascomycota	0	Pezizomycotina	0	Orbiliales	1	Orbilia	1	Arthrobotrys oligospora	1
SBBP	PF06739	Ascomycota	0	Pezizomycotina	0	Pezizales	1	Tuber	1	Tuber melanosporum	1
SBP56	PF05694	Ascomycota	0	Pezizomycotina	0	0	0	0	0	0	0
SBP_bac_1	PF01547	Chytridiomycota	0	Chytridiomycota	0	Rhizophydiales	1	Batrachochytrium	1	Batrachochytrium dendrobatidis	1
SBP_bac_7	PF03480	Ascomycota	0	Pezizomycotina	0	Eurotiales	0	Aspergillus	0	0	0
Scytalone_dh	PF02982	Ascomycota	0	Pezizomycotina	0	0	0	0	0	0	0
SdiA-regulated	PF06977	Ascomycota	0	Saccharomycotina	0	Saccharomycetales	0	Candida	0	Candida tropicalis	1
SEC-C	PF02810	Microsporidia	0	Microsporidia	0	Microsporidia	0	Enterocytozoon	1	Enterocytozoon bieneusi	1
Sec16_N	PF12935	Ascomycota	0	0	0	0	0	0	0	0	0
Sec31	PF11549	Ascomycota	0	Saccharomycotina	0	Saccharomycetales	0	0	0	0	0
Sec3_C_2	PF15278	Ascomycota	0	Taphrinomycotina	1	Schizosaccharomycetales	1	Schizosaccharomyces	1	0	0
Secretin_N	PF03958	Microsporidia	0	Microsporidia	0	Microsporidia	0	Enterocytozoon	1	Enterocytozoon bieneusi	1
Securin	PF04856	Ascomycota	0	0	0	0	0	0	0	0	0
SEFIR	PF08357	Ascomycota	0	Saccharomycotina	0	Saccharomycetales	0	Kazachstania	1	Kazachstania africana	1
Sensor	PF13796	Basidiomycota	0	Agaricomycotina	0	Agaricales	0	0	0	0	0
Sfi1_C	PF10638	Ascomycota	0	Saccharomycotina	0	Saccharomycetales	0	0	0	0	0
SH2	PF00017	Ascomycota	0	Saccharomycotina	0	Saccharomycetales	0	Saccharomyces	0	Saccharomyces cerevisiae	0
SH3_3	PF08239	Ascomycota	0	Pezizomycotina	0	0	0	0	0	0	0
She2p	PF11435	Ascomycota	0	Saccharomycotina	0	Saccharomycetales	0	0	0	0	0
ShK	PF01549	Basidiomycota	0	Agaricomycotina	0	Agaricales	0	Coprinopsis	1	Coprinopsis cinerea	1
SID	PF11778	Ascomycota	0	0	0	0	0	0	0	0	0
Sigma54_activat	PF00158	Microsporidia	0	Microsporidia	0	Microsporidia	0	Enterocytozoon	1	Enterocytozoon bieneusi	1
SIMPL	PF04402	Ascomycota	0	Pezizomycotina	0	0	0	0	0	0	0
Sir1	PF11603	Ascomycota	0	Saccharomycotina	0	Saccharomycetales	0	0	0	0	0
SIR2_2	PF13289	Ascomycota	0	Pezizomycotina	0	Onygenales	0	Coccidioides	1	Coccidioides posadasii	1
Siva	PF05458	Ascomycota	0	Taphrinomycotina	0	Schizosaccharomycetales	0	Schizosaccharomyces	0	Schizosaccharomyces pombe	1
SKG6	PF08693	Ascomycota	0	0	0	0	0	0	0	0	0
SLBP_RNA_bind	PF15247	Chytridiomycota	0	Chytridiomycota	0	Rhizophydiales	1	Batrachochytrium	1	Batrachochytrium dendrobatidis	1
SNF	PF00209	Ascomycota	0	Pezizomycotina	0	0	0	0	0	0	0
SnoaL	PF07366	Ascomycota	0	0	0	0	0	0	0	0	0
SnoaL_3	PF13474	Ascomycota	0	Pezizomycotina	0	0	0	0	0	0	0
Snurportin1	PF11538	Chytridiomycota	0	Chytridiomycota	0	Rhizophydiales	1	Batrachochytrium	1	Batrachochytrium dendrobatidis	1
SOBP	PF15279	Ascomycota	0	0	0	0	0	0	0	0	0
Spo7_2_N	PF15407	Ascomycota	0	0	0	0	0	0	0	0	0
Spore_permease	PF03845	Chytridiomycota	0	Chytridiomycota	0	Rhizophydiales	1	Batrachochytrium	1	Batrachochytrium dendrobatidis	1
SPOUT_MTase	PF02590	Chytridiomycota	0	Chytridiomycota	0	Rhizophydiales	1	Batrachochytrium	1	Batrachochytrium dendrobatidis	1
SprA-related	PF12118	Ascomycota	0	Pezizomycotina	0	Onygenales	0	Paracoccidioides	0	Paracoccidioides brasiliensis	0
SpvB	PF03534	Ascomycota	0	Pezizomycotina	0	0	0	0	0	0	0
SR-25	PF10500	Chytridiomycota	0	Chytridiomycota	0	Rhizophydiales	1	Batrachochytrium	1	Batrachochytrium dendrobatidis	1
SRP1_TIP1	PF00660	Ascomycota	0	Saccharomycotina	0	Saccharomycetales	0	0	0	0	0
SRX	PF09201	Ascomycota	0	Saccharomycotina	0	Saccharomycetales	0	0	0	0	0
SSDP	PF04503	Ascomycota	0	0	0	0	0	0	0	0	0
SSXT	PF05030	Chytridiomycota	0	Chytridiomycota	0	Rhizophydiales	1	Batrachochytrium	1	Batrachochytrium dendrobatidis	1
STAS_2	PF13466	Ascomycota	0	Pezizomycotina	0	Sordariales	0	Sordaria	1	Sordaria macrospora	1
Stb3	PF10330	Ascomycota	0	0	0	0	0	0	0	0	0
STE2	PF02116	Ascomycota	0	0	0	0	0	0	0	0	0
Ste5	PF11610	Ascomycota	0	Saccharomycotina	0	Saccharomycetales	0	Saccharomyces	0	Saccharomyces cerevisiae	0
Ste50p-SAM	PF09235	Ascomycota	0	Saccharomycotina	0	Saccharomycetales	0	0	0	0	0
Ste5_C	PF12194	Ascomycota	0	Saccharomycotina	0	Saccharomycetales	0	0	0	0	0
Stig1	PF04885	Ascomycota	0	Pezizomycotina	0	0	0	0	0	0	0
STIL_N	PF15253	Chytridiomycota	0	Chytridiomycota	0	Rhizophydiales	1	Batrachochytrium	1	Batrachochytrium dendrobatidis	1
STN1_2	PF09170	Chytridiomycota	0	Chytridiomycota	0	Rhizophydiales	1	Batrachochytrium	1	Batrachochytrium dendrobatidis	1
Stn1_C	PF12659	Ascomycota	0	0	0	0	0	0	0	0	0
STOP	PF05217	Chytridiomycota	0	Chytridiomycota	0	Rhizophydiales	1	Batrachochytrium	1	Batrachochytrium dendrobatidis	1
Strep_67kDa_ant	PF06100	Ascomycota	0	Pezizomycotina	0	0	0	0	0	0	0
SUFU	PF05076	Ascomycota	0	Pezizomycotina	0	Onygenales	0	Ajellomyces	0	Ajellomyces dermatitidis	1
Sugarporin_N	PF11471	Ascomycota	0	Pezizomycotina	0	Eurotiales	0	Aspergillus	0	Aspergillus niger	0
SUKH-4	PF14435	Ascomycota	0	Pezizomycotina	0	0	0	0	0	0	0
Sulfatase_C	PF14707	Ascomycota	0	Pezizomycotina	0	0	0	0	0	0	0
SUN	PF03856	Ascomycota	0	0	0	0	0	0	0	0	0
SUZ-C	PF12901	Ascomycota	0	Pezizomycotina	0	0	0	0	0	0	0
Syndecan	PF01034	Basidiomycota	0	Agaricomycotina	0	Sebacinales	1	Piriformospora	1	Piriformospora indica	1
Talin_middle	PF09141	Chytridiomycota	0	Chytridiomycota	0	Rhizophydiales	1	Batrachochytrium	1	Batrachochytrium dendrobatidis	1
TATR	PF03430	Basidiomycota	0	Pucciniomycotina	0	Pucciniales	0	Melampsora	1	Melampsora larici-populina	1
Tautomerase_2	PF14552	Ascomycota	0	Pezizomycotina	0	0	0	0	0	0	0
TAXi_C	PF14541	Chytridiomycota	0	Chytridiomycota	0	Rhizophydiales	1	Batrachochytrium	1	Batrachochytrium dendrobatidis	1
TcdB_toxin_midC	PF12255	Ascomycota	0	Pezizomycotina	0	0	0	0	0	0	0
TcdB_toxin_midN	PF12256	Ascomycota	0	Pezizomycotina	0	0	0	0	0	0	0
TctA	PF01970	Chytridiomycota	0	Chytridiomycota	0	Rhizophydiales	1	Batrachochytrium	1	Batrachochytrium dendrobatidis	1
TctB	PF07331	Basidiomycota	0	Agaricomycotina	0	Agaricales	0	Laccaria	1	Laccaria bicolor	1
TctC	PF03401	Chytridiomycota	0	Chytridiomycota	0	Rhizophydiales	1	Batrachochytrium	1	Batrachochytrium dendrobatidis	1
Telomere_Sde2_2	PF13297	Basidiomycota	0	Agaricomycotina	0	Agaricales	0	Moniliophthora	1	Moniliophthora perniciosa	1
Ten1_2	PF15490	Chytridiomycota	0	Chytridiomycota	0	Rhizophydiales	1	Batrachochytrium	1	Batrachochytrium dendrobatidis	1
TerC	PF03741	Ascomycota	0	Pezizomycotina	0	Sordariales	0	Sordaria	1	Sordaria macrospora	1
Tex_N	PF09371	Ascomycota	0	Taphrinomycotina	0	Schizosaccharomycetales	0	Schizosaccharomyces	0	Schizosaccharomyces pombe	1
TFIIE-A_C-term	PF11521	Basidiomycota	0	Agaricomycotina	0	0	0	0	0	0	0
Thioredoxin_8	PF13905	Basidiomycota	0	0	0	0	0	0	0	0	0
Thioredoxin_9	PF14595	Chytridiomycota	0	Chytridiomycota	0	Rhizophydiales	1	Batrachochytrium	1	Batrachochytrium dendrobatidis	1
THP2	PF09432	Ascomycota	0	Saccharomycotina	0	Saccharomycetales	0	0	0	0	0
TIL	PF01826	Ascomycota	0	Pezizomycotina	0	0	0	0	0	0	0
Tiny_TM_bacill	PF09680	Chytridiomycota	0	Chytridiomycota	0	Rhizophydiales	1	Batrachochytrium	1	Batrachochytrium dendrobatidis	1
TipAS	PF07739	Chytridiomycota	0	Chytridiomycota	0	Rhizophydiales	1	Batrachochytrium	1	Batrachochytrium dendrobatidis	1
TIR_2	PF13676	Ascomycota	0	Pezizomycotina	0	Eurotiales	0	Aspergillus	0	Aspergillus niger	0
TK	PF00265	Microsporidia	0	Microsporidia	0	Microsporidia	0	0	0	0	0
TLC	PF03219	Microsporidia	0	Microsporidia	0	Microsporidia	0	0	0	0	0
TM231	PF10149	Chytridiomycota	0	Chytridiomycota	0	Rhizophydiales	1	Batrachochytrium	1	Batrachochytrium dendrobatidis	1
TMEM154	PF15102	Ascomycota	0	Saccharomycotina	0	Saccharomycetales	0	Kluyveromyces	1	Kluyveromyces lactis	1
TMEM164	PF14808	Early diverging fungal lineages	1	Mucoromycotina	1	Mucorales	1	Rhizopus	1	Rhizopus delemar	1
TMEM18	PF14770	Chytridiomycota	0	Chytridiomycota	0	Rhizophydiales	1	Batrachochytrium	1	Batrachochytrium dendrobatidis	1
TMEM51	PF15345	Ascomycota	0	Pezizomycotina	0	Eurotiales	0	Neosartorya	1	Neosartorya fischeri	1
Tmemb_170	PF10190	Ascomycota	0	Pezizomycotina	0	0	0	0	0	0	0
Tmemb_185A	PF10269	Early diverging fungal lineages	1	Mucoromycotina	1	Mucorales	1	Rhizopus	1	Rhizopus delemar	1
Tmemb_18A	PF09771	Chytridiomycota	0	Chytridiomycota	0	Rhizophydiales	1	Batrachochytrium	1	Batrachochytrium dendrobatidis	1
Tnp_zf-ribbon_2	PF13842	Ascomycota	0	Pezizomycotina	0	Eurotiales	0	Talaromyces	1	0	0
TonB_2	PF13103	Microsporidia	0	Microsporidia	0	Microsporidia	0	Enterocytozoon	1	Enterocytozoon bieneusi	1
TonB_C	PF03544	Microsporidia	0	Microsporidia	0	Microsporidia	0	Enterocytozoon	1	Enterocytozoon bieneusi	1
Toxin_12	PF07740	Ascomycota	0	Pezizomycotina	0	Onygenales	0	Ajellomyces	0	Ajellomyces dermatitidis	1
Toxin_57	PF15535	Ascomycota	0	Pezizomycotina	0	Orbiliales	1	Orbilia	1	Arthrobotrys oligospora	1
Toxin_60	PF15607	Microsporidia	0	Microsporidia	0	Microsporidia	0	Enterocytozoon	1	Enterocytozoon bieneusi	1
Toxin_ToxA	PF11584	Ascomycota	0	Pezizomycotina	0	Pleosporales	0	0	0	0	0
Toxin_trans	PF07952	Ascomycota	0	Pezizomycotina	0	Hypocreales	0	0	0	0	0
TPD	PF14811	Ascomycota	0	Pezizomycotina	0	0	0	0	0	0	0
TPR_17	PF13431	Ascomycota	0	Pezizomycotina	0	0	0	0	0	0	0
TPR_21	PF09976	Basidiomycota	0	Agaricomycotina	0	Tremellales	0	Filobasidiella	0	0	0
TPR_5	PF12688	Ascomycota	0	Pezizomycotina	0	Hypocreales	0	Fusarium	1	Fusarium oxysporum	1
TPX2_importin	PF12214	Chytridiomycota	0	Chytridiomycota	0	Rhizophydiales	1	Batrachochytrium	1	Batrachochytrium dendrobatidis	1
TraC_F_IV	PF11130	Ascomycota	0	Pezizomycotina	0	Sordariales	0	Sordaria	1	Sordaria macrospora	1
TraF	PF13728	Microsporidia	0	Microsporidia	0	Microsporidia	0	Enterocytozoon	1	Enterocytozoon bieneusi	1
Transgly	PF00912	Chytridiomycota	0	Chytridiomycota	0	Rhizophydiales	1	Batrachochytrium	1	Batrachochytrium dendrobatidis	1
Transmemb_17	PF09799	Chytridiomycota	0	Chytridiomycota	0	Rhizophydiales	1	Batrachochytrium	1	Batrachochytrium dendrobatidis	1
Transpep_BrtH	PF14399	Ascomycota	0	Pezizomycotina	0	Hypocreales	0	0	0	0	0
Transpeptidase	PF00905	Chytridiomycota	0	Chytridiomycota	0	Rhizophydiales	1	Batrachochytrium	1	Batrachochytrium dendrobatidis	1
Transposase_31	PF04754	Early diverging fungal lineages	1	Mucoromycotina	1	Mucorales	1	Rhizopus	1	Rhizopus delemar	1
TraX	PF05857	Ascomycota	0	0	0	0	0	0	0	0	0
TrbL	PF04610	Ascomycota	0	Pezizomycotina	0	Sordariales	0	Sordaria	1	Sordaria macrospora	1
TRF	PF08558	Ascomycota	0	0	0	0	0	0	0	0	0
TRI9	PF08195	Ascomycota	0	Pezizomycotina	0	Hypocreales	0	Gibberella	1	Gibberella zeae	1
Trichoplein	PF13868	Chytridiomycota	0	Chytridiomycota	0	Rhizophydiales	1	Batrachochytrium	1	Batrachochytrium dendrobatidis	1
Trigger_C	PF05698	Ascomycota	0	Pezizomycotina	0	Helotiales	0	Botryotinia	1	Botryotinia fuckeliana	1
TrkA_N	PF02254	Ascomycota	0	Pezizomycotina	0	Helotiales	0	Botryotinia	1	Botryotinia fuckeliana	1
tRNA-synt_1f	PF01921	Ascomycota	0	Pezizomycotina	0	Orbiliales	1	Orbilia	1	Arthrobotrys oligospora	1
tRNA_NucTran2_2	PF13735	Ascomycota	0	Saccharomycotina	0	Saccharomycetales	0	0	0	0	0
Trns_repr_metal	PF02583	Basidiomycota	0	Agaricomycotina	0	Agaricales	0	Moniliophthora	1	Moniliophthora perniciosa	1
TTKRSYEDQ	PF10212	Early diverging fungal lineages	1	Mucoromycotina	1	Mucorales	1	Rhizopus	1	Rhizopus delemar	1
TYA	PF01021	Ascomycota	0	Saccharomycotina	0	Saccharomycetales	0	Saccharomyces	0	Saccharomyces cerevisiae	0
TylF	PF05711	Ascomycota	0	Pezizomycotina	0	Helotiales	0	Sclerotinia	1	Sclerotinia sclerotiorum	1
U3_snoRNA_assoc	PF08297	Ascomycota	0	0	0	0	0	0	0	0	0
UAF_Rrn10	PF05234	Ascomycota	0	0	0	0	0	0	0	0	0
Ubiq-assoc	PF09145	Ascomycota	0	Saccharomycotina	0	Saccharomycetales	0	0	0	0	0
Uma2	PF05685	Ascomycota	0	Pezizomycotina	0	Onygenales	0	Trichophyton	0	Trichophyton rubrum	1
UPF0122	PF04297	Chytridiomycota	0	Chytridiomycota	0	Rhizophydiales	1	Batrachochytrium	1	Batrachochytrium dendrobatidis	1
UPF0193	PF05250	Chytridiomycota	0	Chytridiomycota	0	Rhizophydiales	1	Batrachochytrium	1	Batrachochytrium dendrobatidis	1
UPF0300	PF08594	Ascomycota	0	Taphrinomycotina	1	Schizosaccharomycetales	1	Schizosaccharomyces	1	0	0
UPF0506	PF11703	Basidiomycota	0	Agaricomycotina	0	Agaricales	0	Laccaria	1	Laccaria bicolor	1
UreE_C	PF05194	Chytridiomycota	0	Chytridiomycota	0	Rhizophydiales	1	Batrachochytrium	1	Batrachochytrium dendrobatidis	1
UreE_N	PF02814	Chytridiomycota	0	Chytridiomycota	0	Rhizophydiales	1	Batrachochytrium	1	Batrachochytrium dendrobatidis	1
Ustilago_mating	PF05722	Basidiomycota	0	Ustilaginomycotina	0	Ustilaginales	1	0	0	0	0
UT	PF03253	Chytridiomycota	0	Chytridiomycota	0	Rhizophydiales	1	Batrachochytrium	1	Batrachochytrium dendrobatidis	1
Utp8	PF10395	Ascomycota	0	Saccharomycotina	0	Saccharomycetales	0	0	0	0	0
UVR	PF02151	Early diverging fungal lineages	1	Mucoromycotina	1	Mucorales	1	Rhizopus	1	Rhizopus delemar	1
UXS1_N	PF11803	Basidiomycota	0	Agaricomycotina	0	Tremellales	1	Filobasidiella	1	0	0
Vasohibin	PF14822	Chytridiomycota	0	Chytridiomycota	0	Rhizophydiales	1	Batrachochytrium	1	Batrachochytrium dendrobatidis	1
VEFS-Box	PF09733	Ascomycota	0	Pezizomycotina	0	0	0	0	0	0	0
Vel1p	PF10339	Ascomycota	0	0	0	0	0	0	0	0	0
VHL	PF01847	Ascomycota	0	Pezizomycotina	0	0	0	0	0	0	0
VHP	PF02209	Chytridiomycota	0	Chytridiomycota	0	Rhizophydiales	1	Batrachochytrium	1	Batrachochytrium dendrobatidis	1
Vhr1	PF04001	Ascomycota	0	Saccharomycotina	0	Saccharomycetales	0	0	0	0	0
Vinculin	PF01044	Chytridiomycota	0	Chytridiomycota	0	Rhizophydiales	1	Batrachochytrium	1	Batrachochytrium dendrobatidis	1
VirArc_Nuclease	PF12187	Ascomycota	0	Saccharomycotina	0	Saccharomycetales	0	Meyerozyma	1	Meyerozyma guilliermondii	1
Virul_fac_BrkB	PF03631	Ascomycota	0	Pezizomycotina	0	Magnaporthales	1	Magnaporthe	1	Magnaporthe oryzae	1
VIT_2	PF13757	Ascomycota	0	Pezizomycotina	0	Onygenales	0	Paracoccidioides	0	Paracoccidioides brasiliensis	0
Vmethyltransf	PF01660	Ascomycota	0	Pezizomycotina	0	Sordariales	0	Myceliophthora	1	Thielavia heterothallica	1
VRP1	PF03538	Ascomycota	0	Pezizomycotina	0	0	0	0	0	0	0
Vwaint	PF14624	Ascomycota	0	Pezizomycotina	0	0	0	0	0	0	0
VWD	PF00094	Chytridiomycota	0	Chytridiomycota	0	Rhizophydiales	1	Batrachochytrium	1	Batrachochytrium dendrobatidis	1
WEMBL	PF05701	Ascomycota	0	0	0	0	0	0	0	0	0
WES_acyltransf	PF03007	Basidiomycota	0	0	0	0	0	0	0	0	0
WRKY	PF03106	Early diverging fungal lineages	1	Mucoromycotina	1	Mucorales	1	Rhizopus	1	Rhizopus delemar	1
WTF	PF03303	Ascomycota	0	Taphrinomycotina	0	Schizosaccharomycetales	0	Schizosaccharomyces	0	Schizosaccharomyces pombe	1
WTX	PF09422	Ascomycota	0	Pezizomycotina	0	Eurotiales	0	Neosartorya	1	Neosartorya fischeri	1
WWE	PF02825	Early diverging fungal lineages	1	Mucoromycotina	1	Mucorales	1	Rhizopus	1	Rhizopus delemar	1
WXG100	PF06013	Ascomycota	0	Pezizomycotina	0	0	0	0	0	0	0
Wzz	PF02706	Ascomycota	0	Pezizomycotina	0	Eurotiales	0	Talaromyces	0	Talaromyces stipitatus	1
XG_FTase	PF03254	Basidiomycota	0	Pucciniomycotina	0	Sporidiobolales	1	Rhodotorula	1	Rhodotorula glutinis	1
XLF	PF09302	Ascomycota	0	0	0	0	0	0	0	0	0
XPA_N	PF01286	Ascomycota	0	0	0	0	0	0	0	0	0
XRCC4	PF06632	Ascomycota	0	Pezizomycotina	0	0	0	0	0	0	0
Xylanase	PF13201	Ascomycota	0	Pezizomycotina	0	Glomerellales	0	0	0	0	0
XYPPX	PF02162	Ascomycota	0	0	0	0	0	0	0	0	0
Yeast_MT	PF11403	Ascomycota	0	Saccharomycotina	0	Saccharomycetales	0	Saccharomyces	0	Saccharomyces cerevisiae	0
YgbB	PF02542	Ascomycota	0	Pezizomycotina	0	Eurotiales	0	Aspergillus	0	0	0
YojJ	PF10372	Chytridiomycota	0	Chytridiomycota	0	Rhizophydiales	1	Batrachochytrium	1	Batrachochytrium dendrobatidis	1
YtxH	PF12732	Chytridiomycota	0	Chytridiomycota	0	Rhizophydiales	1	Batrachochytrium	1	Batrachochytrium dendrobatidis	1
YtzH	PF14165	Chytridiomycota	0	Chytridiomycota	0	Rhizophydiales	1	Batrachochytrium	1	Batrachochytrium dendrobatidis	1
zf-3CxxC	PF13695	Ascomycota	0	Pezizomycotina	0	0	0	0	0	0	0
zf-A20	PF01754	Basidiomycota	0	Agaricomycotina	0	Agaricales	0	Moniliophthora	1	Moniliophthora perniciosa	1
zf-C4_Topoisom	PF01396	Microsporidia	0	Microsporidia	0	Microsporidia	0	Enterocytozoon	1	Enterocytozoon bieneusi	1
zf-CpG_bind_C	PF12269	Basidiomycota	0	0	0	0	0	0	0	0	0
zf-RING_6	PF14835	Ascomycota	0	0	0	0	0	0	0	0	0
zf-RVT	PF13966	Early diverging fungal lineages	1	Mucoromycotina	1	Mucorales	1	Rhizopus	1	Rhizopus delemar	1
zf-TRM13_CCCH	PF11722	Ascomycota	0	Saccharomycotina	0	Saccharomycetales	0	0	0	0	0
zf-XS	PF03470	Ascomycota	0	Pezizomycotina	0	Hypocreales	0	Gibberella	1	Gibberella zeae	1
zinc_ribbon_2	PF13240	Ascomycota	0	Pezizomycotina	0	Pleosporales	0	Phaeosphaeria	1	Phaeosphaeria nodorum	1
Zot	PF05707	Ascomycota	0	Pezizomycotina	0	0	0	0	0	0	0
