# Supplementary material for: Analysis of the Protein Domain and Domain Architecture Content in Fungi and Its Application in the Search of New Antifungal Targets
Source: PLoS Comput Biol. 2014 Jul 17;10(7):e1003733. doi: 10.1371/journal.pcbi.1003733 (PMC4102429; doi:10.1371/journal.pcbi.1003733)
Supplement: Table S7 — Exclusive and core domain architectures by taxonomical categories. Tab-delimited file listing the Pfam domain architectures that are found to be exclusive at least in one fungal phylum. Columns named after a taxonomical level (phylum, subphylum, order, genus and species) contain a value different than 0 if the corresponding domain architecture was only found in proteins from such taxonomic level. Additionally, for each category, a column named core with a value of 1 indicates the presence of that domain architecture in proteins of all species under that given category. (CSV) [file pcbi.1003733.s008.csv]

architecture_ids	architectures_acc	phylum	core	subphylum	core	order	core	genus	core	species	core
Sel1~Sel1~Sel1~Sel1~Sel1	PF08238 PF08238 PF08238 PF08238 PF08238	0	0	0	0	0	0	0	0	0	0
TPR_10~TPR_12~TPR_11~Myb_DNA-binding	PF13374 PF13424 PF13414 PF00249	Ascomycota	0	Pezizomycotina	0	Helotiales	0	Botryotinia	1	Botryotinia fuckeliana	1
Acatn~Acatn~GFA	PF13000 PF13000 PF04828	Ascomycota	0	Pezizomycotina	0	Onygenales	0	Trichophyton	0	Trichophyton equinum	1
DUF4470~zf-MYND	PF14737 PF01753	0	0	0	0	0	0	0	0	0	0
2H-phosphodiest	PF08975	Ascomycota	0	0	0	0	0	0	0	0	0
Mac~Aa_trans	PF12464 PF01490	Ascomycota	0	Saccharomycotina	0	Saccharomycetales	0	Ogataea	1	Pichia angusta	1
DUF4238~Pkinase_Tyr	PF14022 PF07714	Basidiomycota	0	Agaricomycotina	0	Agaricales	0	Laccaria	1	Laccaria bicolor	1
AMP-binding~AMP-binding_C~PP-binding~NAD_binding_4~Aminotran_5	PF00501 PF13193 PF00550 PF07993 PF00266	Ascomycota	0	Pezizomycotina	0	0	0	0	0	0	0
NUP	PF06516	0	0	0	0	0	0	0	0	0	0
Tyr-DNA_phospho~Tyr-DNA_phospho	PF06087 PF06087	Ascomycota	0	0	0	0	0	0	0	0	0
HMGL-like~HMGL-like	PF00682 PF00682	0	0	0	0	0	0	0	0	0	0
GRAB~Guanylate_kin	PF10375 PF00625	Ascomycota	0	Pezizomycotina	0	0	0	0	0	0	0
DUF2416	PF10315	0	0	0	0	0	0	0	0	0	0
Rxt3	PF08642	0	0	0	0	0	0	0	0	0	0
Pkinase~AA_kinase~PUA	PF00069 PF00696 PF01472	Ascomycota	0	Pezizomycotina	0	Helotiales	0	Glarea	1	Glarea lozoyensis	1
Exo70~Exo70	PF03081 PF03081	Ascomycota	0	Pezizomycotina	0	Onygenales	0	Uncinocarpus	1	Uncinocarpus reesii	1
zf-met	PF12874	0	0	0	0	0	0	0	0	0	0
AAA_22~Ank_2~Ank_2~Ank_2~Ank_2~Ank	PF13401 PF12796 PF12796 PF12796 PF12796 PF00023	Ascomycota	0	Pezizomycotina	0	Eurotiales	0	Penicillium	1	Penicillium chrysogenum	1
adh_short~ACPS	PF00106 PF01648	Ascomycota	0	Pezizomycotina	0	Eurotiales	0	Aspergillus	0	Aspergillus flavus	1
NICE-3	PF07406	Chytridiomycota	0	Chytridiomycota	0	Rhizophydiales	1	Batrachochytrium	1	Batrachochytrium dendrobatidis	1
Kelch_5~Kelch_4~Kelch_3~BTB	PF13854 PF13418 PF13415 PF00651	Ascomycota	0	Pezizomycotina	0	Eurotiales	0	Emericella	1	Emericella nidulans	1
DUF1917	PF08939	0	0	0	0	0	0	0	0	0	0
Hap4_Hap_bind~bZIP_1	PF10297 PF00170	0	0	0	0	0	0	0	0	0	0
BCDHK_Adom3~HATPase_c_3	PF10436 PF13589	Ascomycota	0	Pezizomycotina	0	Sordariales	0	Sordaria	1	Sordaria macrospora	1
Chitin_bind_1~Glyco_hydro_18~Ank_2~Ank_2~Ank_2	PF00187 PF00704 PF12796 PF12796 PF12796	Ascomycota	0	Pezizomycotina	0	Helotiales	0	Sclerotinia	1	Sclerotinia sclerotiorum	1
TPR_2~TPR_6~TPR_1	PF07719 PF13174 PF00515	Basidiomycota	0	Agaricomycotina	0	Boletales	1	Serpula	1	Serpula lacrymans var. lacrymans	1
Peptidase_C48	PF02902	0	0	0	0	0	0	0	0	0	0
Ribosomal_S5~Ribosomal_S5_C~WD40~WD40~WD40~WD40~WD40	PF00333 PF03719 PF00400 PF00400 PF00400 PF00400 PF00400	Basidiomycota	0	Pucciniomycotina	0	Sporidiobolales	1	Rhodotorula	1	Rhodotorula glutinis	1
Homeobox_KN~Ustilago_mating	PF05920 PF05722	Basidiomycota	0	Ustilaginomycotina	0	Ustilaginales	1	0	0	0	0
RRM_6~YTH	PF14259 PF04146	Ascomycota	0	Pezizomycotina	0	0	0	0	0	0	0
SPX~Ank_4~Ank_2~Ank_2~GDPD	PF03105 PF13637 PF12796 PF12796 PF03009	Ascomycota	0	Pezizomycotina	0	0	0	0	0	0	0
HeLo~HET-s_218-289	PF14479 PF11558	Ascomycota	0	Pezizomycotina	0	0	0	0	0	0	0
Pyr_redox_3~FMO-like	PF13738 PF00743	0	0	0	0	0	0	0	0	0	0
Bac_rhamnosid_N~Bac_rhamnosid~Bac_rhamnosid	PF08531 PF05592 PF05592	Ascomycota	0	Pezizomycotina	0	0	0	0	0	0	0
CRAL_TRIO~TRAPP	PF00650 PF04051	Ascomycota	0	Pezizomycotina	0	Helotiales	0	Glarea	1	Glarea lozoyensis	1
Drf_GBD	PF06371	0	0	0	0	0	0	0	0	0	0
WSC~Cofilin_ADF~Cofilin_ADF	PF01822 PF00241 PF00241	Ascomycota	0	Pezizomycotina	0	Hypocreales	0	Metarhizium	0	Metarhizium acridum	1
PPR_3~PPR_3~PPR~PPR~PPR~PPR_2~PPR_3~PPR	PF13812 PF13812 PF01535 PF01535 PF01535 PF13041 PF13812 PF01535	Basidiomycota	0	Agaricomycotina	0	Agaricales	0	Laccaria	1	Laccaria bicolor	1
ThiF~MoeZ_MoeB~Rhodanese	PF00899 PF05237 PF00581	0	0	0	0	0	0	0	0	0	0
GvpD	PF07088	Ascomycota	0	Saccharomycotina	0	Saccharomycetales	0	Millerozyma	1	Pichia sorbitophila	1
Nodulin-like	PF06813	0	0	0	0	0	0	0	0	0	0
C2~NACHT~WD40~WD40~WD40~WD40~WD40~WD40~WD40	PF00168 PF05729 PF00400 PF00400 PF00400 PF00400 PF00400 PF00400 PF00400	Basidiomycota	0	Agaricomycotina	0	Boletales	0	Serpula	0	Serpula lacrymans var. lacrymans	0
MFS_1~ZZ~EF-hand_7	PF07690 PF00569 PF13499	Ascomycota	0	Pezizomycotina	0	Eurotiales	0	Talaromyces	0	Talaromyces stipitatus	1
GHMP_kinases_N~GHMP_kinases_C	PF00288 PF08544	0	0	0	0	0	0	0	0	0	0
Kelch_4~Kelch_5~Kelch_6~Kelch_4~Kelch_3~Kelch_5	PF13418 PF13854 PF13964 PF13418 PF13415 PF13854	Ascomycota	0	Pezizomycotina	0	Sordariales	0	Chaetomium	0	Chaetomium thermophilum	1
OPA3~Myosin_head~Myosin_TH1~SH3_1	PF07047 PF00063 PF06017 PF00018	Ascomycota	0	Pezizomycotina	0	Onygenales	0	Paracoccidioides	0	Paracoccidioides brasiliensis	0
RibD_C	PF01872	0	0	0	0	0	0	0	0	0	0
TPR_9~TPR_11~TPR_11	PF13371 PF13414 PF13414	Ascomycota	0	Saccharomycotina	0	Saccharomycetales	0	0	0	0	0
IIGP~Response_reg	PF05049 PF00072	Basidiomycota	0	Agaricomycotina	0	Polyporales	1	Postia	1	Postia placenta	1
Evr1_Alr~G-gamma	PF04777 PF00631	Ascomycota	0	Saccharomycotina	0	Saccharomycetales	0	Ogataea	1	Pichia angusta	1
HhH-GPD~EndIII_4Fe-2S~NUDIX_4	PF00730 PF10576 PF14815	Ascomycota	0	Taphrinomycotina	0	Schizosaccharomycetales	0	Schizosaccharomyces	0	Schizosaccharomyces pombe	1
ADH_N~ADH_zinc_N~Zn_clus~Fungal_trans_2	PF08240 PF00107 PF00172 PF11951	Ascomycota	0	Pezizomycotina	0	Sordariales	0	Chaetomium	0	Chaetomium globosum	1
ApbA~ApbA_C~ApbA_C	PF02558 PF08546 PF08546	0	0	0	0	0	0	0	0	0	0
His_Phos_1~Abhydrolase_5	PF00300 PF12695	Ascomycota	0	Pezizomycotina	0	Ophiostomatales	1	Grosmannia	1	Grosmannia clavigera	1
RNA_pol_Rpb2_1~RNA_pol_Rpb2_2~RNA_pol_Rpb2_3	PF04563 PF04561 PF04565	Basidiomycota	0	Agaricomycotina	0	Sebacinales	1	Piriformospora	1	Piriformospora indica	1
DUF4586	PF15239	Chytridiomycota	0	Chytridiomycota	0	Rhizophydiales	1	Batrachochytrium	1	Batrachochytrium dendrobatidis	1
GEMIN8	PF15348	Chytridiomycota	0	Chytridiomycota	0	Rhizophydiales	1	Batrachochytrium	1	Batrachochytrium dendrobatidis	1
TPR_12~TPR_12~TPR_12~TPR_12~TPR_12~TPR_12~TPR_12~TPR_12~TPR_12~TPR_10	PF13424 PF13424 PF13424 PF13424 PF13424 PF13424 PF13424 PF13424 PF13424 PF13374	Ascomycota	0	Pezizomycotina	0	Sordariales	0	Podospora	1	Podospora anserina	1
Arm_2~HEAT_2	PF04826 PF13646	Chytridiomycota	0	Chytridiomycota	0	Rhizophydiales	1	Batrachochytrium	1	Batrachochytrium dendrobatidis	1
SRP72	PF08492	0	0	0	0	0	0	0	0	0	0
NodS	PF05401	Ascomycota	0	Pezizomycotina	0	0	0	0	0	0	0
TIMELESS~TIMELESS	PF04821 PF04821	Basidiomycota	0	Pucciniomycotina	0	Pucciniales	0	Melampsora	1	Melampsora larici-populina	1
PPR~PPR_2~PPR_3~PPR~PPR_3	PF01535 PF13041 PF13812 PF01535 PF13812	Basidiomycota	0	Agaricomycotina	0	Sebacinales	1	Piriformospora	1	Piriformospora indica	1
DHC_N1~DHC_N1~DHC_N2~AAA_6~AAA_5~AAA_7~AAA_8~MT~AAA_9~Dynein_heavy~Dynein_heavy	PF08385 PF08385 PF08393 PF12774 PF07728 PF12775 PF12780 PF12777 PF12781 PF03028 PF03028	Ascomycota	0	Pezizomycotina	0	Onygenales	0	Ajellomyces	0	Ajellomyces capsulata	0
Pertussis_S1	PF02917	Ascomycota	0	Pezizomycotina	0	Hypocreales	0	0	0	0	0
Sugar_tr~Pkinase	PF00083 PF00069	Basidiomycota	0	Agaricomycotina	0	Polyporales	1	Postia	1	Postia placenta	1
CLU_N~CLU~eIF3_p135~TPR_10~TPR_12	PF15044 PF13236 PF12807 PF13374 PF13424	Ascomycota	0	0	0	0	0	0	0	0	0
PWI~zf-CCCH~RRM_5	PF01480 PF00642 PF13893	Basidiomycota	0	Ustilaginomycotina	0	Ustilaginales	0	Sporisorium	1	Sporisorium reilianum	1
Tyr_Deacylase~Tyr_Deacylase	PF02580 PF02580	0	0	0	0	0	0	0	0	0	0
VIT1~VIT1	PF01988 PF01988	Ascomycota	0	Pezizomycotina	0	0	0	0	0	0	0
5_nucleotid	PF05761	Early diverging fungal lineages	1	Mucoromycotina	1	Mucorales	1	Rhizopus	1	Rhizopus delemar	1
GATase~Anth_synt_I_N~Chorismate_bind	PF00117 PF04715 PF00425	0	0	0	0	0	0	0	0	0	0
Dicer_dimer~PAZ~Ribonuclease_3~Ribonuclease_3	PF03368 PF02170 PF00636 PF00636	Basidiomycota	0	Agaricomycotina	0	Agaricales	0	Laccaria	1	Laccaria bicolor	1
GATase_2~Glu_syn_central~Glu_synthase~Glu_synthase~GXGXG~Fer4_20~Pyr_redox_2	PF00310 PF04898 PF01645 PF01645 PF01493 PF14691 PF07992	Ascomycota	0	Saccharomycotina	0	Saccharomycetales	0	0	0	0	0
MFS_1~Epimerase	PF07690 PF01370	Ascomycota	0	Pezizomycotina	0	0	0	0	0	0	0
Ank_2~Ank_2~zf-DHHC	PF12796 PF12796 PF01529	Ascomycota	0	0	0	0	0	0	0	0	0
Nucleopor_Nup85~Aconitase~Aconitase_C	PF07575 PF00330 PF00694	Ascomycota	0	Pezizomycotina	0	Hypocreales	0	Metarhizium	0	Metarhizium acridum	1
TPR_8~MMR_HSR1	PF13181 PF01926	Chytridiomycota	0	Chytridiomycota	0	Rhizophydiales	1	Batrachochytrium	1	Batrachochytrium dendrobatidis	1
PDZ	PF00595	0	0	0	0	0	0	0	0	0	0
DDHD~RNA_pol_Rpb1_1~RNA_pol_Rpb1_1~RNA_pol_Rpb1_2~RNA_pol_Rpb1_3~RNA_pol_Rpb1_4~RNA_pol_Rpb1_5	PF02862 PF04997 PF04997 PF00623 PF04983 PF05000 PF04998	Ascomycota	0	Pezizomycotina	0	Ophiostomatales	1	Grosmannia	1	Grosmannia clavigera	1
Ufd2P_core~Ufd2P_core	PF10408 PF10408	Basidiomycota	0	Pucciniomycotina	0	Pucciniales	0	Melampsora	1	Melampsora larici-populina	1
2OG-FeII_Oxy	PF03171	0	0	0	0	0	0	0	0	0	0
zf-C2H2_jaz~zf-C2H2_jaz~zf-met	PF12171 PF12171 PF12874	Ascomycota	0	Pezizomycotina	0	Glomerellales	0	Glomerella	1	Colletotrichum graminicola	1
adh_short~AA_permease_2	PF00106 PF13520	Ascomycota	0	Pezizomycotina	0	Hypocreales	0	Fusarium	1	Fusarium oxysporum	1
SPT6_acidic~HTH_44~YqgF~YqgF~HHH_7~DLD~SH2_2~CTD	PF14632 PF14641 PF14639 PF14639 PF14635 PF14878 PF14633 PF12815	Basidiomycota	0	Agaricomycotina	0	Tremellales	1	Filobasidiella	1	0	0
CDC48_N~CDC48_2~AAA~AAA	PF02359 PF02933 PF00004 PF00004	0	0	0	0	0	0	0	0	0	0
2_5_RNA_ligase2~Exo_endo_phos~PAP_central~PAP_RNA-bind~DUF504	PF13563 PF03372 PF04928 PF04926 PF04457	0	0	0	0	0	0	0	0	0	0
zf-H2C2_2~zf-C2H2_4~zf-H2C2_2~zf-H2C2_2	PF13465 PF13894 PF13465 PF13465	Ascomycota	0	Saccharomycotina	0	Saccharomycetales	0	Candida	0	0	0
G3P_antiterm	PF04309	Chytridiomycota	0	Chytridiomycota	0	Rhizophydiales	1	Batrachochytrium	1	Batrachochytrium dendrobatidis	1
Ank_2~HET	PF12796 PF06985	Ascomycota	0	Pezizomycotina	0	0	0	0	0	0	0
Glucosamine_iso~G-gamma	PF01182 PF00631	Basidiomycota	0	Pucciniomycotina	0	Mixiales	1	Mixia	1	Mixia osmundae	1
H_lectin~H_lectin~H_lectin	PF09458 PF09458 PF09458	0	0	0	0	0	0	0	0	0	0
Carboxyl_trans	PF01039	0	0	0	0	0	0	0	0	0	0
Pkinase	PF00069	0	0	0	0	0	0	0	0	0	0
Septin~Septin~Zn_clus~Zn_clus	PF00735 PF00735 PF00172 PF00172	Basidiomycota	0	Agaricomycotina	0	0	0	0	0	0	0
Glyco_transf_20~PP2C	PF00982 PF00481	Ascomycota	0	Saccharomycotina	0	Saccharomycetales	0	Komagataella	0	Komagataella pastoris	0
DEAD~Helicase_C~HA2~OB_NTP_bind~PWWP	PF00270 PF00271 PF04408 PF07717 PF00855	Basidiomycota	0	Pucciniomycotina	0	Sporidiobolales	1	Rhodotorula	1	Rhodotorula glutinis	1
C1_1~Pkinase~Pkinase_C	PF00130 PF00069 PF00433	Early diverging fungal lineages	1	Mucoromycotina	1	Mucorales	1	Rhizopus	1	Rhizopus delemar	1
Colicin_C~Colicin_C~Colicin_C~Colicin_C~Colicin_C~Colicin_C~Colicin_C~Colicin_C	PF12106 PF12106 PF12106 PF12106 PF12106 PF12106 PF12106 PF12106	Ascomycota	0	Saccharomycotina	0	Saccharomycetales	0	Lodderomyces	1	Lodderomyces elongisporus	1
DUF2373~Proteasome_A_N~Proteasome	PF10180 PF10584 PF00227	Ascomycota	0	Pezizomycotina	0	Eurotiales	0	Aspergillus	0	0	0
DUF3554~Cohesin_HEAT~HEAT_2~Cohesin_HEAT	PF12074 PF12765 PF13646 PF12765	Ascomycota	0	Saccharomycotina	0	Saccharomycetales	0	Ogataea	1	Pichia angusta	1
UPF0220	PF05255	0	0	0	0	0	0	0	0	0	0
GAF_2~HisKA~HATPase_c~Response_reg	PF13185 PF00512 PF02518 PF00072	Ascomycota	0	Pezizomycotina	0	Sordariales	0	Chaetomium	0	Chaetomium globosum	1
NRDD~Fer4_12~Radical_SAM	PF13597 PF13353 PF04055	Ascomycota	0	Pezizomycotina	0	Hypocreales	0	Gibberella	1	Gibberella zeae	1
Tubulin_C	PF03953	0	0	0	0	0	0	0	0	0	0
HMGL-like~CN_hydrolase~BPL_LplA_LipB	PF00682 PF00795 PF03099	Ascomycota	0	Pezizomycotina	0	Ophiostomatales	1	Grosmannia	1	Grosmannia clavigera	1
PAP2	PF01569	0	0	0	0	0	0	0	0	0	0
UDPG_MGDP_dh	PF00984	Ascomycota	0	Pezizomycotina	0	0	0	0	0	0	0
CBP	PF12192	Ascomycota	0	Pezizomycotina	0	0	0	0	0	0	0
Smg4_UPF3~PRP38_assoc~RRM_1	PF03467 PF12871 PF00076	Ascomycota	0	Pezizomycotina	0	Sordariales	0	Chaetomium	0	Chaetomium thermophilum	1
MgtE	PF01769	0	0	0	0	0	0	0	0	0	0
Na_Ca_ex~Na_Ca_ex~PCI~Rpn3_C	PF01699 PF01699 PF01399 PF08375	Ascomycota	0	Saccharomycotina	0	Saccharomycetales	0	Komagataella	0	Komagataella pastoris	0
Kinesin~Kinesin~FHA~KIF1B~DUF3694~PH	PF00225 PF00225 PF00498 PF12423 PF12473 PF00169	Basidiomycota	0	Agaricomycotina	0	Boletales	0	Serpula	0	Serpula lacrymans var. lacrymans	0
PIG-S~PIG-S~Glyco_transf_15	PF10510 PF10510 PF01793	Ascomycota	0	Saccharomycotina	0	Saccharomycetales	0	Ogataea	1	Pichia angusta	1
Hexokinase_1~Hexokinase_2~Hus1	PF00349 PF03727 PF04005	Ascomycota	0	Pezizomycotina	0	Eurotiales	0	Talaromyces	0	Talaromyces stipitatus	1
Ketoacyl-synt_C~Acyl_transf_1~PS-DH~Methyltransf_12~ADH_N~ADH_zinc_N~KR~PP-binding	PF02801 PF00698 PF14765 PF08242 PF08240 PF00107 PF08659 PF00550	Ascomycota	0	Pezizomycotina	0	Pleosporales	0	Phaeosphaeria	1	Phaeosphaeria nodorum	1
AAA_16~WD40	PF13191 PF00400	Ascomycota	0	Pezizomycotina	0	Hypocreales	0	Trichoderma/ Hypocrea	0	Hypocrea virens	1
RTA1~TRAP_alpha~MMR_HSR1~YchF-GTPase_C	PF04479 PF03896 PF01926 PF06071	Basidiomycota	0	Pucciniomycotina	0	Mixiales	1	Mixia	1	Mixia osmundae	1
Fmp27_GFWDK~Fmp27_WPPW~Apt1	PF10347 PF10359 PF10351	Ascomycota	0	Pezizomycotina	0	Helotiales	0	Glarea	1	Glarea lozoyensis	1
RNA_pol_Rpb1_1~RNA_pol_Rpb1_2~RNA_pol_Rpb1_3~RNA_pol_Rpb1_4~RNA_pol_Rpb1_5~RNA_pol_Rpb1_6~RNA_pol_Rpb1_7~RNA_pol_Rpb1_R~RNA_pol_Rpb1_R~RNA_pol_Rpb1_R~RNA_pol_Rpb1_R~RNA_pol_Rpb1_R~RNA_pol_Rpb1_R~RNA_pol_Rpb1_R~RNA_pol_Rpb1_R~RNA_pol_Rpb1_R	PF04997 PF00623 PF04983 PF05000 PF04998 PF04992 PF04990 PF05001 PF05001 PF05001 PF05001 PF05001 PF05001 PF05001 PF05001 PF05001	0	0	0	0	0	0	0	0	0	0
Candida_ALS_N~Candida_ALS~Candida_ALS~Candida_ALS~Candida_ALS	PF11766 PF05792 PF05792 PF05792 PF05792	Ascomycota	0	Saccharomycotina	0	Saccharomycetales	0	0	0	0	0
ABC_tran~PDR_CDR~ABC_tran~ABC2_membrane	PF00005 PF06422 PF00005 PF01061	Ascomycota	0	Pezizomycotina	0	0	0	0	0	0	0
PHD_2~zf-HC5HC2H_2	PF13831 PF13832	0	0	0	0	0	0	0	0	0	0
eIF-3_zeta	PF05091	0	0	0	0	0	0	0	0	0	0
Mn_catalase	PF05067	Basidiomycota	0	Pucciniomycotina	0	Pucciniales	0	Melampsora	1	Melampsora larici-populina	1
Amidohydro_2~MFS_1	PF04909 PF07690	Ascomycota	0	Pezizomycotina	0	Hypocreales	0	Fusarium	1	Fusarium oxysporum	1
PRP1_N~TPR_9~TPR_16	PF06424 PF13371 PF13432	Basidiomycota	0	Agaricomycotina	0	Sebacinales	1	Piriformospora	1	Piriformospora indica	1
GPI2	PF06432	0	0	0	0	0	0	0	0	0	0
Glucos_trans_II	PF14264	Microsporidia	0	Microsporidia	0	Microsporidia	0	Enterocytozoon	1	Enterocytozoon bieneusi	1
HSA	PF07529	0	0	0	0	0	0	0	0	0	0
DUF4112~MFS_1~MFS_1	PF13430 PF07690 PF07690	Basidiomycota	0	Ustilaginomycotina	0	Ustilaginales	0	Sporisorium	1	Sporisorium reilianum	1
Drf_FH3~FH2~FH2~Sec16_C	PF06367 PF02181 PF02181 PF12931	Early diverging fungal lineages	1	Mucoromycotina	1	Mucorales	1	Rhizopus	1	Rhizopus delemar	1
PPR_3~PPR_2~PPR_3	PF13812 PF13041 PF13812	Ascomycota	0	Pezizomycotina	0	0	0	0	0	0	0
ZZ~ATG19_autophagy	PF00569 PF12744	Ascomycota	0	Saccharomycotina	0	Saccharomycetales	0	0	0	0	0
Rad21_Rec8_N~Rad21_Rec8~Glyco_transf_28	PF04825 PF04824 PF03033	Ascomycota	0	Pezizomycotina	0	Hypocreales	0	Nectria	1	Nectria haematococca	1
tRNA-synt_1~tRNA-synt_1~Anticodon_1	PF00133 PF00133 PF08264	0	0	0	0	0	0	0	0	0	0
PHP~DcpS~DcpS_C	PF02811 PF05652 PF11969	Ascomycota	0	Pezizomycotina	0	Ophiostomatales	1	Grosmannia	1	Grosmannia clavigera	1
Galactosyl_T	PF01762	0	0	0	0	0	0	0	0	0	0
ATG22~ATG22	PF11700 PF11700	0	0	0	0	0	0	0	0	0	0
2-Hacid_dh~2-Hacid_dh_C~2-Hacid_dh_C	PF00389 PF02826 PF02826	Ascomycota	0	Pezizomycotina	0	0	0	0	0	0	0
NLE~WD40~WD40~WD40~WD40~WD40~WD40	PF08154 PF00400 PF00400 PF00400 PF00400 PF00400 PF00400	Chytridiomycota	0	Chytridiomycota	0	Rhizophydiales	1	Batrachochytrium	1	Batrachochytrium dendrobatidis	1
zf-C2H2_6~zf-C2H2	PF13912 PF00096	0	0	0	0	0	0	0	0	0	0
NAD_binding_2~6PGD~IGR	PF03446 PF00393 PF09597	Basidiomycota	0	Pucciniomycotina	0	Sporidiobolales	1	Rhodotorula	1	Rhodotorula glutinis	1
LRR_1~LRR_8~LRR_8~LRR_7~LRR_1~LRR_1	PF00560 PF13855 PF13855 PF13504 PF00560 PF00560	Early diverging fungal lineages	1	Mucoromycotina	1	Mucorales	1	Rhizopus	1	Rhizopus delemar	1
Ank_2~PH	PF12796 PF00169	0	0	0	0	0	0	0	0	0	0
UCH~DUF3517	PF00443 PF12030	Ascomycota	0	Pezizomycotina	0	0	0	0	0	0	0
TPR_8~TPR_6~TPR_7~TPR_2~TPR_11~TPR_1	PF13181 PF13174 PF13176 PF07719 PF13414 PF00515	Ascomycota	0	Pezizomycotina	0	Hypocreales	0	Gibberella	1	Gibberella zeae	1
Mating_N~Homeobox_KN	PF12731 PF05920	Basidiomycota	0	Agaricomycotina	0	Agaricales	0	Schizophyllum	1	Schizophyllum commune	1
Cauli_VI~PIF1~PIF1~Herpes_Helicase	PF01693 PF05970 PF05970 PF02689	0	0	0	0	0	0	0	0	0	0
HAD~UPRTase	PF12710 PF14681	Ascomycota	0	Pezizomycotina	0	0	0	0	0	0	0
zf-Sec23_Sec24~Sec23_BS~Sec23_helical~Gelsolin	PF04810 PF08033 PF04815 PF00626	Microsporidia	0	Microsporidia	0	Microsporidia	0	Encephalitozoon	0	Encephalitozoon cuniculi	1
WSC~WSC~WSC~WSC~Glyoxal_oxid_N~DUF1929	PF01822 PF01822 PF01822 PF01822 PF07250 PF09118	0	0	0	0	0	0	0	0	0	0
RhoGEF~RhoGEF~PH	PF00621 PF00621 PF00169	Chytridiomycota	0	Chytridiomycota	0	Rhizophydiales	1	Batrachochytrium	1	Batrachochytrium dendrobatidis	1
Dynamitin~Dynamitin~ThiS	PF04912 PF04912 PF02597	Ascomycota	0	Pezizomycotina	0	Sordariales	0	Neurospora	0	Neurospora tetrasperma	1
Acyl_transf_1~PS-DH~Methyltransf_23~ADH_N~ADH_zinc_N~KR~PP-binding	PF00698 PF14765 PF13489 PF08240 PF00107 PF08659 PF00550	Ascomycota	0	Pezizomycotina	0	Hypocreales	0	Cordyceps	1	Cordyceps militaris	1
Zn_clus~Fungal_trans_2~ADH_N~ADH_zinc_N	PF00172 PF11951 PF08240 PF00107	Ascomycota	0	Pezizomycotina	0	Hypocreales	0	Fusarium	1	Fusarium oxysporum	1
RRM_1~SET_assoc~N-SET	PF00076 PF11767 PF11764	Ascomycota	0	Pezizomycotina	0	Onygenales	0	0	0	0	0
NOB1_Zn_bind	PF08772	0	0	0	0	0	0	0	0	0	0
RimK~His_Phos_2~DAGK_cat	PF08443 PF00328 PF00781	Ascomycota	0	Pezizomycotina	0	Onygenales	0	Paracoccidioides	0	Paracoccidioides brasiliensis	0
S1~S1~S1~S1~S1~S1~S1~S1~TPR_16	PF00575 PF00575 PF00575 PF00575 PF00575 PF00575 PF00575 PF00575 PF13432	Ascomycota	0	Pezizomycotina	0	Sordariales	0	Chaetomium	0	Chaetomium thermophilum	1
DUF3659~DUF3659~DUF3659~DUF3659	PF12396 PF12396 PF12396 PF12396	Ascomycota	0	Pezizomycotina	0	0	0	0	0	0	0
PPR_3~PPR~PPR_3~PPR_2~PPR_3	PF13812 PF01535 PF13812 PF13041 PF13812	Ascomycota	0	Pezizomycotina	0	Onygenales	0	0	0	0	0
RNA_pol_Rpb5_N~RNA_pol_Rpb5_C	PF03871 PF01191	0	0	0	0	0	0	0	0	0	0
ATP-synt_J~FSH1	PF04911 PF03959	Ascomycota	0	Pezizomycotina	0	Ophiostomatales	1	Grosmannia	1	Grosmannia clavigera	1
Inositol_P~Inositol_P	PF00459 PF00459	Ascomycota	0	0	0	0	0	0	0	0	0
MAT1~MAT1	PF06391 PF06391	Ascomycota	0	Pezizomycotina	0	Onygenales	0	Paracoccidioides	0	Paracoccidioides brasiliensis	0
PAP_central	PF04928	0	0	0	0	0	0	0	0	0	0
Transglut_core2~YccV-like	PF13369 PF08755	0	0	0	0	0	0	0	0	0	0
zf-C2H2~zf-C2H2_4~zf-C2H2_4~zf-C2H2_4~GAGA~zf-C2H2	PF00096 PF13894 PF13894 PF13894 PF09237 PF00096	Ascomycota	0	Pezizomycotina	0	Onygenales	0	Arthroderma	0	Arthroderma otae	1
GARS_A~GARS_A~GARS_C	PF01071 PF01071 PF02843	Ascomycota	0	Pezizomycotina	0	Hypocreales	0	Cordyceps	1	Cordyceps militaris	1
Vfa1~Vfa1	PF08432 PF08432	Ascomycota	0	Pezizomycotina	0	0	0	0	0	0	0
WW~FF~FF~FF~FF~DUF2361	PF00397 PF01846 PF01846 PF01846 PF01846 PF10153	Chytridiomycota	0	Chytridiomycota	0	Rhizophydiales	1	Batrachochytrium	1	Batrachochytrium dendrobatidis	1
MAPEG~OMPdecase	PF01124 PF00215	Ascomycota	0	Pezizomycotina	0	Onygenales	0	Ajellomyces	0	Ajellomyces capsulata	0
Suc_Fer-like~FAD_binding_6	PF06999 PF00970	Ascomycota	0	Pezizomycotina	0	Hypocreales	0	0	0	0	0
PRP3~PRP3~DUF1115	PF08572 PF08572 PF06544	Ascomycota	0	Pezizomycotina	0	Hypocreales	0	Metarhizium	0	Metarhizium anisopliae	1
Mito_carr~Mito_carr~Mito_carr~dCMP_cyt_deam_1	PF00153 PF00153 PF00153 PF00383	Ascomycota	0	Pezizomycotina	0	Eurotiales	0	Talaromyces	0	Talaromyces stipitatus	1
V-SNARE~V-SNARE_C	PF05008 PF12352	0	0	0	0	0	0	0	0	0	0
zf-C3HC4~zf-RING_2~LON	PF00097 PF13639 PF02190	Ascomycota	0	Pezizomycotina	0	Pleosporales	0	0	0	0	0
AMP-binding~PP-binding~Condensation~AMP-binding~PP-binding~Condensation~AMP-binding~AMP-binding_C~PP-binding~Condensation~AMP-binding~AMP-binding_C~PP-binding~Condensation~Condensation~AMP-binding~PP-binding~Condensation	PF00501 PF00550 PF00668 PF00501 PF00550 PF00668 PF00501 PF13193 PF00550 PF00668 PF00501 PF13193 PF00550 PF00668 PF00668 PF00501 PF00550 PF00668	Ascomycota	0	Pezizomycotina	0	0	0	0	0	0	0
NDK~Dpy-30	PF00334 PF05186	Chytridiomycota	0	Chytridiomycota	0	Rhizophydiales	1	Batrachochytrium	1	Batrachochytrium dendrobatidis	1
Peptidase_S24	PF00717	0	0	0	0	0	0	0	0	0	0
Sed5p~Syntaxin~SNARE	PF11416 PF00804 PF05739	0	0	0	0	0	0	0	0	0	0
NACHT~Ank_2~Ank_2~Ank_2~Ank_2~Ank_4	PF05729 PF12796 PF12796 PF12796 PF12796 PF13637	Ascomycota	0	Pezizomycotina	0	Hypocreales	0	Trichoderma/ Hypocrea	0	Hypocrea virens	1
Globin~FAD_binding_6~NAD_binding_1	PF00042 PF00970 PF00175	0	0	0	0	0	0	0	0	0	0
HeLo~NACHT~Ank~Ank_2~Ank_2~Ank_2~Ank_2~Ank_2~Ank_2	PF14479 PF05729 PF00023 PF12796 PF12796 PF12796 PF12796 PF12796 PF12796	Ascomycota	0	Pezizomycotina	0	Onygenales	0	Trichophyton	0	0	0
TPR_11~TPR_2~TPR_11~TPR_11~DnaJ	PF13414 PF07719 PF13414 PF13414 PF00226	Ascomycota	0	Pezizomycotina	0	0	0	0	0	0	0
Ferric_reduct~FAD_binding_8~NAD_binding_6~DUF1768	PF01794 PF08022 PF08030 PF08719	Ascomycota	0	Pezizomycotina	0	Helotiales	0	Sclerotinia	1	Sclerotinia sclerotiorum	1
Abhydrolase_6~NMT~NMT_C	PF12697 PF01233 PF02799	Ascomycota	0	Pezizomycotina	0	Hypocreales	0	Metarhizium	0	Metarhizium acridum	1
RNase_PH~RNase_PH_C	PF01138 PF03725	0	0	0	0	0	0	0	0	0	0
AMP-binding~AMP-binding_C~PP-binding~Condensation~HxxPF_rpt~AMP-binding	PF00501 PF13193 PF00550 PF00668 PF13745 PF00501	0	0	0	0	0	0	0	0	0	0
14-3-3	PF00244	0	0	0	0	0	0	0	0	0	0
Sulfotransfer_3~HAD_2	PF13469 PF13419	Ascomycota	0	Pezizomycotina	0	Eurotiales	0	Aspergillus	0	Aspergillus niger	0
Ribosomal_L6e_N~Ribosomal_L6e	PF03868 PF01159	0	0	0	0	0	0	0	0	0	0
DEAD_2~Helicase_C_2~PTR2	PF06733 PF13307 PF00854	Ascomycota	0	Pezizomycotina	0	Pleosporales	0	Phaeosphaeria	1	Phaeosphaeria nodorum	1
Ras~Pkinase_Tyr~Pkinase	PF00071 PF07714 PF00069	Basidiomycota	0	Agaricomycotina	0	Agaricales	0	Coprinopsis	1	Coprinopsis cinerea	1
Ad_cyc_g-alpha~LRR_8~LRR_8~LRR_8~LRR_1~LRR_8~PP2C~Guanylate_cyc	PF08509 PF13855 PF13855 PF13855 PF00560 PF13855 PF00481 PF00211	Basidiomycota	0	Agaricomycotina	0	Tremellales	0	Filobasidiella	0	Cryptococcus gattii serotype B	1
HET~MAPEG	PF06985 PF01124	Ascomycota	0	Pezizomycotina	0	Pleosporales	0	Leptosphaeria	1	Leptosphaeria maculans	1
Git3~Git3_C	PF11710 PF11970	0	0	0	0	0	0	0	0	0	0
dCMP_cyt_deam_1	PF00383	0	0	0	0	0	0	0	0	0	0
DUF727~CLU~eIF3_p135	PF05303 PF13236 PF12807	Basidiomycota	0	Pucciniomycotina	0	Pucciniales	0	Melampsora	1	Melampsora larici-populina	1
NTP_transferase~W2	PF00483 PF02020	Ascomycota	0	0	0	0	0	0	0	0	0
SLAC1~Asp_Glu_race~Tubulin~Tubulin_C	PF03595 PF01177 PF00091 PF03953	Ascomycota	0	Pezizomycotina	0	Onygenales	0	Ajellomyces	0	Ajellomyces capsulata	0
MutS_III~MutS_V~A_deaminase	PF05192 PF00488 PF00962	Basidiomycota	0	Pucciniomycotina	0	Pucciniales	0	Puccinia	1	Puccinia graminis f. sp. tritici	1
Rft-1~Ppx-GppA	PF04506 PF02541	Ascomycota	0	Pezizomycotina	0	Pleosporales	0	Leptosphaeria	1	Leptosphaeria maculans	1
Acetyltransf_1~Glyco_transf_25	PF00583 PF01755	Ascomycota	0	Pezizomycotina	0	Eurotiales	0	Aspergillus	0	0	0
Ad_cyc_g-alpha~RA~LRR_8~LRR_4~LRR_4~LRR_8~PP2C~Guanylate_cyc	PF08509 PF00788 PF13855 PF12799 PF12799 PF13855 PF00481 PF00211	Ascomycota	0	Pezizomycotina	0	0	0	0	0	0	0
Catalase~Catalase-rel~DJ-1_PfpI	PF00199 PF06628 PF01965	0	0	0	0	0	0	0	0	0	0
Glyco_hydr_30_2~Glyco_hydro_30~CBM_1	PF14587 PF02055 PF00734	Ascomycota	0	Pezizomycotina	0	Orbiliales	1	Orbilia	1	Arthrobotrys oligospora	1
Sugar_tr~Zn_clus	PF00083 PF00172	Ascomycota	0	Pezizomycotina	0	Pleosporales	0	Pyrenophora	0	Pyrenophora teres f. teres	1
uDENN~DENN~DENN	PF03456 PF02141 PF02141	Ascomycota	0	Pezizomycotina	0	Onygenales	0	Ajellomyces	0	Ajellomyces capsulata	0
DAD~DAD	PF02109 PF02109	Ascomycota	0	0	0	0	0	0	0	0	0
Peptidase_M16~Peptidase_M16_C	PF00675 PF05193	0	0	0	0	0	0	0	0	0	0
Ad_cyc_g-alpha~RA~LRR_8~LRR_4~LRR_8~LRR_1~PP2C~Guanylate_cyc	PF08509 PF00788 PF13855 PF12799 PF13855 PF00560 PF00481 PF00211	Ascomycota	0	Pezizomycotina	0	Pleosporales	0	Phaeosphaeria	1	Phaeosphaeria nodorum	1
LisH~SRP40_C	PF08513 PF05022	0	0	0	0	0	0	0	0	0	0
Cation_efflux~ABC_membrane~ABC_tran	PF01545 PF00664 PF00005	Ascomycota	0	Saccharomycotina	0	Saccharomycetales	0	Komagataella	0	Komagataella pastoris	0
CBM_4_9~Alpha-L-AF_C	PF02018 PF06964	0	0	0	0	0	0	0	0	0	0
ADH_N~ADH_zinc_N	PF08240 PF00107	0	0	0	0	0	0	0	0	0	0
Rieske~Ring_hydroxyl_A~Glyco_hydro_12	PF00355 PF00848 PF01670	Ascomycota	0	Pezizomycotina	0	Eurotiales	0	Aspergillus	0	Neosartorya fumigata	1
DUF1772	PF08592	0	0	0	0	0	0	0	0	0	0
Myb_DNA-bind_6~WD40~WD40	PF13921 PF00400 PF00400	Ascomycota	0	Pezizomycotina	0	Capnodiales	1	Zymoseptoria	1	Mycosphaerella graminicola	1
KH_1~KH_3~KH_3~KH_1~KH_1	PF00013 PF13014 PF13014 PF00013 PF00013	Ascomycota	0	Saccharomycotina	0	Saccharomycetales	0	Eremothecium	1	Ashbya gossypii	1
ATP-synt_10	PF05176	0	0	0	0	0	0	0	0	0	0
CFEM~PT	PF05730 PF04886	Ascomycota	0	Pezizomycotina	0	Onygenales	0	Coccidioides	1	Coccidioides posadasii	1
Vma12	PF11712	0	0	0	0	0	0	0	0	0	0
TPR_1~TPR_6~TPR_11~TPR_2	PF00515 PF13174 PF13414 PF07719	Ascomycota	0	Pezizomycotina	0	Glomerellales	0	Glomerella	1	Colletotrichum graminicola	1
PPR~PPR_3~PPR_2~PPR_3	PF01535 PF13812 PF13041 PF13812	Ascomycota	0	Taphrinomycotina	0	Schizosaccharomycetales	0	Schizosaccharomyces	0	Schizosaccharomyces japonicus	1
PRA-CH~PRA-PH~Histidinol_dh~VPS28	PF01502 PF01503 PF00815 PF03997	Ascomycota	0	Pezizomycotina	0	Orbiliales	1	Orbilia	1	Arthrobotrys oligospora	1
PRP1_N~TPR_19~TPR_9~TPR_16	PF06424 PF14559 PF13371 PF13432	Ascomycota	0	Pezizomycotina	0	Sordariales	0	Chaetomium	0	Chaetomium thermophilum	1
NACHT~Ank_2~Ank_5~Ank~Ank_2	PF05729 PF12796 PF13857 PF00023 PF12796	Ascomycota	0	Pezizomycotina	0	Eurotiales	0	Talaromyces	0	Talaromyces stipitatus	1
adh_short~adh_short~adh_short_C2	PF00106 PF00106 PF13561	Ascomycota	0	Pezizomycotina	0	Pleosporales	0	Leptosphaeria	1	Leptosphaeria maculans	1
Mito_carr~Mito_carr~Mito_carr~STE~zf-H2C2_2	PF00153 PF00153 PF00153 PF02200 PF13465	Basidiomycota	0	Pucciniomycotina	0	Mixiales	1	Mixia	1	Mixia osmundae	1
Condensation~AMP-binding~AMP-binding_C~PP-binding~Condensation~AMP-binding~AMP-binding_C~PP-binding~Condensation	PF00668 PF00501 PF13193 PF00550 PF00668 PF00501 PF13193 PF00550 PF00668	Ascomycota	0	Pezizomycotina	0	0	0	0	0	0	0
ATP-grasp_4~CAP59_mtransfer	PF13535 PF11735	Ascomycota	0	Pezizomycotina	0	Eurotiales	0	Aspergillus	0	Aspergillus flavus	1
Ras~GST_N_3~GST_C~p450~p450	PF00071 PF13417 PF00043 PF00067 PF00067	Ascomycota	0	Pezizomycotina	0	Pleosporales	0	Phaeosphaeria	1	Phaeosphaeria nodorum	1
Peptidase_M29~Aminotran_5	PF02073 PF00266	Chytridiomycota	0	Chytridiomycota	0	Rhizophydiales	1	Batrachochytrium	1	Batrachochytrium dendrobatidis	1
zf-C2H2~zf-H2C2_2	PF00096 PF13465	0	0	0	0	0	0	0	0	0	0
Cnd1	PF12717	0	0	0	0	0	0	0	0	0	0
DEAD~Helicase_C~rRNA_proc-arch~DSHCT	PF00270 PF00271 PF13234 PF08148	0	0	0	0	0	0	0	0	0	0
CENP-X	PF09415	0	0	0	0	0	0	0	0	0	0
MHYT	PF03707	0	0	0	0	0	0	0	0	0	0
Acetyltransf_5	PF13444	Ascomycota	0	Pezizomycotina	0	Onygenales	0	Paracoccidioides	1	Paracoccidioides brasiliensis	1
FGGY_N~FGGY_C~Nic96	PF00370 PF02782 PF04097	Ascomycota	0	Pezizomycotina	0	Sordariales	0	Myceliophthora	1	Thielavia heterothallica	1
KAP_NTPase~Ank_2~Ank_2	PF07693 PF12796 PF12796	Ascomycota	0	Pezizomycotina	0	Pleosporales	0	Phaeosphaeria	1	Phaeosphaeria nodorum	1
zf-H2C2_5	PF13909	Ascomycota	0	Pezizomycotina	0	0	0	0	0	0	0
Nucleoporin_FG~Nucleoporin_FG~Nucleoporin2~Nup96	PF13634 PF13634 PF04096 PF12110	0	0	0	0	0	0	0	0	0	0
Peptidase_M17_N~Peptidase_M17	PF02789 PF00883	0	0	0	0	0	0	0	0	0	0
Sulfate_transp~PhyH	PF00916 PF05721	Ascomycota	0	Pezizomycotina	0	Onygenales	0	Uncinocarpus	1	Uncinocarpus reesii	1
Podoplanin	PF05808	0	0	0	0	0	0	0	0	0	0
Heme_oxygenase	PF01126	0	0	0	0	0	0	0	0	0	0
QLQ~SNF2_N	PF08880 PF00176	Ascomycota	0	Saccharomycotina	0	Saccharomycetales	0	Saccharomyces	0	Saccharomyces cerevisiae	0
PPR_2~PPR_2~PPR_2~PPR_2	PF13041 PF13041 PF13041 PF13041	Basidiomycota	0	Agaricomycotina	0	Boletales	1	Serpula	1	Serpula lacrymans var. lacrymans	1
DUF676~NACHT~Ank_2~Ank_2	PF05057 PF05729 PF12796 PF12796	Ascomycota	0	Pezizomycotina	0	Sordariales	0	Podospora	1	Podospora anserina	1
2_5_RNA_ligase2~PAP_central~PAP_RNA-bind~DUF504	PF13563 PF04928 PF04926 PF04457	Ascomycota	0	Pezizomycotina	0	Pleosporales	0	Pyrenophora	0	Pyrenophora tritici-repentis	1
V-ATPase_H_N~V-ATPase_H_C~Acylphosphatase	PF03224 PF11698 PF00708	Ascomycota	0	Pezizomycotina	0	Sordariales	0	Chaetomium	0	Chaetomium thermophilum	1
NAD_binding_8~ETF_QO~RRM_1	PF13450 PF05187 PF00076	Ascomycota	0	Pezizomycotina	0	Onygenales	0	Uncinocarpus	1	Uncinocarpus reesii	1
DUF348~Myb_DNA-binding~Myb_DNA-binding	PF03990 PF00249 PF00249	Ascomycota	0	Saccharomycotina	0	Saccharomycetales	0	Saccharomyces	0	Saccharomyces cerevisiae	0
DUF2034~DUF2034	PF10356 PF10356	0	0	0	0	0	0	0	0	0	0
PNP_UDP_1	PF01048	0	0	0	0	0	0	0	0	0	0
PIR~PIR~PIR~PIR~PIR~PIR~PIR~PIR~PIR~PIR~PIR~PIR	PF00399 PF00399 PF00399 PF00399 PF00399 PF00399 PF00399 PF00399 PF00399 PF00399 PF00399 PF00399	Ascomycota	0	Saccharomycotina	0	Saccharomycetales	0	0	0	0	0
Homeobox	PF00046	0	0	0	0	0	0	0	0	0	0
Helitron_like_N~PIF1~Herpes_Helicase	PF14214 PF05970 PF02689	0	0	0	0	0	0	0	0	0	0
HMGL-like~CLN3~Abhydrolase_3~Abhydrolase_3	PF00682 PF02487 PF07859 PF07859	Ascomycota	0	Pezizomycotina	0	Eurotiales	0	Aspergillus	0	Aspergillus niger	0
SAM_2~PH	PF07647 PF00169	0	0	0	0	0	0	0	0	0	0
IBN_N~HEAT_EZ~HEAT_EZ	PF03810 PF13513 PF13513	Ascomycota	0	0	0	0	0	0	0	0	0
V-ATPase_H_N~V-ATPase_H_N	PF03224 PF03224	Ascomycota	0	Pezizomycotina	0	Helotiales	0	Glarea	1	Glarea lozoyensis	1
HCNGP~HCNGP	PF07818 PF07818	Ascomycota	0	Pezizomycotina	0	0	0	0	0	0	0
DUF2423	PF10338	0	0	0	0	0	0	0	0	0	0
TPR_11~TPR_9~TPR_9~DnaJ	PF13414 PF13371 PF13371 PF00226	Ascomycota	0	Pezizomycotina	0	0	0	0	0	0	0
DUF2427	PF10348	0	0	0	0	0	0	0	0	0	0
PS-DH~Methyltransf_12~ADH_N	PF14765 PF08242 PF08240	Ascomycota	0	Pezizomycotina	0	Glomerellales	0	Colletotrichum	1	Colletotrichum higginsianum	1
cobW	PF02492	0	0	0	0	0	0	0	0	0	0
DoxX_2	PF13564	Chytridiomycota	0	Chytridiomycota	0	Rhizophydiales	1	Batrachochytrium	1	Batrachochytrium dendrobatidis	1
LAMTOR	PF15454	0	0	0	0	0	0	0	0	0	0
MAPEG~Zn_clus~Fungal_trans~NYN~OST-HTH	PF01124 PF00172 PF04082 PF01936 PF12872	Ascomycota	0	Pezizomycotina	0	Eurotiales	0	Aspergillus	0	Aspergillus terreus	1
NACHT~WD40~WD40~WD40~WD40~WD40~WD40~WD40~WD40~WD40~WD40~WD40~WD40~WD40~Ank~Ank_2~Ank_2	PF05729 PF00400 PF00400 PF00400 PF00400 PF00400 PF00400 PF00400 PF00400 PF00400 PF00400 PF00400 PF00400 PF00400 PF00023 PF12796 PF12796	Ascomycota	0	Pezizomycotina	0	Onygenales	0	0	0	0	0
HCO3_cotransp~HCO3_cotransp~HCO3_cotransp	PF00955 PF00955 PF00955	0	0	0	0	0	0	0	0	0	0
Fip1~Cpn10	PF05182 PF00166	Ascomycota	0	Pezizomycotina	0	Onygenales	0	0	0	0	0
TPR_11~TPR_1~TPR_2~PB1	PF13414 PF00515 PF07719 PF00564	Ascomycota	0	Pezizomycotina	0	Orbiliales	1	Orbilia	1	Arthrobotrys oligospora	1
TIP120	PF08623	0	0	0	0	0	0	0	0	0	0
FKS1_dom1~Glucan_synthase~Glucan_synthase	PF14288 PF02364 PF02364	Ascomycota	0	0	0	0	0	0	0	0	0
Zn_clus~Fungal_trans~Kelch_4	PF00172 PF04082 PF13418	Ascomycota	0	Saccharomycotina	0	Saccharomycetales	0	Komagataella	0	Komagataella pastoris	0
DUF1993	PF09351	0	0	0	0	0	0	0	0	0	0
Arf~DUF218	PF00025 PF02698	Ascomycota	0	Pezizomycotina	0	Hypocreales	0	Metarhizium	0	Metarhizium acridum	1
AA_permease~DUF946	PF00324 PF06101	Ascomycota	0	Pezizomycotina	0	Hypocreales	0	Nectria	1	Nectria haematococca	1
DUF106~DUF106	PF01956 PF01956	Ascomycota	0	Pezizomycotina	0	Sordariales	0	Chaetomium	0	Chaetomium globosum	1
Trypsin_2	PF13365	0	0	0	0	0	0	0	0	0	0
Mannosyl_trans~Mannosyl_trans	PF05007 PF05007	Ascomycota	0	Pezizomycotina	0	Sordariales	0	Chaetomium	0	Chaetomium globosum	1
PAN_3	PF08277	Ascomycota	0	Pezizomycotina	0	Hypocreales	0	Gibberella	1	Gibberella zeae	1
ATP_transf~ATP_transf	PF09830 PF09830	Ascomycota	0	Pezizomycotina	0	Hypocreales	0	Metarhizium	0	Metarhizium acridum	1
Hap4_Hap_bind	PF10297	0	0	0	0	0	0	0	0	0	0
FAD_binding_3~Phe_hydrox_dim~Zn_clus~Fungal_trans	PF01494 PF07976 PF00172 PF04082	Ascomycota	0	Pezizomycotina	0	Hypocreales	0	Metarhizium	0	Metarhizium anisopliae	1
Apc3~TPR_2~TPR_2~TPR_1~TPR_11~TPR_11~TPR_11	PF12895 PF07719 PF07719 PF00515 PF13414 PF13414 PF13414	Ascomycota	0	Pezizomycotina	0	Eurotiales	0	Talaromyces	1	0	0
Ribosomal_L13	PF00572	0	0	0	0	0	0	0	0	0	0
DUF3336	PF11815	0	0	0	0	0	0	0	0	0	0
Trs65~Mpv17_PMP22	PF12735 PF04117	Ascomycota	0	Pezizomycotina	0	Pleosporales	0	Leptosphaeria	1	Leptosphaeria maculans	1
PCMT	PF01135	0	0	0	0	0	0	0	0	0	0
HR1~C1_1~C1_1~Pkinase~Pkinase_C	PF02185 PF00130 PF00130 PF00069 PF00433	0	0	0	0	0	0	0	0	0	0
WD40~DUF3639	PF00400 PF12341	Ascomycota	0	0	0	0	0	0	0	0	0
zf-ribbon_3	PF13248	Ascomycota	0	Pezizomycotina	0	Pleosporales	0	Leptosphaeria	1	Leptosphaeria maculans	1
F-box~Ank~Ank_2	PF00646 PF00023 PF12796	Ascomycota	0	Pezizomycotina	0	Magnaporthales	1	Magnaporthe	1	Magnaporthe oryzae	1
TPR_11~TPR_14~TPR_19	PF13414 PF13428 PF14559	Ascomycota	0	Pezizomycotina	0	Pleosporales	0	Pyrenophora	0	Pyrenophora tritici-repentis	1
GAF_2~PAS_9~HisKA~HATPase_c~Response_reg	PF13185 PF13426 PF00512 PF02518 PF00072	Ascomycota	0	Pezizomycotina	0	Magnaporthales	1	Magnaporthe	1	Magnaporthe oryzae	1
Pkinase~Pkinase~tRNA-synt_His	PF00069 PF00069 PF13393	0	0	0	0	0	0	0	0	0	0
Ad_cyc_g-alpha~LRR_8~LRR_4~LRR_8~PP2C~Guanylate_cyc	PF08509 PF13855 PF12799 PF13855 PF00481 PF00211	Ascomycota	0	Pezizomycotina	0	Eurotiales	0	Aspergillus	0	0	0
Peptidase_M76	PF09768	0	0	0	0	0	0	0	0	0	0
CPSase_sm_chain~GATase~CPSase_L_chain~CPSase_L_D2~CPSase_L_D3~CPSase_L_chain~CPSase_L_D2~MGS~OTCace_N~OTCace~Beta-lactamase	PF00988 PF00117 PF00289 PF02786 PF02787 PF00289 PF02786 PF02142 PF02729 PF00185 PF00144	Ascomycota	0	Pezizomycotina	0	Hypocreales	0	Metarhizium	0	Metarhizium acridum	1
DUF2475	PF10629	Chytridiomycota	0	Chytridiomycota	0	Rhizophydiales	1	Batrachochytrium	1	Batrachochytrium dendrobatidis	1
Uds1~Spo7	PF15456 PF03907	Basidiomycota	0	Pucciniomycotina	0	Mixiales	1	Mixia	1	Mixia osmundae	1
HgmA	PF04209	0	0	0	0	0	0	0	0	0	0
PPR_2~PPR~PPR_2~PPR_2~PPR_2~PPR_2~PPR_2	PF13041 PF01535 PF13041 PF13041 PF13041 PF13041 PF13041	Early diverging fungal lineages	1	Mucoromycotina	1	Mucorales	1	Rhizopus	1	Rhizopus delemar	1
Cupin_2~Cupin_1	PF07883 PF00190	0	0	0	0	0	0	0	0	0	0
ACBP	PF00887	0	0	0	0	0	0	0	0	0	0
DUF3435~DUF3435~bZIP_2	PF11917 PF11917 PF07716	Ascomycota	0	Pezizomycotina	0	Onygenales	0	Ajellomyces	0	Ajellomyces capsulata	0
DUF676~3HCDH_N~3HCDH	PF05057 PF02737 PF00725	Ascomycota	0	Pezizomycotina	0	Ophiostomatales	1	Grosmannia	1	Grosmannia clavigera	1
LSM~Mito_carr~Mito_carr~Mito_carr	PF01423 PF00153 PF00153 PF00153	Ascomycota	0	Saccharomycotina	0	Saccharomycetales	0	Komagataella	0	Komagataella pastoris	0
Pectate_lyase~Pectate_lyase	PF03211 PF03211	0	0	0	0	0	0	0	0	0	0
Anillin~PH~adh_short	PF08174 PF00169 PF00106	Ascomycota	0	Pezizomycotina	0	Capnodiales	1	Zymoseptoria	1	Mycosphaerella graminicola	1
PI-PLC-X~PI-PLC-Y~C2	PF00388 PF00387 PF00168	0	0	0	0	0	0	0	0	0	0
AMP-binding~AMP-binding_C~PP-binding~Condensation~AMP-binding~PP-binding~Condensation~PP-binding	PF00501 PF13193 PF00550 PF00668 PF00501 PF00550 PF00668 PF00550	Ascomycota	0	Pezizomycotina	0	Onygenales	0	Arthroderma	0	Arthroderma otae	1
ATP-synt	PF00231	0	0	0	0	0	0	0	0	0	0
AMP-binding~AMP-binding~AMP-binding_C~PP-binding~Condensation~Condensation~AMP-binding~PP-binding~Condensation	PF00501 PF00501 PF13193 PF00550 PF00668 PF00668 PF00501 PF00550 PF00668	Ascomycota	0	Pezizomycotina	0	Onygenales	0	Trichophyton	0	Trichophyton equinum	1
LRR_4~LRR_8~LRR_6	PF12799 PF13855 PF13516	Ascomycota	0	Pezizomycotina	0	0	0	0	0	0	0
DUF4498	PF14926	Chytridiomycota	0	Chytridiomycota	0	Rhizophydiales	1	Batrachochytrium	1	Batrachochytrium dendrobatidis	1
Metallophos~Metallophos_C~Ribonuclease_3	PF00149 PF14008 PF00636	Basidiomycota	0	Ustilaginomycotina	0	Ustilaginales	0	Ustilago	1	Ustilago maydis	1
zf-C2H2_4~zf-C2H2_4~zf-H2C2_2~zf-H2C2_2~zf-C2H2	PF13894 PF13894 PF13465 PF13465 PF00096	Ascomycota	0	Pezizomycotina	0	Onygenales	0	Coccidioides	0	Coccidioides posadasii	0
MFS_1~MFS_1~NTP_transferase~Hexapep	PF07690 PF07690 PF00483 PF00132	Ascomycota	0	Pezizomycotina	0	Eurotiales	0	Talaromyces	0	Talaromyces stipitatus	1
Beta-lactamase~Beta-lactamase	PF00144 PF00144	Ascomycota	0	Pezizomycotina	0	0	0	0	0	0	0
zf-SNAP50_C~zf-SNAP50_C	PF12251 PF12251	Basidiomycota	0	Pucciniomycotina	0	Pucciniales	0	Puccinia	1	Puccinia graminis f. sp. tritici	1
DUF92~UMP1	PF01940 PF05348	Ascomycota	0	Pezizomycotina	0	Pleosporales	0	0	0	0	0
Kelch_6~Kelch_4	PF13964 PF13418	0	0	0	0	0	0	0	0	0	0
AT_hook~PHD_2~AAA_16~ORC4_C	PF02178 PF13831 PF13191 PF14629	Ascomycota	0	Pezizomycotina	0	Hypocreales	0	Metarhizium	0	Metarhizium anisopliae	1
Exo_endo_phos~Peptidase_M24~PHD	PF03372 PF00557 PF00628	Ascomycota	0	Pezizomycotina	0	Pleosporales	0	Pyrenophora	0	Pyrenophora teres f. teres	1
dsDNA_bind	PF01984	0	0	0	0	0	0	0	0	0	0
YCII	PF03795	0	0	0	0	0	0	0	0	0	0
CPSase_L_chain~CPSase_L_D2~CPSase_L_D2~Biotin_carb_C~HMGL-like~PYC_OADA~Biotin_lipoyl	PF00289 PF02786 PF02786 PF02785 PF00682 PF02436 PF00364	Ascomycota	0	Pezizomycotina	0	Hypocreales	0	Metarhizium	0	Metarhizium acridum	1
PPR_3~PPR~PPR_2~PPR	PF13812 PF01535 PF13041 PF01535	Ascomycota	0	Pezizomycotina	0	Eurotiales	0	Talaromyces	0	Talaromyces stipitatus	1
DUF1445~DUF1445	PF07286 PF07286	Ascomycota	0	Pezizomycotina	0	Eurotiales	0	Talaromyces	0	Penicillium marneffei	1
GPP34	PF05719	0	0	0	0	0	0	0	0	0	0
DEAD~Helicase_C~HRDC	PF00270 PF00271 PF00570	Ascomycota	0	Pezizomycotina	0	Sordariales	0	Neurospora	0	Neurospora tetrasperma	1
DUF4246~Rrp15p	PF14033 PF07890	Ascomycota	0	Pezizomycotina	0	Ophiostomatales	1	Grosmannia	1	Grosmannia clavigera	1
NACHT~Ank~Ank_2~Ank_5~Ank	PF05729 PF00023 PF12796 PF13857 PF00023	Ascomycota	0	Pezizomycotina	0	Helotiales	0	Sclerotinia	1	Sclerotinia sclerotiorum	1
zf-CHY~zf-C3HC4_2~zinc_ribbon_6	PF05495 PF13923 PF14599	Ascomycota	0	Pezizomycotina	0	0	0	0	0	0	0
Zn_clus~DUF3425	PF00172 PF11905	Ascomycota	0	Pezizomycotina	0	0	0	0	0	0	0
Asp~Asp~Asp	PF00026 PF00026 PF00026	0	0	0	0	0	0	0	0	0	0
Ketoacyl-synt_C~Acyl_transf_1~PS-DH~Methyltransf_12	PF02801 PF00698 PF14765 PF08242	Ascomycota	0	Pezizomycotina	0	Glomerellales	0	Colletotrichum	1	Colletotrichum higginsianum	1
NAD_binding_8~Pyr_redox_3	PF13450 PF13738	Ascomycota	0	Pezizomycotina	0	0	0	0	0	0	0
RNA_pol~RNA_pol	PF00940 PF00940	Basidiomycota	0	Pucciniomycotina	0	Pucciniales	0	Puccinia	1	Puccinia graminis f. sp. tritici	1
Ank_2~SPRY	PF12796 PF00622	Ascomycota	0	Pezizomycotina	0	0	0	0	0	0	0
NAD_synthase	PF02540	Ascomycota	0	0	0	0	0	0	0	0	0
CPSase_sm_chain~GATase	PF00988 PF00117	0	0	0	0	0	0	0	0	0	0
DHC_N1	PF08385	0	0	0	0	0	0	0	0	0	0
2_5_RNA_ligase2~Exo_endo_phos~PAP_central	PF13563 PF03372 PF04928	Ascomycota	0	Pezizomycotina	0	Sordariales	0	Chaetomium	0	Chaetomium globosum	1
AFT~AFT	PF08731 PF08731	Ascomycota	0	Saccharomycotina	0	Saccharomycetales	0	0	0	0	0
DUF3425~HMA~E1-E2_ATPase~Hydrolase	PF11905 PF00403 PF00122 PF00702	Ascomycota	0	Pezizomycotina	0	Hypocreales	0	Fusarium	1	Fusarium oxysporum	1
DUF3760~DUF3760	PF12586 PF12586	Basidiomycota	0	Agaricomycotina	0	Tremellales	1	Filobasidiella	1	0	0
Mic1	PF07035	Chytridiomycota	0	Chytridiomycota	0	Rhizophydiales	1	Batrachochytrium	1	Batrachochytrium dendrobatidis	1
6PF2K	PF01591	0	0	0	0	0	0	0	0	0	0
SecY	PF00344	0	0	0	0	0	0	0	0	0	0
JmjN~ARID~JmjC~JmjC~PLU-1~PHD	PF02375 PF01388 PF02373 PF02373 PF08429 PF00628	Ascomycota	0	Saccharomycotina	0	Saccharomycetales	0	Komagataella	1	Komagataella pastoris	1
Toxin_57	PF15535	Ascomycota	0	Pezizomycotina	0	Orbiliales	1	Orbilia	1	Arthrobotrys oligospora	1
tRNA_m1G_MT~tRNA_m1G_MT	PF01746 PF01746	0	0	0	0	0	0	0	0	0	0
Kelch_4~Kelch_5~Kelch_5~Kelch_4~Kelch_6~Kelch_5	PF13418 PF13854 PF13854 PF13418 PF13964 PF13854	Ascomycota	0	Pezizomycotina	0	Glomerellales	0	Verticillium	0	Verticillium albo-atrum	1
Cation_ATPase_N~E1-E2_ATPase~Hydrolase_like2	PF00690 PF00122 PF13246	Ascomycota	0	0	0	0	0	0	0	0	0
PAT1~PAT1~PAT1	PF09770 PF09770 PF09770	Ascomycota	0	Pezizomycotina	0	Onygenales	0	Coccidioides	0	Coccidioides posadasii	0
DER1~CUE	PF04511 PF02845	Basidiomycota	0	Agaricomycotina	0	Agaricales	0	Coprinopsis	1	Coprinopsis cinerea	1
Helicase_C~HA2	PF00271 PF04408	0	0	0	0	0	0	0	0	0	0
BOP1NT~WD40~WD40	PF08145 PF00400 PF00400	0	0	0	0	0	0	0	0	0	0
PP-binding~Condensation~PP-binding~Condensation~AMP-binding~PP-binding~Condensation~PP-binding~Condensation~PP-binding~Condensation	PF00550 PF00668 PF00550 PF00668 PF00501 PF00550 PF00668 PF00550 PF00668 PF00550 PF00668	Ascomycota	0	Pezizomycotina	0	Onygenales	0	Uncinocarpus	1	Uncinocarpus reesii	1
Kinesin~Kinesin~KIF1B	PF00225 PF00225 PF12423	Ascomycota	0	Pezizomycotina	0	Helotiales	0	Glarea	1	Glarea lozoyensis	1
Cupin_2~Cupin_2	PF07883 PF07883	0	0	0	0	0	0	0	0	0	0
DUF3554~HEAT_EZ~HEAT_EZ	PF12074 PF13513 PF13513	Basidiomycota	0	Agaricomycotina	0	Sebacinales	1	Piriformospora	1	Piriformospora indica	1
Lum_binding	PF00677	0	0	0	0	0	0	0	0	0	0
Myosin_N~Myosin_head~Myosin_tail_1~Isy1	PF02736 PF00063 PF01576 PF06246	Ascomycota	0	Pezizomycotina	0	Onygenales	0	Ajellomyces	0	Ajellomyces capsulata	0
DUF1688~DUF1688	PF07958 PF07958	0	0	0	0	0	0	0	0	0	0
EF-hand_8~EF-hand_6~EF-hand_7	PF13833 PF13405 PF13499	Ascomycota	0	Pezizomycotina	0	Onygenales	0	Ajellomyces	0	Ajellomyces capsulata	0
Cohesin_HEAT~HEAT_2	PF12765 PF13646	Ascomycota	0	Pezizomycotina	0	Pleosporales	0	Pyrenophora	0	Pyrenophora teres f. teres	1
PNP_UDP_1~NACHT~WD40	PF01048 PF05729 PF00400	Ascomycota	0	Pezizomycotina	0	Hypocreales	0	Nectria	1	Nectria haematococca	1
Asp_Arg_Hydrox~NTP_transf_2	PF05118 PF01909	Ascomycota	0	Pezizomycotina	0	Hypocreales	0	Trichoderma/ Hypocrea	0	Hypocrea atroviridis	1
Pex14_N~Pex14_N	PF04695 PF04695	0	0	0	0	0	0	0	0	0	0
UPF0203~Gpi1	PF05254 PF05024	Ascomycota	0	Pezizomycotina	0	0	0	0	0	0	0
Acyl-CoA_dh_N~Acyl-CoA_dh_M~Acyl-CoA_dh_1~Spo12	PF02771 PF02770 PF00441 PF05032	Ascomycota	0	Pezizomycotina	0	Helotiales	0	Glarea	1	Glarea lozoyensis	1
TPR_12~TPR_9	PF13424 PF13371	Ascomycota	0	Pezizomycotina	0	Eurotiales	0	0	0	0	0
TPR_2~TPR_2~F-box	PF07719 PF07719 PF00646	Ascomycota	0	Pezizomycotina	0	Onygenales	0	Trichophyton	0	Trichophyton rubrum	1
Dioxygenase_C	PF00775	0	0	0	0	0	0	0	0	0	0
Pkinase~Ank_2~Ank_4	PF00069 PF12796 PF13637	Ascomycota	0	Pezizomycotina	0	Eurotiales	0	Penicillium	1	Penicillium chrysogenum	1
DNA_photolyase~DNA_photolyase~FAD_binding_7	PF00875 PF00875 PF03441	Ascomycota	0	0	0	0	0	0	0	0	0
zf-CCHC_2~CwfJ_C_1~CwfJ_C_2	PF13696 PF04677 PF04676	Basidiomycota	0	Ustilaginomycotina	0	Ustilaginales	0	Ustilago	1	Ustilago maydis	1
ATE_C	PF04377	0	0	0	0	0	0	0	0	0	0
GATase_7	PF13537	0	0	0	0	0	0	0	0	0	0
Pkinase~DnaJ~zf-C2H2_jaz~zf-C2H2_2	PF00069 PF00226 PF12171 PF12756	Basidiomycota	0	Pucciniomycotina	0	Mixiales	1	Mixia	1	Mixia osmundae	1
PAN_1~PAN_1~Kelch_1~DUF1929	PF00024 PF00024 PF01344 PF09118	Ascomycota	0	Pezizomycotina	0	0	0	0	0	0	0
TPR_2~TPR_6	PF07719 PF13174	Basidiomycota	0	Agaricomycotina	0	Agaricales	0	Laccaria	1	Laccaria bicolor	1
Glyco_hydro_18~DUF963~DUF963	PF00704 PF06131 PF06131	Ascomycota	0	Pezizomycotina	0	Eurotiales	0	Aspergillus	0	Aspergillus oryzae	1
CactinC_cactus	PF09732	0	0	0	0	0	0	0	0	0	0
DIOX_N	PF14226	0	0	0	0	0	0	0	0	0	0
MBOAT~MBOAT	PF03062 PF03062	0	0	0	0	0	0	0	0	0	0
Pectate_lyase_3~Pectate_lyase_3~LysM~LysM	PF12708 PF12708 PF01476 PF01476	Ascomycota	0	Pezizomycotina	0	0	0	0	0	0	0
BRCT~Chromo~IMS~IMS_C	PF00533 PF00385 PF00817 PF11799	Ascomycota	0	Pezizomycotina	0	Pezizales	1	Tuber	1	Tuber melanosporum	1
Peptidase_C97	PF05903	0	0	0	0	0	0	0	0	0	0
U6-snRNA_bdg~PRP8_domainIV	PF10596 PF12134	Ascomycota	0	Pezizomycotina	0	Glomerellales	0	Verticillium	0	Verticillium albo-atrum	1
zf-C2H2_4~zf-C2H2~Fungal_trans	PF13894 PF00096 PF04082	Ascomycota	0	0	0	0	0	0	0	0	0
DDE_1~UBN2_2	PF03184 PF14227	Ascomycota	0	Pezizomycotina	0	Eurotiales	0	Talaromyces	0	Talaromyces stipitatus	1
tRNA-synt_2c~tRNA-synt_2c~tRNA_SAD	PF01411 PF01411 PF07973	0	0	0	0	0	0	0	0	0	0
Sel1~Sel1~Sel1~Sel1~TPR_1~Sel1~Sel1	PF08238 PF08238 PF08238 PF08238 PF00515 PF08238 PF08238	Ascomycota	0	Saccharomycotina	0	Saccharomycetales	0	Yarrowia	1	Yarrowia lipolytica	1
PIG-S~PIG-S	PF10510 PF10510	0	0	0	0	0	0	0	0	0	0
EF-hand_7~EF-hand_8	PF13499 PF13833	Chytridiomycota	0	Chytridiomycota	0	Rhizophydiales	1	Batrachochytrium	1	Batrachochytrium dendrobatidis	1
DUF1325	PF07039	0	0	0	0	0	0	0	0	0	0
Glyco_hydro_2~Glyco_hydro_2_C~Bgal_small_N	PF00703 PF02836 PF02929	Ascomycota	0	Pezizomycotina	0	Helotiales	0	Glarea	1	Glarea lozoyensis	1
LRR_6~LRR_4	PF13516 PF12799	0	0	0	0	0	0	0	0	0	0
F-box~WD40~WD40~WD40~WD40~WD40	PF00646 PF00400 PF00400 PF00400 PF00400 PF00400	0	0	0	0	0	0	0	0	0	0
EIF_2_alpha	PF07541	0	0	0	0	0	0	0	0	0	0
Myb_DNA-bind_5~NAM-associated	PF13873 PF14303	Basidiomycota	0	Pucciniomycotina	0	Pucciniales	0	Puccinia	1	Puccinia graminis f. sp. tritici	1
PWI	PF01480	0	0	0	0	0	0	0	0	0	0
GHL6	PF14871	Ascomycota	0	Pezizomycotina	0	Hypocreales	0	Fusarium	1	Fusarium oxysporum	1
SPX~Ank_2~Ank_2~Ank_2~Ank_4~GDPD	PF03105 PF12796 PF12796 PF12796 PF13637 PF03009	Basidiomycota	0	Agaricomycotina	0	Tremellales	0	Filobasidiella	0	Cryptococcus gattii serotype B	1
PseudoU_synth_1~PseudoU_synth_1~Ribosomal_S7e	PF01416 PF01416 PF01251	Ascomycota	0	Pezizomycotina	0	Hypocreales	0	Fusarium	1	Fusarium oxysporum	1
THF_DHG_CYH~THF_DHG_CYH_C	PF00763 PF02882	0	0	0	0	0	0	0	0	0	0
NTP_transferase~Hexapep~Hexapep~Hexapep~W2	PF00483 PF00132 PF00132 PF00132 PF02020	0	0	0	0	0	0	0	0	0	0
zf-PARP~AT_hook~AT_hook~AT_hook~AT_hook~AT_hook~AT_hook~AT_hook~AT_hook~AT_hook~AT_hook~AT_hook	PF00645 PF02178 PF02178 PF02178 PF02178 PF02178 PF02178 PF02178 PF02178 PF02178 PF02178 PF02178	Basidiomycota	0	Ustilaginomycotina	0	Ustilaginales	1	0	0	0	0
UME~PI3_PI4_kinase~FATC	PF08064 PF00454 PF02260	Ascomycota	0	Saccharomycotina	0	Saccharomycetales	0	0	0	0	0
PRP3~DUF1115	PF08572 PF06544	0	0	0	0	0	0	0	0	0	0
Sulfatase~PigN	PF00884 PF04987	0	0	0	0	0	0	0	0	0	0
TPR_10~TPR_10~TPR_10~TPR_10~TPR_10~TPR_10~TPR_10~TPR_10~TPR_10~TPR_10~TPR_10~TPR_10~TPR_10~CHAT	PF13374 PF13374 PF13374 PF13374 PF13374 PF13374 PF13374 PF13374 PF13374 PF13374 PF13374 PF13374 PF13374 PF12770	Basidiomycota	0	Agaricomycotina	0	Agaricales	0	Coprinopsis	1	Coprinopsis cinerea	1
LCCL	PF03815	0	0	0	0	0	0	0	0	0	0
RhgB_N	PF09284	Basidiomycota	0	Agaricomycotina	0	Agaricales	0	Moniliophthora	1	Moniliophthora perniciosa	1
Myosin_N~Myosin_head	PF02736 PF00063	0	0	0	0	0	0	0	0	0	0
DUF3645	PF12359	0	0	0	0	0	0	0	0	0	0
Lectin_legB	PF00139	0	0	0	0	0	0	0	0	0	0
Cyt-b5~Chitin_synth_2~Chitin_synth_2	PF00173 PF03142 PF03142	0	0	0	0	0	0	0	0	0	0
EXS	PF03124	0	0	0	0	0	0	0	0	0	0
TPP_enzyme_N~TPP_enzyme_M~TPP_enzyme_C	PF02776 PF00205 PF02775	0	0	0	0	0	0	0	0	0	0
fn3_3	PF14686	Ascomycota	0	Pezizomycotina	0	Eurotiales	0	Aspergillus	0	Aspergillus terreus	1
KH_1~KH_1~KH_1~KH_1~KH_3~KH_3	PF00013 PF00013 PF00013 PF00013 PF13014 PF13014	Ascomycota	0	Pezizomycotina	0	Onygenales	0	Paracoccidioides	0	Paracoccidioides brasiliensis	0
ARID~PHD	PF01388 PF00628	Ascomycota	0	Saccharomycotina	0	Saccharomycetales	0	Saccharomyces	0	Saccharomyces cerevisiae	0
TPR_11~TPR_6~TPR_11	PF13414 PF13174 PF13414	Ascomycota	0	Pezizomycotina	0	0	0	0	0	0	0
Lactamase_B_4~Lactamase_B_2	PF13691 PF12706	0	0	0	0	0	0	0	0	0	0
RVT_1~rve	PF00078 PF00665	0	0	0	0	0	0	0	0	0	0
DNMT1-RFD	PF12047	Ascomycota	0	0	0	0	0	0	0	0	0
Rhodanese~Rhodanese	PF00581 PF00581	0	0	0	0	0	0	0	0	0	0
Pyr_redox~Pyr_redox_dim	PF00070 PF02852	0	0	0	0	0	0	0	0	0	0
BHD_1~BHD_3	PF10403 PF10405	Microsporidia	0	Microsporidia	0	Microsporidia	0	Nosema	1	Nosema ceranae	1
zf-C3HC4_4	PF15227	0	0	0	0	0	0	0	0	0	0
VPS9~Flavoprotein	PF02204 PF02441	Basidiomycota	0	Ustilaginomycotina	0	Ustilaginales	1	0	0	0	0
Ribosomal_L19e	PF01280	0	0	0	0	0	0	0	0	0	0
Acetyltransf_1~DUF1772	PF00583 PF08592	Basidiomycota	0	Pucciniomycotina	0	Sporidiobolales	1	Rhodotorula	1	Rhodotorula glutinis	1
MaoC_dehydratas~Acyl_transf_1~Acyl_transf_1	PF01575 PF00698 PF00698	Basidiomycota	0	Pucciniomycotina	0	Pucciniales	0	Melampsora	1	Melampsora larici-populina	1
HTH_psq~DDE_1~DUF1087	PF05225 PF03184 PF06465	Ascomycota	0	Pezizomycotina	0	Eurotiales	0	Aspergillus	0	Aspergillus niger	0
DinB_2~FGE-sulfatase~FGE-sulfatase	PF12867 PF03781 PF03781	0	0	0	0	0	0	0	0	0	0
GST_C~EF-1_beta_acid~EF1_GNE	PF00043 PF10587 PF00736	Ascomycota	0	Pezizomycotina	0	0	0	0	0	0	0
NAD_binding_8~TRP_N~TRP	PF13450 PF14558 PF06011	Ascomycota	0	Pezizomycotina	0	Eurotiales	0	Aspergillus	0	Aspergillus flavus	1
LRR_8~LRR_1~LRR_1	PF13855 PF00560 PF00560	0	0	0	0	0	0	0	0	0	0
Clat_adaptor_s~Ribosomal_L7Ae	PF01217 PF01248	Ascomycota	0	Pezizomycotina	0	0	0	0	0	0	0
LCM~Kelch_4	PF04072 PF13418	Ascomycota	0	0	0	0	0	0	0	0	0
Helitron_like_N~PIF1	PF14214 PF05970	0	0	0	0	0	0	0	0	0	0
Glyco_transf_15~OCD_Mu_crystall	PF01793 PF02423	Ascomycota	0	Pezizomycotina	0	Pleosporales	0	Pyrenophora	0	Pyrenophora teres f. teres	1
Homeobox_KN~HTH_Tnp_Tc5	PF05920 PF03221	Ascomycota	0	Pezizomycotina	0	0	0	0	0	0	0
RHD3~RHD3	PF05879 PF05879	0	0	0	0	0	0	0	0	0	0
Hist_deacetyl~Arb2~Arb2	PF00850 PF09757 PF09757	Ascomycota	0	Pezizomycotina	0	Eurotiales	0	Aspergillus	0	Aspergillus terreus	1
Ank_2~Ank_2~Ank_2~Ank_2~Ank_2~Ank_2~Ank_5~Ank_2	PF12796 PF12796 PF12796 PF12796 PF12796 PF12796 PF13857 PF12796	Ascomycota	0	Pezizomycotina	0	Glomerellales	0	Verticillium	0	Verticillium dahliae	1
HIRAN~SNF2_N~zf-C3HC4~Helicase_C	PF08797 PF00176 PF00097 PF00271	0	0	0	0	0	0	0	0	0	0
C2~C2~C2~C2~C2	PF00168 PF00168 PF00168 PF00168 PF00168	0	0	0	0	0	0	0	0	0	0
PX~Nexin_C	PF00787 PF08628	Ascomycota	0	Pezizomycotina	0	0	0	0	0	0	0
NB-ARC~TPR_12~TPR_10~TPR_7	PF00931 PF13424 PF13374 PF13176	Ascomycota	0	Pezizomycotina	0	Hypocreales	0	Fusarium	1	Fusarium oxysporum	1
MTHFR	PF02219	0	0	0	0	0	0	0	0	0	0
DUF3554~DUF3554	PF12074 PF12074	Basidiomycota	0	Agaricomycotina	0	Polyporales	1	Postia	1	Postia placenta	1
TPR_11~Apc3~TPR_11~TPR_11~TPR_11~DnaJ	PF13414 PF12895 PF13414 PF13414 PF13414 PF00226	Early diverging fungal lineages	1	Mucoromycotina	1	Mucorales	1	Rhizopus	1	Rhizopus delemar	1
TPR_11~TPR_11~Metallophos	PF13414 PF13414 PF00149	Ascomycota	0	Saccharomycotina	0	Saccharomycetales	0	Kazachstania	1	Kazachstania africana	1
DUF4112~MFS_1	PF13430 PF07690	Basidiomycota	0	Ustilaginomycotina	0	Ustilaginales	0	Ustilago	1	Ustilago maydis	1
Nic96~Nic96	PF04097 PF04097	0	0	0	0	0	0	0	0	0	0
Kelch_3~Kelch_4	PF13415 PF13418	0	0	0	0	0	0	0	0	0	0
WSC~WSC~WSC~WSC~WSC~WSC~WSC~Glyoxal_oxid_N~DUF1929	PF01822 PF01822 PF01822 PF01822 PF01822 PF01822 PF01822 PF07250 PF09118	Basidiomycota	0	Agaricomycotina	0	Sebacinales	1	Piriformospora	1	Piriformospora indica	1
BRAP2	PF07576	0	0	0	0	0	0	0	0	0	0
VWA_2~Vint	PF13519 PF14623	0	0	0	0	0	0	0	0	0	0
Lebercilin	PF15619	Chytridiomycota	0	Chytridiomycota	0	Rhizophydiales	1	Batrachochytrium	1	Batrachochytrium dendrobatidis	1
CRT10~WD40	PF08728 PF00400	Early diverging fungal lineages	1	Mucoromycotina	1	Mucorales	1	Rhizopus	1	Rhizopus delemar	1
Beta-lactamase~Anoctamin	PF00144 PF04547	Ascomycota	0	Pezizomycotina	0	Sordariales	0	Chaetomium	0	Chaetomium globosum	1
AMP-binding~PP-binding~NAD_binding_4~adh_short	PF00501 PF00550 PF07993 PF00106	Ascomycota	0	Pezizomycotina	0	0	0	0	0	0	0
NACHT~Ank_2~Ank_2~Ank_2~Ank_2~Ank_5~Ank_2	PF05729 PF12796 PF12796 PF12796 PF12796 PF13857 PF12796	Ascomycota	0	Pezizomycotina	0	0	0	0	0	0	0
RTA1~Glyco_hydro_18	PF04479 PF00704	Ascomycota	0	Pezizomycotina	0	Hypocreales	0	Fusarium	1	Fusarium oxysporum	1
rve~RVT_2~HET	PF00665 PF07727 PF06985	Ascomycota	0	Pezizomycotina	0	Eurotiales	0	Aspergillus	0	Aspergillus niger	0
PPR_3~PPR_3~PPR_2~PPR_3	PF13812 PF13812 PF13041 PF13812	Ascomycota	0	Pezizomycotina	0	Onygenales	0	Uncinocarpus	1	Uncinocarpus reesii	1
DUF1793~DUF1793	PF08760 PF08760	Basidiomycota	0	Agaricomycotina	0	Sebacinales	1	Piriformospora	1	Piriformospora indica	1
DNA_pol3_delta2~AAA~Rep_fac_C	PF13177 PF00004 PF08542	0	0	0	0	0	0	0	0	0	0
PP-binding~Condensation	PF00550 PF00668	Ascomycota	0	Pezizomycotina	0	0	0	0	0	0	0
MAS20	PF02064	0	0	0	0	0	0	0	0	0	0
zf-CCCH~zf-RING_2	PF00642 PF13639	0	0	0	0	0	0	0	0	0	0
DUF1993~Dak1~Dak2	PF09351 PF02733 PF02734	Ascomycota	0	Pezizomycotina	0	Pleosporales	0	Pyrenophora	0	Pyrenophora teres f. teres	1
MIF4G	PF02854	0	0	0	0	0	0	0	0	0	0
RRM_1~Ribosomal_L18e	PF00076 PF00828	Ascomycota	0	Pezizomycotina	0	Ophiostomatales	1	Grosmannia	1	Grosmannia clavigera	1
Methyltransf_23~DUF3419	PF13489 PF11899	0	0	0	0	0	0	0	0	0	0
Sec2p~Ribosomal_L32e	PF06428 PF01655	Ascomycota	0	Pezizomycotina	0	Onygenales	0	Arthroderma	0	Arthroderma otae	1
Fer2_4~NADH-G_4Fe-4S_3~Molybdopterin	PF13510 PF10588 PF00384	0	0	0	0	0	0	0	0	0	0
DUF3554~HEAT_2~HEAT_EZ~Cohesin_HEAT	PF12074 PF13646 PF13513 PF12765	Basidiomycota	0	Agaricomycotina	0	Tremellales	0	Filobasidiella	0	Cryptococcus neoformans var. neoformans serotype D	1
RNA_lig_T4_1~tRNA_lig_kinase~tRNA_lig_kinase~tRNA_lig_CPD~tRNA_lig_CPD	PF09511 PF08303 PF08303 PF08302 PF08302	Ascomycota	0	Pezizomycotina	0	Helotiales	0	Glarea	1	Glarea lozoyensis	1
DUF1899~WD40~WD40~DUF1900	PF08953 PF00400 PF00400 PF08954	0	0	0	0	0	0	0	0	0	0
PAH~Methyltransf_23	PF02671 PF13489	Ascomycota	0	Pezizomycotina	0	Hypocreales	0	Gibberella	1	Gibberella zeae	1
DUF3659~DUF3659~DUF3659~DUF3659~DUF3659~DUF3659~DUF3659~DUF3659~DUF3659~DUF3659~DUF3659~DUF3659~DUF3659~DUF3659~DUF3659~DUF3659~DUF3659	PF12396 PF12396 PF12396 PF12396 PF12396 PF12396 PF12396 PF12396 PF12396 PF12396 PF12396 PF12396 PF12396 PF12396 PF12396 PF12396 PF12396	Ascomycota	0	Pezizomycotina	0	Pleosporales	0	Pyrenophora	0	Pyrenophora tritici-repentis	1
TPMT	PF05724	0	0	0	0	0	0	0	0	0	0
Ubie_methyltran	PF01209	0	0	0	0	0	0	0	0	0	0
Ribonuclease_3~dsrm	PF00636 PF00035	0	0	0	0	0	0	0	0	0	0
PRMT5~PRMT5~PRMT5	PF05185 PF05185 PF05185	Ascomycota	0	Pezizomycotina	0	Helotiales	0	Glarea	1	Glarea lozoyensis	1
DDE_Tnp_1_7~Tnp_zf-ribbon_2	PF13843 PF13842	Ascomycota	0	Pezizomycotina	0	Eurotiales	0	Talaromyces	0	Penicillium marneffei	1
TPR_11~NUDIX	PF13414 PF00293	Ascomycota	0	Pezizomycotina	0	Eurotiales	0	Aspergillus	0	Aspergillus terreus	1
CH~CH	PF00307 PF00307	0	0	0	0	0	0	0	0	0	0
PI31_Prot_N	PF11566	Basidiomycota	0	Agaricomycotina	0	0	0	0	0	0	0
RBM39linker~RRM_5	PF15519 PF13893	Ascomycota	0	Pezizomycotina	0	Glomerellales	0	Verticillium	0	Verticillium albo-atrum	1
NACHT~Ank_2~Ank_2~Ank_2~Ank_2~Ank_2~Ank_2~Ank_2~Ank_2~Ank_2~Ank_2~Ank_2~Ank_2~Ank_4	PF05729 PF12796 PF12796 PF12796 PF12796 PF12796 PF12796 PF12796 PF12796 PF12796 PF12796 PF12796 PF12796 PF13637	Basidiomycota	0	Agaricomycotina	0	Agaricales	0	Coprinopsis	1	Coprinopsis cinerea	1
Telomere_reg-2	PF10193	0	0	0	0	0	0	0	0	0	0
Striatin~WD40~WD40~WD40~WD40	PF08232 PF00400 PF00400 PF00400 PF00400	Ascomycota	0	Pezizomycotina	0	0	0	0	0	0	0
Surp	PF01805	0	0	0	0	0	0	0	0	0	0
CPSase_L_D2~Biotin_carb_C~Biotin_lipoyl	PF02786 PF02785 PF00364	Ascomycota	0	Pezizomycotina	0	0	0	0	0	0	0
adh_short~Peptidase_S9	PF00106 PF00326	Basidiomycota	0	Agaricomycotina	0	Tremellales	0	Filobasidiella	0	Cryptococcus neoformans var. neoformans serotype D	1
zf-RING_4~RRM_1~Fungal_trans_2	PF14570 PF00076 PF11951	Ascomycota	0	Pezizomycotina	0	Eurotiales	0	Aspergillus	0	Aspergillus terreus	1
NB-ARC	PF00931	0	0	0	0	0	0	0	0	0	0
Vac_ImportDeg~Vac_ImportDeg	PF09783 PF09783	Ascomycota	0	Pezizomycotina	0	0	0	0	0	0	0
Cation_ATPase_N~E1-E2_ATPase~Hydrolase~Cation_ATPase_C~UCR_UQCRX_QCR9~zf-UBR~ClpS	PF00690 PF00122 PF00702 PF00689 PF05365 PF02207 PF02617	Ascomycota	0	Pezizomycotina	0	Hypocreales	0	Fusarium	1	Fusarium oxysporum	1
HET~NB-ARC~TPR_12~TPR_12~TPR_12~TPR_12	PF06985 PF00931 PF13424 PF13424 PF13424 PF13424	Ascomycota	0	Pezizomycotina	0	Pleosporales	0	Pyrenophora	0	Pyrenophora tritici-repentis	1
TPR_15~PCI	PF13429 PF01399	Ascomycota	0	Saccharomycotina	0	Saccharomycetales	0	0	0	0	0
DUF500	PF04366	0	0	0	0	0	0	0	0	0	0
Slu7~Ribosomal_L37e	PF11708 PF01907	Ascomycota	0	Pezizomycotina	0	Eurotiales	0	Aspergillus	0	Aspergillus terreus	1
Peptidase_C13	PF01650	0	0	0	0	0	0	0	0	0	0
tRNA-synt_1g~tRNA-synt_1_2~tRNA-synt_1	PF09334 PF13603 PF00133	Ascomycota	0	Saccharomycotina	0	Saccharomycetales	0	0	0	0	0
F-box-like~CENP-L	PF12937 PF13092	Ascomycota	0	Pezizomycotina	0	Eurotiales	0	Aspergillus	0	Neosartorya fumigata	0
Macoilin	PF09726	Ascomycota	0	Pezizomycotina	0	Onygenales	0	Arthroderma	0	Arthroderma benhamiae	1
KAP~Arm	PF05804 PF00514	Ascomycota	0	0	0	0	0	0	0	0	0
zf-C2H2_4~zf-C2H2~zf-C2H2_4	PF13894 PF00096 PF13894	0	0	0	0	0	0	0	0	0	0
DAO~HIG_1_N	PF01266 PF04588	Basidiomycota	0	Pucciniomycotina	0	Sporidiobolales	1	Rhodotorula	1	Rhodotorula glutinis	1
TPR_1~TPR_11~TPR_1~TPR_1~TPR_11~TPR_11~TPR_11	PF00515 PF13414 PF00515 PF00515 PF13414 PF13414 PF13414	Basidiomycota	0	Ustilaginomycotina	0	Ustilaginales	0	Sporisorium	1	Sporisorium reilianum	1
PNP_UDP_1~Ank_2	PF01048 PF12796	Ascomycota	0	Pezizomycotina	0	0	0	0	0	0	0
Zn_clus~Fungal_trans~BTB	PF00172 PF04082 PF00651	Ascomycota	0	Pezizomycotina	0	Pleosporales	0	Phaeosphaeria	1	Phaeosphaeria nodorum	1
adh_short~Pkinase	PF00106 PF00069	Ascomycota	0	0	0	0	0	0	0	0	0
AXE1	PF05448	Ascomycota	0	Pezizomycotina	0	Hypocreales	0	Fusarium	1	Fusarium oxysporum	1
Mso1_Sec1_bdg~RabGAP-TBC	PF14475 PF00566	Ascomycota	0	Pezizomycotina	0	Pleosporales	0	Phaeosphaeria	1	Phaeosphaeria nodorum	1
SUR7~SUR7	PF06687 PF06687	Basidiomycota	0	Agaricomycotina	0	Agaricales	0	Schizophyllum	1	Schizophyllum commune	1
NAS	PF03059	0	0	0	0	0	0	0	0	0	0
Rad4~BHD_1~BHD_2~BHD_3~PAS_3	PF03835 PF10403 PF10404 PF10405 PF08447	Basidiomycota	0	Agaricomycotina	0	Agaricales	0	Schizophyllum	1	Schizophyllum commune	1
PA14_2~Flocculin	PF10528 PF00624	Ascomycota	0	Saccharomycotina	0	Saccharomycetales	0	0	0	0	0
AA_permease~AA_permease	PF00324 PF00324	0	0	0	0	0	0	0	0	0	0
EPL1~PHD_2~zf-HC5HC2H_2	PF10513 PF13831 PF13832	0	0	0	0	0	0	0	0	0	0
UNC45-central~WGG	PF11701 PF10273	Basidiomycota	0	Pucciniomycotina	0	Sporidiobolales	1	Rhodotorula	1	Rhodotorula glutinis	1
zf-UBR	PF02207	0	0	0	0	0	0	0	0	0	0
Dimer_Tnp_hAT~Fungal_trans	PF05699 PF04082	Ascomycota	0	Pezizomycotina	0	Eurotiales	0	Talaromyces	0	Penicillium marneffei	1
TPR_2~TPR_11~TPR_12~TPR_12	PF07719 PF13414 PF13424 PF13424	Basidiomycota	0	Pucciniomycotina	0	Pucciniales	0	Puccinia	1	Puccinia graminis f. sp. tritici	1
SDA1~Pkinase	PF05285 PF00069	Basidiomycota	0	Agaricomycotina	0	Agaricales	0	Laccaria	1	Laccaria bicolor	1
ATP-synt_ab_N~ATP-synt_ab~ATP-synt_ab~ATP-synt_ab_C	PF02874 PF00006 PF00006 PF00306	Ascomycota	0	Pezizomycotina	0	0	0	0	0	0	0
AMP-binding~PP-binding~NAD_binding_4~APS_kinase	PF00501 PF00550 PF07993 PF01583	Ascomycota	0	Pezizomycotina	0	Eurotiales	0	Emericella	1	Emericella nidulans	1
MR_MLE~MR_MLE_C~Cofilin_ADF	PF01188 PF13378 PF00241	Ascomycota	0	Pezizomycotina	0	Hypocreales	0	Fusarium	1	Fusarium oxysporum	1
Phospholip_A2_3~Sec39~Sec39	PF09056 PF08314 PF08314	Ascomycota	0	Pezizomycotina	0	Pleosporales	0	Phaeosphaeria	1	Phaeosphaeria nodorum	1
tRNA-synt_1g~tRNA-synt_1_2~tRNA-synt_1~tRNA-synt_1~Anticodon_1	PF09334 PF13603 PF00133 PF00133 PF08264	Ascomycota	0	0	0	0	0	0	0	0	0
Apc3~TPR_1~TPR_11~TPR_12	PF12895 PF00515 PF13414 PF13424	Ascomycota	0	0	0	0	0	0	0	0	0
PCI_Csn8	PF10075	0	0	0	0	0	0	0	0	0	0
GDI	PF00996	0	0	0	0	0	0	0	0	0	0
TPR_11~TPR_1~TPR_11~TPR_11~TPR_2~TPR_11	PF13414 PF00515 PF13414 PF13414 PF07719 PF13414	Ascomycota	0	Pezizomycotina	0	0	0	0	0	0	0
KOW~Ribosomal_L14e~NAC	PF00467 PF01929 PF01849	Ascomycota	0	Pezizomycotina	0	Helotiales	0	Glarea	1	Glarea lozoyensis	1
Nuc_deoxyrib_tr	PF05014	0	0	0	0	0	0	0	0	0	0
KH_1~KH_1~KH_1~KH_3~KH_1~KH_3	PF00013 PF00013 PF00013 PF13014 PF00013 PF13014	Ascomycota	0	Pezizomycotina	0	Hypocreales	0	Nectria	1	Nectria haematococca	1
RRM_1~RRM_1~RRM_1~PABP	PF00076 PF00076 PF00076 PF00658	Ascomycota	0	Saccharomycotina	0	Saccharomycetales	0	0	0	0	0
Ank_2~Ank_2~Ank_5	PF12796 PF12796 PF13857	0	0	0	0	0	0	0	0	0	0
zf-CCHC_6~Motile_Sperm	PF15288 PF00635	Ascomycota	0	Pezizomycotina	0	Sordariales	0	Chaetomium	0	Chaetomium globosum	1
RCC1_2~RCC1~RCC1~RCC1~RCC1_2	PF13540 PF00415 PF00415 PF00415 PF13540	Ascomycota	0	Pezizomycotina	0	Onygenales	0	Arthroderma	0	Arthroderma gypseum	1
PTase_Orf2	PF11468	Ascomycota	0	Pezizomycotina	0	0	0	0	0	0	0
Ank_2~Ank~FYVE~zf-RING_2	PF12796 PF00023 PF01363 PF13639	Basidiomycota	0	Ustilaginomycotina	0	Ustilaginales	0	Sporisorium	1	Sporisorium reilianum	1
DUF2422~FUSC_2~DUF2421~MFS_1	PF10337 PF13515 PF10334 PF07690	Ascomycota	0	Pezizomycotina	0	Eurotiales	0	Aspergillus	0	Aspergillus clavatus	1
La	PF05383	0	0	0	0	0	0	0	0	0	0
Arginosuc_synth~Arginosuc_synth	PF00764 PF00764	Ascomycota	0	Pezizomycotina	0	0	0	0	0	0	0
PXB~DUF3818	PF12828 PF12825	0	0	0	0	0	0	0	0	0	0
HTH_psq~HTH_Tnp_Tc5~DDE_1	PF05225 PF03221 PF03184	0	0	0	0	0	0	0	0	0	0
ParA~AA_permease	PF10609 PF00324	Ascomycota	0	Pezizomycotina	0	Helotiales	0	Glarea	1	Glarea lozoyensis	1
Peptidase_M16~Peptidase_M16~Peptidase_M16_C~Peptidase_M16_C	PF00675 PF00675 PF05193 PF05193	0	0	0	0	0	0	0	0	0	0
Asp_protease_2	PF13650	0	0	0	0	0	0	0	0	0	0
PRKCSH-like~PRKCSH	PF12999 PF07915	0	0	0	0	0	0	0	0	0	0
H_lectin	PF09458	Ascomycota	0	Pezizomycotina	0	0	0	0	0	0	0
GMC_oxred_C~Mito_carr~COesterase	PF05199 PF00153 PF00135	Basidiomycota	0	Agaricomycotina	0	Polyporales	1	Postia	1	Postia placenta	1
RRM_1~RRM_1~zf-Tim10_DDP~Vac14_Fab1_bd~Vac14_Fig4_bd	PF00076 PF00076 PF02953 PF12755 PF11916	Ascomycota	0	Saccharomycotina	0	Saccharomycetales	0	Ogataea	1	Pichia angusta	1
Pribosyltran_N~Pribosyl_synth~Sugar_tr	PF13793 PF14572 PF00083	Ascomycota	0	Pezizomycotina	0	Ophiostomatales	1	Grosmannia	1	Grosmannia clavigera	1
LRR_4~RhoGEF	PF12799 PF00621	Basidiomycota	0	Ustilaginomycotina	0	Malasseziales	1	Malassezia	1	Malassezia globosa	1
TPR_11~TPR_11~TPR_2	PF13414 PF13414 PF07719	0	0	0	0	0	0	0	0	0	0
AHS1~AHS2	PF02682 PF02626	Ascomycota	0	Pezizomycotina	0	Eurotiales	0	Aspergillus	0	0	0
CLP_protease~CLP_protease	PF00574 PF00574	Ascomycota	0	Pezizomycotina	0	0	0	0	0	0	0
Sugar_tr~ApbA~ApbA_C	PF00083 PF02558 PF08546	Ascomycota	0	Pezizomycotina	0	Pleosporales	0	Phaeosphaeria	1	Phaeosphaeria nodorum	1
Mob1_phocein	PF03637	0	0	0	0	0	0	0	0	0	0
tRNA_anti-codon~zf-primase	PF01336 PF09329	Ascomycota	0	Saccharomycotina	0	Saccharomycetales	0	Debaryomyces	1	Debaryomyces hansenii	1
DUF2786	PF10979	0	0	0	0	0	0	0	0	0	0
Ring_hydroxyl_A	PF00848	Ascomycota	0	0	0	0	0	0	0	0	0
AMP-binding~AMP-binding_C~WD40~WD40~WD40	PF00501 PF13193 PF00400 PF00400 PF00400	Ascomycota	0	Pezizomycotina	0	Pleosporales	0	Phaeosphaeria	1	Phaeosphaeria nodorum	1
RAI16-like~RAI16-like~RAI16-like~ATP12	PF10257 PF10257 PF10257 PF07542	Basidiomycota	0	Ustilaginomycotina	0	Ustilaginales	0	Ustilago	1	Ustilago maydis	1
PX~RhoGAP	PF00787 PF00620	Ascomycota	0	Saccharomycotina	0	Saccharomycetales	0	0	0	0	0
Kelch_3~Kelch_4~Kelch_4~Kelch_4	PF13415 PF13418 PF13418 PF13418	Basidiomycota	0	Agaricomycotina	0	Tremellales	0	Filobasidiella	0	Cryptococcus neoformans var. neoformans serotype D	1
Hexokinase_1~Hexokinase_1~Hexokinase_2	PF00349 PF00349 PF03727	Ascomycota	0	0	0	0	0	0	0	0	0
TPR_11~TPR_1~TPR_8~TPR_1~TPR_8~TPR_2	PF13414 PF00515 PF13181 PF00515 PF13181 PF07719	Ascomycota	0	Saccharomycotina	0	Saccharomycetales	0	Candida/ Nakaseomyces	1	Candida glabrata	1
She9_MDM33~She9_MDM33	PF05546 PF05546	Ascomycota	0	Pezizomycotina	0	Onygenales	0	0	0	0	0
UNC45-central	PF11701	0	0	0	0	0	0	0	0	0	0
Peptidase_S8~Memo~Memo	PF00082 PF01875 PF01875	Early diverging fungal lineages	1	Mucoromycotina	1	Mucorales	1	Rhizopus	1	Rhizopus delemar	1
WSC~WSC~WSC~WSC~LysM	PF01822 PF01822 PF01822 PF01822 PF01476	Basidiomycota	0	Agaricomycotina	0	Sebacinales	1	Piriformospora	1	Piriformospora indica	1
SPX~SPX~Ank~Ank~Ank~GDPD	PF03105 PF03105 PF00023 PF00023 PF00023 PF03009	Ascomycota	0	Pezizomycotina	0	Sordariales	0	Neurospora	0	Neurospora crassa	1
CDO_I~CDO_I	PF05995 PF05995	Ascomycota	0	Pezizomycotina	0	0	0	0	0	0	0
F-box-like~WD40~WD40~WD40~WD40~Nup160	PF12937 PF00400 PF00400 PF00400 PF00400 PF11715	Ascomycota	0	Saccharomycotina	0	Saccharomycetales	0	0	0	0	0
GAF~Response_reg	PF01590 PF00072	Basidiomycota	0	Agaricomycotina	0	Polyporales	1	Postia	1	Postia placenta	1
adh_short~Amidase	PF00106 PF01425	Ascomycota	0	Pezizomycotina	0	Hypocreales	0	0	0	0	0
SKN1	PF03935	0	0	0	0	0	0	0	0	0	0
COesterase~Zn_clus~Fungal_trans	PF00135 PF00172 PF04082	Ascomycota	0	Pezizomycotina	0	Eurotiales	0	Talaromyces	0	Penicillium marneffei	1
Myb_DNA-bind_6	PF13921	0	0	0	0	0	0	0	0	0	0
AMP-binding~PP-binding~NAD_binding_4~SKI	PF00501 PF00550 PF07993 PF01202	Ascomycota	0	Pezizomycotina	0	0	0	0	0	0	0
PGA2~PGA2	PF07543 PF07543	Ascomycota	0	0	0	0	0	0	0	0	0
MAS20~SET	PF02064 PF00856	Basidiomycota	0	Agaricomycotina	0	Boletales	0	Serpula	0	Serpula lacrymans var. lacrymans	0
AMP-binding~AMP-binding_C~PP-binding~Condensation~AMP-binding~PP-binding~Condensation~Condensation~AMP-binding~AMP-binding_C~PP-binding~Condensation~AMP-binding~PP-binding~Condensation~HxxPF_rpt~AMP-binding~PP-binding~Condensation~HxxPF_rpt~AMP-binding~PP-binding~Condensation	PF00501 PF13193 PF00550 PF00668 PF00501 PF00550 PF00668 PF00668 PF00501 PF13193 PF00550 PF00668 PF00501 PF00550 PF00668 PF13745 PF00501 PF00550 PF00668 PF13745 PF00501 PF00550 PF00668	Ascomycota	0	Pezizomycotina	0	Hypocreales	0	Trichoderma/ Hypocrea	0	Hypocrea virens	1
AMP-binding~AMP-binding~AMP-binding~AMP-binding_C	PF00501 PF00501 PF00501 PF13193	0	0	0	0	0	0	0	0	0	0
MoeA_N	PF03453	0	0	0	0	0	0	0	0	0	0
Avl9~Avl9~Avl9	PF09794 PF09794 PF09794	Ascomycota	0	Pezizomycotina	0	Onygenales	0	Paracoccidioides	0	Paracoccidioides brasiliensis	0
AMP-binding~AMP-binding_C~PP-binding~NAD_binding_4	PF00501 PF13193 PF00550 PF07993	0	0	0	0	0	0	0	0	0	0
EF-1_beta_acid~EF1_GNE~Proteasome_A_N~Proteasome	PF10587 PF00736 PF10584 PF00227	Ascomycota	0	Pezizomycotina	0	Hypocreales	0	Cordyceps	1	Cordyceps militaris	1
BAR~SH3_1	PF03114 PF00018	0	0	0	0	0	0	0	0	0	0
zf-met~zf-C2H2_2	PF12874 PF12756	0	0	0	0	0	0	0	0	0	0
His_biosynth	PF00977	0	0	0	0	0	0	0	0	0	0
HSCB_C	PF07743	0	0	0	0	0	0	0	0	0	0
adh_short~Peptidase_M24~Abhydrolase_6	PF00106 PF00557 PF12697	Basidiomycota	0	Ustilaginomycotina	0	Ustilaginales	0	Ustilago	1	Ustilago maydis	1
WSC~WSC~WSC~Glyoxal_oxid_N	PF01822 PF01822 PF01822 PF07250	Ascomycota	0	Pezizomycotina	0	Helotiales	0	Sclerotinia	1	Sclerotinia sclerotiorum	1
TPR_16~TPR_9~TPR_11~TPR_1~TPR_9~TPR_9	PF13432 PF13371 PF13414 PF00515 PF13371 PF13371	Basidiomycota	0	Agaricomycotina	0	Boletales	1	Serpula	1	Serpula lacrymans var. lacrymans	1
Fes1~Neurochondrin	PF08609 PF05536	Ascomycota	0	Saccharomycotina	0	Saccharomycetales	0	Millerozyma	1	Pichia sorbitophila	1
PIG-P~EcKinase	PF08510 PF02958	Ascomycota	0	Pezizomycotina	0	Glomerellales	0	Verticillium	0	Verticillium albo-atrum	1
LisH~WD40~WD40~WD40	PF08513 PF00400 PF00400 PF00400	0	0	0	0	0	0	0	0	0	0
F1F0-ATPsyn_F	PF10791	0	0	0	0	0	0	0	0	0	0
E3_binding	PF02817	Ascomycota	0	Pezizomycotina	0	0	0	0	0	0	0
SAP~SAP	PF02037 PF02037	Ascomycota	0	Pezizomycotina	0	Helotiales	0	Glarea	1	Glarea lozoyensis	1
RbsD_FucU	PF05025	Ascomycota	0	Pezizomycotina	0	Glomerellales	0	0	0	0	0
Rotamase_3	PF13616	0	0	0	0	0	0	0	0	0	0
Polysacc_deac_1~LysM	PF01522 PF01476	Ascomycota	0	Pezizomycotina	0	Onygenales	0	0	0	0	0
FUSC_2	PF13515	0	0	0	0	0	0	0	0	0	0
Spc7_N~Spc7_N~Spc7	PF15402 PF15402 PF08317	Ascomycota	0	Pezizomycotina	0	0	0	0	0	0	0
SIS	PF01380	0	0	0	0	0	0	0	0	0	0
Glyco_hydro_32N~Glyco_hydro_32N~Glyco_hydro_32C~Glyco_hydro_32N	PF00251 PF00251 PF08244 PF00251	Ascomycota	0	Pezizomycotina	0	Sordariales	0	Chaetomium	0	Chaetomium globosum	1
PPV_E1_C~IPPT	PF00519 PF01715	Ascomycota	0	Saccharomycotina	0	Saccharomycetales	0	0	0	0	0
Condensation~Condensation~PP-binding~Condensation~PP-binding	PF00668 PF00668 PF00550 PF00668 PF00550	Ascomycota	0	Pezizomycotina	0	Onygenales	0	Coccidioides	0	Coccidioides posadasii	0
TPR_1~TPR_2	PF00515 PF07719	0	0	0	0	0	0	0	0	0	0
Pyr_redox_2~Pyr_redox~Nitroreductase	PF07992 PF00070 PF00881	Basidiomycota	0	Pucciniomycotina	0	Sporidiobolales	1	Rhodotorula	1	Rhodotorula glutinis	1
NACHT~Ank_5~Ank_2	PF05729 PF13857 PF12796	Ascomycota	0	Pezizomycotina	0	Hypocreales	0	Fusarium	1	Fusarium oxysporum	1
Sulfatase~DUF2340	PF00884 PF10209	Ascomycota	0	Saccharomycotina	0	Saccharomycetales	0	Ogataea	1	Pichia angusta	1
Rieske~Pyr_redox_2~Pyr_redox	PF00355 PF07992 PF00070	0	0	0	0	0	0	0	0	0	0
G_glu_transpept~G_glu_transpept	PF01019 PF01019	0	0	0	0	0	0	0	0	0	0
zf-H2C2_2~zf-C2H2~zf-C2H2~zf-C2H2	PF13465 PF00096 PF00096 PF00096	Ascomycota	0	Pezizomycotina	0	Hypocreales	0	Nectria	1	Nectria haematococca	1
LRR_6~LRR_8~LRR_8	PF13516 PF13855 PF13855	Ascomycota	0	Pezizomycotina	0	Eurotiales	0	Aspergillus	0	Aspergillus oryzae	1
Arm_2~Arm~Arm	PF04826 PF00514 PF00514	Ascomycota	0	Pezizomycotina	0	Eurotiales	0	Talaromyces	0	Talaromyces stipitatus	1
Dus~Dus~Bap31	PF01207 PF01207 PF05529	Ascomycota	0	Pezizomycotina	0	Onygenales	0	Paracoccidioides	0	Paracoccidioides brasiliensis	0
Pkinase~CDC50	PF00069 PF03381	Ascomycota	0	Saccharomycotina	0	Saccharomycetales	0	Komagataella	0	Komagataella pastoris	0
adh_short~Lactamase_B_4~Lactamase_B_2	PF00106 PF13691 PF12706	Ascomycota	0	Pezizomycotina	0	Pleosporales	0	Phaeosphaeria	1	Phaeosphaeria nodorum	1
DUF866~LSM	PF05907 PF01423	Ascomycota	0	Pezizomycotina	0	0	0	0	0	0	0
Lung_7-TM_R~Lung_7-TM_R	PF06814 PF06814	0	0	0	0	0	0	0	0	0	0
RNB~RNB	PF00773 PF00773	0	0	0	0	0	0	0	0	0	0
Ank~Ank_2~Ank_2~Ank_2~Ank_5	PF00023 PF12796 PF12796 PF12796 PF13857	Ascomycota	0	Pezizomycotina	0	Hypocreales	0	Nectria	1	Nectria haematococca	1
TPR_2~TPR_11~TPR_1~TPR_8~TPR_11	PF07719 PF13414 PF00515 PF13181 PF13414	Chytridiomycota	0	Chytridiomycota	0	Rhizophydiales	1	Batrachochytrium	1	Batrachochytrium dendrobatidis	1
Hydantoinase_A~Hydantoinase_B	PF01968 PF02538	Ascomycota	0	Pezizomycotina	0	0	0	0	0	0	0
Miro~RasGEF	PF08477 PF00617	Ascomycota	0	Pezizomycotina	0	Orbiliales	1	Orbilia	1	Arthrobotrys oligospora	1
MyTH4~RhoGAP	PF00784 PF00620	0	0	0	0	0	0	0	0	0	0
Acetyltransf_1~NACHT	PF00583 PF05729	Ascomycota	0	Pezizomycotina	0	Sordariales	0	Myceliophthora	1	Thielavia heterothallica	1
TruD	PF01142	0	0	0	0	0	0	0	0	0	0
ABC_tran~ABC2_membrane~ABC_tran	PF00005 PF01061 PF00005	Ascomycota	0	0	0	0	0	0	0	0	0
RRM~RRM_6~RRM_6~RRM_6~RRM_1	PF10378 PF14259 PF14259 PF14259 PF00076	Ascomycota	0	Pezizomycotina	0	Glomerellales	0	Glomerella	1	Colletotrichum graminicola	1
PolyA_pol~PolyA_pol_RNAbd	PF01743 PF12627	0	0	0	0	0	0	0	0	0	0
TPR_19~TPR_1~TPR_8~TPR_1~TPR_11	PF14559 PF00515 PF13181 PF00515 PF13414	Ascomycota	0	Pezizomycotina	0	Sordariales	0	Myceliophthora	1	Thielavia heterothallica	1
AIG2_2	PF13772	0	0	0	0	0	0	0	0	0	0
ubiquitin~ubiquitin~ubiquitin~ubiquitin~ubiquitin~ubiquitin~ubiquitin~ubiquitin~ubiquitin~ubiquitin	PF00240 PF00240 PF00240 PF00240 PF00240 PF00240 PF00240 PF00240 PF00240 PF00240	Ascomycota	0	Saccharomycotina	0	Saccharomycetales	0	Ogataea	1	Pichia angusta	1
Patatin~NB-ARC~TPR_10~TPR_10	PF01734 PF00931 PF13374 PF13374	Ascomycota	0	Pezizomycotina	0	Sordariales	0	Chaetomium	0	Chaetomium globosum	1
EF-hand_4~EF-hand_4~SH3_2~SH3_1~RhoGEF	PF12763 PF12763 PF07653 PF00018 PF00621	Chytridiomycota	0	Chytridiomycota	0	Rhizophydiales	1	Batrachochytrium	1	Batrachochytrium dendrobatidis	1
MatE~MatE~JmjN~PLU-1~Cation_efflux	PF01554 PF01554 PF02375 PF08429 PF01545	Ascomycota	0	Saccharomycotina	0	Saccharomycetales	0	Ogataea	1	Pichia angusta	1
SPX~Ank~Ank_2~GDPD	PF03105 PF00023 PF12796 PF03009	Ascomycota	0	Saccharomycotina	0	Saccharomycetales	0	0	0	0	0
TPR_11~TPR_1~TPR_1~TPR_1~TPR_11~TPR_11	PF13414 PF00515 PF00515 PF00515 PF13414 PF13414	Ascomycota	0	Pezizomycotina	0	0	0	0	0	0	0
TPR_1~TPR_2~TPR_6~TPR_1~TPR_6~TPR_1	PF00515 PF07719 PF13174 PF00515 PF13174 PF00515	Ascomycota	0	Pezizomycotina	0	Capnodiales	1	Zymoseptoria	1	Mycosphaerella graminicola	1
Peptidase_M1~Bromodomain	PF01433 PF00439	Chytridiomycota	0	Chytridiomycota	0	Rhizophydiales	1	Batrachochytrium	1	Batrachochytrium dendrobatidis	1
TPR_11~TPR_1~TPR_2~TPR_1~TPR_1~TPR_1~TPR_2	PF13414 PF00515 PF07719 PF00515 PF00515 PF00515 PF07719	Ascomycota	0	Taphrinomycotina	0	Schizosaccharomycetales	0	Schizosaccharomyces	0	Schizosaccharomyces pombe	1
TPR_19~TPR_11	PF14559 PF13414	0	0	0	0	0	0	0	0	0	0
PALP~PALP~Ribonuc_L-PSP	PF00291 PF00291 PF01042	Ascomycota	0	Pezizomycotina	0	Eurotiales	0	Aspergillus	0	Aspergillus oryzae	1
PP-binding~NAD_binding_4~AAA_33	PF00550 PF07993 PF13671	Ascomycota	0	Pezizomycotina	0	Eurotiales	0	Aspergillus	0	Aspergillus oryzae	1
Cpn10	PF00166	0	0	0	0	0	0	0	0	0	0
TruB_N~TruB_N	PF01509 PF01509	Ascomycota	0	Pezizomycotina	0	Helotiales	0	Glarea	1	Glarea lozoyensis	1
FAD_binding_3~DAHP_synth_2	PF01494 PF01474	Ascomycota	0	Pezizomycotina	0	Hypocreales	0	Cordyceps	1	Cordyceps militaris	1
Anillin~PH	PF08174 PF00169	0	0	0	0	0	0	0	0	0	0
WD40~WD40~WD40~HIRA_B~Hira	PF00400 PF00400 PF00400 PF09453 PF07569	Ascomycota	0	0	0	0	0	0	0	0	0
U3snoRNP10	PF12397	0	0	0	0	0	0	0	0	0	0
Clathrin~Clathrin	PF00637 PF00637	0	0	0	0	0	0	0	0	0	0
Chitin_bind_1	PF00187	0	0	0	0	0	0	0	0	0	0
CLU_N~CLU~eIF3_p135~eIF3_p135	PF15044 PF13236 PF12807 PF12807	Ascomycota	0	Saccharomycotina	0	Saccharomycetales	0	0	0	0	0
YhhN	PF07947	0	0	0	0	0	0	0	0	0	0
Cys_Met_Meta_PP~Gcd10p	PF01053 PF04189	Basidiomycota	0	Pucciniomycotina	0	Mixiales	1	Mixia	1	Mixia osmundae	1
HR1~RICTOR_N~RICTOR_M~RasGEF_N_2~RICTOR_V~Phos_pyr_kin~TENA_THI-4	PF02185 PF14664 PF14666 PF14663 PF14668 PF08543 PF03070	Ascomycota	0	Pezizomycotina	0	0	0	0	0	0	0
PBD~PBD~Pkinase	PF00786 PF00786 PF00069	Early diverging fungal lineages	1	Mucoromycotina	1	Mucorales	1	Rhizopus	1	Rhizopus delemar	1
KH_1~KH_1~KH_1~KH_1	PF00013 PF00013 PF00013 PF00013	0	0	0	0	0	0	0	0	0	0
Las1~Lactamase_B~DUF1264	PF04031 PF00753 PF06884	Ascomycota	0	Pezizomycotina	0	Onygenales	0	Ajellomyces	0	Ajellomyces capsulata	0
Flocculin~Flocculin~Flocculin~Flocculin~Flocculin~Flocculin	PF00624 PF00624 PF00624 PF00624 PF00624 PF00624	Ascomycota	0	Saccharomycotina	0	Saccharomycetales	0	0	0	0	0
GATase_2~GATase_2~SIS~SIS	PF00310 PF00310 PF01380 PF01380	0	0	0	0	0	0	0	0	0	0
Utp12~DUF4050	PF04003 PF13259	Ascomycota	0	Pezizomycotina	0	Capnodiales	1	Zymoseptoria	1	Mycosphaerella graminicola	1
p450~p450~Shugoshin_N~Shugoshin_C	PF00067 PF00067 PF07558 PF07557	Ascomycota	0	Pezizomycotina	0	Onygenales	0	Trichophyton	0	Trichophyton verrucosum	1
TPR_10~TPR_10~TPR_10~TPR_10~TPR_10~TPR_10~TPR_10~TPR_10~CHAT	PF13374 PF13374 PF13374 PF13374 PF13374 PF13374 PF13374 PF13374 PF12770	Basidiomycota	0	Agaricomycotina	0	Agaricales	0	Coprinopsis	1	Coprinopsis cinerea	1
RWD~DEAD~HA2~OB_NTP_bind	PF05773 PF00270 PF04408 PF07717	Ascomycota	0	Pezizomycotina	0	Pezizales	1	Tuber	1	Tuber melanosporum	1
Aminotran_1_2~Sod_Fe_N~Sod_Fe_C	PF00155 PF00081 PF02777	Ascomycota	0	Pezizomycotina	0	Eurotiales	0	Talaromyces	0	Penicillium marneffei	1
Myb_DNA-bind_6~Myb_DNA-binding	PF13921 PF00249	0	0	0	0	0	0	0	0	0	0
DUF4187	PF13821	0	0	0	0	0	0	0	0	0	0
ISN1~cNMP_binding~cNMP_binding~Patatin	PF06437 PF00027 PF00027 PF01734	Ascomycota	0	Pezizomycotina	0	Onygenales	0	Uncinocarpus	1	Uncinocarpus reesii	1
Clr5~Ank_2~Ank_2~Ank_2~Ank_2~Ank_2	PF14420 PF12796 PF12796 PF12796 PF12796 PF12796	Ascomycota	0	Pezizomycotina	0	0	0	0	0	0	0
Ank_2~Ank_5~Ank_2~Ank_4~Ank_2~TPP_enzyme_N~TPP_enzyme_C	PF12796 PF13857 PF12796 PF13637 PF12796 PF02776 PF02775	Ascomycota	0	Pezizomycotina	0	Eurotiales	0	Talaromyces	0	Talaromyces stipitatus	1
tRNA-synt_2d~FDX-ACB	PF01409 PF03147	Ascomycota	0	0	0	0	0	0	0	0	0
ketoacyl-synt~Ketoacyl-synt_C~Acyl_transf_1~PS-DH~MTS~KR~PP-binding~Condensation~HxxPF_rpt~AMP-binding~AMP-binding~AMP-binding_C~PP-binding~NAD_binding_4	PF00109 PF02801 PF00698 PF14765 PF05175 PF08659 PF00550 PF00668 PF13745 PF00501 PF00501 PF13193 PF00550 PF07993	Ascomycota	0	Pezizomycotina	0	Eurotiales	0	Aspergillus	0	Aspergillus flavus	1
NACHT~Ank	PF05729 PF00023	Ascomycota	0	Pezizomycotina	0	0	0	0	0	0	0
DUF1308~LCCL	PF07000 PF03815	Basidiomycota	0	Ustilaginomycotina	0	Malasseziales	1	Malassezia	1	Malassezia globosa	1
Ilm1	PF10311	Ascomycota	0	0	0	0	0	0	0	0	0
IKI3~IKI3~IKI3	PF04762 PF04762 PF04762	0	0	0	0	0	0	0	0	0	0
Myosin_head~Myosin_head~Cyt-b5~Cyt-b5~Chitin_synth_2	PF00063 PF00063 PF00173 PF00173 PF03142	Ascomycota	0	Pezizomycotina	0	0	0	0	0	0	0
Cupin_3	PF05899	Ascomycota	0	0	0	0	0	0	0	0	0
SLAC1	PF03595	0	0	0	0	0	0	0	0	0	0
HET~Ank_2~Ank_2~Ank_2~Ank_2~Ank_2~Ank_2~Ank_2	PF06985 PF12796 PF12796 PF12796 PF12796 PF12796 PF12796 PF12796	Ascomycota	0	Pezizomycotina	0	Hypocreales	0	Trichoderma/ Hypocrea	0	Hypocrea virens	1
Acetyltransf_1~DUF1264	PF00583 PF06884	Ascomycota	0	Pezizomycotina	0	Sordariales	0	Sordaria	1	Sordaria macrospora	1
IPPT	PF01715	0	0	0	0	0	0	0	0	0	0
OGG_N~HhH-GPD	PF07934 PF00730	0	0	0	0	0	0	0	0	0	0
PTS_EIIC~PTS_EIIA_1	PF02378 PF00358	Chytridiomycota	0	Chytridiomycota	0	Rhizophydiales	1	Batrachochytrium	1	Batrachochytrium dendrobatidis	1
Ribosomal_S13	PF00416	0	0	0	0	0	0	0	0	0	0
SOG2	PF10428	0	0	0	0	0	0	0	0	0	0
PPR_3~PPR~PPR_3~PPR_2~PPR_2	PF13812 PF01535 PF13812 PF13041 PF13041	Ascomycota	0	Pezizomycotina	0	Eurotiales	0	Neosartorya	1	Neosartorya fischeri	1
Methyltransf_16~Ribosomal_S24e	PF10294 PF01282	Ascomycota	0	Pezizomycotina	0	Sordariales	0	Chaetomium	0	Chaetomium thermophilum	1
Rad60-SLD~zf-AN1	PF11976 PF01428	Ascomycota	0	Pezizomycotina	0	Chaetothyriales	1	Exophiala	1	Exophiala dermatitidis	1
COesterase~COesterase	PF00135 PF00135	0	0	0	0	0	0	0	0	0	0
Ribosomal_S9~Ribosomal_S9	PF00380 PF00380	Ascomycota	0	Pezizomycotina	0	Hypocreales	0	Fusarium	1	Fusarium oxysporum	1
Fungal_trans_2~B3_4	PF11951 PF03483	Ascomycota	0	Pezizomycotina	0	Hypocreales	0	Fusarium	1	Fusarium oxysporum	1
tRNA-synt_1d~tRNA-synt_1d~DALR_1~DALR_1	PF00750 PF00750 PF05746 PF05746	Ascomycota	0	Pezizomycotina	0	Eurotiales	0	Aspergillus	0	Aspergillus oryzae	1
DUF2373	PF10180	0	0	0	0	0	0	0	0	0	0
zf-C2H2_4~zf-C2H2_4~zf-C2H2_4~zf-C2H2_4	PF13894 PF13894 PF13894 PF13894	Ascomycota	0	Pezizomycotina	0	0	0	0	0	0	0
EF-hand_7~EF-hand_7~Mito_carr	PF13499 PF13499 PF00153	Ascomycota	0	Pezizomycotina	0	Onygenales	0	Trichophyton	0	Trichophyton verrucosum	1
WD40~WD40~HIRA_B~Hira	PF00400 PF00400 PF09453 PF07569	Ascomycota	0	Saccharomycotina	0	Saccharomycetales	0	0	0	0	0
rve~RVT_2~RVT_2	PF00665 PF07727 PF07727	0	0	0	0	0	0	0	0	0	0
PNP_UDP_1~NACHT~Ank_2~Ank_2~Ank~Ank_2~Ank~Ank_2	PF01048 PF05729 PF12796 PF12796 PF00023 PF12796 PF00023 PF12796	Ascomycota	0	Pezizomycotina	0	Sordariales	0	Chaetomium	0	Chaetomium globosum	1
DUF239	PF03080	0	0	0	0	0	0	0	0	0	0
PRKCSH-like~PRKCSH_1	PF12999 PF13015	0	0	0	0	0	0	0	0	0	0
ANTH~DUF1720	PF07651 PF08226	0	0	0	0	0	0	0	0	0	0
NAD_binding_3	PF03447	0	0	0	0	0	0	0	0	0	0
tRNA-synt_2b~Maf	PF00587 PF02545	Ascomycota	0	Pezizomycotina	0	Sordariales	0	Chaetomium	0	Chaetomium globosum	1
DUF3546~ARS2~TFIID-31kDa	PF12066 PF04959 PF02291	Basidiomycota	0	Agaricomycotina	0	Sebacinales	1	Piriformospora	1	Piriformospora indica	1
Saccharop_dh	PF03435	0	0	0	0	0	0	0	0	0	0
Methyltransf_3	PF01596	0	0	0	0	0	0	0	0	0	0
Mur_ligase_M~DUF218	PF08245 PF02698	Ascomycota	0	Pezizomycotina	0	0	0	0	0	0	0
BNR	PF02012	Ascomycota	0	0	0	0	0	0	0	0	0
PHD_2~zf-HC5HC2H	PF13831 PF13771	Ascomycota	0	Pezizomycotina	0	Eurotiales	0	Aspergillus	0	Aspergillus niger	0
DEAD~Helicase_C~DUF1212~DUF3815~KH_1~KH_1~KH_1~KH_1~KH_1	PF00270 PF00271 PF06738 PF12821 PF00013 PF00013 PF00013 PF00013 PF00013	Ascomycota	0	Saccharomycotina	0	Saccharomycetales	0	Ogataea	1	Pichia angusta	1
SLAC1~SLAC1	PF03595 PF03595	0	0	0	0	0	0	0	0	0	0
DUF1729~Acyl_transf_1	PF08354 PF00698	Ascomycota	0	Pezizomycotina	0	Helotiales	0	Glarea	1	Glarea lozoyensis	1
DEAD_2~Helicase_C_2~Ribosomal_L18e	PF06733 PF13307 PF00828	Ascomycota	0	Pezizomycotina	0	Eurotiales	0	Aspergillus	0	Aspergillus niger	0
Glutaminase	PF04960	Ascomycota	0	Pezizomycotina	0	0	0	0	0	0	0
Sel1~Sel1~Sel1~Sel1~Sel1~Sel1~Sel1~Sel1	PF08238 PF08238 PF08238 PF08238 PF08238 PF08238 PF08238 PF08238	0	0	0	0	0	0	0	0	0	0
TPR_11~TPR_8~CS~SGS	PF13414 PF13181 PF04969 PF05002	Ascomycota	0	Saccharomycotina	0	Saccharomycetales	0	Candida	0	Candida dubliniensis	1
TPR_11~TPR_9~TPR_16	PF13414 PF13371 PF13432	Basidiomycota	0	Agaricomycotina	0	Tremellales	0	Filobasidiella	0	0	0
RIB43A	PF05914	Chytridiomycota	0	Chytridiomycota	0	Rhizophydiales	1	Batrachochytrium	1	Batrachochytrium dendrobatidis	1
CorA~CorA	PF01544 PF01544	0	0	0	0	0	0	0	0	0	0
HTH_26~Cyanate_lyase	PF13443 PF02560	Ascomycota	0	Pezizomycotina	0	Onygenales	0	0	0	0	0
Peptidase_C2~Calpain_III	PF00648 PF01067	0	0	0	0	0	0	0	0	0	0
FAD_binding_1~FAD_binding_1~NAD_binding_1	PF00667 PF00667 PF00175	Basidiomycota	0	Pucciniomycotina	0	Pucciniales	0	Melampsora	1	Melampsora larici-populina	1
GFO_IDH_MocA	PF01408	0	0	0	0	0	0	0	0	0	0
Fer4_9~Fer4_7	PF13187 PF12838	0	0	0	0	0	0	0	0	0	0
WD40~WD40~WD40~WD40~CFEM	PF00400 PF00400 PF00400 PF00400 PF05730	Basidiomycota	0	Pucciniomycotina	0	Mixiales	1	Mixia	1	Mixia osmundae	1
Inositol_P~RRM_5	PF00459 PF13893	Early diverging fungal lineages	1	Mucoromycotina	1	Mucorales	1	Rhizopus	1	Rhizopus delemar	1
TPR_12~TPR_12~TPR_12~TPR_12~TPR_12~TPR_12~TPR_12~HTH_29~DDE_3	PF13424 PF13424 PF13424 PF13424 PF13424 PF13424 PF13424 PF13551 PF13358	Ascomycota	0	Pezizomycotina	0	Eurotiales	0	Talaromyces	0	Talaromyces stipitatus	1
DUF2403~DUF2401~DUF2401	PF10290 PF10287 PF10287	Ascomycota	0	Pezizomycotina	0	0	0	0	0	0	0
Spt5-NGN~KOW	PF03439 PF00467	0	0	0	0	0	0	0	0	0	0
EF-hand_7	PF13499	0	0	0	0	0	0	0	0	0	0
Ank_2~Ank_4~Ank_2~Ank_2~Ank_2~Ank_2~Ank_2~Ank_2~Ank_2	PF12796 PF13637 PF12796 PF12796 PF12796 PF12796 PF12796 PF12796 PF12796	Ascomycota	0	Pezizomycotina	0	Hypocreales	0	Metarhizium	0	Metarhizium acridum	1
ChAPs~ChAPs~TPR_8	PF09295 PF09295 PF13181	Ascomycota	0	Pezizomycotina	0	Pleosporales	0	Pyrenophora	0	Pyrenophora tritici-repentis	1
HisKA~HATPase_c~Peptidase_M20~M20_dimer	PF00512 PF02518 PF01546 PF07687	Ascomycota	0	Pezizomycotina	0	Eurotiales	0	Talaromyces	0	Talaromyces stipitatus	1
Aminotran_MocR	PF12897	Ascomycota	0	Pezizomycotina	0	Onygenales	0	Ajellomyces	0	Ajellomyces dermatitidis	0
GST_N~GST_C_2~PPR_2	PF02798 PF13410 PF13041	Ascomycota	0	Pezizomycotina	0	Hypocreales	0	Metarhizium	0	Metarhizium acridum	1
NAAA-beta	PF15508	0	0	0	0	0	0	0	0	0	0
PPP4R2	PF09184	0	0	0	0	0	0	0	0	0	0
Glycos_transf_2~DUF4050	PF00535 PF13259	Ascomycota	0	Saccharomycotina	0	Saccharomycetales	0	Komagataella	0	Komagataella pastoris	0
F5_F8_type_C~Kelch_6~DUF1929	PF00754 PF13964 PF09118	Ascomycota	0	Pezizomycotina	0	Pleosporales	0	Phaeosphaeria	1	Phaeosphaeria nodorum	1
Ank_2~Ank_2~Ank_2~Ank_2~Ank_2~Ank_5~Ank_2~Ank_2	PF12796 PF12796 PF12796 PF12796 PF12796 PF13857 PF12796 PF12796	Ascomycota	0	Pezizomycotina	0	Eurotiales	0	Aspergillus	0	Aspergillus flavus	1
CPSase_L_chain	PF00289	0	0	0	0	0	0	0	0	0	0
UPF0203~Gpi1~Gpi1	PF05254 PF05024 PF05024	Ascomycota	0	Pezizomycotina	0	Sordariales	0	Chaetomium	0	Chaetomium thermophilum	1
Raptor_N~WD40	PF14538 PF00400	0	0	0	0	0	0	0	0	0	0
Glyco_transf_20~Trehalose_PPase~Nicastrin	PF00982 PF02358 PF05450	Early diverging fungal lineages	1	Mucoromycotina	1	Mucorales	1	Rhizopus	1	Rhizopus delemar	1
F-box-like~WD40~WD40~WD40~WD40~WD40~WD40~E1_dh	PF12937 PF00400 PF00400 PF00400 PF00400 PF00400 PF00400 PF00676	Ascomycota	0	Pezizomycotina	0	Hypocreales	0	Fusarium	1	Fusarium oxysporum	1
DHC_N2~AAA_6~AAA_6~AAA_5~MT	PF08393 PF12774 PF12774 PF07728 PF12777	Microsporidia	0	Microsporidia	0	Microsporidia	0	Encephalitozoon	0	Encephalitozoon cuniculi	1
Atg31	PF09795	Ascomycota	0	Saccharomycotina	0	Saccharomycetales	0	0	0	0	0
RNA_pol_Rpb2_1~RNA_pol_Rpb2_2~RNA_pol_Rpb2_3~RNA_pol_Rpb2_6	PF04563 PF04561 PF04565 PF00562	Microsporidia	0	Microsporidia	0	Microsporidia	0	Nematocida	1	Nematocida sp. 1	1
Peptidase_C65~Peptidase_C65	PF10275 PF10275	Ascomycota	0	Pezizomycotina	0	0	0	0	0	0	0
RNA_pol_I_TF~RNA_pol_I_TF	PF04090 PF04090	Ascomycota	0	Saccharomycotina	0	Saccharomycetales	0	Komagataella	1	Komagataella pastoris	1
Methyltransf_6~Methyltransf_6	PF03737 PF03737	Ascomycota	0	Pezizomycotina	0	0	0	0	0	0	0
ketoacyl-synt~Ketoacyl-synt_C~Acyl_transf_1~PS-DH~Methyltransf_12~ADH_zinc_N~KR	PF00109 PF02801 PF00698 PF14765 PF08242 PF00107 PF08659	Ascomycota	0	Pezizomycotina	0	0	0	0	0	0	0
PFK~PFK	PF00365 PF00365	0	0	0	0	0	0	0	0	0	0
UCR_hinge	PF02320	0	0	0	0	0	0	0	0	0	0
Ndc1_Nup~AcetylCoA_hydro~AcetylCoA_hyd_C	PF09531 PF02550 PF13336	Ascomycota	0	Pezizomycotina	0	Helotiales	0	Glarea	1	Glarea lozoyensis	1
Clr5~Fungal_trans	PF14420 PF04082	Ascomycota	0	Pezizomycotina	0	Hypocreales	0	Cordyceps	1	Cordyceps militaris	1
HTH_AraC	PF00165	Ascomycota	0	0	0	0	0	0	0	0	0
NOT2_3_5	PF04153	0	0	0	0	0	0	0	0	0	0
Octopine_DH	PF02317	Basidiomycota	0	Pucciniomycotina	0	Pucciniales	0	Melampsora	1	Melampsora larici-populina	1
Plug_translocon~SecY	PF10559 PF00344	0	0	0	0	0	0	0	0	0	0
Glyco_hydro_3~Glyco_hydro_3_C~Acetyltransf_1~Acetyltransf_1	PF00933 PF01915 PF00583 PF00583	Ascomycota	0	Pezizomycotina	0	Onygenales	0	0	0	0	0
HTH_psq~DDE_1~GCR1_C	PF05225 PF03184 PF12550	Ascomycota	0	Pezizomycotina	0	Sordariales	0	Chaetomium	0	Chaetomium globosum	1
Amidase~zf-C2H2~Fungal_trans	PF01425 PF00096 PF04082	Ascomycota	0	Pezizomycotina	0	Hypocreales	0	Fusarium	1	Fusarium oxysporum	1
Ank_2~Ank_2~Ank_2~Ank_4~CorA	PF12796 PF12796 PF12796 PF13637 PF01544	Ascomycota	0	Pezizomycotina	0	Eurotiales	0	0	0	0	0
DEAD	PF00270	0	0	0	0	0	0	0	0	0	0
NRDE-2~NRDE-2	PF08424 PF08424	0	0	0	0	0	0	0	0	0	0
UPF0160~cobW	PF03690 PF02492	Basidiomycota	0	Ustilaginomycotina	0	Ustilaginales	1	0	0	0	0
LCM~Kelch_3~Kelch_5~Cupin_8~Cupin_8	PF04072 PF13415 PF13854 PF13621 PF13621	Ascomycota	0	Pezizomycotina	0	Onygenales	0	Ajellomyces	0	Ajellomyces capsulata	0
TPR_2~TPR_2~TPR_10~TPR_2~TPR_1~TPR_11	PF07719 PF07719 PF13374 PF07719 PF00515 PF13414	Ascomycota	0	Pezizomycotina	0	Eurotiales	0	Aspergillus	0	Aspergillus clavatus	1
Ank_2~Ank_2~Ank~Ank_2~Ank_2	PF12796 PF12796 PF00023 PF12796 PF12796	0	0	0	0	0	0	0	0	0	0
PPR~PPR_2~PPR_2~PPR_2~PPR_2~PPR	PF01535 PF13041 PF13041 PF13041 PF13041 PF01535	Early diverging fungal lineages	1	Mucoromycotina	1	Mucorales	1	Rhizopus	1	Rhizopus delemar	1
RPEL~RPEL~RPEL	PF02755 PF02755 PF02755	0	0	0	0	0	0	0	0	0	0
UreE_N~UreE_C~UreF	PF02814 PF05194 PF01730	Chytridiomycota	0	Chytridiomycota	0	Rhizophydiales	1	Batrachochytrium	1	Batrachochytrium dendrobatidis	1
TIG~Ank_2~Ank_5	PF01833 PF12796 PF13857	Basidiomycota	0	Pucciniomycotina	0	0	0	0	0	0	0
PolyA_pol~PolyA_pol_RNAbd~DUF2454	PF01743 PF12627 PF10521	Ascomycota	0	Pezizomycotina	0	0	0	0	0	0	0
IBB~Arm~Arm	PF01749 PF00514 PF00514	0	0	0	0	0	0	0	0	0	0
DUF605~Sec1	PF04652 PF00995	Ascomycota	0	Pezizomycotina	0	Pleosporales	0	Phaeosphaeria	1	Phaeosphaeria nodorum	1
Zn_clus~SPO22	PF00172 PF08631	Ascomycota	0	Pezizomycotina	0	0	0	0	0	0	0
DUF1212~DUF3815	PF06738 PF12821	0	0	0	0	0	0	0	0	0	0
Flocculin~Flocculin~Flocculin~Flocculin~Flocculin~Flocculin~Flocculin~Flocculin~Flocculin~Flocculin~Flocculin~Flocculin~Flocculin	PF00624 PF00624 PF00624 PF00624 PF00624 PF00624 PF00624 PF00624 PF00624 PF00624 PF00624 PF00624 PF00624	Ascomycota	0	Saccharomycotina	0	Saccharomycetales	0	Vanderwaltozyma	1	Vanderwaltozyma polyspora	1
RB_A~RB_B	PF01858 PF01857	Chytridiomycota	0	Chytridiomycota	0	Rhizophydiales	1	Batrachochytrium	1	Batrachochytrium dendrobatidis	1
LRR_1~LRR_4~LRR_8~LRR_1~LRR_4	PF00560 PF12799 PF13855 PF00560 PF12799	Chytridiomycota	0	Chytridiomycota	0	Rhizophydiales	1	Batrachochytrium	1	Batrachochytrium dendrobatidis	1
Vezatin~PCNA_N~PCNA_C	PF12632 PF00705 PF02747	Ascomycota	0	Pezizomycotina	0	0	0	0	0	0	0
NB-ARC~TPR_10~TPR_12~TPR_10	PF00931 PF13374 PF13424 PF13374	Ascomycota	0	Pezizomycotina	0	0	0	0	0	0	0
PWI~RRM_6	PF01480 PF14259	Ascomycota	0	Pezizomycotina	0	0	0	0	0	0	0
GIY-YIG~NUMOD1~NUMOD1~NUMOD1	PF01541 PF07453 PF07453 PF07453	Ascomycota	0	Pezizomycotina	0	Sordariales	0	0	0	0	0
RVP~RVT_1~rve~Chromo	PF00077 PF00078 PF00665 PF00385	Early diverging fungal lineages	1	Mucoromycotina	1	Mucorales	1	Rhizopus	1	Rhizopus delemar	1
zf-C2H2~zf-met~zf-met~zf-C2H2_jaz~zf-C2H2~zf-C2H2	PF00096 PF12874 PF12874 PF12171 PF00096 PF00096	Basidiomycota	0	Agaricomycotina	0	Agaricales	0	Schizophyllum	1	Schizophyllum commune	1
USP8_dimer~UCH	PF08969 PF00443	0	0	0	0	0	0	0	0	0	0
BetaGal_dom2	PF10435	0	0	0	0	0	0	0	0	0	0
ResIII	PF04851	0	0	0	0	0	0	0	0	0	0
Xpo1~Cse1	PF08389 PF08506	Ascomycota	0	Pezizomycotina	0	Sordariales	0	Myceliophthora	1	Thielavia heterothallica	1
DNA_pol_B~DUF1744	PF00136 PF08490	Ascomycota	0	Saccharomycotina	0	Saccharomycetales	0	Komagataella	0	Komagataella pastoris	0
Complex1_LYR_2	PF13233	0	0	0	0	0	0	0	0	0	0
SHMT	PF00464	0	0	0	0	0	0	0	0	0	0
Lactamase_B_2~NACHT	PF12706 PF05729	Ascomycota	0	Pezizomycotina	0	Pleosporales	0	Phaeosphaeria	1	Phaeosphaeria nodorum	1
Glyco_hydro_35	PF01301	0	0	0	0	0	0	0	0	0	0
TPR_2~TPR_11	PF07719 PF13414	0	0	0	0	0	0	0	0	0	0
LRR_1~LRR_8~LRR_7	PF00560 PF13855 PF13504	Ascomycota	0	0	0	0	0	0	0	0	0
ketoacyl-synt~ketoacyl-synt~Ketoacyl-synt_C~Acyl_transf_1~PS-DH~Methyltransf_12~KR~Condensation~HxxPF_rpt~AMP-binding~PP-binding~NAD_binding_4	PF00109 PF00109 PF02801 PF00698 PF14765 PF08242 PF08659 PF00668 PF13745 PF00501 PF00550 PF07993	Ascomycota	0	Pezizomycotina	0	Pleosporales	0	Phaeosphaeria	1	Phaeosphaeria nodorum	1
HbrB~HbrB	PF08539 PF08539	0	0	0	0	0	0	0	0	0	0
CPSase_L_chain~CPSase_L_D2~Biotin_carb_C~Biotin_lipoyl	PF00289 PF02786 PF02785 PF00364	0	0	0	0	0	0	0	0	0	0
Striatin~WD40~WD40~WD40~WD40~WD40	PF08232 PF00400 PF00400 PF00400 PF00400 PF00400	0	0	0	0	0	0	0	0	0	0
SAP18~Misat_Tub_SegII~Tubulin_3	PF06487 PF10644 PF14881	Ascomycota	0	Pezizomycotina	0	Pleosporales	0	Leptosphaeria	1	Leptosphaeria maculans	1
Gp_dh_N	PF00044	Ascomycota	0	0	0	0	0	0	0	0	0
RRM_6~RRM_1~RRM_1~RRM_1~RRM_1	PF14259 PF00076 PF00076 PF00076 PF00076	0	0	0	0	0	0	0	0	0	0
Ribosomal_L1~Ribosomal_L5~Ribosomal_L5_C	PF00687 PF00281 PF00673	Early diverging fungal lineages	1	Mucoromycotina	1	Mucorales	1	Rhizopus	1	Rhizopus delemar	1
Mss4	PF04421	0	0	0	0	0	0	0	0	0	0
Sod_Fe_C	PF02777	0	0	0	0	0	0	0	0	0	0
Pkinase~Ank_2~Ank_5	PF00069 PF12796 PF13857	Ascomycota	0	Pezizomycotina	0	0	0	0	0	0	0
Biotin_lipoyl~2-oxoacid_dh~2-oxoacid_dh	PF00364 PF00198 PF00198	Ascomycota	0	Pezizomycotina	0	0	0	0	0	0	0
FGGY_N~FGGY_N~FGGY_C	PF00370 PF00370 PF02782	0	0	0	0	0	0	0	0	0	0
Nodulin-like~Nodulin-like	PF06813 PF06813	Ascomycota	0	Pezizomycotina	0	Onygenales	0	Arthroderma	0	Arthroderma benhamiae	1
ketoacyl-synt~Ketoacyl-synt_C~Acyl_transf_1~PS-DH~ADH_N~ADH_zinc_N_2~KR~PP-binding	PF00109 PF02801 PF00698 PF14765 PF08240 PF13602 PF08659 PF00550	Ascomycota	0	Pezizomycotina	0	Sordariales	0	0	0	0	0
Proteasome~Pr_beta_C	PF00227 PF12465	0	0	0	0	0	0	0	0	0	0
SURF1~SURF1	PF02104 PF02104	Ascomycota	0	Pezizomycotina	0	Magnaporthales	1	Magnaporthe	1	Magnaporthe oryzae	1
DUF914~DUF914	PF06027 PF06027	0	0	0	0	0	0	0	0	0	0
DEAD~Helicase_C~Dicer_dimer~Ribonuclease_3~Ribonuclease_3~Rgp1	PF00270 PF00271 PF03368 PF00636 PF00636 PF08737	Ascomycota	0	Pezizomycotina	0	Ophiostomatales	1	Grosmannia	1	Grosmannia clavigera	1
ACPS~PHP	PF01648 PF02811	Ascomycota	0	Pezizomycotina	0	Eurotiales	0	Talaromyces	0	Penicillium marneffei	1
WAC_Acf1_DNA_bd	PF10537	0	0	0	0	0	0	0	0	0	0
UAA~PMT~MIR	PF08449 PF02366 PF02815	Ascomycota	0	Pezizomycotina	0	Pleosporales	0	Phaeosphaeria	1	Phaeosphaeria nodorum	1
PRP1_N~TPR_11~TPR_2	PF06424 PF13414 PF07719	Ascomycota	0	Pezizomycotina	0	Pleosporales	0	Phaeosphaeria	1	Phaeosphaeria nodorum	1
Rrn6~DUF3237	PF10214 PF11578	Ascomycota	0	Pezizomycotina	0	Pleosporales	0	0	0	0	0
PIN_4	PF13638	0	0	0	0	0	0	0	0	0	0
Kelch_4~Kelch_1~Kelch_3	PF13418 PF01344 PF13415	Ascomycota	0	0	0	0	0	0	0	0	0
Mrr_cat	PF04471	Chytridiomycota	0	Chytridiomycota	0	Rhizophydiales	1	Batrachochytrium	1	Batrachochytrium dendrobatidis	1
Gelsolin~Gelsolin	PF00626 PF00626	0	0	0	0	0	0	0	0	0	0
STE3~STE3	PF02076 PF02076	0	0	0	0	0	0	0	0	0	0
Formyl_trans_N	PF00551	0	0	0	0	0	0	0	0	0	0
DUF3535~DUF3535~SNF2_N~Helicase_C	PF12054 PF12054 PF00176 PF00271	Ascomycota	0	0	0	0	0	0	0	0	0
AMP-binding~PP-binding~Condensation~PP-binding~Condensation~PP-binding~Condensation~AMP-binding~AMP-binding_C~PP-binding~Condensation~PP-binding~Condensation~PP-binding~Condensation	PF00501 PF00550 PF00668 PF00550 PF00668 PF00550 PF00668 PF00501 PF13193 PF00550 PF00668 PF00550 PF00668 PF00550 PF00668	Ascomycota	0	Pezizomycotina	0	Sordariales	0	Chaetomium	0	Chaetomium thermophilum	1
MRP-S25~MRP-S25~MRP-S25	PF13741 PF13741 PF13741	Ascomycota	0	Pezizomycotina	0	Hypocreales	0	Fusarium	1	Fusarium oxysporum	1
Cauli_VI	PF01693	0	0	0	0	0	0	0	0	0	0
Chondroitinas_B~Beta_helix	PF14592 PF13229	0	0	0	0	0	0	0	0	0	0
Cep57_CLD_2~Cep57_MT_bd~MFS_1	PF14197 PF06657 PF07690	Ascomycota	0	Pezizomycotina	0	Eurotiales	0	Aspergillus	0	0	0
SH3_9~SH3_1~PX	PF14604 PF00018 PF00787	0	0	0	0	0	0	0	0	0	0
Ribosomal_L18ae~Ribosomal_L18ae	PF01775 PF01775	Basidiomycota	0	Ustilaginomycotina	0	Ustilaginales	0	Ustilago	1	Ustilago maydis	1
JmjN~JmjC	PF02375 PF02373	0	0	0	0	0	0	0	0	0	0
MRP-L20	PF12824	0	0	0	0	0	0	0	0	0	0
Rad54_N~Rad54_N~SNF2_N~Helicase_C	PF08658 PF08658 PF00176 PF00271	Ascomycota	0	Pezizomycotina	0	Eurotiales	0	Aspergillus	0	Aspergillus kawachii	1
Mito_carr~Mito_carr~Mito_carr~DUF89	PF00153 PF00153 PF00153 PF01937	Basidiomycota	0	Pucciniomycotina	0	Sporidiobolales	1	Rhodotorula	1	Rhodotorula glutinis	1
GerE	PF00196	0	0	0	0	0	0	0	0	0	0
DUF747	PF05346	0	0	0	0	0	0	0	0	0	0
TPR_16~TPR_1~TPR_8~TPR_2~TPR_1	PF13432 PF00515 PF13181 PF07719 PF00515	Ascomycota	0	Pezizomycotina	0	Onygenales	0	Paracoccidioides	0	Paracoccidioides brasiliensis	0
Arrestin_C	PF02752	0	0	0	0	0	0	0	0	0	0
GST_C_3~tRNA_bind	PF14497 PF01588	0	0	0	0	0	0	0	0	0	0
Ribosomal_L32e~TAFII55_N	PF01655 PF04658	Basidiomycota	0	Ustilaginomycotina	0	Ustilaginales	0	Ustilago	1	Ustilago maydis	1
CDC45	PF02724	0	0	0	0	0	0	0	0	0	0
Pyridoxal_deC~Epimerase	PF00282 PF01370	Ascomycota	0	Pezizomycotina	0	Eurotiales	0	Aspergillus	0	Aspergillus terreus	1
DUF2578	PF10843	Ascomycota	0	Saccharomycotina	0	Saccharomycetales	0	0	0	0	0
Exo_endo_phos~ARID	PF03372 PF01388	Basidiomycota	0	Agaricomycotina	0	Boletales	0	Serpula	0	Serpula lacrymans var. lacrymans	0
Aldedh~HLH	PF00171 PF00010	Ascomycota	0	Pezizomycotina	0	Sordariales	0	Chaetomium	0	Chaetomium thermophilum	1
Drc1-Sld2~Tub	PF11719 PF01167	Chytridiomycota	0	Chytridiomycota	0	Rhizophydiales	1	Batrachochytrium	1	Batrachochytrium dendrobatidis	1
Kelch_6~Kelch_1	PF13964 PF01344	Ascomycota	0	0	0	0	0	0	0	0	0
DUF2036~DUF2036	PF09724 PF09724	Ascomycota	0	Pezizomycotina	0	0	0	0	0	0	0
zf-CCCH~zf-C3HC4~IBR	PF00642 PF00097 PF01485	Basidiomycota	0	Agaricomycotina	0	Agaricales	0	Schizophyllum	1	Schizophyllum commune	1
Vps16_N~Vps16_N~Vps16_C~Vps16_C	PF04841 PF04841 PF04840 PF04840	0	0	0	0	0	0	0	0	0	0
Mtc~Mtc	PF03820 PF03820	Ascomycota	0	Pezizomycotina	0	0	0	0	0	0	0
Glyco_hydro_114	PF03537	0	0	0	0	0	0	0	0	0	0
DUF1365~Zn_clus~Fungal_trans	PF07103 PF00172 PF04082	Basidiomycota	0	Agaricomycotina	0	Polyporales	1	Postia	1	Postia placenta	1
NACHT~Ank~Ank_2	PF05729 PF00023 PF12796	Ascomycota	0	Pezizomycotina	0	Hypocreales	0	Fusarium	1	Fusarium oxysporum	1
PPDK_N~PEP-utilizers~PEP-utilizers_C	PF01326 PF00391 PF02896	Ascomycota	0	Pezizomycotina	0	0	0	0	0	0	0
zf-CCHC~gag_pre-integrs~rve	PF00098 PF13976 PF00665	Ascomycota	0	Saccharomycotina	0	Saccharomycetales	0	Lodderomyces	1	Lodderomyces elongisporus	1
zf-NADH-PPase	PF09297	Ascomycota	0	Saccharomycotina	0	Saccharomycetales	0	Saccharomyces	0	Saccharomyces cerevisiae	0
NACHT~TPR_15	PF05729 PF13429	Ascomycota	0	Pezizomycotina	0	Hypocreales	0	Trichoderma/ Hypocrea	0	Hypocrea atroviridis	1
HET~RmlD_sub_bind	PF06985 PF04321	Ascomycota	0	Pezizomycotina	0	Eurotiales	0	Aspergillus	0	Aspergillus terreus	1
S1~S1~S1~S1	PF00575 PF00575 PF00575 PF00575	0	0	0	0	0	0	0	0	0	0
GLTP	PF08718	0	0	0	0	0	0	0	0	0	0
DUF4112~DUF1729~MaoC_dehydrat_N~MaoC_dehydratas~Acyl_transf_1	PF13430 PF08354 PF13452 PF01575 PF00698	Basidiomycota	0	Agaricomycotina	0	Agaricales	0	Schizophyllum	1	Schizophyllum commune	1
PFK	PF00365	0	0	0	0	0	0	0	0	0	0
DEAD~Helicase_C~Helicase_C	PF00270 PF00271 PF00271	0	0	0	0	0	0	0	0	0	0
CBM_1~CBM_1~CBM_1~CBM_1~CBM_1~Glyco_hydro_45	PF00734 PF00734 PF00734 PF00734 PF00734 PF02015	Ascomycota	0	Saccharomycotina	0	Saccharomycetales	0	Komagataella	1	Komagataella pastoris	1
TPR_10~TPR_12~TPR_7~TPR_12~TPR_12~TPR_12~TPR_12~TPR_12	PF13374 PF13424 PF13176 PF13424 PF13424 PF13424 PF13424 PF13424	Ascomycota	0	Pezizomycotina	0	Sordariales	0	Chaetomium	0	Chaetomium globosum	1
Hydant_A_N~Hydantoinase_A~Hydantoinase_A~DUF917~DUF917	PF05378 PF01968 PF01968 PF06032 PF06032	Ascomycota	0	Pezizomycotina	0	Eurotiales	0	Aspergillus	0	Aspergillus terreus	1
RA~APH	PF00788 PF01636	Ascomycota	0	Pezizomycotina	0	Pleosporales	0	Pyrenophora	0	Pyrenophora teres f. teres	1
MBF1	PF08523	Ascomycota	0	Pezizomycotina	0	0	0	0	0	0	0
Sec6	PF06046	0	0	0	0	0	0	0	0	0	0
KOW~eIF-5a	PF00467 PF01287	0	0	0	0	0	0	0	0	0	0
DIT1_PvcA~Amidase	PF05141 PF01425	Ascomycota	0	Pezizomycotina	0	Eurotiales	0	Talaromyces	0	Penicillium marneffei	1
DUSP~UCH	PF06337 PF00443	0	0	0	0	0	0	0	0	0	0
ThiF~UBACT	PF00899 PF02134	0	0	0	0	0	0	0	0	0	0
KH_1~KH_1~KH_3~KH_3~KH_1	PF00013 PF00013 PF13014 PF13014 PF00013	Ascomycota	0	Pezizomycotina	0	Sordariales	0	Chaetomium	0	Chaetomium globosum	1
Cnd1_N~Cnd1~Cnd1	PF12922 PF12717 PF12717	Ascomycota	0	Pezizomycotina	0	Onygenales	0	Ajellomyces	0	Ajellomyces capsulata	0
S-AdoMet_synt_M	PF02772	Basidiomycota	0	Pucciniomycotina	0	Pucciniales	0	Puccinia	1	Puccinia graminis f. sp. tritici	1
PP-binding~Condensation~HxxPF_rpt~AMP-binding~PP-binding~NAD_binding_4	PF00550 PF00668 PF13745 PF00501 PF00550 PF07993	Ascomycota	0	Pezizomycotina	0	0	0	0	0	0	0
Cullin_binding	PF03556	0	0	0	0	0	0	0	0	0	0
EnY2~tRNA-synt_1b	PF10163 PF00579	Basidiomycota	0	Pucciniomycotina	0	Mixiales	1	Mixia	1	Mixia osmundae	1
2OG-FeII_Oxy_2~zf-GRF	PF13532 PF06839	0	0	0	0	0	0	0	0	0	0
TPR_8~TPR_6~TPR_11~TPR_2	PF13181 PF13174 PF13414 PF07719	Microsporidia	0	Microsporidia	0	Microsporidia	0	Nosema	1	Nosema ceranae	1
DUF3955~EamA	PF13127 PF00892	Ascomycota	0	Pezizomycotina	0	Sordariales	0	Myceliophthora	1	Thielavia heterothallica	1
zf-H2C2_2~zf-met~zf-C2H2_4	PF13465 PF12874 PF13894	Ascomycota	0	Saccharomycotina	0	Saccharomycetales	0	Saccharomyces	0	Saccharomyces cerevisiae	0
AMP-binding~AMP-binding_C~PP-binding~Condensation~AMP-binding~AMP-binding_C~PP-binding~Condensation~HxxPF_rpt~PP-binding	PF00501 PF13193 PF00550 PF00668 PF00501 PF13193 PF00550 PF00668 PF13745 PF00550	Ascomycota	0	Pezizomycotina	0	Onygenales	0	Arthroderma	0	Arthroderma benhamiae	1
Ank_2~Ank_2~Ank~Ank_2~Ank_2~Ank_2~Ank_2	PF12796 PF12796 PF00023 PF12796 PF12796 PF12796 PF12796	Ascomycota	0	Pezizomycotina	0	0	0	0	0	0	0
TPR_11~TPR_10~TPR_6~TPR_1~TPR_11	PF13414 PF13374 PF13174 PF00515 PF13414	Ascomycota	0	Pezizomycotina	0	Hypocreales	0	Trichoderma/ Hypocrea	0	Hypocrea jecorina	1
RIX1~RIX1	PF08167 PF08167	Ascomycota	0	Pezizomycotina	0	Onygenales	0	Arthroderma	0	Arthroderma benhamiae	1
Myb_DNA-binding~JAB	PF00249 PF01398	Early diverging fungal lineages	1	Mucoromycotina	1	Mucorales	1	Rhizopus	1	Rhizopus delemar	1
malic~malic~Malic_M	PF00390 PF00390 PF03949	0	0	0	0	0	0	0	0	0	0
STAS_2~Response_reg	PF13466 PF00072	Ascomycota	0	Pezizomycotina	0	Sordariales	0	Sordaria	1	Sordaria macrospora	1
DUF1304~HhH-GPD~NUDIX_4	PF06993 PF00730 PF14815	Ascomycota	0	Pezizomycotina	0	Hypocreales	0	Trichoderma/ Hypocrea	0	Hypocrea atroviridis	1
Acetyltransf_13	PF13880	0	0	0	0	0	0	0	0	0	0
tRNA-synt_1b	PF00579	0	0	0	0	0	0	0	0	0	0
RRN9~AT_hook~AT_hook	PF10680 PF02178 PF02178	Ascomycota	0	Pezizomycotina	0	Hypocreales	0	Trichoderma/ Hypocrea	0	Hypocrea virens	1
Ligase_CoA	PF00549	0	0	0	0	0	0	0	0	0	0
PP2C~Glyco_hydro_63	PF00481 PF03200	Ascomycota	0	Pezizomycotina	0	Ophiostomatales	1	Grosmannia	1	Grosmannia clavigera	1
PUB~RPT~RPT~UCH	PF09409 PF13446 PF13446 PF00443	0	0	0	0	0	0	0	0	0	0
WD40~WD40~WD40~PFU~PUL	PF00400 PF00400 PF00400 PF09070 PF08324	0	0	0	0	0	0	0	0	0	0
TPR_11~TPR_2~U-box	PF13414 PF07719 PF04564	Ascomycota	0	Pezizomycotina	0	0	0	0	0	0	0
SH3_1~SH3_9~SH3_1	PF00018 PF14604 PF00018	Basidiomycota	0	Agaricomycotina	0	Agaricales	0	Moniliophthora	1	Moniliophthora perniciosa	1
PNTB	PF02233	0	0	0	0	0	0	0	0	0	0
Oxidored-like~PPDK_N~PPDK_N~PEP-utilizers	PF09791 PF01326 PF01326 PF00391	Ascomycota	0	Pezizomycotina	0	Eurotiales	0	Aspergillus	0	Aspergillus niger	0
Prenyltrans_1	PF13243	0	0	0	0	0	0	0	0	0	0
Amidohydro_4~Amidohydro_4	PF13147 PF13147	Ascomycota	0	Pezizomycotina	0	0	0	0	0	0	0
DUF3337	PF11816	0	0	0	0	0	0	0	0	0	0
PMC2NT~DNA_pol_A_exo1~HRDC	PF08066 PF01612 PF00570	0	0	0	0	0	0	0	0	0	0
DUF2638~DUF2638	PF10937 PF10937	0	0	0	0	0	0	0	0	0	0
AHS2~AHS1	PF02626 PF02682	Basidiomycota	0	Agaricomycotina	0	Agaricales	0	Moniliophthora	1	Moniliophthora perniciosa	1
LSM~PPR_3	PF01423 PF13812	Ascomycota	0	Pezizomycotina	0	Sordariales	0	Chaetomium	0	Chaetomium thermophilum	1
Gpi16	PF04113	0	0	0	0	0	0	0	0	0	0
Rad50_zn_hook~SbcCD_C	PF04423 PF13558	0	0	0	0	0	0	0	0	0	0
PAN_1~PAN_4~PAN_1	PF00024 PF14295 PF00024	Ascomycota	0	Pezizomycotina	0	Helotiales	0	Botryotinia	1	Botryotinia fuckeliana	1
DUF3818~DUF3818	PF12825 PF12825	Ascomycota	0	Pezizomycotina	0	Helotiales	0	Glarea	1	Glarea lozoyensis	1
DUF4588	PF15251	0	0	0	0	0	0	0	0	0	0
Bromodomain~Bromo_TP	PF00439 PF07524	0	0	0	0	0	0	0	0	0	0
zf-RanBP~zf-RanBP~zf-RanBP	PF00641 PF00641 PF00641	0	0	0	0	0	0	0	0	0	0
Form_Nir_trans	PF01226	0	0	0	0	0	0	0	0	0	0
CDC24~RhoGEF~PH_10~PB1	PF06395 PF00621 PF15411 PF00564	0	0	0	0	0	0	0	0	0	0
CBM_48	PF02922	0	0	0	0	0	0	0	0	0	0
RRM_3	PF08777	0	0	0	0	0	0	0	0	0	0
HMGL-like~PYC_OADA	PF00682 PF02436	Basidiomycota	0	Agaricomycotina	0	Agaricales	0	Moniliophthora	1	Moniliophthora perniciosa	1
NMT~NMT_C~Abhydrolase_6	PF01233 PF02799 PF12697	Ascomycota	0	Pezizomycotina	0	Sordariales	0	Neurospora	0	Neurospora tetrasperma	1
RVT_1~rve~Chromo	PF00078 PF00665 PF00385	0	0	0	0	0	0	0	0	0	0
Abhydrolase_6~Mito_carr~Mito_carr~Mito_carr	PF12697 PF00153 PF00153 PF00153	Ascomycota	0	Pezizomycotina	0	Pleosporales	0	Phaeosphaeria	1	Phaeosphaeria nodorum	1
SNF2_N~SNF2_N~zf-C3HC4_3~Helicase_C	PF00176 PF00176 PF13920 PF00271	Ascomycota	0	Pezizomycotina	0	Sordariales	0	Chaetomium	0	Chaetomium globosum	1
Sulfate_transp~STAS	PF00916 PF01740	0	0	0	0	0	0	0	0	0	0
Zn_clus~Fungal_trans~Beta-lactamase	PF00172 PF04082 PF00144	Ascomycota	0	Pezizomycotina	0	Eurotiales	0	Talaromyces	0	Talaromyces stipitatus	1
BCS1_N~AAA	PF08740 PF00004	0	0	0	0	0	0	0	0	0	0
Vps55~Vps55	PF04133 PF04133	Ascomycota	0	Pezizomycotina	0	Onygenales	0	Ajellomyces	0	Ajellomyces capsulata	0
PIG-S~Beta-lactamase	PF10510 PF00144	Ascomycota	0	Pezizomycotina	0	Pleosporales	0	Leptosphaeria	1	Leptosphaeria maculans	1
DUF2278~LTD~PEX-1N	PF10042 PF00932 PF09262	Ascomycota	0	Pezizomycotina	0	Hypocreales	0	Fusarium	1	Fusarium oxysporum	1
CHORD	PF04968	0	0	0	0	0	0	0	0	0	0
zf-C2H2_4~zf-H2C2_2~zf-C2H2_6~zf-C2H2_6~zf-C2H2_6	PF13894 PF13465 PF13912 PF13912 PF13912	Ascomycota	0	Pezizomycotina	0	Sordariales	0	Neurospora	0	Neurospora tetrasperma	1
Glyco_hydro_3~Glyco_hydro_3~Glyco_hydro_3_C~Fn3-like	PF00933 PF00933 PF01915 PF14310	0	0	0	0	0	0	0	0	0	0
Glyco_hydro_47~Adaptin_N~Alpha_adaptinC2	PF01532 PF01602 PF02883	Ascomycota	0	Pezizomycotina	0	Hypocreales	0	Nectria	1	Nectria haematococca	1
SF3b1	PF08920	0	0	0	0	0	0	0	0	0	0
tRNA-synt_1c	PF00749	0	0	0	0	0	0	0	0	0	0
LRR_1~LRR_6~FNIP	PF00560 PF13516 PF05725	Ascomycota	0	Saccharomycotina	0	Saccharomycetales	0	Meyerozyma	1	Meyerozyma guilliermondii	1
DUF2870	PF11069	Chytridiomycota	0	Chytridiomycota	0	Rhizophydiales	1	Batrachochytrium	1	Batrachochytrium dendrobatidis	1
Ctf8~Ctf8	PF09696 PF09696	Basidiomycota	0	Ustilaginomycotina	0	Ustilaginales	1	0	0	0	0
Amidase~CPSase_L_chain~CPSase_L_D2~Biotin_carb_C~AHS2~AHS1	PF01425 PF00289 PF02786 PF02785 PF02626 PF02682	Ascomycota	0	Saccharomycotina	0	Saccharomycetales	0	Saccharomyces	0	Saccharomyces cerevisiae	0
HIG_1_N	PF04588	0	0	0	0	0	0	0	0	0	0
DUF3608~DUF3608	PF12257 PF12257	Basidiomycota	0	Ustilaginomycotina	0	Malasseziales	1	Malassezia	1	Malassezia globosa	1
Condensation~AMP-binding~AMP-binding_C~PP-binding~Condensation~Transferase	PF00668 PF00501 PF13193 PF00550 PF00668 PF02458	Ascomycota	0	Pezizomycotina	0	Eurotiales	0	Talaromyces	0	Talaromyces stipitatus	1
ETF_QO	PF05187	Ascomycota	0	0	0	0	0	0	0	0	0
Zn_clus~Fungal_trans~IBR~IBR	PF00172 PF04082 PF01485 PF01485	Ascomycota	0	Pezizomycotina	0	Ophiostomatales	1	Grosmannia	1	Grosmannia clavigera	1
Sirohm_synth_C~TP_methylase	PF14823 PF00590	Ascomycota	0	Pezizomycotina	0	0	0	0	0	0	0
Ste5~Ste5_C	PF11610 PF12194	Ascomycota	0	Saccharomycotina	0	Saccharomycetales	0	Saccharomyces	0	Saccharomyces cerevisiae	0
CLPTM1~DUF1640	PF05602 PF07798	Ascomycota	0	Pezizomycotina	0	Eurotiales	0	Aspergillus	0	Aspergillus terreus	1
F-box	PF00646	0	0	0	0	0	0	0	0	0	0
Zw10	PF06248	0	0	0	0	0	0	0	0	0	0
Actin~Fungal_trans	PF00022 PF04082	Basidiomycota	0	Pucciniomycotina	0	Sporidiobolales	1	Rhodotorula	1	Rhodotorula glutinis	1
zf-C3HC4_3	PF13920	0	0	0	0	0	0	0	0	0	0
peroxidase~WSC~WSC~WSC~WSC~Glyoxal_oxid_N~DUF1929	PF00141 PF01822 PF01822 PF01822 PF01822 PF07250 PF09118	Ascomycota	0	Pezizomycotina	0	Eurotiales	0	Talaromyces	0	Talaromyces stipitatus	1
TPR_2~TPR_2~TPR_6~TPR_1~TPR_11	PF07719 PF07719 PF13174 PF00515 PF13414	Ascomycota	0	Pezizomycotina	0	Eurotiales	0	0	0	0	0
URO-D~URO-D	PF01208 PF01208	Ascomycota	0	Pezizomycotina	0	Onygenales	0	Coccidioides	0	Coccidioides posadasii	0
Bul1_N~Bul1_N~Bul1_N~Bul1_C	PF04425 PF04425 PF04425 PF04426	Ascomycota	0	Saccharomycotina	0	Saccharomycetales	0	Debaryomyces	1	Debaryomyces hansenii	1
Polysacc_deac_1~LGFP	PF01522 PF08310	Ascomycota	0	Pezizomycotina	0	Hypocreales	0	Fusarium	1	Fusarium oxysporum	1
TPR_10~TPR_10~TPR_10~TPR_10~TPR_10~TPR_10~TPR_10~TPR_10~TPR_10~CHAT	PF13374 PF13374 PF13374 PF13374 PF13374 PF13374 PF13374 PF13374 PF13374 PF12770	Ascomycota	0	Pezizomycotina	0	Eurotiales	0	Emericella	1	Emericella nidulans	1
Glyco_hydro_92~NACHT~Ank_2~Ank_2	PF07971 PF05729 PF12796 PF12796	Ascomycota	0	Pezizomycotina	0	Eurotiales	0	Aspergillus	0	Aspergillus terreus	1
IATP	PF04568	0	0	0	0	0	0	0	0	0	0
AAA_22~ORC5_C	PF13401 PF14630	Ascomycota	0	Saccharomycotina	0	Saccharomycetales	0	0	0	0	0
PCRF	PF03462	Ascomycota	0	Pezizomycotina	0	0	0	0	0	0	0
Glyco_hydro_75	PF07335	0	0	0	0	0	0	0	0	0	0
Cation_ATPase_N~E1-E2_ATPase~Hydrolase_like2~Hydrolase_3~Cation_ATPase_C	PF00690 PF00122 PF13246 PF08282 PF00689	0	0	0	0	0	0	0	0	0	0
DASH_Spc19	PF08287	0	0	0	0	0	0	0	0	0	0
zf-C2H2_jaz	PF12171	0	0	0	0	0	0	0	0	0	0
Phosphorylase	PF00343	0	0	0	0	0	0	0	0	0	0
Acyl_transf_1~PS-DH~Methyltransf_12	PF00698 PF14765 PF08242	Ascomycota	0	Pezizomycotina	0	Glomerellales	0	Colletotrichum	1	Colletotrichum higginsianum	1
LRR_8~LRR_8~SOG2	PF13855 PF13855 PF10428	0	0	0	0	0	0	0	0	0	0
IBB~Arm~Arm~Arm	PF01749 PF00514 PF00514 PF00514	0	0	0	0	0	0	0	0	0	0
PNP_UDP_1~Ank_2~Ank_2~Ank_5~Ank_2~Ank_2~Ank_2~Ank_2~Ank_2~Ank_5~Ank	PF01048 PF12796 PF12796 PF13857 PF12796 PF12796 PF12796 PF12796 PF12796 PF13857 PF00023	Ascomycota	0	Pezizomycotina	0	Eurotiales	0	Aspergillus	0	Aspergillus flavus	1
EF-hand_6~EF-hand_7~EF-hand_5	PF13405 PF13499 PF13202	Early diverging fungal lineages	1	Mucoromycotina	1	Mucorales	1	Rhizopus	1	Rhizopus delemar	1
DUF1857	PF08982	0	0	0	0	0	0	0	0	0	0
NTR2~LtrA	PF15458 PF06772	Ascomycota	0	Pezizomycotina	0	0	0	0	0	0	0
DUF3455	PF11937	0	0	0	0	0	0	0	0	0	0
RRM_1~RRM_1~RRM_1~DUF1897	PF00076 PF00076 PF00076 PF09005	Basidiomycota	0	Pucciniomycotina	0	Mixiales	1	Mixia	1	Mixia osmundae	1
RRP14	PF15459	Ascomycota	0	0	0	0	0	0	0	0	0
DUF3584	PF12128	Ascomycota	0	Pezizomycotina	0	Hypocreales	0	Trichoderma/ Hypocrea	0	Hypocrea virens	1
Muskelin_N	PF06588	0	0	0	0	0	0	0	0	0	0
SRP54_N~SRP54	PF02881 PF00448	Ascomycota	0	0	0	0	0	0	0	0	0
Sugar_tr~Sugar_tr~Acetyltransf_1	PF00083 PF00083 PF00583	Ascomycota	0	Pezizomycotina	0	Eurotiales	0	Aspergillus	0	Aspergillus terreus	1
SPX~SPX~Ank_2~Ank_2	PF03105 PF03105 PF12796 PF12796	Ascomycota	0	0	0	0	0	0	0	0	0
Homeobox_KN~Mating_C	PF05920 PF12737	Basidiomycota	0	Agaricomycotina	0	Agaricales	0	Laccaria	1	Laccaria bicolor	1
NUDIX~zf-CCCH~zf-CCCH~W2	PF00293 PF00642 PF00642 PF02020	Early diverging fungal lineages	1	Mucoromycotina	1	Mucorales	1	Rhizopus	1	Rhizopus delemar	1
PFK~PFK~PFK	PF00365 PF00365 PF00365	0	0	0	0	0	0	0	0	0	0
UPF0121	PF03661	0	0	0	0	0	0	0	0	0	0
Spc7_N~Spc7_N~Spc7~Spc7~Spc7_C2	PF15402 PF15402 PF08317 PF08317 PF15577	Ascomycota	0	Pezizomycotina	0	Helotiales	0	Glarea	1	Glarea lozoyensis	1
Spc97_Spc98	PF04130	0	0	0	0	0	0	0	0	0	0
Cation_ATPase_C	PF00689	0	0	0	0	0	0	0	0	0	0
DUF4238~Pkinase	PF14022 PF00069	Basidiomycota	0	Agaricomycotina	0	Agaricales	0	Schizophyllum	1	Schizophyllum commune	1
SUR7	PF06687	0	0	0	0	0	0	0	0	0	0
ERp29	PF07749	Basidiomycota	0	Agaricomycotina	0	Agaricales	0	Moniliophthora	1	Moniliophthora perniciosa	1
uDENN~DENN~DENN~C1_2~dDENN	PF03456 PF02141 PF02141 PF03107 PF03455	Ascomycota	0	Pezizomycotina	0	Onygenales	0	Paracoccidioides	0	Paracoccidioides brasiliensis	0
RA~LRR_8~LRR_4~LRR_4~LRR_4~LRR_1~LRR_7~PP2C~Guanylate_cyc	PF00788 PF13855 PF12799 PF12799 PF12799 PF00560 PF13504 PF00481 PF00211	Ascomycota	0	Saccharomycotina	0	Saccharomycetales	0	Saccharomyces	0	Saccharomyces cerevisiae	0
MFS_1~MFS_1~Diphthamide_syn	PF07690 PF07690 PF01866	Ascomycota	0	Pezizomycotina	0	Sordariales	0	Podospora	1	Podospora anserina	1
RHIM~AD	PF12721 PF09793	Basidiomycota	0	Pucciniomycotina	0	Pucciniales	0	Melampsora	1	Melampsora larici-populina	1
Sulfate_transp~STAS~cNMP_binding	PF00916 PF01740 PF00027	0	0	0	0	0	0	0	0	0	0
Uso1_p115_head~Uso1_p115_C~MFS_1	PF04869 PF04871 PF07690	Basidiomycota	0	Pucciniomycotina	0	Sporidiobolales	1	Rhodotorula	1	Rhodotorula glutinis	1
ELO	PF01151	0	0	0	0	0	0	0	0	0	0
TPR_6~Apc3~TPR_1	PF13174 PF12895 PF00515	Ascomycota	0	Saccharomycotina	0	Saccharomycetales	0	Candida	0	Candida dubliniensis	1
Swi5	PF07061	0	0	0	0	0	0	0	0	0	0
zf-RING_2~YEATS	PF13639 PF03366	Ascomycota	0	Pezizomycotina	0	0	0	0	0	0	0
LRR_8~LRR_1~LRR_8~LRR_1~PP2C~Guanylate_cyc	PF13855 PF00560 PF13855 PF00560 PF00481 PF00211	Early diverging fungal lineages	1	Mucoromycotina	1	Mucorales	1	Rhizopus	1	Rhizopus delemar	1
Flavodoxin_2	PF02525	0	0	0	0	0	0	0	0	0	0
Skp1_POZ	PF03931	0	0	0	0	0	0	0	0	0	0
TPR_11~TPR_2~CS~SGS	PF13414 PF07719 PF04969 PF05002	Ascomycota	0	0	0	0	0	0	0	0	0
PX~PH~PLDc_2	PF00787 PF00169 PF13091	Basidiomycota	0	Agaricomycotina	0	Agaricales	0	Schizophyllum	1	Schizophyllum commune	1
PRP1_N~TPR_21	PF06424 PF09976	Basidiomycota	0	Agaricomycotina	0	Tremellales	0	Filobasidiella	0	0	0
Apc3~TPR_8~TPR_12~TPR_11~TPR_7	PF12895 PF13181 PF13424 PF13414 PF13176	Ascomycota	0	Saccharomycotina	0	Saccharomycetales	0	Kluyveromyces	1	Kluyveromyces lactis	1
IMD	PF08397	0	0	0	0	0	0	0	0	0	0
XFP_N~XFP	PF09364 PF03894	Ascomycota	0	Pezizomycotina	0	Sordariales	0	Chaetomium	0	Chaetomium globosum	1
Peptidase_M16_C~Peptidase_M16_C~GTP_EFTU~GTP_EFTU_D2~eIF2_C	PF05193 PF05193 PF00009 PF03144 PF09173	Ascomycota	0	Pezizomycotina	0	Onygenales	0	Uncinocarpus	1	Uncinocarpus reesii	1
E1-E2_ATPase~Hydrolase	PF00122 PF00702	0	0	0	0	0	0	0	0	0	0
Cys_Met_Meta_PP	PF01053	0	0	0	0	0	0	0	0	0	0
Sad1_UNC~Spo12~Acyl-CoA_dh_N~Acyl-CoA_dh_M~Acyl-CoA_dh_1	PF07738 PF05032 PF02771 PF02770 PF00441	Ascomycota	0	Pezizomycotina	0	Eurotiales	0	0	0	0	0
Pkinase~Pkinase~Pkinase~tRNA-synt_His~HGTP_anticodon2	PF00069 PF00069 PF00069 PF13393 PF12745	0	0	0	0	0	0	0	0	0	0
Arf	PF00025	0	0	0	0	0	0	0	0	0	0
Sec3-PIP2_bind	PF15277	0	0	0	0	0	0	0	0	0	0
ketoacyl-synt~Ketoacyl-synt_C~Acyl_transf_1~KR	PF00109 PF02801 PF00698 PF08659	Ascomycota	0	Pezizomycotina	0	Pleosporales	0	Phaeosphaeria	1	Phaeosphaeria nodorum	1
VHS~SH3_2	PF00790 PF07653	Ascomycota	0	Saccharomycotina	0	Saccharomycetales	0	Scheffersomyces	1	Scheffersomyces stipitis	1
Polysacc_lyase	PF14099	Ascomycota	0	Pezizomycotina	0	0	0	0	0	0	0
adh_short~Aa_trans	PF00106 PF01490	Ascomycota	0	Pezizomycotina	0	Eurotiales	0	Aspergillus	0	Aspergillus niger	0
Glyco_hydro_45~CBM_1~CBM_1	PF02015 PF00734 PF00734	Ascomycota	0	Pezizomycotina	0	Pleosporales	0	Pyrenophora	0	Pyrenophora tritici-repentis	1
Kinesin~KIF1B~DUF3694~PH	PF00225 PF12423 PF12473 PF00169	Ascomycota	0	Pezizomycotina	0	0	0	0	0	0	0
Ank_2~Ank_5~Ank_2~FYVE	PF12796 PF13857 PF12796 PF01363	Early diverging fungal lineages	1	Mucoromycotina	1	Mucorales	1	Rhizopus	1	Rhizopus delemar	1
Cut8_M~Cut8_C	PF14483 PF08559	Ascomycota	0	0	0	0	0	0	0	0	0
NTP_transf_2~DUF4111	PF01909 PF13427	Ascomycota	0	Pezizomycotina	0	0	0	0	0	0	0
FolB~FolB~HPPK~Pterin_bind	PF02152 PF02152 PF01288 PF00809	0	0	0	0	0	0	0	0	0	0
Ketoacyl-synt_C~Acyl_transf_1~PS-DH~ADH_N~ADH_zinc_N~KR	PF02801 PF00698 PF14765 PF08240 PF00107 PF08659	Ascomycota	0	Pezizomycotina	0	Magnaporthales	1	Magnaporthe	1	Magnaporthe oryzae	1
SLT	PF01464	0	0	0	0	0	0	0	0	0	0
NACHT~Ank_4~Ank_2~Ank_2	PF05729 PF13637 PF12796 PF12796	Ascomycota	0	Pezizomycotina	0	Hypocreales	0	Trichoderma/ Hypocrea	0	Hypocrea atroviridis	1
PAS_9~GATA	PF13426 PF00320	Ascomycota	0	0	0	0	0	0	0	0	0
Cofilin_ADF~Cofilin_ADF~ATP-synt_C~ATP-synt_C	PF00241 PF00241 PF00137 PF00137	Basidiomycota	0	Pucciniomycotina	0	Mixiales	1	Mixia	1	Mixia osmundae	1
Pribosyltran_N~Pribosyltran_N~Pribosyl_synth	PF13793 PF13793 PF14572	Ascomycota	0	Pezizomycotina	0	Pleosporales	0	Pyrenophora	0	Pyrenophora tritici-repentis	1
Ino80_Iec3~ECR1_N	PF14612 PF14382	Ascomycota	0	Pezizomycotina	0	Eurotiales	0	Aspergillus	0	Aspergillus niger	0
COesterase~IIGP	PF00135 PF05049	Ascomycota	0	Pezizomycotina	0	Sordariales	0	Chaetomium	0	Chaetomium globosum	1
PAPS_reduct	PF01507	0	0	0	0	0	0	0	0	0	0
ABC_membrane	PF00664	0	0	0	0	0	0	0	0	0	0
HAMP~HAMP~HAMP~HATPase_c~Response_reg	PF00672 PF00672 PF00672 PF02518 PF00072	Ascomycota	0	Pezizomycotina	0	Eurotiales	0	Aspergillus	0	Aspergillus flavus	1
polyprenyl_synt~polyprenyl_synt	PF00348 PF00348	0	0	0	0	0	0	0	0	0	0
AAA_16~WD40~WD40~WD40~WD40~WD40~WD40~WD40	PF13191 PF00400 PF00400 PF00400 PF00400 PF00400 PF00400 PF00400	Ascomycota	0	Pezizomycotina	0	Eurotiales	0	Aspergillus	0	Aspergillus flavus	1
DLH~DLH	PF01738 PF01738	Ascomycota	0	Pezizomycotina	0	0	0	0	0	0	0
WSC~WSC~WSC~PAN_1	PF01822 PF01822 PF01822 PF00024	Ascomycota	0	Pezizomycotina	0	Glomerellales	0	Glomerella	1	Colletotrichum graminicola	1
RRM~Nab6_mRNP_bdg	PF10378 PF10567	Ascomycota	0	Saccharomycotina	0	Saccharomycetales	0	Vanderwaltozyma	1	Vanderwaltozyma polyspora	1
Pkinase~Myosin_head~Myosin_TH1~SH3_2	PF00069 PF00063 PF06017 PF07653	Ascomycota	0	Pezizomycotina	0	Pleosporales	0	Pyrenophora	0	Pyrenophora teres f. teres	1
Adaptin_binding	PF10199	0	0	0	0	0	0	0	0	0	0
Choline_kinase~Choline_kinase	PF01633 PF01633	Basidiomycota	0	0	0	0	0	0	0	0	0
MutS_II~MutS_III	PF05188 PF05192	0	0	0	0	0	0	0	0	0	0
Pentapeptide	PF00805	Ascomycota	0	Pezizomycotina	0	Sordariales	0	Neurospora	0	Neurospora tetrasperma	1
Dala_Dala_lig_C~Methyltransf_25	PF07478 PF13649	Ascomycota	0	Pezizomycotina	0	Hypocreales	0	0	0	0	0
zf-C3HC4_2~zf-C3HC4_3	PF13923 PF13920	0	0	0	0	0	0	0	0	0	0
AAA_2~ClpB_D2-small	PF07724 PF10431	0	0	0	0	0	0	0	0	0	0
Med26	PF08711	0	0	0	0	0	0	0	0	0	0
Acyl_transf_1~PS-DH~ADH_N~ADH_zinc_N	PF00698 PF14765 PF08240 PF00107	Ascomycota	0	Pezizomycotina	0	Glomerellales	0	Colletotrichum	1	Colletotrichum higginsianum	1
Ketoacyl-synt_C~Acyl_transf_1~PS-DH~KR~PP-binding~NAD_binding_4~NAD_binding_4	PF02801 PF00698 PF14765 PF08659 PF00550 PF07993 PF07993	Basidiomycota	0	Agaricomycotina	0	Agaricales	0	Coprinopsis	1	Coprinopsis cinerea	1
DPM3~DPM3	PF08285 PF08285	Ascomycota	0	Pezizomycotina	0	Eurotiales	0	Aspergillus	0	Aspergillus niger	1
Fes1	PF08609	0	0	0	0	0	0	0	0	0	0
BetaGal_dom3	PF13363	Basidiomycota	0	Agaricomycotina	0	Agaricales	0	Moniliophthora	1	Moniliophthora perniciosa	1
SH3_2~Transglut_core~tRNA-synt_1c~tRNA-synt_1c_C	PF07653 PF01841 PF00749 PF03950	Ascomycota	0	Pezizomycotina	0	Pleosporales	0	Phaeosphaeria	1	Phaeosphaeria nodorum	1
DUF3554~HEAT_2~HEAT_EZ	PF12074 PF13646 PF13513	0	0	0	0	0	0	0	0	0	0
Ank_2~Ank_2~Ank_2~Ank_5~Ank_2	PF12796 PF12796 PF12796 PF13857 PF12796	Ascomycota	0	Pezizomycotina	0	0	0	0	0	0	0
AA_permease~Voltage_CLC~CBS~CBS	PF00324 PF00654 PF00571 PF00571	Ascomycota	0	Pezizomycotina	0	Ophiostomatales	1	Grosmannia	1	Grosmannia clavigera	1
DnaB~DnaB_C	PF00772 PF03796	Chytridiomycota	0	Chytridiomycota	0	Rhizophydiales	1	Batrachochytrium	1	Batrachochytrium dendrobatidis	1
SAP~Slx4~NUDIX	PF02037 PF09494 PF00293	Ascomycota	0	Pezizomycotina	0	Sordariales	0	Podospora	1	Podospora anserina	1
Complex1_30kDa~BUD22	PF00329 PF09073	Ascomycota	0	Pezizomycotina	0	Eurotiales	0	Aspergillus	0	Aspergillus terreus	1
Fungal_trans_2	PF11951	0	0	0	0	0	0	0	0	0	0
ADP_ribosyl_GH~ADP_ribosyl_GH	PF03747 PF03747	Ascomycota	0	Pezizomycotina	0	Hypocreales	0	Metarhizium	0	Metarhizium acridum	1
CBS~IMPDH	PF00571 PF00478	Basidiomycota	0	Agaricomycotina	0	Agaricales	0	Moniliophthora	1	Moniliophthora perniciosa	1
TPR_11~TPR_1~TPR_9~TPR_9~DnaJ	PF13414 PF00515 PF13371 PF13371 PF00226	Basidiomycota	0	Agaricomycotina	0	Boletales	1	Serpula	1	Serpula lacrymans var. lacrymans	1
Glyco_tranf_2_3~ABC_membrane~ABC_tran	PF13641 PF00664 PF00005	Ascomycota	0	Pezizomycotina	0	Onygenales	0	0	0	0	0
CBM_X2	PF03442	Ascomycota	0	Pezizomycotina	0	Eurotiales	0	Aspergillus	0	Aspergillus oryzae	1
UIM~UIM	PF02809 PF02809	Basidiomycota	0	0	0	0	0	0	0	0	0
Chitin_bind_3	PF03067	0	0	0	0	0	0	0	0	0	0
Miro~EF-hand_6~EF_assoc_2~EF-hand_5~EF_assoc_1~Miro	PF08477 PF13405 PF08356 PF13202 PF08355 PF08477	Ascomycota	0	0	0	0	0	0	0	0	0
Sec39~Sec39	PF08314 PF08314	0	0	0	0	0	0	0	0	0	0
TPR_11~TPR_1~TPR_2~TPR_11~TPR_11~DnaJ	PF13414 PF00515 PF07719 PF13414 PF13414 PF00226	Ascomycota	0	Taphrinomycotina	0	Schizosaccharomycetales	0	Schizosaccharomyces	0	Schizosaccharomyces japonicus	1
ketoacyl-synt~ketoacyl-synt~Ketoacyl-synt_C~Acyl_transf_1~PS-DH~Methyltransf_23~ADH_N~ADH_zinc_N~KR~PP-binding	PF00109 PF00109 PF02801 PF00698 PF14765 PF13489 PF08240 PF00107 PF08659 PF00550	Ascomycota	0	Pezizomycotina	0	Helotiales	0	Sclerotinia	1	Sclerotinia sclerotiorum	1
MRP-L28	PF09812	0	0	0	0	0	0	0	0	0	0
Amidohydro_4~Amidohydro_1	PF13147 PF01979	Ascomycota	0	Pezizomycotina	0	0	0	0	0	0	0
Ribosomal_L41~L31	PF05162 PF09784	Chytridiomycota	0	Chytridiomycota	0	Rhizophydiales	1	Batrachochytrium	1	Batrachochytrium dendrobatidis	1
FAD_binding_3~FAD_binding_3~FAD_binding_3~Phe_hydrox_dim	PF01494 PF01494 PF01494 PF07976	0	0	0	0	0	0	0	0	0	0
Hydant_A_N~Hydantoinase_A~Hydantoinase_B	PF05378 PF01968 PF02538	0	0	0	0	0	0	0	0	0	0
RCC1~RCC1~PHD	PF00415 PF00415 PF00628	Basidiomycota	0	0	0	0	0	0	0	0	0
PNP_UDP_1~NACHT~Ank_2~Ank_2~Ank_2~Ank_2~Ank_2~Ank_2~Ank_2~Ank_2~Ank_5~Ank_2	PF01048 PF05729 PF12796 PF12796 PF12796 PF12796 PF12796 PF12796 PF12796 PF12796 PF13857 PF12796	Ascomycota	0	Pezizomycotina	0	Hypocreales	0	Trichoderma/ Hypocrea	0	Hypocrea virens	1
4HBT_3~Acyl_CoA_thio	PF13622 PF02551	0	0	0	0	0	0	0	0	0	0
SH3_1~DOCK-C2~Ded_cyto	PF00018 PF14429 PF06920	Ascomycota	0	Pezizomycotina	0	0	0	0	0	0	0
Rick_17kDa_Anti~CVNH	PF05433 PF08881	Ascomycota	0	Pezizomycotina	0	Eurotiales	0	0	0	0	0
HeLo~NACHT~Ank~Ank_2~Ank_2~Ank_2~Ank_2~Ank_2~Ank_5~Ank_2~Ank_2~Ank_2~Ank_2~Ank_2~Ank_2	PF14479 PF05729 PF00023 PF12796 PF12796 PF12796 PF12796 PF12796 PF13857 PF12796 PF12796 PF12796 PF12796 PF12796 PF12796	Ascomycota	0	Pezizomycotina	0	Glomerellales	0	Verticillium	0	Verticillium albo-atrum	1
tRNA-synt_1b~S4	PF00579 PF01479	Basidiomycota	0	0	0	0	0	0	0	0	0
DUF3336~Patatin	PF11815 PF01734	0	0	0	0	0	0	0	0	0	0
Ank_2~Ank~Ank_2~Ank~Ank	PF12796 PF00023 PF12796 PF00023 PF00023	Ascomycota	0	Pezizomycotina	0	Sordariales	0	Sordaria	1	Sordaria macrospora	1
CN_hydrolase~MULE	PF00795 PF10551	Ascomycota	0	Pezizomycotina	0	Glomerellales	0	Verticillium	0	Verticillium dahliae	1
RNA_pol_Rpb5_N	PF03871	Ascomycota	0	0	0	0	0	0	0	0	0
Vps35	PF03635	0	0	0	0	0	0	0	0	0	0
RPM2~Ribosomal_L44	PF08579 PF00935	Ascomycota	0	Saccharomycotina	0	Saccharomycetales	0	Ogataea	1	Pichia angusta	1
zf-H2C2_2~Fungal_trans	PF13465 PF04082	0	0	0	0	0	0	0	0	0	0
NACHT~Ank_4~Ank_2~Ank_2~Ank_2~Ank_2~Ank_2	PF05729 PF13637 PF12796 PF12796 PF12796 PF12796 PF12796	Ascomycota	0	Pezizomycotina	0	Magnaporthales	1	Magnaporthe	1	Magnaporthe oryzae	1
PAS_4~PAS_8~HisKA~HATPase_c~Response_reg	PF08448 PF13188 PF00512 PF02518 PF00072	Ascomycota	0	Pezizomycotina	0	Glomerellales	0	Glomerella	1	Colletotrichum graminicola	1
ORC6	PF05460	Ascomycota	0	0	0	0	0	0	0	0	0
DHH	PF01368	0	0	0	0	0	0	0	0	0	0
PALP~PALP	PF00291 PF00291	0	0	0	0	0	0	0	0	0	0
HAD_2~GST_N_2~GST_C_2	PF13419 PF13409 PF13410	Ascomycota	0	Pezizomycotina	0	Eurotiales	0	Aspergillus	0	Aspergillus terreus	1
Aminotran_4~Asp	PF01063 PF00026	Ascomycota	0	Pezizomycotina	0	Sordariales	0	0	0	0	0
EF-hand_5	PF13202	0	0	0	0	0	0	0	0	0	0
HET~NACHT~WD40~WD40~WD40~WD40~WD40~WD40	PF06985 PF05729 PF00400 PF00400 PF00400 PF00400 PF00400 PF00400	Ascomycota	0	Pezizomycotina	0	Sordariales	0	Podospora	1	Podospora anserina	1
WEMBL~Kinesin	PF05701 PF00225	Ascomycota	0	Pezizomycotina	0	Hypocreales	0	Cordyceps	1	Cordyceps militaris	1
Ipi1_N	PF12333	0	0	0	0	0	0	0	0	0	0
SEC-C	PF02810	Microsporidia	0	Microsporidia	0	Microsporidia	0	Enterocytozoon	1	Enterocytozoon bieneusi	1
adh_short~Fungal_trans_2	PF00106 PF11951	Ascomycota	0	Pezizomycotina	0	Hypocreales	0	Nectria	1	Nectria haematococca	1
UPF0183	PF03676	0	0	0	0	0	0	0	0	0	0
Metalloenzyme~iPGM_N	PF01676 PF06415	0	0	0	0	0	0	0	0	0	0
Peptidase_M3~ubiquitin~UBA	PF01432 PF00240 PF00627	Ascomycota	0	Saccharomycotina	0	Saccharomycetales	0	Komagataella	0	Komagataella pastoris	0
AAA~Rep_fac_C~His_Phos_2	PF00004 PF08542 PF00328	Ascomycota	0	Pezizomycotina	0	Eurotiales	0	Talaromyces	0	Talaromyces stipitatus	1
Thg1~Thg1C	PF04446 PF14413	0	0	0	0	0	0	0	0	0	0
RSN1_TM~DUF4463~DUF221	PF13967 PF14703 PF02714	0	0	0	0	0	0	0	0	0	0
Chitin_synth_1N~Chitin_synth_1~Chitin_synth_2	PF08407 PF01644 PF03142	0	0	0	0	0	0	0	0	0	0
F-box~RPEL	PF00646 PF02755	Ascomycota	0	Pezizomycotina	0	Helotiales	0	Botryotinia	1	Botryotinia fuckeliana	1
CLPTM1~PQ-loop	PF05602 PF04193	Basidiomycota	0	Ustilaginomycotina	0	Ustilaginales	1	0	0	0	0
WD40~WD40~OTU	PF00400 PF00400 PF02338	Basidiomycota	0	Pucciniomycotina	0	Mixiales	1	Mixia	1	Mixia osmundae	1
PP-binding~Condensation~Condensation~Condensation~AMP-binding~AMP-binding~PP-binding~Condensation	PF00550 PF00668 PF00668 PF00668 PF00501 PF00501 PF00550 PF00668	Ascomycota	0	Pezizomycotina	0	Sordariales	0	Neurospora	1	0	0
Pyr_redox_2~Pyr_redox~Pyr_redox_2~Pyr_redox_2~Pyr_redox_dim	PF07992 PF00070 PF07992 PF07992 PF02852	Ascomycota	0	Saccharomycotina	0	Saccharomycetales	0	Torulaspora	1	Torulaspora delbrueckii	1
hGDE_N	PF14699	Basidiomycota	0	Agaricomycotina	0	Agaricales	0	Moniliophthora	1	Moniliophthora perniciosa	1
zf-C2H2_4	PF13894	0	0	0	0	0	0	0	0	0	0
Stk19	PF10494	0	0	0	0	0	0	0	0	0	0
Not3~Not3~NOT2_3_5	PF04065 PF04065 PF04153	Ascomycota	0	Saccharomycotina	0	Saccharomycetales	0	0	0	0	0
Mt_ATP-synt_D	PF05873	0	0	0	0	0	0	0	0	0	0
PNP_UDP_1~NB-ARC~TPR_10~TPR_12	PF01048 PF00931 PF13374 PF13424	Ascomycota	0	Pezizomycotina	0	Eurotiales	0	Aspergillus	0	Aspergillus terreus	1
XPG_I	PF00867	0	0	0	0	0	0	0	0	0	0
NB-ARC~TPR_10~TPR_12~TPR_12~TPR_12~TPR_12~TPR_12~TPR_10	PF00931 PF13374 PF13424 PF13424 PF13424 PF13424 PF13424 PF13374	Basidiomycota	0	Agaricomycotina	0	Sebacinales	1	Piriformospora	1	Piriformospora indica	1
PPR_2~PPR	PF13041 PF01535	0	0	0	0	0	0	0	0	0	0
Amidase~Pkinase	PF01425 PF00069	Basidiomycota	0	Ustilaginomycotina	0	Ustilaginales	0	Ustilago	1	Ustilago maydis	1
Ctr~Ctr	PF04145 PF04145	Ascomycota	0	0	0	0	0	0	0	0	0
FAD_binding_3~DAO	PF01494 PF01266	Ascomycota	0	Pezizomycotina	0	0	0	0	0	0	0
FGE-sulfatase~DUF953	PF03781 PF06110	Ascomycota	0	Pezizomycotina	0	Hypocreales	0	Fusarium	1	Fusarium oxysporum	1
Ferric_reduct~FAD_binding_8~NAD_binding_6~Mito_carr~Mito_carr~Mito_carr	PF01794 PF08022 PF08030 PF00153 PF00153 PF00153	Ascomycota	0	Pezizomycotina	0	Ophiostomatales	1	Grosmannia	1	Grosmannia clavigera	1
Prefoldin~DUF3835	PF02996 PF12927	Ascomycota	0	Saccharomycotina	0	Saccharomycetales	0	0	0	0	0
NMT_C	PF02799	0	0	0	0	0	0	0	0	0	0
Lipase_GDSL~VCBS~VCBS~VCBS~VCBS	PF00657 PF13517 PF13517 PF13517 PF13517	Ascomycota	0	Pezizomycotina	0	0	0	0	0	0	0
CAP_N	PF01213	0	0	0	0	0	0	0	0	0	0
DWNN	PF08783	0	0	0	0	0	0	0	0	0	0
CBM_1~Fungal_lectin	PF00734 PF07938	Basidiomycota	0	Agaricomycotina	0	Boletales	1	Serpula	1	Serpula lacrymans var. lacrymans	1
ubiquitin~ubiquitin~ubiquitin~ubiquitin	PF00240 PF00240 PF00240 PF00240	0	0	0	0	0	0	0	0	0	0
Foie-gras_1~Gryzun~Gryzun	PF11817 PF07919 PF07919	Basidiomycota	0	Pucciniomycotina	0	Mixiales	1	Mixia	1	Mixia osmundae	1
TPR_11~TPR_11~TPR_11~TPR_11~TPR_11~TPR_1	PF13414 PF13414 PF13414 PF13414 PF13414 PF00515	Ascomycota	0	Pezizomycotina	0	Eurotiales	0	Talaromyces	0	Talaromyces stipitatus	1
NMT1_2	PF13379	0	0	0	0	0	0	0	0	0	0
zf-C3HC4~PPP4R2	PF00097 PF09184	Basidiomycota	0	Pucciniomycotina	0	Mixiales	1	Mixia	1	Mixia osmundae	1
PPR_2~PPR_2~PPR~PPR_3	PF13041 PF13041 PF01535 PF13812	0	0	0	0	0	0	0	0	0	0
DUF221~DUF221	PF02714 PF02714	Ascomycota	0	Pezizomycotina	0	Onygenales	0	Trichophyton	0	Trichophyton tonsurans	1
Pkinase~POLO_box	PF00069 PF00659	0	0	0	0	0	0	0	0	0	0
Abhydrolase_2~adh_short	PF02230 PF00106	Ascomycota	0	Pezizomycotina	0	Ophiostomatales	1	Grosmannia	1	Grosmannia clavigera	1
Helicase_C~Helicase_C	PF00271 PF00271	0	0	0	0	0	0	0	0	0	0
RhoGEF~FYVE	PF00621 PF01363	Basidiomycota	0	0	0	0	0	0	0	0	0
tRNA-synt_1g~Anticodon_1	PF09334 PF08264	0	0	0	0	0	0	0	0	0	0
RPT~RPT~RPT~UCH	PF13446 PF13446 PF13446 PF00443	Ascomycota	0	0	0	0	0	0	0	0	0
MFS_1~Ank_2	PF07690 PF12796	Ascomycota	0	Pezizomycotina	0	Eurotiales	0	Talaromyces	0	Penicillium marneffei	1
Methyltransf_31~Sterol_MT_C	PF13847 PF08498	0	0	0	0	0	0	0	0	0	0
ketoacyl-synt~Ketoacyl-synt_C~Acyl_transf_1~PS-DH~Methyltransf_12~KR~Condensation	PF00109 PF02801 PF00698 PF14765 PF08242 PF08659 PF00668	Ascomycota	0	Pezizomycotina	0	0	0	0	0	0	0
zf-DHHC~Atx10homo_assoc	PF01529 PF09759	Ascomycota	0	Pezizomycotina	0	0	0	0	0	0	0
DLIC~DLIC~DLIC	PF05783 PF05783 PF05783	0	0	0	0	0	0	0	0	0	0
Aldedh~Aldedh~Aldedh	PF00171 PF00171 PF00171	Ascomycota	0	Pezizomycotina	0	0	0	0	0	0	0
SH3_1~SAM_2~PH~Metallophos	PF00018 PF07647 PF00169 PF00149	Ascomycota	0	Pezizomycotina	0	Onygenales	0	Trichophyton	0	Trichophyton verrucosum	1
Flo11~CBM_1~CBM_1~CBM_1	PF10182 PF00734 PF00734 PF00734	Ascomycota	0	Saccharomycotina	0	Saccharomycetales	0	Komagataella	1	Komagataella pastoris	1
Pkinase~AAA_16~GAF_2~HisKA~Response_reg	PF00069 PF13191 PF13185 PF00512 PF00072	Ascomycota	0	Taphrinomycotina	0	Schizosaccharomycetales	0	Schizosaccharomyces	0	Schizosaccharomyces japonicus	1
RPA_interact_N	PF14766	Chytridiomycota	0	Chytridiomycota	0	Rhizophydiales	1	Batrachochytrium	1	Batrachochytrium dendrobatidis	1
Ran-binding	PF05508	0	0	0	0	0	0	0	0	0	0
Ank_2~Ank_2~Ank_2~zf-DHHC	PF12796 PF12796 PF12796 PF01529	0	0	0	0	0	0	0	0	0	0
RRM_1~RNA12	PF00076 PF10443	0	0	0	0	0	0	0	0	0	0
SWIRM~ZZ~Myb_DNA-binding~Zip~Zip	PF04433 PF00569 PF00249 PF02535 PF02535	Ascomycota	0	Saccharomycotina	0	Saccharomycetales	0	Komagataella	0	Komagataella pastoris	0
EF-hand_7~EF-hand_8~EF-hand_7	PF13499 PF13833 PF13499	0	0	0	0	0	0	0	0	0	0
AMP-binding~AMP-binding_C~Condensation~AMP-binding~PP-binding~Condensation~HxxPF_rpt~PP-binding	PF00501 PF13193 PF00668 PF00501 PF00550 PF00668 PF13745 PF00550	Ascomycota	0	Pezizomycotina	0	Eurotiales	0	Aspergillus	0	Aspergillus terreus	1
SAPS	PF04499	0	0	0	0	0	0	0	0	0	0
SM-ATX~LsmAD	PF14438 PF06741	0	0	0	0	0	0	0	0	0	0
Kelch_3~Kelch_6~Kelch_6	PF13415 PF13964 PF13964	Ascomycota	0	Pezizomycotina	0	Magnaporthales	1	Magnaporthe	1	Magnaporthe oryzae	1
DIOX_N~Beta-lactamase	PF14226 PF00144	Basidiomycota	0	Agaricomycotina	0	Sebacinales	1	Piriformospora	1	Piriformospora indica	1
LIM~DAHP_synth_1	PF00412 PF00793	Basidiomycota	0	Agaricomycotina	0	Sebacinales	1	Piriformospora	1	Piriformospora indica	1
CHORD~CS	PF04968 PF04969	Ascomycota	0	Pezizomycotina	0	Hypocreales	0	Metarhizium	0	Metarhizium acridum	1
Glyco_hydro_2_N	PF02837	0	0	0	0	0	0	0	0	0	0
Chalcone~SM-ATX~LsmAD	PF02431 PF14438 PF06741	Basidiomycota	0	Pucciniomycotina	0	Mixiales	1	Mixia	1	Mixia osmundae	1
HATPase_c_3~HSP90~HSP90	PF13589 PF00183 PF00183	Ascomycota	0	Pezizomycotina	0	Onygenales	0	Paracoccidioides	0	Paracoccidioides brasiliensis	0
RRM_6~zf-C3HC4~IBR~IBR	PF14259 PF00097 PF01485 PF01485	Basidiomycota	0	Agaricomycotina	0	Boletales	0	Serpula	0	Serpula lacrymans var. lacrymans	0
DEAD~Helicase_C~HHH_5	PF00270 PF00271 PF14520	Ascomycota	0	Pezizomycotina	0	Eurotiales	0	Talaromyces	1	0	0
PBP1_TM~DPPIV_N~Peptidase_S9	PF14812 PF00930 PF00326	Ascomycota	0	Pezizomycotina	0	Onygenales	0	0	0	0	0
DUF1206	PF06724	Early diverging fungal lineages	1	Mucoromycotina	1	Mucorales	1	Rhizopus	1	Rhizopus delemar	1
ketoacyl-synt~Ketoacyl-synt_C~Acyl_transf_1~PP-binding~Methyltransf_12~adh_short	PF00109 PF02801 PF00698 PF00550 PF08242 PF00106	Ascomycota	0	Pezizomycotina	0	Hypocreales	0	Metarhizium	0	Metarhizium acridum	1
CAF-1_p150~LicD	PF11600 PF04991	Ascomycota	0	Saccharomycotina	0	Saccharomycetales	0	Candida	0	Candida albicans	0
ABC_membrane~ABC_tran~ABC_membrane~ABC_tran	PF00664 PF00005 PF00664 PF00005	0	0	0	0	0	0	0	0	0	0
Pyr_redox~Zn_clus~Fungal_trans	PF00070 PF00172 PF04082	Ascomycota	0	Pezizomycotina	0	Hypocreales	0	Fusarium	1	Fusarium oxysporum	1
GCV_H	PF01597	0	0	0	0	0	0	0	0	0	0
Spc7_N~Spc7_N~Spc7~Spc7_C2	PF15402 PF15402 PF08317 PF15577	Ascomycota	0	Pezizomycotina	0	0	0	0	0	0	0
PEX-1N~AAA	PF09262 PF00004	0	0	0	0	0	0	0	0	0	0
Nnf1	PF03980	0	0	0	0	0	0	0	0	0	0
HIRAN~SNF2_N~zf-C3HC4_3~Helicase_C	PF08797 PF00176 PF13920 PF00271	Ascomycota	0	0	0	0	0	0	0	0	0
PBP	PF01161	0	0	0	0	0	0	0	0	0	0
TOM13	PF08219	0	0	0	0	0	0	0	0	0	0
AMP-binding~Peptidase_M16~Peptidase_M16_C	PF00501 PF00675 PF05193	Ascomycota	0	Pezizomycotina	0	Onygenales	0	Ajellomyces	0	Ajellomyces capsulata	0
AAA_16~ORC5_C	PF13191 PF14630	Ascomycota	0	0	0	0	0	0	0	0	0
PIP5K~PIP5K	PF01504 PF01504	0	0	0	0	0	0	0	0	0	0
SNF2_N~SNF2_N~Helicase_C	PF00176 PF00176 PF00271	0	0	0	0	0	0	0	0	0	0
CAF1~RNA_bind	PF04857 PF08675	Chytridiomycota	0	Chytridiomycota	0	Rhizophydiales	1	Batrachochytrium	1	Batrachochytrium dendrobatidis	1
Ank~Ank~Ank_2~Ank_2	PF00023 PF00023 PF12796 PF12796	Ascomycota	0	Pezizomycotina	0	Sordariales	0	Neurospora	1	0	0
EnY2~PRKCSH-like~PRKCSH	PF10163 PF12999 PF07915	Basidiomycota	0	Ustilaginomycotina	0	Ustilaginales	0	Ustilago	1	Ustilago maydis	1
Glyco_transf_34~Glyco_transf_34	PF05637 PF05637	Ascomycota	0	Pezizomycotina	0	0	0	0	0	0	0
Flocculin_t3~Flocculin_t3~Flocculin_t3	PF13928 PF13928 PF13928	Ascomycota	0	Saccharomycotina	0	Saccharomycetales	0	0	0	0	0
EF-hand_5~EF-hand_7~EF-hand_5	PF13202 PF13499 PF13202	Early diverging fungal lineages	1	Mucoromycotina	1	Mucorales	1	Rhizopus	1	Rhizopus delemar	1
Ricin_B_lectin~Ricin_B_lectin~MaoC_dehydratas	PF00652 PF00652 PF01575	Ascomycota	0	Pezizomycotina	0	Hypocreales	0	Cordyceps	1	Cordyceps militaris	1
TPR_11~NMD3	PF13414 PF04981	Ascomycota	0	Pezizomycotina	0	Sordariales	0	Chaetomium	1	0	0
IBN_N~DUF577~HEAT_2~HEAT	PF03810 PF04510 PF13646 PF02985	Ascomycota	0	Pezizomycotina	0	Eurotiales	0	Aspergillus	0	Aspergillus kawachii	1
dTDP_sugar_isom	PF00908	Chytridiomycota	0	Chytridiomycota	0	Rhizophydiales	1	Batrachochytrium	1	Batrachochytrium dendrobatidis	1
Surp~Surp~PRP21_like_P	PF01805 PF01805 PF12230	0	0	0	0	0	0	0	0	0	0
TP6A_N~6PF2K~6PF2K	PF04406 PF01591 PF01591	Ascomycota	0	Saccharomycotina	0	Saccharomycetales	0	Ogataea	1	Pichia angusta	1
TPR_9~TPR_2~TPR_11~TPR_6	PF13371 PF07719 PF13414 PF13174	Ascomycota	0	Saccharomycotina	0	Saccharomycetales	0	Kazachstania	1	Kazachstania africana	1
UEV~Vps23_core~SAE2	PF05743 PF09454 PF08573	Basidiomycota	0	Ustilaginomycotina	0	Ustilaginales	0	Ustilago	1	Ustilago maydis	1
MutS_III~MutS_V	PF05192 PF00488	0	0	0	0	0	0	0	0	0	0
BRCT	PF00533	0	0	0	0	0	0	0	0	0	0
Dna2~Cas_Cas4~AAA_12	PF08696 PF01930 PF13087	Ascomycota	0	Pezizomycotina	0	Sordariales	0	0	0	0	0
HAMP~HAMP~HAMP~HAMP~HisKA~HATPase_c~Response_reg	PF00672 PF00672 PF00672 PF00672 PF00512 PF02518 PF00072	0	0	0	0	0	0	0	0	0	0
FAD_binding_4~FAD-oxidase_C~Zn_clus	PF01565 PF02913 PF00172	Ascomycota	0	Pezizomycotina	0	Hypocreales	0	0	0	0	0
RNA_pol_Rpc4	PF05132	0	0	0	0	0	0	0	0	0	0
RNA_pol_3_Rpc31	PF11705	0	0	0	0	0	0	0	0	0	0
Reprolysin_2	PF13574	Ascomycota	0	Pezizomycotina	0	Hypocreales	0	Gibberella	1	Gibberella zeae	1
DinB_2~FGE-sulfatase	PF12867 PF03781	0	0	0	0	0	0	0	0	0	0
Lipase_GDSL_2~fn3	PF13472 PF00041	Ascomycota	0	Pezizomycotina	0	0	0	0	0	0	0
DUF3384~Tuberin~Rap_GAP	PF11864 PF03542 PF02145	0	0	0	0	0	0	0	0	0	0
Dna2~AAA_11~AAA_11~AAA_12	PF08696 PF13086 PF13086 PF13087	0	0	0	0	0	0	0	0	0	0
TPR_10~TPR_12~TPR_12~TPR_12~TPR_12~TPR_10	PF13374 PF13424 PF13424 PF13424 PF13424 PF13374	Basidiomycota	0	Agaricomycotina	0	Sebacinales	1	Piriformospora	1	Piriformospora indica	1
TPR_6~TPR_1~TPR_2~TPR_9	PF13174 PF00515 PF07719 PF13371	Basidiomycota	0	Agaricomycotina	0	Polyporales	1	Postia	1	Postia placenta	1
UCH~USP7_C2	PF00443 PF14533	Ascomycota	0	Saccharomycotina	0	Saccharomycetales	0	Ogataea	1	Pichia angusta	1
Maf1~Maf1	PF09174 PF09174	0	0	0	0	0	0	0	0	0	0
VWA	PF00092	0	0	0	0	0	0	0	0	0	0
zf-H2C2_2~zf-H2C2_2~zf-C2H2~zf-C2H2_4~zf-C2H2~zf-C2H2_4	PF13465 PF13465 PF00096 PF13894 PF00096 PF13894	Ascomycota	0	Pezizomycotina	0	Sordariales	0	Sordaria	1	Sordaria macrospora	1
DUF4537~BRCT	PF15057 PF00533	Basidiomycota	0	Agaricomycotina	0	Boletales	1	Serpula	1	Serpula lacrymans var. lacrymans	1
PAX~HTH_Tnp_Tc3_2~DDE_3	PF00292 PF01498 PF13358	Early diverging fungal lineages	1	Mucoromycotina	1	Mucorales	1	Rhizopus	1	Rhizopus delemar	1
Coq4	PF05019	0	0	0	0	0	0	0	0	0	0
RRM_1~RRM_5~RRM_1	PF00076 PF13893 PF00076	Ascomycota	0	Saccharomycotina	0	Saccharomycetales	0	0	0	0	0
Pkinase~Pkinase~Response_reg	PF00069 PF00069 PF00072	0	0	0	0	0	0	0	0	0	0
LRR_4~LRR_8~PP2C~Guanylate_cyc	PF12799 PF13855 PF00481 PF00211	Ascomycota	0	Pezizomycotina	0	Onygenales	0	Ajellomyces	0	Ajellomyces capsulata	0
RVP_2~RVT_1	PF08284 PF00078	0	0	0	0	0	0	0	0	0	0
RNA_pol_Rpb1_1~RNA_pol_Rpb1_2~RNA_pol_Rpb1_3~RNA_pol_Rpb1_4~RNA_pol_Rpb1_5~RNA_pol_Rpb1_6~RNA_pol_Rpb1_7~RNA_pol_Rpb1_R~RNA_pol_Rpb1_R~RNA_pol_Rpb1_R~RNA_pol_Rpb1_R~RNA_pol_Rpb1_R~RNA_pol_Rpb1_R~RNA_pol_Rpb1_R	PF04997 PF00623 PF04983 PF05000 PF04998 PF04992 PF04990 PF05001 PF05001 PF05001 PF05001 PF05001 PF05001 PF05001	Ascomycota	0	0	0	0	0	0	0	0	0
WD40~WD40~WD40~Coatomer_WDAD~Coatomer_WDAD	PF00400 PF00400 PF00400 PF04053 PF04053	Ascomycota	0	Pezizomycotina	0	Pleosporales	0	Phaeosphaeria	1	Phaeosphaeria nodorum	1
Ank_2~Ank_2~Ank_2~Ank_2~Ank_2~Ank_4~Ank_2~Ank_2~Ank_2	PF12796 PF12796 PF12796 PF12796 PF12796 PF13637 PF12796 PF12796 PF12796	Ascomycota	0	Pezizomycotina	0	Eurotiales	0	Aspergillus	0	Aspergillus oryzae	1
6PF2K~His_Phos_1~WD40~WD40~WD40~WD40~WD40~WD40~WD40~WD40	PF01591 PF00300 PF00400 PF00400 PF00400 PF00400 PF00400 PF00400 PF00400 PF00400	Ascomycota	0	Pezizomycotina	0	0	0	0	0	0	0
Glyco_hydro_17~But2	PF00332 PF09792	Ascomycota	0	Pezizomycotina	0	Pleosporales	0	Phaeosphaeria	1	Phaeosphaeria nodorum	1
ABC_tran~ABC2_membrane~PDR_CDR~ABC_tran~ABC2_membrane	PF00005 PF01061 PF06422 PF00005 PF01061	0	0	0	0	0	0	0	0	0	0
TatD_DNase	PF01026	0	0	0	0	0	0	0	0	0	0
HPPK~HPPK~Pterin_bind	PF01288 PF01288 PF00809	Ascomycota	0	Pezizomycotina	0	Helotiales	0	Botryotinia	1	Botryotinia fuckeliana	1
RINT1_TIP1~RINT1_TIP1~DSPc	PF04437 PF04437 PF00782	Early diverging fungal lineages	1	Mucoromycotina	1	Mucorales	1	Rhizopus	1	Rhizopus delemar	1
AAA_15~SbcCD_C	PF13175 PF13558	Ascomycota	0	Pezizomycotina	0	Magnaporthales	1	Magnaporthe	1	Magnaporthe oryzae	1
RNA_pol_Rpb1_5~RNA_pol_Rpb1_7	PF04998 PF04990	Basidiomycota	0	Agaricomycotina	0	Polyporales	1	Postia	1	Postia placenta	1
ThiF~UBA_e1_thiolCys~UBACT	PF00899 PF10585 PF02134	0	0	0	0	0	0	0	0	0	0
TPR_11~TPR_2~PPP5~Metallophos	PF13414 PF07719 PF08321 PF00149	0	0	0	0	0	0	0	0	0	0
KIF1B~DUF3694	PF12423 PF12473	Ascomycota	0	Pezizomycotina	0	Glomerellales	0	Colletotrichum	1	Colletotrichum higginsianum	1
NIPSNAP	PF07978	0	0	0	0	0	0	0	0	0	0
N1221~DUF3402~Spc97_Spc98	PF07923 PF11882 PF04130	Ascomycota	0	Saccharomycotina	0	Saccharomycetales	0	Ogataea	1	Pichia angusta	1
tRNA_int_endo~Rad9_Rad53_bind~BRCT	PF01974 PF08605 PF00533	Ascomycota	0	Pezizomycotina	0	0	0	0	0	0	0
AAA_16~GAF_2~HATPase_c~Response_reg	PF13191 PF13185 PF02518 PF00072	Ascomycota	0	Pezizomycotina	0	Sordariales	0	Sordaria	1	Sordaria macrospora	1
PI3Ka~PI3_PI4_kinase~PI3_PI4_kinase	PF00613 PF00454 PF00454	Ascomycota	0	Pezizomycotina	0	Eurotiales	0	Aspergillus	0	Aspergillus niger	0
DUF3554~HEAT~HEAT_2	PF12074 PF02985 PF13646	Ascomycota	0	Saccharomycotina	0	Saccharomycetales	0	Lachancea	1	Lachancea thermotolerans	1
AMP-binding~PP-binding~PP-binding~Condensation~Condensation	PF00501 PF00550 PF00550 PF00668 PF00668	Ascomycota	0	Pezizomycotina	0	Onygenales	0	Trichophyton	0	Trichophyton rubrum	1
RCC1~RCC1~RCC1~RCC1~RCC1_2	PF00415 PF00415 PF00415 PF00415 PF13540	Ascomycota	0	Pezizomycotina	0	0	0	0	0	0	0
TPR_11~TPR_19	PF13414 PF14559	Basidiomycota	0	Agaricomycotina	0	Tremellales	0	Filobasidiella	0	Cryptococcus gattii serotype B	1
E_Pc_C~CFIA_Pcf11	PF06752 PF11526	Ascomycota	0	Saccharomycotina	0	Saccharomycetales	0	Vanderwaltozyma	1	Vanderwaltozyma polyspora	1
LRR_7~LRR_4	PF13504 PF12799	Microsporidia	0	Microsporidia	0	Microsporidia	0	Nematocida	1	Nematocida sp. 1	1
DUF1996~Pmp3	PF09362 PF01679	Ascomycota	0	Pezizomycotina	0	Sordariales	0	Chaetomium	0	Chaetomium globosum	1
Abhydrolase_5~Cyt-b5	PF12695 PF00173	Basidiomycota	0	Ustilaginomycotina	0	Ustilaginales	0	Ustilago	1	Ustilago maydis	1
zf-CCHC_2~zf-CCHC_2~CwfJ_C_1~CwfJ_C_2	PF13696 PF13696 PF04677 PF04676	0	0	0	0	0	0	0	0	0	0
HTH_IclR	PF09339	Early diverging fungal lineages	1	Mucoromycotina	1	Mucorales	1	Rhizopus	1	Rhizopus delemar	1
DUF4098~DUF4098	PF13345 PF13345	0	0	0	0	0	0	0	0	0	0
adh_short~PALP	PF00106 PF00291	Ascomycota	0	Pezizomycotina	0	Ophiostomatales	1	Grosmannia	1	Grosmannia clavigera	1
Methyltransf_23~Rsm22	PF13489 PF09243	Ascomycota	0	Pezizomycotina	0	Orbiliales	1	Orbilia	1	Arthrobotrys oligospora	1
UbiA~IIGP	PF01040 PF05049	Basidiomycota	0	Agaricomycotina	0	Polyporales	1	Postia	1	Postia placenta	1
adh_short~Fungal_trans	PF00106 PF04082	Ascomycota	0	Pezizomycotina	0	0	0	0	0	0	0
PGM_PMM_I~PGM_PMM_II~PGM_PMM_IV	PF02878 PF02879 PF00408	0	0	0	0	0	0	0	0	0	0
Catalase-rel	PF06628	0	0	0	0	0	0	0	0	0	0
Myosin_head~DIL	PF00063 PF01843	Ascomycota	0	Saccharomycotina	0	Saccharomycetales	0	0	0	0	0
G-patch~DUF4187	PF01585 PF13821	0	0	0	0	0	0	0	0	0	0
RA~PH	PF00788 PF00169	Early diverging fungal lineages	1	Mucoromycotina	1	Mucorales	1	Rhizopus	1	Rhizopus delemar	1
LRR_4~LRR_4~LRR_8	PF12799 PF12799 PF13855	0	0	0	0	0	0	0	0	0	0
F-box-like~Ank_2	PF12937 PF12796	Ascomycota	0	Pezizomycotina	0	Hypocreales	0	Fusarium	1	Fusarium oxysporum	1
Senescence	PF06911	0	0	0	0	0	0	0	0	0	0
Zn_clus~Glyco_hydro_3~Glyco_hydro_3_C~PA14~Fn3-like	PF00172 PF00933 PF01915 PF07691 PF14310	Ascomycota	0	Pezizomycotina	0	Hypocreales	0	Fusarium	1	Fusarium oxysporum	1
Adaptin_N~Arm	PF01602 PF00514	Ascomycota	0	0	0	0	0	0	0	0	0
DUF1770	PF08589	0	0	0	0	0	0	0	0	0	0
SCO1-SenC	PF02630	0	0	0	0	0	0	0	0	0	0
Pro-kuma_activ~Peptidase_S8~Fringe	PF09286 PF00082 PF02434	Ascomycota	0	Pezizomycotina	0	Eurotiales	0	Emericella	1	Emericella nidulans	1
FAD_binding_4~FAD-oxidase_C~Pkinase~Pkinase	PF01565 PF02913 PF00069 PF00069	Ascomycota	0	Pezizomycotina	0	0	0	0	0	0	0
ATP12	PF07542	0	0	0	0	0	0	0	0	0	0
Amidase~2-Hacid_dh~2-Hacid_dh_C	PF01425 PF00389 PF02826	Ascomycota	0	Pezizomycotina	0	Hypocreales	0	0	0	0	0
La~RRM_1~RRM_3	PF05383 PF00076 PF08777	Basidiomycota	0	Agaricomycotina	0	Agaricales	0	Coprinopsis	1	Coprinopsis cinerea	1
Sec1~CDP-OH_P_transf	PF00995 PF01066	Ascomycota	0	Pezizomycotina	0	Ophiostomatales	1	Grosmannia	1	Grosmannia clavigera	1
DS~MATH~USP7_ICP0_bdg~MORN~MORN~MORN~MORN~zf-C3HC4_3	PF01916 PF00917 PF12436 PF02493 PF02493 PF02493 PF02493 PF13920	Ascomycota	0	Pezizomycotina	0	Pleosporales	0	Phaeosphaeria	1	Phaeosphaeria nodorum	1
Esterase_phd~Esterase_phd	PF10503 PF10503	Ascomycota	0	Pezizomycotina	0	Eurotiales	0	0	0	0	0
p450~Fungal_trans	PF00067 PF04082	Ascomycota	0	Pezizomycotina	0	Eurotiales	0	Aspergillus	0	Aspergillus kawachii	1
Kinesin~Kinesin	PF00225 PF00225	0	0	0	0	0	0	0	0	0	0
BRCA-2_helical~BRCA-2_OB1	PF09169 PF09103	0	0	0	0	0	0	0	0	0	0
zf-CCCH~IBR	PF00642 PF01485	0	0	0	0	0	0	0	0	0	0
Myb_DNA-bind_3	PF12776	0	0	0	0	0	0	0	0	0	0
MIF4G~MA3~Pyr_redox_2~Pyr_redox~Pyr_redox_dim	PF02854 PF02847 PF07992 PF00070 PF02852	Ascomycota	0	Pezizomycotina	0	Pleosporales	0	Leptosphaeria	1	Leptosphaeria maculans	1
TPR_11~TPR_11~TPR_2~TPR_1	PF13414 PF13414 PF07719 PF00515	Basidiomycota	0	Pucciniomycotina	0	Pucciniales	0	Melampsora	1	Melampsora larici-populina	1
SYS1	PF09801	0	0	0	0	0	0	0	0	0	0
DUF676~TPR_10~TPR_12~TPR_10~TPR_10	PF05057 PF13374 PF13424 PF13374 PF13374	Ascomycota	0	Pezizomycotina	0	Eurotiales	0	Aspergillus	0	Neosartorya fumigata	1
Solute_trans_a	PF03619	0	0	0	0	0	0	0	0	0	0
Pex2_Pex12~WSC	PF04757 PF01822	Ascomycota	0	Pezizomycotina	0	Hypocreales	0	Fusarium	1	Fusarium oxysporum	1
DUF2183~Lactamase_B_4~Lactamase_B_2	PF09949 PF13691 PF12706	Ascomycota	0	Pezizomycotina	0	Sordariales	0	Chaetomium	0	Chaetomium thermophilum	1
AMP-binding~Abhydrolase_6	PF00501 PF12697	Ascomycota	0	Pezizomycotina	0	Hypocreales	0	Nectria	1	Nectria haematococca	1
Ferric_reduct~FAD_binding_8~NAD_binding_6	PF01794 PF08022 PF08030	0	0	0	0	0	0	0	0	0	0
Sec16_N~Sec16~Sec16_C	PF12935 PF12932 PF12931	Ascomycota	0	0	0	0	0	0	0	0	0
PPR_3~PPR_1~PPR_3	PF13812 PF12854 PF13812	Ascomycota	0	Saccharomycotina	0	Saccharomycetales	0	Yarrowia	1	Yarrowia lipolytica	1
DUF333	PF03891	Basidiomycota	0	Ustilaginomycotina	0	Ustilaginales	0	Ustilago	1	Ustilago maydis	1
ZZ~ZZ~ZZ~ZZ	PF00569 PF00569 PF00569 PF00569	Basidiomycota	0	0	0	0	0	0	0	0	0
Biotin_lipoyl_2~NIF~BRCT	PF13533 PF03031 PF00533	Ascomycota	0	Saccharomycotina	0	Saccharomycetales	0	Kluyveromyces	1	Kluyveromyces lactis	1
TPR_10~TPR_10~TPR_10~TPR_10~HET	PF13374 PF13374 PF13374 PF13374 PF06985	Ascomycota	0	Pezizomycotina	0	Hypocreales	0	Fusarium	1	Fusarium oxysporum	1
tRNA-synt_1d	PF00750	Ascomycota	0	Pezizomycotina	0	0	0	0	0	0	0
HR1~HR1~C1_1~C1_1	PF02185 PF02185 PF00130 PF00130	Ascomycota	0	Pezizomycotina	0	Orbiliales	1	Orbilia	1	Arthrobotrys oligospora	1
Ank_2~Ank_5~GDPD	PF12796 PF13857 PF03009	Ascomycota	0	Taphrinomycotina	0	Schizosaccharomycetales	0	Schizosaccharomyces	0	Schizosaccharomyces pombe	1
zf-C2H2_4~zf-H2C2_2~zf-C2H2~zf-C2H2	PF13894 PF13465 PF00096 PF00096	0	0	0	0	0	0	0	0	0	0
ChAPs	PF09295	0	0	0	0	0	0	0	0	0	0
Glyco_hydro_16~LysM~LysM~Ribosomal_L37e	PF00722 PF01476 PF01476 PF01907	Ascomycota	0	Pezizomycotina	0	Chaetothyriales	1	Exophiala	1	Exophiala dermatitidis	1
eIF-3_zeta~Lactamase_B_2~DRMBL	PF05091 PF12706 PF07522	Ascomycota	0	Pezizomycotina	0	Sordariales	0	Chaetomium	0	Chaetomium thermophilum	1
ketoacyl-synt~ketoacyl-synt~ketoacyl-synt~Ketoacyl-synt_C~Acyl_transf_1~PS-DH~Methyltransf_23~ADH_N~ADH_zinc_N~KR~PP-binding	PF00109 PF00109 PF00109 PF02801 PF00698 PF14765 PF13489 PF08240 PF00107 PF08659 PF00550	Ascomycota	0	Pezizomycotina	0	Onygenales	0	Trichophyton	0	Trichophyton rubrum	1
zf-Apc11~zf-Apc11	PF12861 PF12861	Ascomycota	0	Saccharomycotina	0	Saccharomycetales	0	Komagataella	0	Komagataella pastoris	0
APC8~TPR_2~TPR_11	PF04049 PF07719 PF13414	Basidiomycota	0	Pucciniomycotina	0	Pucciniales	1	0	0	0	0
DUF3958	PF13125	Ascomycota	0	Pezizomycotina	0	Pleosporales	0	Pyrenophora	0	Pyrenophora teres f. teres	1
Flocculin~Flocculin~Flocculin~Flocculin~Flocculin~Flocculin~Flocculin	PF00624 PF00624 PF00624 PF00624 PF00624 PF00624 PF00624	Ascomycota	0	Saccharomycotina	0	Saccharomycetales	0	0	0	0	0
Glyco_hydro_18~CBM_5_12	PF00704 PF02839	0	0	0	0	0	0	0	0	0	0
NAD_kinase~NAD_kinase	PF01513 PF01513	0	0	0	0	0	0	0	0	0	0
Transket_pyr~Transket_pyr~Transketolase_C	PF02779 PF02779 PF02780	Ascomycota	0	Pezizomycotina	0	Orbiliales	1	Orbilia	1	Arthrobotrys oligospora	1
Endonuclease_1	PF04231	Chytridiomycota	0	Chytridiomycota	0	Rhizophydiales	1	Batrachochytrium	1	Batrachochytrium dendrobatidis	1
OPT~DEAD~Helicase_C	PF03169 PF00270 PF00271	Ascomycota	0	Pezizomycotina	0	Sordariales	0	Chaetomium	1	0	0
NACHT~Ank_2~Ank~Ank_2~Ank_2~Ank_2~Ank_4~Ank_2	PF05729 PF12796 PF00023 PF12796 PF12796 PF12796 PF13637 PF12796	Ascomycota	0	Pezizomycotina	0	Eurotiales	0	Talaromyces	0	Penicillium marneffei	1
Fer2_4~Molybdopterin~DUF1982	PF13510 PF00384 PF09326	Ascomycota	0	Pezizomycotina	0	Helotiales	0	Glarea	1	Glarea lozoyensis	1
PolyA_pol~PolyA_pol_RNAbd~tRNA_NucTran2_2	PF01743 PF12627 PF13735	Ascomycota	0	Saccharomycotina	0	Saccharomycetales	0	0	0	0	0
PhzC-PhzF~PhzC-PhzF~Prp19~WD40	PF02567 PF02567 PF08606 PF00400	Ascomycota	0	Pezizomycotina	0	Sordariales	0	Thielavia	1	Thielavia terrestris	1
B12-binding	PF02310	Microsporidia	0	Microsporidia	0	Microsporidia	0	Enterocytozoon	1	Enterocytozoon bieneusi	1
FAD_binding_2	PF00890	0	0	0	0	0	0	0	0	0	0
DUF2414	PF10309	0	0	0	0	0	0	0	0	0	0
Ank_2~Ank_5~Ank~PH~Oxysterol_BP	PF12796 PF13857 PF00023 PF00169 PF01237	Basidiomycota	0	Pucciniomycotina	0	Mixiales	1	Mixia	1	Mixia osmundae	1
An_peroxidase~p450	PF03098 PF00067	0	0	0	0	0	0	0	0	0	0
AMP-binding~PP-binding~Condensation~AMP-binding~PP-binding~Condensation~AMP-binding~PP-binding	PF00501 PF00550 PF00668 PF00501 PF00550 PF00668 PF00501 PF00550	Ascomycota	0	Pezizomycotina	0	Eurotiales	0	Aspergillus	0	Aspergillus oryzae	1
Pex2_Pex12~Pex2_Pex12~zf-C3HC4_2	PF04757 PF04757 PF13923	Ascomycota	0	Pezizomycotina	0	Hypocreales	0	Cordyceps	1	Cordyceps militaris	1
TauD~HAD	PF02668 PF12710	Ascomycota	0	Pezizomycotina	0	Eurotiales	0	Neosartorya	1	Neosartorya fischeri	1
CoA_binding~Ligase_CoA~Ligase_CoA	PF02629 PF00549 PF00549	Ascomycota	0	Pezizomycotina	0	0	0	0	0	0	0
GATase_6~Asn_synthase	PF13522 PF00733	0	0	0	0	0	0	0	0	0	0
COesterase~Pyr_redox_3	PF00135 PF13738	Ascomycota	0	Pezizomycotina	0	Eurotiales	0	Aspergillus	0	Aspergillus flavus	1
BCCT	PF02028	Chytridiomycota	0	Chytridiomycota	0	Rhizophydiales	1	Batrachochytrium	1	Batrachochytrium dendrobatidis	1
DUF2204	PF09970	0	0	0	0	0	0	0	0	0	0
DUF676~NACHT~WD40~WD40	PF05057 PF05729 PF00400 PF00400	Ascomycota	0	Pezizomycotina	0	Glomerellales	0	Verticillium	0	Verticillium dahliae	1
2-Hacid_dh~2-Hacid_dh_C~2OG-FeII_Oxy_2	PF00389 PF02826 PF13532	Ascomycota	0	Pezizomycotina	0	Eurotiales	0	Aspergillus	0	Aspergillus kawachii	1
TIG~Ank	PF01833 PF00023	Ascomycota	0	Taphrinomycotina	0	Schizosaccharomycetales	0	Schizosaccharomyces	0	Schizosaccharomyces pombe	1
Pex19~Pex19	PF04614 PF04614	Ascomycota	0	Pezizomycotina	0	0	0	0	0	0	0
WWbp	PF10349	0	0	0	0	0	0	0	0	0	0
TauD~TauD	PF02668 PF02668	0	0	0	0	0	0	0	0	0	0
TPR_10~TPR_10~Metallophos	PF13374 PF13374 PF00149	Ascomycota	0	Pezizomycotina	0	Eurotiales	0	Talaromyces	0	Penicillium marneffei	1
Ank_4~Ank_2~Ank_2~Ank_2~Ank_2	PF13637 PF12796 PF12796 PF12796 PF12796	Ascomycota	0	Pezizomycotina	0	0	0	0	0	0	0
SH3_2~SH3_1~PX~PB1	PF07653 PF00018 PF00787 PF00564	Ascomycota	0	0	0	0	0	0	0	0	0
Med25_VWA	PF11265	0	0	0	0	0	0	0	0	0	0
zf-H2C2_2~zf-H2C2_2~zf-C2H2~zf-C2H2~zf-C2H2_4~zf-C2H2~zf-C2H2_4~zf-C2H2	PF13465 PF13465 PF00096 PF00096 PF13894 PF00096 PF13894 PF00096	Ascomycota	0	Pezizomycotina	0	Hypocreales	0	Metarhizium	1	0	0
TPR_2~TPR_2~TPR_7~TPR_1~TPR_11	PF07719 PF07719 PF13176 PF00515 PF13414	Ascomycota	0	Pezizomycotina	0	Onygenales	0	Coccidioides	1	Coccidioides posadasii	1
Thiolase_N~Thiolase_N	PF00108 PF00108	Ascomycota	0	Pezizomycotina	0	Onygenales	0	0	0	0	0
ketoacyl-synt~Ketoacyl-synt_C~Acyl_transf_1~PP-binding~PP-binding~Methyltransf_12~NAD_binding_4	PF00109 PF02801 PF00698 PF00550 PF00550 PF08242 PF07993	Ascomycota	0	Pezizomycotina	0	Eurotiales	0	Talaromyces	0	Talaromyces stipitatus	1
RCC1~RCC1_2~RCC1_2	PF00415 PF13540 PF13540	Ascomycota	0	Pezizomycotina	0	0	0	0	0	0	0
Formyl_trans_N~ECH	PF00551 PF00378	0	0	0	0	0	0	0	0	0	0
WD40~WD40~WD40~SRA1	PF00400 PF00400 PF00400 PF07304	0	0	0	0	0	0	0	0	0	0
LysR_substrate	PF03466	0	0	0	0	0	0	0	0	0	0
CBM_1~Glyco_hydro_10	PF00734 PF00331	0	0	0	0	0	0	0	0	0	0
CMAS~CMAS~CMAS	PF02353 PF02353 PF02353	Basidiomycota	0	Agaricomycotina	0	0	0	0	0	0	0
DNA_pol_E_B	PF04042	0	0	0	0	0	0	0	0	0	0
GLTSCR1	PF15249	0	0	0	0	0	0	0	0	0	0
MOR2-PAG1_N~MOR2-PAG1_N~MOR2-PAG1_mid~MOR2-PAG1_mid~MOR2-PAG1_C	PF14222 PF14222 PF14228 PF14228 PF14225	0	0	0	0	0	0	0	0	0	0
IBN_N~HEAT_2~HEAT_EZ	PF03810 PF13646 PF13513	Ascomycota	0	Saccharomycotina	0	Saccharomycetales	0	Meyerozyma	1	Meyerozyma guilliermondii	1
GTP_EFTU~GTP_EFTU_D2~IF-2	PF00009 PF03144 PF11987	0	0	0	0	0	0	0	0	0	0
Rad4~BHD_1~BHD_2	PF03835 PF10403 PF10404	Basidiomycota	0	Agaricomycotina	0	Agaricales	0	Coprinopsis	1	Coprinopsis cinerea	1
PEP-utilizers~PEP-utilizers_C	PF00391 PF02896	Microsporidia	0	Microsporidia	0	Microsporidia	0	Enterocytozoon	1	Enterocytozoon bieneusi	1
TBCC	PF07986	0	0	0	0	0	0	0	0	0	0
SPX~VTC	PF03105 PF09359	Ascomycota	0	0	0	0	0	0	0	0	0
Lipase_GDSL_2~Lipase_GDSL~VCBS~VCBS~VCBS~VCBS	PF13472 PF00657 PF13517 PF13517 PF13517 PF13517	Ascomycota	0	Pezizomycotina	0	Hypocreales	0	Fusarium	1	Fusarium oxysporum	1
Vps36_ESCRT-II	PF11605	Ascomycota	0	Pezizomycotina	0	0	0	0	0	0	0
Ferric_reduct~Glyco_hydro_32C	PF01794 PF08244	Ascomycota	0	Pezizomycotina	0	Eurotiales	0	Aspergillus	0	Aspergillus oryzae	1
TPR_11~TPR_9~TPR_8	PF13414 PF13371 PF13181	Ascomycota	0	Pezizomycotina	0	Onygenales	0	Ajellomyces	0	Ajellomyces capsulata	0
TFIIIC_delta~TFIIIC_delta~zf-TFIIIC	PF12657 PF12657 PF12660	Ascomycota	0	Pezizomycotina	0	0	0	0	0	0	0
Vezatin~Vezatin	PF12632 PF12632	Ascomycota	0	Pezizomycotina	0	0	0	0	0	0	0
LCM~Kelch_4~Cupin_8	PF04072 PF13418 PF13621	Ascomycota	0	0	0	0	0	0	0	0	0
RNA_pol_Rpb2_2~RNA_pol_Rpb2_3	PF04561 PF04565	Basidiomycota	0	Agaricomycotina	0	Agaricales	0	Moniliophthora	1	Moniliophthora perniciosa	1
TPR_11~TPR_11~TPR_2~TPR_11~TPR_1	PF13414 PF13414 PF07719 PF13414 PF00515	Ascomycota	0	Pezizomycotina	0	Hypocreales	0	Cordyceps	1	Cordyceps militaris	1
Glyco_transf_20~Glyco_transf_20~Trehalose_PPase	PF00982 PF00982 PF02358	0	0	0	0	0	0	0	0	0	0
Dna2~Cas_Cas4~AAA_11~AAA_11~AAA_12~AAA_12	PF08696 PF01930 PF13086 PF13086 PF13087 PF13087	Ascomycota	0	Pezizomycotina	0	Sordariales	0	Podospora	1	Podospora anserina	1
Tup_N~WD40~WD40~WD40~WD40~WD40~WD40~WD40	PF08581 PF00400 PF00400 PF00400 PF00400 PF00400 PF00400 PF00400	0	0	0	0	0	0	0	0	0	0
UBN2_2~gag_pre-integrs~rve~RVT_2	PF14227 PF13976 PF00665 PF07727	0	0	0	0	0	0	0	0	0	0
Kelch_2~Kelch_1~Kelch_1	PF07646 PF01344 PF01344	Ascomycota	0	Taphrinomycotina	0	Schizosaccharomycetales	0	Schizosaccharomyces	0	Schizosaccharomyces pombe	1
Fer4	PF00037	Basidiomycota	0	0	0	0	0	0	0	0	0
Patatin~NB-ARC~TPR_12~TPR_12	PF01734 PF00931 PF13424 PF13424	Basidiomycota	0	Agaricomycotina	0	Sebacinales	1	Piriformospora	1	Piriformospora indica	1
RhoGAP~PIG-F	PF00620 PF06699	Ascomycota	0	Pezizomycotina	0	Eurotiales	0	Emericella	1	Emericella nidulans	1
FAR1~Ank_2	PF03101 PF12796	Ascomycota	0	Pezizomycotina	0	Sordariales	0	Neurospora	0	Neurospora tetrasperma	0
VWA_2	PF13519	0	0	0	0	0	0	0	0	0	0
mRNA_cap_enzyme~mRNA_cap_enzyme	PF01331 PF01331	Ascomycota	0	Pezizomycotina	0	Helotiales	0	Glarea	1	Glarea lozoyensis	1
RBP_receptor	PF14752	Early diverging fungal lineages	1	Mucoromycotina	1	Mucorales	1	Rhizopus	1	Rhizopus delemar	1
DUF1294	PF06961	0	0	0	0	0	0	0	0	0	0
F-box-like~MBOAT	PF12937 PF03062	Ascomycota	0	Pezizomycotina	0	Sordariales	0	Chaetomium	0	Chaetomium thermophilum	1
tRNA-synt_1~tRNA-synt_1~Anticodon_1~Brix	PF00133 PF00133 PF08264 PF04427	Ascomycota	0	Pezizomycotina	0	Eurotiales	0	Aspergillus	0	Aspergillus niger	0
PALP~CBS	PF00291 PF00571	0	0	0	0	0	0	0	0	0	0
zf-H2C2_2~zf-C2H2_4~zf-C2H2_4~zf-C2H2~zf-C2H2	PF13465 PF13894 PF13894 PF00096 PF00096	Basidiomycota	0	Agaricomycotina	0	Sebacinales	1	Piriformospora	1	Piriformospora indica	1
HEAT~HEAT_2~HEAT_2	PF02985 PF13646 PF13646	Ascomycota	0	Saccharomycotina	0	Saccharomycetales	0	0	0	0	0
Glyco_hydro_2_C	PF02836	0	0	0	0	0	0	0	0	0	0
Oxidored_q1_N~Oxidored_q1~Oxidored_q1~NADH5_C	PF00662 PF00361 PF00361 PF06455	Ascomycota	0	Pezizomycotina	0	Onygenales	0	Paracoccidioides	0	Paracoccidioides brasiliensis	0
R3H-assoc~MMS1_N~CPSF_A~CPSF_A	PF13902 PF10433 PF03178 PF03178	Ascomycota	0	Pezizomycotina	0	Ophiostomatales	1	Grosmannia	1	Grosmannia clavigera	1
Ribosomal_S8e	PF01201	0	0	0	0	0	0	0	0	0	0
Pmp3~Peptidase_M17	PF01679 PF00883	Early diverging fungal lineages	1	Mucoromycotina	1	Mucorales	1	Rhizopus	1	Rhizopus delemar	1
Sec7~DUF1981	PF01369 PF09324	0	0	0	0	0	0	0	0	0	0
zf-C2H2_4~zf-H2C2_2~zf-H2C2_2~zf-C2H2	PF13894 PF13465 PF13465 PF00096	Ascomycota	0	Pezizomycotina	0	0	0	0	0	0	0
Aldedh~DASH_Dad1	PF00171 PF08649	Ascomycota	0	Pezizomycotina	0	Glomerellales	0	Verticillium	0	Verticillium dahliae	1
UPF0061~RNase_P_Rpp14	PF02696 PF01900	Basidiomycota	0	Agaricomycotina	0	Sebacinales	1	Piriformospora	1	Piriformospora indica	1
Fungal_trans~Pyridox_oxase_2	PF04082 PF12766	Ascomycota	0	Pezizomycotina	0	Ophiostomatales	1	Grosmannia	1	Grosmannia clavigera	1
DUF3698~DUF3698	PF12479 PF12479	Ascomycota	0	Saccharomycotina	0	Saccharomycetales	0	Debaryomyces	1	Debaryomyces hansenii	1
GST_N_3~GST_C_2~DEAD~Helicase_C	PF13417 PF13410 PF00270 PF00271	Ascomycota	0	Pezizomycotina	0	Sordariales	0	Myceliophthora	1	Thielavia heterothallica	1
Sulfate_tra_GLY~Sulfate_transp~STAS~ADP_ribosyl_GH	PF13792 PF00916 PF01740 PF03747	Ascomycota	0	Pezizomycotina	0	Sordariales	0	0	0	0	0
Queuosine_synth	PF02547	Ascomycota	0	Pezizomycotina	0	0	0	0	0	0	0
CIMR~HLH	PF00878 PF00010	Basidiomycota	0	Agaricomycotina	0	Polyporales	1	Postia	1	Postia placenta	1
TIMELESS~TIMELESS_C~TIMELESS_C	PF04821 PF05029 PF05029	Ascomycota	0	Pezizomycotina	0	Eurotiales	0	0	0	0	0
DUF1237	PF06824	0	0	0	0	0	0	0	0	0	0
tRNA-synt_1c~tRNA-synt_1c_C~Sec1	PF00749 PF03950 PF00995	Ascomycota	0	Pezizomycotina	0	Onygenales	0	Ajellomyces	0	Ajellomyces capsulata	0
RelA_SpoT~WD40~WD40~WD40	PF04607 PF00400 PF00400 PF00400	Ascomycota	0	Pezizomycotina	0	Hypocreales	0	Gibberella	1	Gibberella zeae	1
Hydrolase_3	PF08282	0	0	0	0	0	0	0	0	0	0
adh_short~Histone	PF00106 PF00125	Ascomycota	0	Pezizomycotina	0	Hypocreales	0	Fusarium	1	Fusarium oxysporum	1
PNP_UDP_1~NACHT~Ank~Ank~Ank_2	PF01048 PF05729 PF00023 PF00023 PF12796	Ascomycota	0	Pezizomycotina	0	Orbiliales	1	Orbilia	1	Arthrobotrys oligospora	1
RNA_pol_Rpb1_1~RNA_pol_Rpb1_2~RNA_pol_Rpb1_3~RNA_pol_Rpb1_4~RNA_pol_Rpb1_5~RNA_pol_Rpb1_6~RNA_pol_Rpb1_7~RNA_pol_Rpb1_R~RNA_pol_Rpb1_R~RNA_pol_Rpb1_R~RNA_pol_Rpb1_R~RNA_pol_Rpb1_R~RNA_pol_Rpb1_R~RNA_pol_Rpb1_R~RNA_pol_Rpb1_R	PF04997 PF00623 PF04983 PF05000 PF04998 PF04992 PF04990 PF05001 PF05001 PF05001 PF05001 PF05001 PF05001 PF05001 PF05001	Ascomycota	0	Pezizomycotina	0	0	0	0	0	0	0
G_glu_transpept	PF01019	0	0	0	0	0	0	0	0	0	0
PPR_3~PPR~PPR_3~PPR_2~PPR	PF13812 PF01535 PF13812 PF13041 PF01535	Early diverging fungal lineages	1	Mucoromycotina	1	Mucorales	1	Rhizopus	1	Rhizopus delemar	1
DER1~Thioredoxin	PF04511 PF00085	Ascomycota	0	Saccharomycotina	0	Saccharomycetales	0	Eremothecium	1	Ashbya gossypii	1
UDPGT~DAGAT	PF00201 PF03982	Ascomycota	0	Pezizomycotina	0	Eurotiales	0	0	0	0	0
PNP_UDP_1~NACHT~Ank_2~Ank_2~Ank_2~Ank_2~Ank_2~Ank_2~Ank_2~Ank_2~Ank_2~Ank_2~Ank_2	PF01048 PF05729 PF12796 PF12796 PF12796 PF12796 PF12796 PF12796 PF12796 PF12796 PF12796 PF12796 PF12796	Ascomycota	0	Pezizomycotina	0	Orbiliales	1	Orbilia	1	Arthrobotrys oligospora	1
HEAT_2~HEAT_EZ~DUF3385~FAT~Rapamycin_bind~PI3_PI4_kinase~FATC	PF13646 PF13513 PF11865 PF02259 PF08771 PF00454 PF02260	Ascomycota	0	Saccharomycotina	0	Saccharomycetales	0	Ogataea	1	Pichia angusta	1
MMtag~zf-MYND~PDCD2_C	PF10159 PF01753 PF04194	Early diverging fungal lineages	1	Mucoromycotina	1	Mucorales	1	Rhizopus	1	Rhizopus delemar	1
PIF1	PF05970	0	0	0	0	0	0	0	0	0	0
Dehydrin	PF00257	Basidiomycota	0	Pucciniomycotina	0	Pucciniales	0	Puccinia	1	Puccinia graminis f. sp. tritici	1
zf-CCHC~Asp_protease_2	PF00098 PF13650	Ascomycota	0	0	0	0	0	0	0	0	0
Peptidase_S10~adh_short	PF00450 PF00106	Basidiomycota	0	Pucciniomycotina	0	Mixiales	1	Mixia	1	Mixia osmundae	1
NACHT~HEAT_2~HEAT_2~HEAT_2~HEAT_2	PF05729 PF13646 PF13646 PF13646 PF13646	Ascomycota	0	Pezizomycotina	0	0	0	0	0	0	0
P5-ATPase~E1-E2_ATPase~HAD~CMAS	PF12409 PF00122 PF12710 PF02353	Ascomycota	0	Pezizomycotina	0	0	0	0	0	0	0
VHS~GAT	PF00790 PF03127	0	0	0	0	0	0	0	0	0	0
RNase_P_Rpp14	PF01900	0	0	0	0	0	0	0	0	0	0
SprT-like	PF10263	0	0	0	0	0	0	0	0	0	0
TPK_catalytic~TPK_B1_binding	PF04263 PF04265	0	0	0	0	0	0	0	0	0	0
TIR_2	PF13676	Ascomycota	0	Pezizomycotina	0	Eurotiales	0	Aspergillus	0	Aspergillus niger	0
DUF4336~PI3K_C2~PI3Ka~PI3_PI4_kinase	PF14234 PF00792 PF00613 PF00454	Ascomycota	0	Pezizomycotina	0	Onygenales	0	Paracoccidioides	0	Paracoccidioides brasiliensis	0
Med14	PF08638	0	0	0	0	0	0	0	0	0	0
GTP_EFTU~EFG_C~LepA_C~LepA_C	PF00009 PF00679 PF06421 PF06421	Ascomycota	0	Pezizomycotina	0	Sordariales	0	Podospora	1	Podospora anserina	1
CBM_1~FAD_binding_4~BBE	PF00734 PF01565 PF08031	Ascomycota	0	Pezizomycotina	0	Orbiliales	1	Orbilia	1	Arthrobotrys oligospora	1
FolB~HPPK~Pterin_bind~Thaumatin	PF02152 PF01288 PF00809 PF00314	Basidiomycota	0	Agaricomycotina	0	Agaricales	0	Coprinopsis	1	Coprinopsis cinerea	1
DUF1080	PF06439	Ascomycota	0	Pezizomycotina	0	0	0	0	0	0	0
PPR_3~PPR~PPR~PPR_2~PPR_3~PPR_3	PF13812 PF01535 PF01535 PF13041 PF13812 PF13812	Ascomycota	0	Pezizomycotina	0	Hypocreales	0	Trichoderma/ Hypocrea	0	Hypocrea virens	1
Mit_KHE1	PF10173	0	0	0	0	0	0	0	0	0	0
AAA~PX	PF00004 PF00787	Ascomycota	0	Pezizomycotina	0	0	0	0	0	0	0
AAA_16	PF13191	0	0	0	0	0	0	0	0	0	0
Asp_protease_2~RVT_1~rve~Chromo	PF13650 PF00078 PF00665 PF00385	0	0	0	0	0	0	0	0	0	0
Glyoxal_oxid_N~Kelch_4~DUF1929	PF07250 PF13418 PF09118	Ascomycota	0	Pezizomycotina	0	Helotiales	0	Botryotinia	1	Botryotinia fuckeliana	1
Ad_cyc_g-alpha~RA~LRR_8~LRR_4~LRR_5~LRR_8~LRR_8~PP2C~Guanylate_cyc	PF08509 PF00788 PF13855 PF12799 PF13306 PF13855 PF13855 PF00481 PF00211	Ascomycota	0	Pezizomycotina	0	Eurotiales	0	Talaromyces	0	Talaromyces stipitatus	1
Taxilin~Taxilin	PF09728 PF09728	0	0	0	0	0	0	0	0	0	0
DEK_C~SWIB~SWIB	PF08766 PF02201 PF02201	0	0	0	0	0	0	0	0	0	0
NACHT~TPR_12~TPR_12~TPR_10	PF05729 PF13424 PF13424 PF13374	Ascomycota	0	Pezizomycotina	0	Hypocreales	0	Metarhizium	0	Metarhizium acridum	1
SnoaL~tRNA-synt_2	PF07366 PF00152	Ascomycota	0	Pezizomycotina	0	Hypocreales	0	Gibberella	1	Gibberella zeae	1
PI31_Prot_C	PF08577	0	0	0	0	0	0	0	0	0	0
TPR_1~F-box	PF00515 PF00646	Ascomycota	0	Saccharomycotina	0	Saccharomycetales	0	0	0	0	0
NACHT~Ank_2~Ank_5~Ank_2~Ank_2~Ank_4~Ank_2~Ank_2~Ank_2~Ank_2	PF05729 PF12796 PF13857 PF12796 PF12796 PF13637 PF12796 PF12796 PF12796 PF12796	Ascomycota	0	Pezizomycotina	0	Pleosporales	0	Pyrenophora	0	Pyrenophora teres f. teres	1
Cellulase~Ricin_B_lectin	PF00150 PF00652	Ascomycota	0	Pezizomycotina	0	Orbiliales	1	Orbilia	1	Arthrobotrys oligospora	1
Alpha_adaptinC2	PF02883	0	0	0	0	0	0	0	0	0	0
IF-2B~SH3_2~Transglut_core	PF01008 PF07653 PF01841	Ascomycota	0	Pezizomycotina	0	Onygenales	0	Uncinocarpus	1	Uncinocarpus reesii	1
Ank_2~Ank_4~Ank_4	PF12796 PF13637 PF13637	Ascomycota	0	Pezizomycotina	0	Hypocreales	0	Trichoderma/ Hypocrea	0	Hypocrea virens	1
zf-C3HC4~SAP	PF00097 PF02037	0	0	0	0	0	0	0	0	0	0
MIT~Peptidase_C2	PF04212 PF00648	Basidiomycota	0	Agaricomycotina	0	Agaricales	0	Moniliophthora	1	Moniliophthora perniciosa	1
Reprolysin_3	PF13582	0	0	0	0	0	0	0	0	0	0
Man-6-P_recep	PF02157	Ascomycota	0	0	0	0	0	0	0	0	0
Dynein_light~Mem_trans	PF01221 PF03547	Early diverging fungal lineages	1	Mucoromycotina	1	Mucorales	1	Rhizopus	1	Rhizopus delemar	1
SET~Rubis-subs-bind~zf-MYND	PF00856 PF09273 PF01753	Ascomycota	0	Pezizomycotina	0	0	0	0	0	0	0
UvrD-helicase~UvrD_C~UvrD_C	PF00580 PF13361 PF13361	0	0	0	0	0	0	0	0	0	0
Ank_2~GDPD	PF12796 PF03009	Ascomycota	0	0	0	0	0	0	0	0	0
PGP_phosphatase~PGP_phosphatase	PF09419 PF09419	0	0	0	0	0	0	0	0	0	0
Chorein_N~DUF1162~ATG_C	PF12624 PF06650 PF09333	0	0	0	0	0	0	0	0	0	0
PPR_2~PPR~PPR_2~PPR~PPR_3	PF13041 PF01535 PF13041 PF01535 PF13812	Chytridiomycota	0	Chytridiomycota	0	Rhizophydiales	1	Batrachochytrium	1	Batrachochytrium dendrobatidis	1
RRM_1~eIF2A~eIF2A	PF00076 PF08662 PF08662	Ascomycota	0	Saccharomycotina	0	Saccharomycetales	0	Candida	0	0	0
LRR_8~LRR_8~SOG2~SOG2	PF13855 PF13855 PF10428 PF10428	Ascomycota	0	0	0	0	0	0	0	0	0
ketoacyl-synt~Ketoacyl-synt_C~Acyl_transf_1~PS-DH~Methyltransf_12~ADH_zinc_N_2~KR~PP-binding~Carn_acyltransf	PF00109 PF02801 PF00698 PF14765 PF08242 PF13602 PF08659 PF00550 PF00755	Ascomycota	0	Pezizomycotina	0	Hypocreales	0	Nectria	1	Nectria haematococca	1
adh_short	PF00106	0	0	0	0	0	0	0	0	0	0
RmlD_sub_bind~TPT	PF04321 PF03151	Ascomycota	0	Pezizomycotina	0	Hypocreales	0	Nectria	1	Nectria haematococca	1
Ank_4~PH~Oxysterol_BP	PF13637 PF00169 PF01237	Ascomycota	0	Saccharomycotina	0	Saccharomycetales	0	Debaryomyces	1	Debaryomyces hansenii	1
Nucleoporin_FG~Nucleoporin_FG~Nucleoporin_FG~Nucleoporin_FG~Nucleoporin_FG~Nucleoporin2~Nup96	PF13634 PF13634 PF13634 PF13634 PF13634 PF04096 PF12110	Ascomycota	0	Pezizomycotina	0	Hypocreales	0	Trichoderma/ Hypocrea	0	Hypocrea atroviridis	1
HTH_20	PF12840	Microsporidia	0	Microsporidia	0	Microsporidia	0	Enterocytozoon	1	Enterocytozoon bieneusi	1
GATase_2~Glu_syn_central~Glu_synthase~GXGXG	PF00310 PF04898 PF01645 PF01493	Ascomycota	0	0	0	0	0	0	0	0	0
HD	PF01966	0	0	0	0	0	0	0	0	0	0
BAR_2~LSM~PPR_3~PPR_3	PF10455 PF01423 PF13812 PF13812	Ascomycota	0	Pezizomycotina	0	Ophiostomatales	1	Grosmannia	1	Grosmannia clavigera	1
ATP_bind_4~DUF202~AAA_11~AAA_12	PF01902 PF02656 PF13086 PF13087	Ascomycota	0	Pezizomycotina	0	Hypocreales	0	Cordyceps	1	Cordyceps militaris	1
SNF2_N~zf-C3HC4~Helicase_C~HPP	PF00176 PF00097 PF00271 PF04982	Ascomycota	0	Pezizomycotina	0	Pleosporales	0	Leptosphaeria	1	Leptosphaeria maculans	1
TPR_9~TPR_11~NARP1	PF13371 PF13414 PF12569	Ascomycota	0	Pezizomycotina	0	Chaetothyriales	1	Exophiala	1	Exophiala dermatitidis	1
RRM_1~zf-C3HC4	PF00076 PF00097	Basidiomycota	0	Agaricomycotina	0	Agaricales	0	Coprinopsis	1	Coprinopsis cinerea	1
Ad_cyc_g-alpha~RA~LRR_4~LRR_8~LRR_8~LRR_1~PP2C~Guanylate_cyc	PF08509 PF00788 PF12799 PF13855 PF13855 PF00560 PF00481 PF00211	Ascomycota	0	Pezizomycotina	0	Hypocreales	0	Trichoderma/ Hypocrea	0	Hypocrea jecorina	1
TPR_11~TPR_1~TPR_12~TPR_1~TPR_11~TPR_8	PF13414 PF00515 PF13424 PF00515 PF13414 PF13181	Basidiomycota	0	Ustilaginomycotina	0	Malasseziales	1	Malassezia	1	Malassezia globosa	1
Glyco_hydro_cc	PF11790	0	0	0	0	0	0	0	0	0	0
peroxidase~WSC~WSC~WSC~WSC	PF00141 PF01822 PF01822 PF01822 PF01822	Ascomycota	0	Pezizomycotina	0	0	0	0	0	0	0
Dak1	PF02733	0	0	0	0	0	0	0	0	0	0
NACHT~Ank_2~Ank_2~Ank_2~Ank_2~Ank_5	PF05729 PF12796 PF12796 PF12796 PF12796 PF13857	Ascomycota	0	Pezizomycotina	0	Hypocreales	0	Trichoderma/ Hypocrea	0	Hypocrea virens	1
TPR_9~TPR_8~TPR_6	PF13371 PF13181 PF13174	Ascomycota	0	Saccharomycotina	0	Saccharomycetales	0	0	0	0	0
adh_short~Hydrolase_6	PF00106 PF13344	Ascomycota	0	Pezizomycotina	0	Eurotiales	0	Talaromyces	0	Talaromyces stipitatus	1
LGFP~LGFP~LGFP	PF08310 PF08310 PF08310	Ascomycota	0	Pezizomycotina	0	Helotiales	0	Sclerotinia	1	Sclerotinia sclerotiorum	1
HTH_29~DDE_3	PF13551 PF13358	0	0	0	0	0	0	0	0	0	0
IucA_IucC	PF04183	Ascomycota	0	Pezizomycotina	0	Eurotiales	0	Aspergillus	0	Aspergillus oryzae	1
Methyltransf_18~Dala_Dala_lig_C	PF12847 PF07478	Chytridiomycota	0	Chytridiomycota	0	Rhizophydiales	1	Batrachochytrium	1	Batrachochytrium dendrobatidis	1
PRP1_N~TPR_16~TPR_2	PF06424 PF13432 PF07719	Ascomycota	0	Pezizomycotina	0	Glomerellales	0	Glomerella	1	Colletotrichum graminicola	1
Retrotrans_gag~Asp_protease_2	PF03732 PF13650	0	0	0	0	0	0	0	0	0	0
Alpha-amylase~Zn_clus~Fungal_trans	PF00128 PF00172 PF04082	Ascomycota	0	Pezizomycotina	0	Eurotiales	0	Talaromyces	0	Talaromyces stipitatus	1
Glyco_transf_64~p450	PF09258 PF00067	Basidiomycota	0	Pucciniomycotina	0	Mixiales	1	Mixia	1	Mixia osmundae	1
Mem_trans~Mem_trans	PF03547 PF03547	0	0	0	0	0	0	0	0	0	0
UCR_UQCRX_QCR9	PF05365	0	0	0	0	0	0	0	0	0	0
ERG4_ERG24~Trypsin	PF01222 PF00089	Ascomycota	0	Pezizomycotina	0	Hypocreales	0	Fusarium	1	Fusarium oxysporum	1
ubiquitin~UBA~XPC-binding	PF00240 PF00627 PF09280	Ascomycota	0	0	0	0	0	0	0	0	0
DnaJ~DnaJ-X~DnaJ-X	PF00226 PF14308 PF14308	0	0	0	0	0	0	0	0	0	0
Mpv17_PMP22~Exo5	PF04117 PF09810	Ascomycota	0	Pezizomycotina	0	Onygenales	0	0	0	0	0
PIF1~PIF1~UvrD_C_2	PF05970 PF05970 PF13538	Ascomycota	0	Pezizomycotina	0	Sordariales	0	0	0	0	0
Myb_DNA-bind_6~Myb_DNA-bind_6~Myb_DNA-bind_6	PF13921 PF13921 PF13921	0	0	0	0	0	0	0	0	0	0
PQ-loop~PQ-loop	PF04193 PF04193	0	0	0	0	0	0	0	0	0	0
HAMP~HAMP~HAMP~HisKA~HATPase_c~Response_reg	PF00672 PF00672 PF00672 PF00512 PF02518 PF00072	0	0	0	0	0	0	0	0	0	0
CAF1~MRP-L46	PF04857 PF11788	Ascomycota	0	Pezizomycotina	0	Eurotiales	0	Aspergillus	0	Aspergillus kawachii	1
adh_short~Csm1	PF00106 PF12539	Ascomycota	0	Pezizomycotina	0	Pleosporales	0	Phaeosphaeria	1	Phaeosphaeria nodorum	1
CHAT~Peptidase_C14	PF12770 PF00656	Ascomycota	0	Pezizomycotina	0	Eurotiales	0	Aspergillus	0	Aspergillus niger	0
Apc3~TPR_2~TPR_2~TPR_12	PF12895 PF07719 PF07719 PF13424	0	0	0	0	0	0	0	0	0	0
ketoacyl-synt~Ketoacyl-synt_C~Acyl_transf_1~PS-DH~PS-DH~ADH_zinc_N~KR~PP-binding	PF00109 PF02801 PF00698 PF14765 PF14765 PF00107 PF08659 PF00550	Ascomycota	0	Pezizomycotina	0	Sordariales	0	0	0	0	0
Acyl_transf_1~ADH_N~KR	PF00698 PF08240 PF08659	Ascomycota	0	Pezizomycotina	0	Onygenales	0	Ajellomyces	0	Ajellomyces capsulata	0
Asparaginase_2	PF01112	0	0	0	0	0	0	0	0	0	0
Asp_protease_2~RVT_1~zf-H2C2~rve~Chromo	PF13650 PF00078 PF09337 PF00665 PF00385	Ascomycota	0	Pezizomycotina	0	Helotiales	0	Sclerotinia	1	Sclerotinia sclerotiorum	1
LRR_1~LRR_4~LRR_4	PF00560 PF12799 PF12799	Ascomycota	0	Pezizomycotina	0	Eurotiales	0	Aspergillus	0	0	0
IBN_N~Cse1~Cse1~CAS_CSE1	PF03810 PF08506 PF08506 PF03378	Ascomycota	0	Pezizomycotina	0	Onygenales	0	Paracoccidioides	0	Paracoccidioides brasiliensis	0
Peptidase_C54~Ssu72	PF03416 PF04722	Ascomycota	0	Saccharomycotina	0	Saccharomycetales	0	Komagataella	0	Komagataella pastoris	0
SSF	PF00474	0	0	0	0	0	0	0	0	0	0
Brr6_like_C_C	PF10104	0	0	0	0	0	0	0	0	0	0
HECT~HECT	PF00632 PF00632	Ascomycota	0	Pezizomycotina	0	0	0	0	0	0	0
RA~LRR_8~LRR_4~LRR_4~LRR_8~PP2C~Guanylate_cyc	PF00788 PF13855 PF12799 PF12799 PF13855 PF00481 PF00211	Ascomycota	0	Saccharomycotina	0	Saccharomycetales	0	Candida/ Nakaseomyces	1	Candida glabrata	1
CRC_subunit~PHD	PF08624 PF00628	0	0	0	0	0	0	0	0	0	0
AMP-binding~AMP-binding~AMP-binding	PF00501 PF00501 PF00501	0	0	0	0	0	0	0	0	0	0
BAH~PHD~PHD_2~zf-HC5HC2H	PF01426 PF00628 PF13831 PF13771	Ascomycota	0	Pezizomycotina	0	Eurotiales	0	0	0	0	0
HRXXH	PF13933	0	0	0	0	0	0	0	0	0	0
PP-binding~Condensation~AMP-binding~PP-binding~Condensation	PF00550 PF00668 PF00501 PF00550 PF00668	Ascomycota	0	Pezizomycotina	0	0	0	0	0	0	0
MutS_II~MutS_IV~MutS_V	PF05188 PF05190 PF00488	Ascomycota	0	Pezizomycotina	0	Onygenales	0	Arthroderma	0	Arthroderma otae	1
Glyco_hydro_20b~NAGidase~NAGidase	PF02838 PF07555 PF07555	Ascomycota	0	Pezizomycotina	0	Onygenales	0	Ajellomyces	0	Ajellomyces dermatitidis	0
Thioredox_DsbH	PF03190	0	0	0	0	0	0	0	0	0	0
PPR_2~PPR~PPR_2~PPR_3~PPR~PPR	PF13041 PF01535 PF13041 PF13812 PF01535 PF01535	Early diverging fungal lineages	1	Mucoromycotina	1	Mucorales	1	Rhizopus	1	Rhizopus delemar	1
DNA_ligase_A_N~DNA_ligase_A_M~DNA_ligase_A_M~DNA_ligase_A_C~BRCT	PF04675 PF01068 PF01068 PF04679 PF00533	Ascomycota	0	Pezizomycotina	0	Hypocreales	0	Gibberella	1	Gibberella zeae	1
Rep_fac-A_C	PF08646	0	0	0	0	0	0	0	0	0	0
WD40~tRNA-synt_1d~tRNA-synt_1d~DALR_1	PF00400 PF00750 PF00750 PF05746	Basidiomycota	0	Pucciniomycotina	0	Mixiales	1	Mixia	1	Mixia osmundae	1
LCM~Kelch_4~Kelch_5~Cupin_8	PF04072 PF13418 PF13854 PF13621	Ascomycota	0	Pezizomycotina	0	Eurotiales	0	Aspergillus	0	Aspergillus niger	0
DUF2790	PF10976	Microsporidia	0	Microsporidia	0	Microsporidia	0	Enterocytozoon	1	Enterocytozoon bieneusi	1
DUF4486	PF14858	Chytridiomycota	0	Chytridiomycota	0	Rhizophydiales	1	Batrachochytrium	1	Batrachochytrium dendrobatidis	1
DOPA_dioxygen	PF08883	0	0	0	0	0	0	0	0	0	0
SNARE	PF05739	0	0	0	0	0	0	0	0	0	0
PGM_PMM_I~PGM_PMM_IV	PF02878 PF00408	Microsporidia	0	Microsporidia	0	Microsporidia	0	Enterocytozoon	1	Enterocytozoon bieneusi	1
Glu-tRNAGln	PF02686	0	0	0	0	0	0	0	0	0	0
Saw1~Saw1~Saw1	PF11561 PF11561 PF11561	Ascomycota	0	Taphrinomycotina	0	Schizosaccharomycetales	0	Schizosaccharomyces	0	Schizosaccharomyces pombe	1
SMN	PF06003	0	0	0	0	0	0	0	0	0	0
NGP1NT~MMR_HSR1~Carn_acyltransf	PF08153 PF01926 PF00755	Basidiomycota	0	Pucciniomycotina	0	Sporidiobolales	1	Rhodotorula	1	Rhodotorula glutinis	1
KOW	PF00467	0	0	0	0	0	0	0	0	0	0
LGT	PF01790	Ascomycota	0	Pezizomycotina	0	Hypocreales	0	Cordyceps	1	Cordyceps militaris	1
ketoacyl-synt~Ketoacyl-synt_C~Acyl_transf_1~PS-DH~Methyltransf_31~ADH_N~ADH_zinc_N~KR~PP-binding	PF00109 PF02801 PF00698 PF14765 PF13847 PF08240 PF00107 PF08659 PF00550	Ascomycota	0	Pezizomycotina	0	0	0	0	0	0	0
ECH~ECH_C	PF00378 PF13766	0	0	0	0	0	0	0	0	0	0
Glyco_hydro_11~Glyco_hydro_11	PF00457 PF00457	Ascomycota	0	Pezizomycotina	0	Sordariales	0	Podospora	1	Podospora anserina	1
SKI~DHquinase_I~Shikimate_dh_N	PF01202 PF01487 PF08501	Ascomycota	0	0	0	0	0	0	0	0	0
NACHT~HEAT_2~HEAT_2~HEAT_2~HEAT_2~HEAT_2~HEAT_2~HEAT_2~HEAT_2~HEAT_2~HEAT_2	PF05729 PF13646 PF13646 PF13646 PF13646 PF13646 PF13646 PF13646 PF13646 PF13646 PF13646	Ascomycota	0	Pezizomycotina	0	Eurotiales	0	Talaromyces	0	Talaromyces stipitatus	1
LMBR1~LMBR1	PF04791 PF04791	Chytridiomycota	0	Chytridiomycota	0	Rhizophydiales	1	Batrachochytrium	1	Batrachochytrium dendrobatidis	1
Histone~HTH_Tnp_Tc5~DDE_1	PF00125 PF03221 PF03184	Ascomycota	0	Pezizomycotina	0	Eurotiales	0	Talaromyces	0	Talaromyces stipitatus	1
Prenyltrans_1~Terpene_synth_C	PF13243 PF03936	Ascomycota	0	Pezizomycotina	0	Magnaporthales	1	Magnaporthe	1	Magnaporthe oryzae	1
zf-3CxxC	PF13695	Ascomycota	0	Pezizomycotina	0	0	0	0	0	0	0
RRM_6~RRM_6~G-patch	PF14259 PF14259 PF01585	Ascomycota	0	Taphrinomycotina	0	Schizosaccharomycetales	0	Schizosaccharomyces	0	Schizosaccharomyces pombe	1
Ricin_B_lectin~Lipase_3	PF00652 PF01764	Basidiomycota	0	Agaricomycotina	0	Agaricales	0	Laccaria	1	Laccaria bicolor	1
Ldh_1_N~Ldh_1_C	PF00056 PF02866	0	0	0	0	0	0	0	0	0	0
SRP_SPB	PF02978	0	0	0	0	0	0	0	0	0	0
HAD~Metallophos	PF12710 PF00149	Ascomycota	0	Pezizomycotina	0	Eurotiales	0	0	0	0	0
Indigoidine_A~PfkB~TatD_DNase	PF04227 PF00294 PF01026	Basidiomycota	0	Pucciniomycotina	0	Mixiales	1	Mixia	1	Mixia osmundae	1
HET~Ank_2~Ank_2	PF06985 PF12796 PF12796	Ascomycota	0	Pezizomycotina	0	0	0	0	0	0	0
PAS_3~PAS_9~HisKA~HATPase_c~Response_reg	PF08447 PF13426 PF00512 PF02518 PF00072	Ascomycota	0	Pezizomycotina	0	Glomerellales	0	Verticillium	0	Verticillium dahliae	1
HTH_9	PF08221	0	0	0	0	0	0	0	0	0	0
NB-ARC~TPR_10~TPR_10~TPR_10~TPR_4~TPR_4~TPR_6~TPR_4	PF00931 PF13374 PF13374 PF13374 PF07721 PF07721 PF13174 PF07721	Ascomycota	0	Pezizomycotina	0	Hypocreales	0	Nectria	1	Nectria haematococca	1
MFS_1~BolA	PF07690 PF01722	Ascomycota	0	Pezizomycotina	0	Hypocreales	0	Metarhizium	0	Metarhizium anisopliae	1
TPR_11~DnaJ	PF13414 PF00226	0	0	0	0	0	0	0	0	0	0
ATP-synt_S1~ATP-synt_S1	PF05827 PF05827	Ascomycota	0	Pezizomycotina	0	0	0	0	0	0	0
zf-C3HC~Rsm1~Pox_MCEL~zf-Nse	PF07967 PF08600 PF03291 PF11789	Ascomycota	0	Pezizomycotina	0	Onygenales	0	Trichophyton	0	Trichophyton tonsurans	1
HeLo~Ank_2~Ank_2~Ank_2	PF14479 PF12796 PF12796 PF12796	Ascomycota	0	Pezizomycotina	0	Capnodiales	1	Zymoseptoria	1	Mycosphaerella graminicola	1
Rhodanese~Y_phosphatase	PF00581 PF00102	0	0	0	0	0	0	0	0	0	0
Sugar_tr~Inositol_P	PF00083 PF00459	Ascomycota	0	Pezizomycotina	0	Eurotiales	0	Aspergillus	0	Aspergillus niger	0
Oxidored_molyb~Mo-co_dimer	PF00174 PF03404	0	0	0	0	0	0	0	0	0	0
Tub	PF01167	0	0	0	0	0	0	0	0	0	0
NIF~PTCB-BRCT	PF03031 PF12738	0	0	0	0	0	0	0	0	0	0
Glyco_hydro_62~CBM_1	PF03664 PF00734	Ascomycota	0	Pezizomycotina	0	0	0	0	0	0	0
ABC2_membrane_3~ABC_tran~ABC_tran	PF12698 PF00005 PF00005	Ascomycota	0	Pezizomycotina	0	0	0	0	0	0	0
AAA_16~WD40~WD40	PF13191 PF00400 PF00400	Ascomycota	0	Pezizomycotina	0	Hypocreales	0	Trichoderma/ Hypocrea	0	Hypocrea jecorina	1
Ank_5~Ank_2	PF13857 PF12796	0	0	0	0	0	0	0	0	0	0
Ribosomal_L37e	PF01907	0	0	0	0	0	0	0	0	0	0
bZIP_1~Ank_4	PF00170 PF13637	Ascomycota	0	Pezizomycotina	0	Capnodiales	1	Zymoseptoria	1	Mycosphaerella graminicola	1
Glyco_hydro_30	PF02055	0	0	0	0	0	0	0	0	0	0
MMS1_N~CPSF_A	PF10433 PF03178	0	0	0	0	0	0	0	0	0	0
Tiny_TM_bacill~FMN_red	PF09680 PF03358	Chytridiomycota	0	Chytridiomycota	0	Rhizophydiales	1	Batrachochytrium	1	Batrachochytrium dendrobatidis	1
Alpha-amylase_C	PF02806	Ascomycota	0	Pezizomycotina	0	0	0	0	0	0	0
zf-H2C2_2~zf-C2H2_4~zf-C2H2~zf-C2H2~zf-C2H2_4	PF13465 PF13894 PF00096 PF00096 PF13894	Basidiomycota	0	Agaricomycotina	0	Agaricales	0	Coprinopsis	1	Coprinopsis cinerea	1
Init_tRNA_PT~Init_tRNA_PT	PF04179 PF04179	0	0	0	0	0	0	0	0	0	0
Cohesin_HEAT~HEAT_2~HEAT_2	PF12765 PF13646 PF13646	Ascomycota	0	Pezizomycotina	0	Pleosporales	0	Pyrenophora	0	Pyrenophora tritici-repentis	1
PMM~PMM	PF03332 PF03332	Ascomycota	0	Pezizomycotina	0	0	0	0	0	0	0
TPX2	PF06886	Basidiomycota	0	0	0	0	0	0	0	0	0
RRF~RRF	PF01765 PF01765	Ascomycota	0	Pezizomycotina	0	Onygenales	0	Ajellomyces	0	Ajellomyces dermatitidis	0
GATase_7~Asn_synthase~Asn_synthase	PF13537 PF00733 PF00733	0	0	0	0	0	0	0	0	0	0
FPN1~Utp11	PF06963 PF03998	Ascomycota	0	Pezizomycotina	0	Pleosporales	0	Phaeosphaeria	1	Phaeosphaeria nodorum	1
Fe-S_biosyn~DUF2407~DUF2407_C	PF01521 PF10302 PF13373	Ascomycota	0	Pezizomycotina	0	0	0	0	0	0	0
Methyltransf_15~DUF3591	PF09445 PF12157	Ascomycota	0	Pezizomycotina	0	Onygenales	0	Paracoccidioides	0	Paracoccidioides brasiliensis	0
MMS19_N~MMS19_C~MMS19_C	PF14500 PF12460 PF12460	Ascomycota	0	Pezizomycotina	0	0	0	0	0	0	0
Pribosyl_synth	PF14572	0	0	0	0	0	0	0	0	0	0
PNP_UDP_1~NACHT~Ank_4~Ank_2~Ank_2~Ank_4~Ank_2~Ank_5	PF01048 PF05729 PF13637 PF12796 PF12796 PF13637 PF12796 PF13857	Ascomycota	0	Pezizomycotina	0	Sordariales	0	Podospora	1	Podospora anserina	1
Tim44	PF04280	0	0	0	0	0	0	0	0	0	0
ALO	PF04030	0	0	0	0	0	0	0	0	0	0
DUF3453~DUF3453~Symplekin_C	PF11935 PF11935 PF12295	Basidiomycota	0	Agaricomycotina	0	Agaricales	0	Coprinopsis	1	Coprinopsis cinerea	1
GAS2	PF02187	0	0	0	0	0	0	0	0	0	0
Aa_trans~Aa_trans~Aa_trans	PF01490 PF01490 PF01490	Ascomycota	0	Pezizomycotina	0	Helotiales	0	Sclerotinia	1	Sclerotinia sclerotiorum	1
Abi	PF02517	0	0	0	0	0	0	0	0	0	0
EAF	PF09816	0	0	0	0	0	0	0	0	0	0
gag_pre-integrs~rve~RVT_2~RVT_2	PF13976 PF00665 PF07727 PF07727	0	0	0	0	0	0	0	0	0	0
LysM~LysM~LysM~LysM	PF01476 PF01476 PF01476 PF01476	0	0	0	0	0	0	0	0	0	0
Molybdop_Fe4S4~Molybdopterin~Molydop_binding~HET	PF04879 PF00384 PF01568 PF06985	Ascomycota	0	Pezizomycotina	0	Hypocreales	0	Fusarium	1	Fusarium oxysporum	1
IBN_N~Cse1~CAS_CSE1~CAS_CSE1	PF03810 PF08506 PF03378 PF03378	Ascomycota	0	Pezizomycotina	0	Pezizales	1	Tuber	1	Tuber melanosporum	1
Nucleoporin_FG~Nucleoporin_FG~Nucleoporin_FG~Nucleoporin_FG~Nucleoporin_FG~Nucleoporin2	PF13634 PF13634 PF13634 PF13634 PF13634 PF04096	Ascomycota	0	Saccharomycotina	0	Saccharomycetales	0	0	0	0	0
GRIM-19	PF06212	0	0	0	0	0	0	0	0	0	0
FtsJ~DUF3381~Spb1_C	PF01728 PF11861 PF07780	0	0	0	0	0	0	0	0	0	0
GDE_C	PF06202	0	0	0	0	0	0	0	0	0	0
Acyltransferase~TPR_2~TPR_2~TPR_6~TPR_1~TPR_11	PF01553 PF07719 PF07719 PF13174 PF00515 PF13414	Ascomycota	0	Pezizomycotina	0	Eurotiales	0	Aspergillus	0	Aspergillus terreus	1
DUF4205	PF13898	Chytridiomycota	0	Chytridiomycota	0	Rhizophydiales	1	Batrachochytrium	1	Batrachochytrium dendrobatidis	1
CAP_C	PF08603	0	0	0	0	0	0	0	0	0	0
COesterase~Ank_2	PF00135 PF12796	Ascomycota	0	Pezizomycotina	0	Sordariales	0	Chaetomium	0	Chaetomium globosum	1
zf-C2H2_4~zf-C2H2~zf-H2C2_2~zf-H2C2_2~zf-C2H2	PF13894 PF00096 PF13465 PF13465 PF00096	Ascomycota	0	Saccharomycotina	0	Saccharomycetales	0	Saccharomyces	0	Saccharomyces cerevisiae	0
ABC_membrane~ABC_tran~PAM2	PF00664 PF00005 PF07145	Ascomycota	0	Pezizomycotina	0	Sordariales	0	Chaetomium	0	Chaetomium thermophilum	1
Fer2	PF00111	0	0	0	0	0	0	0	0	0	0
DUF3605~DUF3605	PF12239 PF12239	0	0	0	0	0	0	0	0	0	0
Ank_2~Ank_2~Ank~HET	PF12796 PF12796 PF00023 PF06985	Ascomycota	0	Pezizomycotina	0	Hypocreales	0	Gibberella	1	Gibberella zeae	1
Thioredoxin~PITH	PF00085 PF06201	0	0	0	0	0	0	0	0	0	0
TPR_8~TPR_19~TPR_11~TPR_7~TPR_2~TPR_11	PF13181 PF14559 PF13414 PF13176 PF07719 PF13414	Ascomycota	0	Pezizomycotina	0	Onygenales	0	Arthroderma	0	Arthroderma otae	1
Amidohydro_4~Exostosin	PF13147 PF03016	Early diverging fungal lineages	1	Mucoromycotina	1	Mucorales	1	Rhizopus	1	Rhizopus delemar	1
VPS28~VPS28	PF03997 PF03997	Ascomycota	0	Pezizomycotina	0	0	0	0	0	0	0
CENP-N	PF05238	0	0	0	0	0	0	0	0	0	0
Apc3~TPR_1~TPR_1~TPR_11~TPR_11~TPR_1	PF12895 PF00515 PF00515 PF13414 PF13414 PF00515	Ascomycota	0	Pezizomycotina	0	Glomerellales	0	Glomerella	1	Colletotrichum graminicola	1
WD40~WD40~WD40~WD40~WD40~PFU~PUL	PF00400 PF00400 PF00400 PF00400 PF00400 PF09070 PF08324	0	0	0	0	0	0	0	0	0	0
hSac2	PF12456	0	0	0	0	0	0	0	0	0	0
DUF2422~FUSC_2~DUF2421~adh_short	PF10337 PF13515 PF10334 PF00106	Ascomycota	0	Pezizomycotina	0	Eurotiales	0	Aspergillus	0	Aspergillus terreus	1
KH_1~KH_3~KH_1~KH_3~KH_1~KH_1~KH_1	PF00013 PF13014 PF00013 PF13014 PF00013 PF00013 PF00013	Basidiomycota	0	Pucciniomycotina	0	Sporidiobolales	1	Rhodotorula	1	Rhodotorula glutinis	1
Peptidase_C13~TFIIIC_delta	PF01650 PF12657	Ascomycota	0	Pezizomycotina	0	Sordariales	0	Chaetomium	0	Chaetomium thermophilum	1
DUF4015	PF13200	Chytridiomycota	0	Chytridiomycota	0	Rhizophydiales	1	Batrachochytrium	1	Batrachochytrium dendrobatidis	1
Autophagy_N~Autophagy_Cterm	PF03986 PF10381	Ascomycota	0	Pezizomycotina	0	Helotiales	0	Glarea	1	Glarea lozoyensis	1
PRP4~WD40~WD40~WD40~WD40~WD40	PF08799 PF00400 PF00400 PF00400 PF00400 PF00400	0	0	0	0	0	0	0	0	0	0
WD40~Peptidase_M20~M20_dimer	PF00400 PF01546 PF07687	Ascomycota	0	0	0	0	0	0	0	0	0
CN_hydrolase~CN_hydrolase~NAD_synthase	PF00795 PF00795 PF02540	Ascomycota	0	Pezizomycotina	0	Eurotiales	0	0	0	0	0
Helicase_C~HAND~SLIDE	PF00271 PF09110 PF09111	0	0	0	0	0	0	0	0	0	0
ALAD	PF00490	0	0	0	0	0	0	0	0	0	0
DHC_N1~DHC_N2~AAA_6~AAA_5~AAA_7~AAA_8~MT	PF08385 PF08393 PF12774 PF07728 PF12775 PF12780 PF12777	Ascomycota	0	Pezizomycotina	0	Eurotiales	0	Aspergillus	0	Aspergillus flavus	1
USP7_ICP0_bdg	PF12436	0	0	0	0	0	0	0	0	0	0
RNase_H~RVT_1	PF00075 PF00078	Ascomycota	0	Pezizomycotina	0	Eurotiales	0	Talaromyces	0	Talaromyces stipitatus	1
Fungal_lectin~RCC1~RCC1_2	PF07938 PF00415 PF13540	Ascomycota	0	Pezizomycotina	0	Pezizales	1	Tuber	1	Tuber melanosporum	1
MgsA_C	PF12002	0	0	0	0	0	0	0	0	0	0
WGR	PF05406	0	0	0	0	0	0	0	0	0	0
Clathrin_propel~Clathrin_propel~Clathrin_H_link~Clathrin~Clathrin~Clathrin~Clathrin~Clathrin~Clathrin~Clathrin	PF01394 PF01394 PF13838 PF00637 PF00637 PF00637 PF00637 PF00637 PF00637 PF00637	Ascomycota	0	Pezizomycotina	0	0	0	0	0	0	0
FHA~dsrm	PF00498 PF00035	Chytridiomycota	0	Chytridiomycota	0	Rhizophydiales	1	Batrachochytrium	1	Batrachochytrium dendrobatidis	1
Mso1_Sec1_bdg	PF14475	Ascomycota	0	0	0	0	0	0	0	0	0
COX1~RVT_1~Intron_maturas2	PF00115 PF00078 PF01348	Ascomycota	0	Saccharomycotina	0	Saccharomycetales	0	0	0	0	0
PrpF~PGA_cap	PF04303 PF09587	Ascomycota	0	Pezizomycotina	0	Hypocreales	0	Trichoderma/ Hypocrea	0	Hypocrea atroviridis	1
AMP-binding~AMP-binding_C~PP-binding~Condensation~AMP-binding~AMP-binding_C~PP-binding~NAD_binding_4	PF00501 PF13193 PF00550 PF00668 PF00501 PF13193 PF00550 PF07993	Ascomycota	0	Pezizomycotina	0	0	0	0	0	0	0
DUF3435	PF11917	0	0	0	0	0	0	0	0	0	0
NTPase_I-T	PF01931	0	0	0	0	0	0	0	0	0	0
Kelch_3~Kelch_6~Kelch_3	PF13415 PF13964 PF13415	Ascomycota	0	Pezizomycotina	0	Eurotiales	0	Talaromyces	0	Talaromyces stipitatus	1
DeoC	PF01791	0	0	0	0	0	0	0	0	0	0
AMP-binding~AMP-binding~AMP-binding_C~PP-binding~Condensation~AMP-binding~PP-binding~Condensation~AMP-binding~PP-binding~Condensation~PP-binding~Condensation~PP-binding~Condensation	PF00501 PF00501 PF13193 PF00550 PF00668 PF00501 PF00550 PF00668 PF00501 PF00550 PF00668 PF00550 PF00668 PF00550 PF00668	Basidiomycota	0	Agaricomycotina	0	Agaricales	0	Schizophyllum	1	Schizophyllum commune	1
AlaDh_PNT_N	PF05222	0	0	0	0	0	0	0	0	0	0
zf-C3HC4_4~YEATS	PF15227 PF03366	Ascomycota	0	Pezizomycotina	0	Orbiliales	1	Orbilia	1	Arthrobotrys oligospora	1
Cullin_binding~Ribosomal_L32e	PF03556 PF01655	Ascomycota	0	Pezizomycotina	0	Pleosporales	0	Pyrenophora	0	Pyrenophora teres f. teres	1
adh_short_C2~DnaJ~HSCB_C~dCMP_cyt_deam_1	PF13561 PF00226 PF07743 PF00383	Ascomycota	0	Pezizomycotina	0	Pleosporales	0	Phaeosphaeria	1	Phaeosphaeria nodorum	1
AAA_11~AAA_12~AAA~AAA	PF13086 PF13087 PF00004 PF00004	Ascomycota	0	Pezizomycotina	0	0	0	0	0	0	0
Cu-oxidase_3~Cu-oxidase	PF07732 PF00394	0	0	0	0	0	0	0	0	0	0
RTA1	PF04479	0	0	0	0	0	0	0	0	0	0
AAA~RNase_H	PF00004 PF00075	Ascomycota	0	Pezizomycotina	0	Helotiales	0	Sclerotinia	1	Sclerotinia sclerotiorum	1
Pkinase~MoCF_biosynth~MoeA_N~MoCF_biosynth~SAP~PINIT~zf-MIZ	PF00069 PF00994 PF03453 PF00994 PF02037 PF14324 PF02891	Ascomycota	0	Saccharomycotina	0	Saccharomycetales	0	Komagataella	0	Komagataella pastoris	0
Spherulin4~Spherulin4	PF12138 PF12138	0	0	0	0	0	0	0	0	0	0
zf-C2H2~zf-C2H2_4~zf-C2H2~zf-C2H2~zf-C2H2_4~zf-C2H2_4~zf-C2H2_4	PF00096 PF13894 PF00096 PF00096 PF13894 PF13894 PF13894	Ascomycota	0	Pezizomycotina	0	Sordariales	0	Podospora	1	Podospora anserina	1
MFS_1~LCM~Cupin_8	PF07690 PF04072 PF13621	Ascomycota	0	Pezizomycotina	0	Sordariales	0	Neurospora	0	Neurospora tetrasperma	1
PNP_UDP_1~Ank_2~Ank_2~Ank_2~Ank_2~Ank_2~Ank_2~Ank_2~Ank_2~Ank_2~Ank_2~Ank_2	PF01048 PF12796 PF12796 PF12796 PF12796 PF12796 PF12796 PF12796 PF12796 PF12796 PF12796 PF12796	Ascomycota	0	Pezizomycotina	0	Eurotiales	0	Aspergillus	0	Aspergillus niger	0
Reprolysin_4	PF13583	0	0	0	0	0	0	0	0	0	0
Dioxygenase_C~DUF676	PF00775 PF05057	Basidiomycota	0	Pucciniomycotina	0	Sporidiobolales	1	Rhodotorula	1	Rhodotorula glutinis	1
CPSase_L_chain~CPSase_L_D2~Biotin_carb_C~HMGL-like~PYC_OADA~Biotin_lipoyl	PF00289 PF02786 PF02785 PF00682 PF02436 PF00364	0	0	0	0	0	0	0	0	0	0
zf-RING_2~PH_10~VWA	PF13639 PF15411 PF00092	Ascomycota	0	Pezizomycotina	0	Chaetothyriales	1	Exophiala	1	Exophiala dermatitidis	1
DEAD~Helicase_C~DEAD~Sec63~Sec63	PF00270 PF00271 PF00270 PF02889 PF02889	Ascomycota	0	Pezizomycotina	0	Onygenales	0	Ajellomyces	0	Ajellomyces capsulata	0
Rhodanese~UCH	PF00581 PF00443	0	0	0	0	0	0	0	0	0	0
Spindle_Spc25~MOZART1	PF08234 PF12554	Ascomycota	0	Pezizomycotina	0	Hypocreales	0	Trichoderma/ Hypocrea	0	Hypocrea virens	1
DUF1764	PF08576	0	0	0	0	0	0	0	0	0	0
Syntaxin-18_N	PF10496	0	0	0	0	0	0	0	0	0	0
WD40~BING4CT	PF00400 PF08149	0	0	0	0	0	0	0	0	0	0
Iso_dh~Iso_dh	PF00180 PF00180	0	0	0	0	0	0	0	0	0	0
PEX-1N	PF09262	0	0	0	0	0	0	0	0	0	0
Sugar_tr~YL1_C	PF00083 PF08265	Ascomycota	0	Pezizomycotina	0	Ophiostomatales	1	Grosmannia	1	Grosmannia clavigera	1
RrnaAD~RrnaAD	PF00398 PF00398	Ascomycota	0	Pezizomycotina	0	Pezizales	1	Tuber	1	Tuber melanosporum	1
Fungal_trans~Complex1_LYR_1	PF04082 PF13232	Ascomycota	0	Pezizomycotina	0	Sordariales	0	Chaetomium	0	Chaetomium thermophilum	1
PIP5K~FMO-like~FMO-like	PF01504 PF00743 PF00743	Early diverging fungal lineages	1	Mucoromycotina	1	Mucorales	1	Rhizopus	1	Rhizopus delemar	1
DEAD~Helicase_C~Abhydrolase_3	PF00270 PF00271 PF07859	Ascomycota	0	Pezizomycotina	0	Pleosporales	0	Leptosphaeria	1	Leptosphaeria maculans	1
OHCU_decarbox~OHCU_decarbox	PF09349 PF09349	Ascomycota	0	Pezizomycotina	0	Sordariales	0	Myceliophthora	1	Thielavia heterothallica	1
GRASP55_65	PF04495	0	0	0	0	0	0	0	0	0	0
Acyl_transf_1~adh_short	PF00698 PF00106	Ascomycota	0	Pezizomycotina	0	Eurotiales	0	Aspergillus	0	Aspergillus kawachii	1
PLA2_B~PLA2_B~PLA2_B	PF01735 PF01735 PF01735	Ascomycota	0	0	0	0	0	0	0	0	0
DEAD~Helicase_C~RQC~Helicase_Sgs1	PF00270 PF00271 PF09382 PF11408	Ascomycota	0	Saccharomycotina	0	Saccharomycetales	0	0	0	0	0
IQ~AAA	PF00612 PF00004	Chytridiomycota	0	Chytridiomycota	0	Rhizophydiales	1	Batrachochytrium	1	Batrachochytrium dendrobatidis	1
Kinesin~DUF3694	PF00225 PF12473	0	0	0	0	0	0	0	0	0	0
VHS~FYVE	PF00790 PF01363	0	0	0	0	0	0	0	0	0	0
EF-hand_7~EF-hand_7~EF-hand_1	PF13499 PF13499 PF00036	0	0	0	0	0	0	0	0	0	0
TPR_19~TPR_19~TPR_11	PF14559 PF14559 PF13414	Ascomycota	0	Saccharomycotina	0	Saccharomycetales	0	Naumovozyma	0	Naumovozyma castellii	1
HSF_DNA-bind~Response_reg	PF00447 PF00072	0	0	0	0	0	0	0	0	0	0
Apc3~TPR_2~TPR_1~TPR_11~TPR_11	PF12895 PF07719 PF00515 PF13414 PF13414	0	0	0	0	0	0	0	0	0	0
Aldose_epim	PF01263	0	0	0	0	0	0	0	0	0	0
RCC1	PF00415	0	0	0	0	0	0	0	0	0	0
TPR_11~TPR_11~TPR_12~TPR_11~TPR_2~TPR_1~TPR_11	PF13414 PF13414 PF13424 PF13414 PF07719 PF00515 PF13414	Ascomycota	0	Saccharomycotina	0	Saccharomycetales	0	Torulaspora	1	Torulaspora delbrueckii	1
EF-hand_5~EF-hand_like~PI-PLC-X~PI-PLC-Y	PF13202 PF09279 PF00388 PF00387	Ascomycota	0	Saccharomycotina	0	Saccharomycetales	0	Candida/ Nakaseomyces	1	Candida glabrata	1
TGT~Glyco_transf_34	PF01702 PF05637	Ascomycota	0	Pezizomycotina	0	Pleosporales	0	Leptosphaeria	1	Leptosphaeria maculans	1
Kinesin~FHA~DUF3694~PH	PF00225 PF00498 PF12473 PF00169	Basidiomycota	0	Agaricomycotina	0	Tremellales	0	Filobasidiella	0	Cryptococcus gattii serotype B	1
MMS19_N	PF14500	0	0	0	0	0	0	0	0	0	0
HBS1_N~GTP_EFTU~GTP_EFTU_D2~GTP_EFTU_D3	PF08938 PF00009 PF03144 PF03143	0	0	0	0	0	0	0	0	0	0
Peptidase_M20~Peptidase_M20~M20_dimer	PF01546 PF01546 PF07687	Ascomycota	0	Pezizomycotina	0	Glomerellales	0	Colletotrichum	1	Colletotrichum higginsianum	1
Rib_5-P_isom_A	PF06026	0	0	0	0	0	0	0	0	0	0
HEAT_2~Cnd3	PF13646 PF12719	0	0	0	0	0	0	0	0	0	0
DUF1744~DUF1744	PF08490 PF08490	0	0	0	0	0	0	0	0	0	0
PPR~PPR_3~PPR_2	PF01535 PF13812 PF13041	Ascomycota	0	Pezizomycotina	0	Helotiales	0	Glarea	1	Glarea lozoyensis	1
WW~RasGEF_N~RasGEF	PF00397 PF00618 PF00617	Early diverging fungal lineages	1	Mucoromycotina	1	Mucorales	1	Rhizopus	1	Rhizopus delemar	1
PA14~PA14	PF07691 PF07691	Ascomycota	0	Saccharomycotina	0	Saccharomycetales	0	0	0	0	0
2Fe-2S_thioredx	PF01257	0	0	0	0	0	0	0	0	0	0
EF-hand_like	PF09279	Basidiomycota	0	Agaricomycotina	0	Agaricales	0	Moniliophthora	1	Moniliophthora perniciosa	1
LRR_4~LRR_8~SOG2	PF12799 PF13855 PF10428	Ascomycota	0	Pezizomycotina	0	0	0	0	0	0	0
VID27~VID27	PF08553 PF08553	0	0	0	0	0	0	0	0	0	0
RPT~UCH	PF13446 PF00443	0	0	0	0	0	0	0	0	0	0
DUF4539	PF15072	Chytridiomycota	0	Chytridiomycota	0	Rhizophydiales	1	Batrachochytrium	1	Batrachochytrium dendrobatidis	1
Nucleoporin_FG~Nic96	PF13634 PF04097	Ascomycota	0	Pezizomycotina	0	0	0	0	0	0	0
SH2_2	PF14633	0	0	0	0	0	0	0	0	0	0
GMP_PDE_delta	PF05351	Chytridiomycota	0	Chytridiomycota	0	Rhizophydiales	1	Batrachochytrium	1	Batrachochytrium dendrobatidis	1
Mito_carr	PF00153	0	0	0	0	0	0	0	0	0	0
RVT_1~RVT_1~rve~Chromo	PF00078 PF00078 PF00665 PF00385	Ascomycota	0	Pezizomycotina	0	Eurotiales	0	Emericella	1	Emericella nidulans	1
DUF4499	PF14934	0	0	0	0	0	0	0	0	0	0
HeLo~HeLo~Pkinase_Tyr	PF14479 PF14479 PF07714	Ascomycota	0	Pezizomycotina	0	Sordariales	0	Chaetomium	0	Chaetomium globosum	1
Kelch_4~Kelch_5~Kelch_5~Kelch_4~Kelch_1	PF13418 PF13854 PF13854 PF13418 PF01344	Ascomycota	0	Pezizomycotina	0	Hypocreales	0	Nectria	1	Nectria haematococca	1
Lyase_aromatic~Lyase_aromatic	PF00221 PF00221	Ascomycota	0	Pezizomycotina	0	0	0	0	0	0	0
2OG-FeII_Oxy_2~Amidase	PF13532 PF01425	Ascomycota	0	Pezizomycotina	0	Helotiales	0	Sclerotinia	1	Sclerotinia sclerotiorum	1
TPR_11~TPR_12~TPR_1~TPR_8	PF13414 PF13424 PF00515 PF13181	Ascomycota	0	Pezizomycotina	0	Orbiliales	1	Orbilia	1	Arthrobotrys oligospora	1
Dfp1_Him1_M~zf-DBF	PF08630 PF07535	0	0	0	0	0	0	0	0	0	0
DUF971~TauD~TauD	PF06155 PF02668 PF02668	Basidiomycota	0	Ustilaginomycotina	0	Ustilaginales	0	Ustilago	1	Ustilago maydis	1
Metallophos~TrkH	PF00149 PF02386	Ascomycota	0	Pezizomycotina	0	Eurotiales	0	Neosartorya	1	Neosartorya fischeri	1
AAA_11~AAA_12~AAA_12~AAA~AAA~AAA	PF13086 PF13087 PF13087 PF00004 PF00004 PF00004	Ascomycota	0	Pezizomycotina	0	0	0	0	0	0	0
Pkinase~Sua5_yciO_yrdC	PF00069 PF01300	Ascomycota	0	Pezizomycotina	0	Sordariales	0	Chaetomium	0	Chaetomium globosum	1
TPT~ArfGap	PF03151 PF01412	Chytridiomycota	0	Chytridiomycota	0	Rhizophydiales	1	Batrachochytrium	1	Batrachochytrium dendrobatidis	1
Prenyltrans_2~CS~SGS	PF13249 PF04969 PF05002	Ascomycota	0	Pezizomycotina	0	Eurotiales	0	Aspergillus	0	Aspergillus niger	0
Ssu72	PF04722	0	0	0	0	0	0	0	0	0	0
Glutaredoxin~Ribosomal_L6~Ribosomal_L6	PF00462 PF00347 PF00347	Ascomycota	0	Pezizomycotina	0	Onygenales	0	Trichophyton	0	Trichophyton verrucosum	1
NACHT~Ank~Ank_2~Ank_2~Ank_2~Ank_2	PF05729 PF00023 PF12796 PF12796 PF12796 PF12796	Ascomycota	0	Pezizomycotina	0	Eurotiales	0	Aspergillus	0	Aspergillus niger	0
G-patch_2~CRT10~IBN_N~Cse1	PF12656 PF08728 PF03810 PF08506	Ascomycota	0	Saccharomycotina	0	Saccharomycetales	0	Ogataea	1	Pichia angusta	1
NUDIX~Fungal_trans	PF00293 PF04082	Ascomycota	0	Pezizomycotina	0	Hypocreales	0	Fusarium	1	Fusarium oxysporum	1
PCI~SWIB	PF01399 PF02201	Ascomycota	0	Pezizomycotina	0	Eurotiales	0	Aspergillus	0	0	0
ketoacyl-synt~Ketoacyl-synt_C~Acyl_transf_1~PS-DH~PP-binding~PP-binding~Abhydrolase_3	PF00109 PF02801 PF00698 PF14765 PF00550 PF00550 PF07859	Ascomycota	0	Pezizomycotina	0	Onygenales	0	Arthroderma	0	Arthroderma otae	1
EST1~EST1_DNA_bind	PF10374 PF10373	0	0	0	0	0	0	0	0	0	0
LMBR1~BAG	PF04791 PF02179	Ascomycota	0	Pezizomycotina	0	0	0	0	0	0	0
PQQ~Pkinase~Ribonuc_2-5A	PF01011 PF00069 PF06479	0	0	0	0	0	0	0	0	0	0
MFS_1~Glyco_hydro_3~Glyco_hydro_3_C~Fn3-like	PF07690 PF00933 PF01915 PF14310	Ascomycota	0	Pezizomycotina	0	Hypocreales	0	Fusarium	1	Fusarium oxysporum	1
PGM_PMM_II~PGM_PMM_III~PGM_PMM_IV	PF02879 PF02880 PF00408	Ascomycota	0	Pezizomycotina	0	0	0	0	0	0	0
zf-C3H1	PF10650	0	0	0	0	0	0	0	0	0	0
NRDE	PF05742	0	0	0	0	0	0	0	0	0	0
zf-primase	PF09329	0	0	0	0	0	0	0	0	0	0
DUF4463~DUF221~DUF221~DUF221	PF14703 PF02714 PF02714 PF02714	Basidiomycota	0	Agaricomycotina	0	Agaricales	0	Coprinopsis	1	Coprinopsis cinerea	1
Anillin	PF08174	0	0	0	0	0	0	0	0	0	0
TPR_11~TPR_1~NARP1	PF13414 PF00515 PF12569	Ascomycota	0	Pezizomycotina	0	Eurotiales	0	Aspergillus	0	Aspergillus flavus	1
NTF2~NTF2	PF02136 PF02136	Ascomycota	0	Pezizomycotina	0	0	0	0	0	0	0
Ank~Ank_2~Ank_2~Ank_5	PF00023 PF12796 PF12796 PF13857	Ascomycota	0	Pezizomycotina	0	Eurotiales	0	Talaromyces	0	Talaromyces stipitatus	1
Cation_efflux~Cation_efflux	PF01545 PF01545	0	0	0	0	0	0	0	0	0	0
Bac_globin	PF01152	Chytridiomycota	0	Chytridiomycota	0	Rhizophydiales	1	Batrachochytrium	1	Batrachochytrium dendrobatidis	1
cNMP_binding~cNMP_binding~F-box~LRR_6~LRR_6~Bax1-I	PF00027 PF00027 PF00646 PF13516 PF13516 PF01027	Ascomycota	0	Pezizomycotina	0	Hypocreales	0	0	0	0	0
F-box-like~Sec10	PF12937 PF07393	0	0	0	0	0	0	0	0	0	0
ChAPs~ChAPs	PF09295 PF09295	0	0	0	0	0	0	0	0	0	0
TPR_11~TPR_2~TPR_11~TPR_8~TPR_11~TPR_1	PF13414 PF07719 PF13414 PF13181 PF13414 PF00515	Ascomycota	0	Pezizomycotina	0	Onygenales	0	0	0	0	0
FCH~SH3_1~Seipin	PF00611 PF00018 PF06775	Ascomycota	0	Pezizomycotina	0	Hypocreales	0	0	0	0	0
Pro-kuma_activ~SAC3_GANP	PF09286 PF03399	Ascomycota	0	Pezizomycotina	0	Eurotiales	0	Aspergillus	0	Aspergillus terreus	1
Clp_N~Clp_N~AAA~AAA_2	PF02861 PF02861 PF00004 PF07724	Ascomycota	0	Pezizomycotina	0	Onygenales	0	Paracoccidioides	0	Paracoccidioides brasiliensis	0
Pyr_redox_2~Pyr_redox~Reductase_C	PF07992 PF00070 PF14759	Ascomycota	0	Pezizomycotina	0	Onygenales	0	Trichophyton	0	Trichophyton verrucosum	1
LCM~Kelch_3~Kelch_5~Kelch_4~Cupin_8	PF04072 PF13415 PF13854 PF13418 PF13621	Ascomycota	0	Pezizomycotina	0	0	0	0	0	0	0
zf-CCCH~zf-RING_5	PF00642 PF14634	Ascomycota	0	Pezizomycotina	0	Sordariales	0	0	0	0	0
E2F_TDP~DP	PF02319 PF08781	Microsporidia	0	Microsporidia	0	Microsporidia	0	0	0	0	0
Spherulin4~fn3	PF12138 PF00041	Ascomycota	0	Pezizomycotina	0	Eurotiales	0	Aspergillus	0	Aspergillus niger	1
WD40~WD40~HIRA_B	PF00400 PF00400 PF09453	Ascomycota	0	Pezizomycotina	0	Eurotiales	0	Aspergillus	0	Neosartorya fumigata	1
Pex14_N~zf-C4H2	PF04695 PF10146	Ascomycota	0	Pezizomycotina	0	Sordariales	0	Thielavia	1	Thielavia terrestris	1
Maf	PF02545	0	0	0	0	0	0	0	0	0	0
PPR_3~PPR~PPR~PPR_3	PF13812 PF01535 PF01535 PF13812	0	0	0	0	0	0	0	0	0	0
SPX~SPX~Ank_2~Ank_2~Ank_2~Ank_2	PF03105 PF03105 PF12796 PF12796 PF12796 PF12796	Ascomycota	0	0	0	0	0	0	0	0	0
TPR_11~TPR_11~TPR_1~TPR_11~Apc3~TPR_11~TPR_11	PF13414 PF13414 PF00515 PF13414 PF12895 PF13414 PF13414	Ascomycota	0	Pezizomycotina	0	Hypocreales	0	Nectria	1	Nectria haematococca	1
PPR_2~PPR_3~PPR_3~PPR	PF13041 PF13812 PF13812 PF01535	Basidiomycota	0	Pucciniomycotina	0	Sporidiobolales	1	Rhodotorula	1	Rhodotorula glutinis	1
TPR_1~TPR_1~TPR_11~TPR_11~TPR_11	PF00515 PF00515 PF13414 PF13414 PF13414	Ascomycota	0	Saccharomycotina	0	Saccharomycetales	0	Saccharomyces	0	Saccharomyces cerevisiae	0
Helicase_C~EHN	PF00271 PF06441	Basidiomycota	0	Agaricomycotina	0	Boletales	0	Serpula	0	Serpula lacrymans var. lacrymans	0
DUF2196	PF09962	Ascomycota	0	Pezizomycotina	0	0	0	0	0	0	0
TFIIE_alpha~TFIIE-A_C-term	PF02002 PF11521	Basidiomycota	0	Agaricomycotina	0	0	0	0	0	0	0
DNA_ligase_A_N~DNA_ligase_A_M~DNA_ligase_A_C~BRCT	PF04675 PF01068 PF04679 PF00533	0	0	0	0	0	0	0	0	0	0
RRM~Nab6_mRNP_bdg~RRM_6	PF10378 PF10567 PF14259	Ascomycota	0	Saccharomycotina	0	Saccharomycetales	0	0	0	0	0
tRNA-synt_1~Anticodon_1	PF00133 PF08264	0	0	0	0	0	0	0	0	0	0
DEP~RhoGEF~PH_5~CNH	PF00610 PF00621 PF15405 PF00780	0	0	0	0	0	0	0	0	0	0
ATP-synt_ab_N~ATP-synt_ab~Hom_end_hint~Hom_end~ATP-synt_ab_C	PF02874 PF00006 PF05203 PF05204 PF00306	Ascomycota	0	0	0	0	0	0	0	0	0
Ank~Ank~Ank~Ank	PF00023 PF00023 PF00023 PF00023	Ascomycota	0	0	0	0	0	0	0	0	0
HTH_28	PF13518	0	0	0	0	0	0	0	0	0	0
Mem_trans~Vps26	PF03547 PF03643	Ascomycota	0	Saccharomycotina	0	Saccharomycetales	0	Komagataella	0	Komagataella pastoris	0
MoCF_biosynth~MoeA_N~MoCF_biosynth~MoeA_C	PF00994 PF03453 PF00994 PF03454	0	0	0	0	0	0	0	0	0	0
DUF1996~WSC~WSC~WSC~WSC~WSC~WSC~WSC~WSC~WSC	PF09362 PF01822 PF01822 PF01822 PF01822 PF01822 PF01822 PF01822 PF01822 PF01822	Basidiomycota	0	Agaricomycotina	0	Tremellales	0	Filobasidiella	0	Cryptococcus gattii serotype B	1
PB1	PF00564	0	0	0	0	0	0	0	0	0	0
LRR_7~LRR_7~LRR_7~LRR_1	PF13504 PF13504 PF13504 PF00560	Ascomycota	0	Saccharomycotina	0	Saccharomycetales	0	Spathaspora	1	Spathaspora passalidarum	1
APH~Glycos_transf_1~APH	PF01636 PF00534 PF01636	Ascomycota	0	Pezizomycotina	0	Eurotiales	0	Aspergillus	0	Aspergillus flavus	1
NB-ARC~TPR_1~TPR_2	PF00931 PF00515 PF07719	Ascomycota	0	Pezizomycotina	0	Sordariales	0	Sordaria	1	Sordaria macrospora	1
Acyl-CoA_dh_M~Acyl-CoA_dh_1~ACOX	PF02770 PF00441 PF01756	Early diverging fungal lineages	1	Mucoromycotina	1	Mucorales	1	Rhizopus	1	Rhizopus delemar	1
LAGLIDADG_2	PF03161	0	0	0	0	0	0	0	0	0	0
TPR_11~TPR_9~TPR_11~DUF3808~TPR_2	PF13414 PF13371 PF13414 PF10300 PF07719	Ascomycota	0	Saccharomycotina	0	Saccharomycetales	0	Candida/ Nakaseomyces	1	Candida glabrata	1
Vint	PF14623	Ascomycota	0	Pezizomycotina	0	0	0	0	0	0	0
EHN~Abhydrolase_1	PF06441 PF00561	0	0	0	0	0	0	0	0	0	0
NST1~NST1	PF13945 PF13945	Ascomycota	0	Saccharomycotina	0	Saccharomycetales	0	0	0	0	0
Nucleoporin_FG~Nsp1_C	PF13634 PF05064	0	0	0	0	0	0	0	0	0	0
Ribosomal_L22~Ribosomal_L22	PF00237 PF00237	Ascomycota	0	Pezizomycotina	0	0	0	0	0	0	0
DNA_methylase~SNF2_N~Helicase_C	PF00145 PF00176 PF00271	Ascomycota	0	Pezizomycotina	0	Onygenales	0	Paracoccidioides	0	Paracoccidioides brasiliensis	0
Josephin~Josephin	PF02099 PF02099	Basidiomycota	0	Pucciniomycotina	0	Mixiales	1	Mixia	1	Mixia osmundae	1
Beta_helix~Beta_helix	PF13229 PF13229	0	0	0	0	0	0	0	0	0	0
LisH~WD40	PF08513 PF00400	0	0	0	0	0	0	0	0	0	0
DUF3453~DUF3453	PF11935 PF11935	Ascomycota	0	Pezizomycotina	0	0	0	0	0	0	0
Condensation~AMP-binding~PP-binding~Condensation	PF00668 PF00501 PF00550 PF00668	Ascomycota	0	Pezizomycotina	0	0	0	0	0	0	0
Thioredoxin~Thioredoxin_6	PF00085 PF13848	Ascomycota	0	0	0	0	0	0	0	0	0
Glyoxalase_2~Glyoxalase	PF12681 PF00903	Ascomycota	0	Pezizomycotina	0	0	0	0	0	0	0
RasGEF_N	PF00618	0	0	0	0	0	0	0	0	0	0
PRKCSH	PF07915	0	0	0	0	0	0	0	0	0	0
TPR_10~TPR_10~TPR_10~TPR_10~TPR_10	PF13374 PF13374 PF13374 PF13374 PF13374	Ascomycota	0	Pezizomycotina	0	Eurotiales	0	Penicillium	1	Penicillium chrysogenum	1
PP2C~Guanylate_cyc	PF00481 PF00211	Ascomycota	0	Pezizomycotina	0	Onygenales	0	Ajellomyces	0	Ajellomyces capsulata	0
Formyl_trans_N~Formyl_trans_C~ECH	PF00551 PF02911 PF00378	0	0	0	0	0	0	0	0	0	0
NACHT~Ank_2~Ank_4~Ank_2~Ank_4~Ank_2~Ank_2~Ank_2	PF05729 PF12796 PF13637 PF12796 PF13637 PF12796 PF12796 PF12796	Ascomycota	0	Pezizomycotina	0	Hypocreales	0	Metarhizium	0	Metarhizium anisopliae	1
Apc3~TPR_1~TPR_2~TPR_11	PF12895 PF00515 PF07719 PF13414	Ascomycota	0	Pezizomycotina	0	0	0	0	0	0	0
Ank_2~Ank_2~Ank_2~Ank_2~Ank_2~Ank_2~Ank_2~Ank_2~Ank_2~Ank_2~Ank_2~Ank_2~Ank_2~Ank_2~Ank_2~Ank_2~Ank_2~SPRY	PF12796 PF12796 PF12796 PF12796 PF12796 PF12796 PF12796 PF12796 PF12796 PF12796 PF12796 PF12796 PF12796 PF12796 PF12796 PF12796 PF12796 PF00622	Ascomycota	0	Pezizomycotina	0	Hypocreales	0	Metarhizium	0	Metarhizium anisopliae	1
IF-2B~IF-2B~IF-2B	PF01008 PF01008 PF01008	Ascomycota	0	Pezizomycotina	0	Onygenales	0	Arthroderma	0	Arthroderma gypseum	1
Myb_DNA-binding~SWIRM	PF00249 PF04433	0	0	0	0	0	0	0	0	0	0
Pectate_lyase_3	PF12708	0	0	0	0	0	0	0	0	0	0
NACHT~Ank_2~Ank_2~Ank_2~Ank_2~Ank_2~Ank~Ank_4~Ank_2~Ank_2~Ank_5	PF05729 PF12796 PF12796 PF12796 PF12796 PF12796 PF00023 PF13637 PF12796 PF12796 PF13857	Ascomycota	0	Pezizomycotina	0	Eurotiales	0	Aspergillus	0	Aspergillus terreus	1
DUF2428~HEAT	PF10350 PF02985	Ascomycota	0	Saccharomycotina	0	Saccharomycetales	0	0	0	0	0
Aminotran_1_2~MBOAT_2	PF00155 PF13813	Ascomycota	0	Pezizomycotina	0	Onygenales	0	0	0	0	0
Methyltransf_3~ATP-grasp_4	PF01596 PF13535	Ascomycota	0	Pezizomycotina	0	Eurotiales	0	Emericella	1	Emericella nidulans	1
eIF-6~eIF-6	PF01912 PF01912	Ascomycota	0	Pezizomycotina	0	Onygenales	0	Ajellomyces	0	Ajellomyces dermatitidis	0
BCIP	PF13862	0	0	0	0	0	0	0	0	0	0
Transpep_BrtH	PF14399	Ascomycota	0	Pezizomycotina	0	Hypocreales	0	0	0	0	0
S1~S1	PF00575 PF00575	0	0	0	0	0	0	0	0	0	0
PNP_UDP_1~NACHT~Ank_2~Ank_5	PF01048 PF05729 PF12796 PF13857	Ascomycota	0	Pezizomycotina	0	Hypocreales	0	Trichoderma/ Hypocrea	0	Hypocrea jecorina	1
Glyco_hydro_71~Ribonuclease	PF03659 PF00545	Ascomycota	0	Pezizomycotina	0	Sordariales	0	Sordaria	1	Sordaria macrospora	1
Fer4_12~Radical_SAM~Mob_synth_C	PF13353 PF04055 PF06463	Ascomycota	0	0	0	0	0	0	0	0	0
zf-met~zf-C2H2~zf-C2H2_jaz	PF12874 PF00096 PF12171	Ascomycota	0	Pezizomycotina	0	Magnaporthales	1	Magnaporthe	1	Magnaporthe oryzae	1
Ribosomal_S4~S4~Ribosomal_L21e	PF00163 PF01479 PF01157	Ascomycota	0	Saccharomycotina	0	Saccharomycetales	0	Ogataea	1	Pichia angusta	1
DnaJ~zf-C2H2_jaz~zf-C2H2_4	PF00226 PF12171 PF13894	Ascomycota	0	Pezizomycotina	0	0	0	0	0	0	0
zf-CCCH_2~zf-CCCH_2~zf-CCCH_2	PF14608 PF14608 PF14608	0	0	0	0	0	0	0	0	0	0
Indigoidine_A~Indigoidine_A~PfkB	PF04227 PF04227 PF00294	Ascomycota	0	Pezizomycotina	0	0	0	0	0	0	0
R3H~G-patch	PF01424 PF01585	0	0	0	0	0	0	0	0	0	0
ATG22	PF11700	0	0	0	0	0	0	0	0	0	0
AhpC-TSA_2~adh_short	PF13911 PF00106	Basidiomycota	0	Ustilaginomycotina	0	Ustilaginales	1	0	0	0	0
AAA_17~GTP_EFTU~AARP2CN	PF13207 PF00009 PF08142	Early diverging fungal lineages	1	Mucoromycotina	1	Mucorales	1	Rhizopus	1	Rhizopus delemar	1
adh_short~FAD_binding_4~BBE	PF00106 PF01565 PF08031	Basidiomycota	0	Agaricomycotina	0	Polyporales	1	Postia	1	Postia placenta	1
LisH~TFIID_90kDa~WD40~WD40~WD40~WD40~WD40	PF08513 PF04494 PF00400 PF00400 PF00400 PF00400 PF00400	Ascomycota	0	0	0	0	0	0	0	0	0
Amidohydro_1~Zn_clus~Fungal_trans	PF01979 PF00172 PF04082	Ascomycota	0	Pezizomycotina	0	0	0	0	0	0	0
Myosin_head~Myosin_head~IQ~IQ~IQ~DIL	PF00063 PF00063 PF00612 PF00612 PF00612 PF01843	Ascomycota	0	Pezizomycotina	0	0	0	0	0	0	0
CDC24~RhoGEF	PF06395 PF00621	Ascomycota	0	Pezizomycotina	0	Onygenales	0	0	0	0	0
fn3~BRCT	PF00041 PF00533	0	0	0	0	0	0	0	0	0	0
ThiF~ThiF~UBA_e1_thiolCys~UBACT~E2_bind	PF00899 PF00899 PF10585 PF02134 PF08825	Ascomycota	0	Pezizomycotina	0	0	0	0	0	0	0
AMP-binding~AMP-binding~PP-binding~Condensation	PF00501 PF00501 PF00550 PF00668	Ascomycota	0	Pezizomycotina	0	Onygenales	0	Arthroderma	0	0	0
RolB_RolC	PF02027	Basidiomycota	0	Agaricomycotina	0	Agaricales	0	Laccaria	1	Laccaria bicolor	1
HR1~HR1~C1_1~Pkinase~Pkinase_C	PF02185 PF02185 PF00130 PF00069 PF00433	Ascomycota	0	Pezizomycotina	0	0	0	0	0	0	0
Adaptin_N~NESP55	PF01602 PF06390	Ascomycota	0	Saccharomycotina	0	Saccharomycetales	0	Clavispora	1	Clavispora lusitaniae	1
WH1~WH1	PF00568 PF00568	Ascomycota	0	Pezizomycotina	0	Eurotiales	0	Aspergillus	0	Aspergillus flavus	1
CDT1	PF08839	0	0	0	0	0	0	0	0	0	0
BUD22	PF09073	0	0	0	0	0	0	0	0	0	0
Ribosomal_L4~Ribosomal_L4	PF00573 PF00573	Ascomycota	0	Pezizomycotina	0	Glomerellales	0	Verticillium	0	Verticillium albo-atrum	1
Muskelin_N~Kelch_4~Kelch_4~Kelch_1	PF06588 PF13418 PF13418 PF01344	Basidiomycota	0	Agaricomycotina	0	Agaricales	0	Coprinopsis	1	Coprinopsis cinerea	1
Cyclase~Cyclase	PF04199 PF04199	Basidiomycota	0	Agaricomycotina	0	Agaricales	0	Laccaria	1	Laccaria bicolor	1
SMI1_KNR4	PF09346	0	0	0	0	0	0	0	0	0	0
CK_II_beta	PF01214	0	0	0	0	0	0	0	0	0	0
IBN_N~HEAT_EZ~HEAT_EZ~HEAT_EZ	PF03810 PF13513 PF13513 PF13513	Early diverging fungal lineages	1	Mucoromycotina	1	Mucorales	1	Rhizopus	1	Rhizopus delemar	1
AMP-binding~AMP-binding_C~PP-binding~Condensation~AMP-binding~AMP-binding_C~PP-binding~Condensation~Condensation~Condensation~AMP-binding~AMP-binding_C~PP-binding~Condensation~AMP-binding~PP-binding~Condensation~HxxPF_rpt~AMP-binding~Methyltransf_31~PP-binding~Condensation~HxxPF_rpt~AMP-binding~PP-binding~Condensation	PF00501 PF13193 PF00550 PF00668 PF00501 PF13193 PF00550 PF00668 PF00668 PF00668 PF00501 PF13193 PF00550 PF00668 PF00501 PF00550 PF00668 PF13745 PF00501 PF13847 PF00550 PF00668 PF13745 PF00501 PF00550 PF00668	Ascomycota	0	Pezizomycotina	0	Hypocreales	0	Metarhizium	0	Metarhizium anisopliae	1
TPR_1~CHAT~APH~BcrAD_BadFG	PF00515 PF12770 PF01636 PF01869	Basidiomycota	0	Agaricomycotina	0	Boletales	0	Serpula	0	Serpula lacrymans var. lacrymans	0
cwf21~Aminotran_3	PF08312 PF00202	Basidiomycota	0	Agaricomycotina	0	Boletales	0	Serpula	0	Serpula lacrymans var. lacrymans	0
Glyco_hydro_18~CBM_19~ABC_membrane~ABC_tran	PF00704 PF03427 PF00664 PF00005	Ascomycota	0	Saccharomycotina	0	Saccharomycetales	0	Ogataea	1	Pichia angusta	1
KH_1~KH_3	PF00013 PF13014	Ascomycota	0	Saccharomycotina	0	Saccharomycetales	0	0	0	0	0
RCC1_2~BTB~BTB	PF13540 PF00651 PF00651	0	0	0	0	0	0	0	0	0	0
DUF2405~Fmp27_SW~Fmp27_GFWDK~Fmp27_WPPW	PF10293 PF10305 PF10347 PF10359	Ascomycota	0	Saccharomycotina	0	Saccharomycetales	0	Saccharomyces	0	Saccharomyces cerevisiae	0
Pkinase~HR1~C1_1	PF00069 PF02185 PF00130	Microsporidia	0	Microsporidia	0	Microsporidia	0	Encephalitozoon	1	0	0
Condensation~AMP-binding~PP-binding~Condensation~NAD_binding_4	PF00668 PF00501 PF00550 PF00668 PF07993	Ascomycota	0	Pezizomycotina	0	Hypocreales	0	Metarhizium	0	Metarhizium anisopliae	1
Ad_cyc_g-alpha~RA~LRR_8~LRR_4~LRR_8~LRR_8~PP2C~Guanylate_cyc	PF08509 PF00788 PF13855 PF12799 PF13855 PF13855 PF00481 PF00211	Ascomycota	0	Pezizomycotina	0	0	0	0	0	0	0
efThoc1~Epimerase~Epimerase_Csub	PF11957 PF01370 PF13950	Basidiomycota	0	Agaricomycotina	0	0	0	0	0	0	0
Glyco_hydro_65N~Glyco_hydro_65m~Glyco_hydro_65m~Glyco_hydro_65C	PF03636 PF03632 PF03632 PF03633	Ascomycota	0	Pezizomycotina	0	0	0	0	0	0	0
HAD_2~PEX11~DUF3431	PF13419 PF05648 PF11913	Ascomycota	0	Pezizomycotina	0	Eurotiales	0	Aspergillus	0	Aspergillus terreus	1
ketoacyl-synt~Ketoacyl-synt_C~Acyl_transf_1~PS-DH~Methyltransf_12~ADH_N~KR~KR	PF00109 PF02801 PF00698 PF14765 PF08242 PF08240 PF08659 PF08659	Ascomycota	0	Pezizomycotina	0	Hypocreales	0	Metarhizium	0	Metarhizium anisopliae	1
Cupin_2~PXB~PX~DUF3818	PF07883 PF12828 PF00787 PF12825	Ascomycota	0	Pezizomycotina	0	Onygenales	0	Uncinocarpus	1	Uncinocarpus reesii	1
RPT~RPT~RPT~RPT~UCH	PF13446 PF13446 PF13446 PF13446 PF00443	Ascomycota	0	0	0	0	0	0	0	0	0
PAP1~PAP1	PF08601 PF08601	Ascomycota	0	Saccharomycotina	0	Saccharomycetales	0	Spathaspora	1	Spathaspora passalidarum	1
adh_short_C2~ketoacyl-synt~Ketoacyl-synt_C~ACPS~Tannase~Tannase	PF13561 PF00109 PF02801 PF01648 PF07519 PF07519	Ascomycota	0	Pezizomycotina	0	Helotiales	0	Glarea	1	Glarea lozoyensis	1
Endonuclease_5	PF04493	0	0	0	0	0	0	0	0	0	0
GalP_UDP_transf~GalP_UDP_transf~GalP_UDP_tr_C	PF01087 PF01087 PF02744	Ascomycota	0	Pezizomycotina	0	Ophiostomatales	1	Grosmannia	1	Grosmannia clavigera	1
HET~NACHT~Ank_2~Ank_2~Ank_2~Ank_2~Ank_2~Ank_2	PF06985 PF05729 PF12796 PF12796 PF12796 PF12796 PF12796 PF12796	Ascomycota	0	Pezizomycotina	0	Pleosporales	0	Pyrenophora	0	Pyrenophora tritici-repentis	1
Mus7~AAA_16~ORC5_C	PF09462 PF13191 PF14630	Ascomycota	0	Pezizomycotina	0	Hypocreales	0	0	0	0	0
CAP_GLY~LRR_6~LRR_6~LRR_1	PF01302 PF13516 PF13516 PF00560	Ascomycota	0	Saccharomycotina	0	Saccharomycetales	0	Saccharomyces	0	Saccharomyces cerevisiae	0
GIY-YIG~NUMOD3~NUMOD1	PF01541 PF07460 PF07453	Ascomycota	0	Pezizomycotina	0	Sordariales	0	0	0	0	0
FNIP_N~FNIP_M~FNIP_C	PF14636 PF14637 PF14638	Early diverging fungal lineages	1	Mucoromycotina	1	Mucorales	1	Rhizopus	1	Rhizopus delemar	1
PAD_porph	PF04371	Ascomycota	0	Pezizomycotina	0	0	0	0	0	0	0
FDF~YjeF_N	PF09532 PF03853	0	0	0	0	0	0	0	0	0	0
PDDEXK_2	PF12784	Basidiomycota	0	Pucciniomycotina	0	Pucciniales	0	Puccinia	1	Puccinia graminis f. sp. tritici	1
NTP_transferase~NTP_transferase~Hexapep	PF00483 PF00483 PF00132	Ascomycota	0	0	0	0	0	0	0	0	0
Tho2	PF11262	0	0	0	0	0	0	0	0	0	0
TPR_11~TPR_11~TPR_11~TPR_11~TPR_11	PF13414 PF13414 PF13414 PF13414 PF13414	0	0	0	0	0	0	0	0	0	0
RhoGEF~PH_5~CNH	PF00621 PF15405 PF00780	0	0	0	0	0	0	0	0	0	0
Bac_rhamnosid_N	PF08531	Ascomycota	0	Pezizomycotina	0	0	0	0	0	0	0
F-box-like~WD40~WD40~WD40~WD40~WD40~WD40	PF12937 PF00400 PF00400 PF00400 PF00400 PF00400 PF00400	0	0	0	0	0	0	0	0	0	0
TPR_2~TPR_2~TPR_6~TPR_19	PF07719 PF07719 PF13174 PF14559	Ascomycota	0	Pezizomycotina	0	0	0	0	0	0	0
Pribosyltran_N	PF13793	0	0	0	0	0	0	0	0	0	0
Candida_ALS~Candida_ALS~Candida_ALS~Candida_ALS~Candida_ALS~Candida_ALS~Candida_ALS~Candida_ALS~Candida_ALS~Candida_ALS~Candida_ALS~Candida_ALS~Candida_ALS~Candida_ALS~Candida_ALS~Candida_ALS~Candida_ALS~Candida_ALS	PF05792 PF05792 PF05792 PF05792 PF05792 PF05792 PF05792 PF05792 PF05792 PF05792 PF05792 PF05792 PF05792 PF05792 PF05792 PF05792 PF05792 PF05792	Ascomycota	0	Saccharomycotina	0	Saccharomycetales	0	Candida	0	Candida albicans	0
Proteasome_A_N~Proteasome~Proteasome~Proteasome	PF10584 PF00227 PF00227 PF00227	Ascomycota	0	Pezizomycotina	0	Hypocreales	0	Metarhizium	0	Metarhizium anisopliae	1
Peptidase_M43~CBM_1	PF05572 PF00734	Ascomycota	0	Pezizomycotina	0	Hypocreales	0	Metarhizium	1	0	0
Sel1~Sel1~Sel1~Sel1~Sel1~Sel1~Sel1~Sel1~Sel1~Sel1	PF08238 PF08238 PF08238 PF08238 PF08238 PF08238 PF08238 PF08238 PF08238 PF08238	0	0	0	0	0	0	0	0	0	0
NOT2_3_5~CUE	PF04153 PF02845	Ascomycota	0	Pezizomycotina	0	Hypocreales	0	Fusarium	1	Fusarium oxysporum	1
PPR_2~PPR_2~PPR_2~PPR_3	PF13041 PF13041 PF13041 PF13812	Early diverging fungal lineages	1	Mucoromycotina	1	Mucorales	1	Rhizopus	1	Rhizopus delemar	1
zf-H2C2_2~zf-H2C2_2~zf-H2C2_2~Daxx	PF13465 PF13465 PF13465 PF03344	Basidiomycota	0	Ustilaginomycotina	0	Ustilaginales	0	Sporisorium	1	Sporisorium reilianum	1
RRM_1~Ribosomal_L19	PF00076 PF01245	Basidiomycota	0	Agaricomycotina	0	0	0	0	0	0	0
Spc7_N	PF15402	Ascomycota	0	Pezizomycotina	0	0	0	0	0	0	0
ATG16~Actin~Actin	PF08614 PF00022 PF00022	Basidiomycota	0	Ustilaginomycotina	0	Ustilaginales	0	Ustilago	1	Ustilago maydis	1
Septin	PF00735	0	0	0	0	0	0	0	0	0	0
DNA_ligase_A_N~DNA_ligase_A_M~BRCT~BRCT	PF04675 PF01068 PF00533 PF00533	0	0	0	0	0	0	0	0	0	0
Glyco_transf_25~TPT	PF01755 PF03151	Ascomycota	0	Pezizomycotina	0	Eurotiales	0	Aspergillus	0	Aspergillus niger	0
MutS_I~MutS_II~MutS_III~MutS_IV~MutS_V~HisG~HisG_C	PF01624 PF05188 PF05192 PF05190 PF00488 PF01634 PF08029	Ascomycota	0	Pezizomycotina	0	Eurotiales	0	Aspergillus	0	Aspergillus flavus	1
SAM_2~RA~SH3_1~Arginase	PF07647 PF00788 PF00018 PF00491	Basidiomycota	0	Pucciniomycotina	0	Mixiales	1	Mixia	1	Mixia osmundae	1
MULE	PF10551	0	0	0	0	0	0	0	0	0	0
Pkinase~RasGEF_N~RasGEF	PF00069 PF00618 PF00617	Basidiomycota	0	Agaricomycotina	0	Agaricales	0	Coprinopsis	1	Coprinopsis cinerea	1
P5CR_dimer	PF14748	0	0	0	0	0	0	0	0	0	0
DUF1712	PF08217	0	0	0	0	0	0	0	0	0	0
NACHT~Ank_5~Ank_2~Ank_2~Ank_2	PF05729 PF13857 PF12796 PF12796 PF12796	Ascomycota	0	Pezizomycotina	0	Glomerellales	0	Colletotrichum	1	Colletotrichum higginsianum	1
PI3K_C2~PI3Ka	PF00792 PF00613	Ascomycota	0	Pezizomycotina	0	Eurotiales	0	Aspergillus	0	Aspergillus terreus	1
zf-H2C2_2~zf-C2H2_4~zf-C2H2	PF13465 PF13894 PF00096	0	0	0	0	0	0	0	0	0	0
EF_TS	PF00889	0	0	0	0	0	0	0	0	0	0
AAA_11~AAA_12~zf-CCHC	PF13086 PF13087 PF00098	Ascomycota	0	Pezizomycotina	0	Onygenales	0	Coccidioides	0	Coccidioides posadasii	0
PWI~zf-CCCH~RRM_5~RRM_6	PF01480 PF00642 PF13893 PF14259	Basidiomycota	0	Ustilaginomycotina	0	Malasseziales	1	Malassezia	1	Malassezia globosa	1
TFIIF_beta	PF02270	0	0	0	0	0	0	0	0	0	0
FolB~FolB~HPPK~Pterin_bind~Pterin_bind	PF02152 PF02152 PF01288 PF00809 PF00809	Ascomycota	0	Saccharomycotina	0	Saccharomycetales	0	0	0	0	0
DUF1769~Gtr1_RagA	PF08588 PF04670	Basidiomycota	0	Pucciniomycotina	0	Sporidiobolales	1	Rhodotorula	1	Rhodotorula glutinis	1
MFS_1~DAGK_cat	PF07690 PF00781	Early diverging fungal lineages	1	Mucoromycotina	1	Mucorales	1	Rhizopus	1	Rhizopus delemar	1
Oxidored_q1~Oxidored_q1	PF00361 PF00361	0	0	0	0	0	0	0	0	0	0
UME~FAT~PI3_PI4_kinase~FATC~zf-PARP	PF08064 PF02259 PF00454 PF02260 PF00645	Ascomycota	0	Pezizomycotina	0	0	0	0	0	0	0
Cation_ATPase_N~E1-E2_ATPase~E1-E2_ATPase~Hydrolase	PF00690 PF00122 PF00122 PF00702	Ascomycota	0	Pezizomycotina	0	Sordariales	0	Sordaria	1	Sordaria macrospora	1
CPSase_L_chain~CPSase_L_D2~Biotin_carb_C~HMGL-like~PYC_OADA	PF00289 PF02786 PF02785 PF00682 PF02436	0	0	0	0	0	0	0	0	0	0
JmjC~zf-C5HC2~PLU-1~PHD	PF02373 PF02928 PF08429 PF00628	Ascomycota	0	0	0	0	0	0	0	0	0
MATH	PF00917	Early diverging fungal lineages	1	Mucoromycotina	1	Mucorales	1	Rhizopus	1	Rhizopus delemar	1
WD40~WD40~Hira	PF00400 PF00400 PF07569	Ascomycota	0	Taphrinomycotina	0	Schizosaccharomycetales	0	Schizosaccharomyces	0	Schizosaccharomyces pombe	1
VHS~zf-C2H2	PF00790 PF00096	Basidiomycota	0	Agaricomycotina	0	Sebacinales	1	Piriformospora	1	Piriformospora indica	1
TPR_16~TPR_11~TPR_1~TPR_1~TPR_11~TPR_11~TPR_11~NUDIX	PF13432 PF13414 PF00515 PF00515 PF13414 PF13414 PF13414 PF00293	Ascomycota	0	Saccharomycotina	0	Saccharomycetales	0	Ogataea	1	Pichia angusta	1
Ring_hydroxyl_A~Rieske~Ring_hydroxyl_A	PF00848 PF00355 PF00848	Ascomycota	0	Pezizomycotina	0	Eurotiales	0	Aspergillus	0	Aspergillus niger	0
HET~Methyltransf_23	PF06985 PF13489	Ascomycota	0	Pezizomycotina	0	Hypocreales	0	Fusarium	1	Fusarium oxysporum	1
Ank~PH_8	PF00023 PF15409	Ascomycota	0	Saccharomycotina	0	Saccharomycetales	0	Saccharomyces	0	Saccharomyces cerevisiae	0
RNA_pol	PF00940	0	0	0	0	0	0	0	0	0	0
adh_short~Histidinol_dh	PF00106 PF00815	Ascomycota	0	Pezizomycotina	0	Hypocreales	0	Fusarium	1	Fusarium oxysporum	1
Ribosomal_L34e	PF01199	0	0	0	0	0	0	0	0	0	0
Diphthamide_syn~Diphthamide_syn~Diphthamide_syn	PF01866 PF01866 PF01866	Basidiomycota	0	0	0	0	0	0	0	0	0
DIE2_ALG10~DIE2_ALG10	PF04922 PF04922	0	0	0	0	0	0	0	0	0	0
PNPOx_C	PF10590	0	0	0	0	0	0	0	0	0	0
CBM_1~Glyco_hydro_35~Glyco_hydro_35	PF00734 PF01301 PF01301	Ascomycota	0	Pezizomycotina	0	Eurotiales	0	Talaromyces	0	Talaromyces stipitatus	1
TPR_11~NARP1~NARP1	PF13414 PF12569 PF12569	Ascomycota	0	Saccharomycotina	0	Saccharomycetales	0	0	0	0	0
[truncated: 19,854 more rows]
