# Supplementary material for: Analysis of the Protein Domain and Domain Architecture Content in Fungi and Its Application in the Search of New Antifungal Targets
Source: PLoS Comput Biol. 2014 Jul 17;10(7):e1003733. doi: 10.1371/journal.pcbi.1003733 (PMC4102429; doi:10.1371/journal.pcbi.1003733)
Supplement: Table S8 — Clans containing fungal domains but no human domains. Excel file listing the 48 clans for which no Pfam domain identified in a human protein was associated. (XLS) [file pcbi.1003733.s009.xls]

## Sheet: Sheet1
Clan	PfamA_acc	PfamA_id	Domain unique and core domains by taxonomical level *										GO_terms
			phylum	core	subphylum	core	order	core	genus	core	species	core
CL0054	PF01097	Defensin_2											GO:0006952, name: defense response;
CL0057	PF03693	RHH_2	Microsporidia	0	Microsporidia	0	Microsporidia	0	Enterocytozoon	1	Enterocytozoon bieneusi	1
CL0136	PF05016	Plasmid_stabil	Microsporidia	0	Microsporidia	0	Microsporidia	0	Enterocytozoon	1	Enterocytozoon bieneusi	1
CL0142	PF08566	Pam17
CL0143	PF00251	Glyco_hydro_32N
CL0143	PF03664	Glyco_hydro_62											GO:0046373, name: L-arabinose metabolic process; GO:0046556, name: alpha-N-arabinofuranosidase activity;
CL0143	PF04041	DUF377	Ascomycota	0	0	0	0	0	0	0	0	0
CL0143	PF04616	Glyco_hydro_43											GO:0004553, name: hydrolase activity, hydrolyzing O-glycosyl compounds; GO:0005975, name: carbohydrate metabolic process;
CL0166	PF00874	PRD	Chytridiomycota	0	Chytridiomycota	0	Rhizophydiales	1	Batrachochytrium	1	Batrachochytrium dendrobatidis	1	GO:0006355, name: regulation of transcription, DNA-dependent;
CL0169	PF00799	Gemini_AL1											GO:0006260, name: DNA replication;
CL0169	PF03432	Relaxase	Basidiomycota	0	Agaricomycotina	0	Tremellales	1	Filobasidiella	1	0	0
CL0199	PF00967	Barwin											GO:0042742, name: defense response to bacterium; GO:0050832, name: defense response to fungus;
CL0199	PF02015	Glyco_hydro_45											GO:0005975, name: carbohydrate metabolic process; GO:0008810, name: cellulase activity;
CL0199	PF03330	DPBB_1
CL0199	PF07249	Cerato-platanin
CL0204	PF06551	DUF1120	Microsporidia	0	Microsporidia	0	Microsporidia	0	Enterocytozoon	1	Enterocytozoon bieneusi	1
CL0204	PF12904	Collagen_bind_2	Ascomycota	0	Pezizomycotina	0	Eurotiales	0	Emericella	1	Emericella nidulans	1
CL0262	PF05698	Trigger_C	Ascomycota	0	Pezizomycotina	0	Helotiales	0	Botryotinia	1	Botryotinia fuckeliana	1	GO:0006457, name: protein folding; GO:0015031, name: protein transport;
CL0297	PF01865	PhoU_div	Ascomycota	0	Pezizomycotina	0	Onygenales	0	Ajellomyces	0	Ajellomyces dermatitidis	0
CL0307	PF04982	HPP
CL0307	PF10334	DUF2421
CL0307	PF10337	DUF2422
CL0307	PF11744	ALMT											GO:0015743, name: malate transport;
CL0307	PF13515	FUSC_2
CL0310	PF04978	DUF664	Ascomycota	0	Pezizomycotina	0	Helotiales	0	Botryotinia	1	Botryotinia fuckeliana	1
CL0310	PF05163	DinB	Ascomycota	0	Pezizomycotina	0	Eurotiales	0	Aspergillus	0	0	0
CL0310	PF08020	DUF1706	Ascomycota	0	Saccharomycotina	0	Saccharomycetales	0	Saccharomyces	0	Saccharomyces cerevisiae	0
CL0310	PF09351	DUF1993
CL0310	PF12867	DinB_2
CL0320	PF03413	PepSY
CL0324	PF00961	LAGLIDADG_1											GO:0003677, name: DNA binding; GO:0004519, name: endonuclease activity; GO:0006314, name: intron homing;
CL0324	PF03161	LAGLIDADG_2											GO:0004519, name: endonuclease activity;
CL0324	PF05204	Hom_end											GO:0003677, name: DNA binding; GO:0004519, name: endonuclease activity; GO:0030908, name: protein splicing;
CL0332	PF01568	Molydop_binding											GO:0016491, name: oxidoreductase activity; GO:0030151, name: molybdenum ion binding; GO:0055114, name: oxidation-reduction process;
CL0345	PF01117	Aerolysin	Ascomycota	0	Pezizomycotina	0	Hypocreales	0	Trichoderma/ Hypocrea	1	0	0	GO:0005576, name: extracellular region; GO:0009405, name: pathogenesis;
CL0345	PF03318	ETX_MTX2
CL0349	PF03641	Lysine_decarbox
CL0349	PF12694	MoCo_carrier	Ascomycota	0	Pezizomycotina	0	Orbiliales	1	Orbilia	1	Arthrobotrys oligospora	1
CL0352	PF06013	WXG100	Ascomycota	0	Pezizomycotina	0	0	0	0	0	0	0
CL0360	PF01910	DUF77
CL0365	PF02603	Hpr_kinase_N	Chytridiomycota	0	Chytridiomycota	0	Rhizophydiales	1	Batrachochytrium	1	Batrachochytrium dendrobatidis	1	GO:0000155, name: phosphorelay sensor kinase activity; GO:0000160, name: phosphorelay signal transduction system; GO:0004672, name: protein kinase activity; GO:0005524, name: ATP binding; GO:0006109, name: regulation of carbohydrate metabolic process;
CL0367	PF11720	Inhibitor_I78
CL0372	PF08124	Lyase_8_N
CL0373	PF11651	P22_CoatProtein	Microsporidia	0	Microsporidia	0	Microsporidia	0	Enterocytozoon	1	Enterocytozoon bieneusi	1
CL0385	PF10685	KGG	Ascomycota	0	Pezizomycotina	0	0	0	0	0	0	0
CL0388	PF07729	FCD
CL0403	PF06314	ADC											GO:0016831, name: carboxy-lyase activity;
CL0404	PF00528	BPD_transp_1											GO:0005215, name: transporter activity; GO:0006810, name: transport; GO:0016020, name: membrane;
CL0404	PF02687	FtsX	Chytridiomycota	0	Chytridiomycota	0	Rhizophydiales	1	Batrachochytrium	1	Batrachochytrium dendrobatidis	1	GO:0016020, name: membrane;
CL0406	PF05532	CsbD
CL0406	PF05957	DUF883	Microsporidia	0	Microsporidia	0	Microsporidia	0	Enterocytozoon	1	Enterocytozoon bieneusi	1
CL0419	PF02050	FliJ
CL0428	PF03544	TonB_C	Microsporidia	0	Microsporidia	0	Microsporidia	0	Enterocytozoon	1	Enterocytozoon bieneusi	1	GO:0006810, name: transport;
CL0428	PF13103	TonB_2	Microsporidia	0	Microsporidia	0	Microsporidia	0	Enterocytozoon	1	Enterocytozoon bieneusi	1	GO:0006810, name: transport;
CL0444	PF07927	YcfA											GO:0003729, name: mRNA binding;
CL0447	PF06993	DUF1304	Ascomycota	0	Pezizomycotina	0	0	0	0	0	0	0
CL0469	PF02899	Phage_int_SAM_1	Ascomycota	0	Saccharomycotina	0	Saccharomycetales	0	Candida	0	0	0	GO:0003677, name: DNA binding; GO:0015074, name: DNA integration;
CL0470	PF06738	DUF1212
CL0470	PF12821	DUF3815
CL0471	PF09861	DUF2088	Chytridiomycota	0	Chytridiomycota	0	Rhizophydiales	1	Batrachochytrium	1	Batrachochytrium dendrobatidis	1
CL0477	PF01420	Methylase_S	Microsporidia	0	Microsporidia	0	Microsporidia	0	Enterocytozoon	1	Enterocytozoon bieneusi	1	GO:0003677, name: DNA binding; GO:0006304, name: DNA modification;
CL0478	PF03899	ATP_synt_I	Basidiomycota	0	Agaricomycotina	0	Polyporales	1	Postia	1	Postia placenta	1
CL0490	PF10067	DUF2306
CL0493	PF02378	PTS_EIIC	Chytridiomycota	0	Chytridiomycota	0	Rhizophydiales	1	Batrachochytrium	1	Batrachochytrium dendrobatidis	1	GO:0005351, name: sugar:hydrogen symporter activity; GO:0008982, name: protein-N(PI)-phosphohistidine-sugar phosphotransferase activity; GO:0009401, name: phosphoenolpyruvate-dependent sugar phosphotransferase system; GO:0016020, name: membrane;
CL0500	PF05433	Rick_17kDa_Anti	Ascomycota	0	0	0	0	0	0	0	0	0	GO:0019867, name: outer membrane;
CL0500	PF06897	DUF1269	Ascomycota	0	Pezizomycotina	0	Sordariales	0	Sordaria	1	Sordaria macrospora	1
CL0507	PF04082	Fungal_trans											GO:0003677, name: DNA binding; GO:0005634, name: nucleus; GO:0006351, name: transcription, DNA-dependent; GO:0008270, name: zinc ion binding;
CL0507	PF11951	Fungal_trans_2
CL0522	PF01906	YbjQ_1
CL0528	PF06742	DUF1214
CL0528	PF06863	DUF1254	Ascomycota	0	Pezizomycotina	0	0	0	0	0	0	0
CL0535	PF02839	CBM_5_12											GO:0004553, name: hydrolase activity, hydrolyzing O-glycosyl compounds; GO:0005576, name: extracellular region; GO:0005975, name: carbohydrate metabolic process; GO:0030246, name: carbohydrate binding;
CL0538	PF10342	GPI-anchored
CL0538	PF14610	DUF4448
CL0548	PF00216	Bac_DNA_binding	Microsporidia	0	Microsporidia	0	Microsporidia	0	Enterocytozoon	1	Enterocytozoon bieneusi	1	GO:0003677, name: DNA binding;
CL0549	PF02683	DsbD	Chytridiomycota	0	Chytridiomycota	0	Rhizophydiales	1	Batrachochytrium	1	Batrachochytrium dendrobatidis	1	GO:0016020, name: membrane; GO:0017004, name: cytochrome complex assembly; GO:0055114, name: oxidation-reduction process;
CL0549	PF03824	NicO											GO:0006824, name: cobalt ion transport; GO:0015087, name: cobalt ion transmembrane transporter activity; GO:0015099, name: nickel cation transmembrane transporter activity; GO:0015675, name: nickel cation transport; GO:0016021, name: integral to membrane; GO:0046872, name: metal ion binding; GO:0055085, name: transmembrane transport;
			*How to interpret these columns: wherever a taxonomical level is not empty, the given domain was found to be exclusive of the taxonomical category noted. In addition, if the domain was found in every species of that taxonomical category, the following column corewill have a value of 1.
