# Supplementary material for: Analysis of the Protein Domain and Domain Architecture Content in Fungi and Its Application in the Search of New Antifungal Targets
Source: PLoS Comput Biol. 2014 Jul 17;10(7):e1003733. doi: 10.1371/journal.pcbi.1003733 (PMC4102429; doi:10.1371/journal.pcbi.1003733)
Supplement: Table S9 — Domain architectures exclusive by clinical groups. Tab-delimited file listing the exclusive domain architectures per clinical isolate. (CSV) [file pcbi.1003733.s010.csv]

pathogen_type	architecture_name	architecture_acc
0	2-Hacid_dh~2-Hacid_dh_C~2-Hacid_dh_C~RSN1_TM~DUF4463~DUF221	PF00389 PF02826 PF02826 PF13967 PF14703 PF02714
0	2-Hacid_dh~2-Hacid_dh_C~2OG-FeII_Oxy_2	PF00389 PF02826 PF13532
0	2-Hacid_dh~2-Hacid_dh_C~DUF21~CBS	PF00389 PF02826 PF01595 PF00571
0	2-Hacid_dh~2-Hacid_dh_C~F-box	PF00389 PF02826 PF00646
0	2OG-FeII_Oxy_2~2OG-FeII_Oxy_2	PF13532 PF13532
0	2OG-FeII_Oxy_3~Nitroreductase	PF13640 PF00881
0	2OG-FeII_Oxy_3~Ofd1_CTDD~Ofd1_CTDD	PF13640 PF10637 PF10637
0	2OG-FeII_Oxy~Proteasome_A_N~Proteasome	PF03171 PF10584 PF00227
0	2_5_RNA_ligase2~Exo_endo_phos~PAP_central~NTP_transf_2	PF13563 PF03372 PF04928 PF01909
0	2_5_RNA_ligase2~NTP_transferase~Hexapep	PF13563 PF00483 PF00132
0	2_5_RNA_ligase2~PAP_central~PAP_RNA-bind~DUF504	PF13563 PF04928 PF04926 PF04457
0	3Beta_HSD~Pyr_redox_2~Pyr_redox~Pyr_redox_dim	PF01073 PF07992 PF00070 PF02852
0	4HBT~PHD_2~AAA_16~ORC4_C	PF03061 PF13831 PF13191 PF14629
0	4HBT~PX~Vps5~Glyco_hydro_43~Glyco_hydro_43	PF03061 PF00787 PF09325 PF04616 PF04616
0	4HBT~Pkinase	PF03061 PF00069
0	6PF2K~6PF2K	PF01591 PF01591
0	6PGD~6PGD	PF00393 PF00393
0	AAA_11~AAA_11~AAA_12~EF-hand_7~EF-hand_7	PF13086 PF13086 PF13087 PF13499 PF13499
0	AAA_11~AAA_12~AAA_12	PF13086 PF13087 PF13087
0	AAA_11~AAA_12~DRMBL	PF13086 PF13087 PF07522
0	AAA_12~AAA	PF13087 PF00004
0	AAA_12~AAA_12	PF13087 PF13087
0	AAA_15~SbcCD_C	PF13175 PF13558
0	AAA_16~AAA_2~ClpB_D2-small	PF13191 PF07724 PF10431
0	AAA_16~Ank_2~Ank_2~Ank_2~Ank_2~Ank_2~Ank_2~Ank_2~Ank_2~Ank_2~Ank_2~Ank~Ank_2~Ank_2	PF13191 PF12796 PF12796 PF12796 PF12796 PF12796 PF12796 PF12796 PF12796 PF12796 PF12796 PF00023 PF12796 PF12796
0	AAA_16~Ank_2~Ank_5	PF13191 PF12796 PF13857
0	AAA_16~Ank_5~Ank_2~Ank_2~SPRY	PF13191 PF13857 PF12796 PF12796 PF00622
0	AAA_16~Ank~Ank_2~Ank_2~SPRY	PF13191 PF00023 PF12796 PF12796 PF00622
0	AAA_16~CTP_transf_2	PF13191 PF01467
0	AAA_16~GAF_2~HATPase_c~Response_reg	PF13191 PF13185 PF02518 PF00072
0	AAA_16~TPR_10	PF13191 PF13374
0	AAA_16~TPR_12~TPR_12	PF13191 PF13424 PF13424
0	AAA_16~TPR_2~TPR_8	PF13191 PF07719 PF13181
0	AAA_16~WD40~WD40	PF13191 PF00400 PF00400
0	AAA_17~Peptidase_S9_N~Peptidase_S9	PF13207 PF02897 PF00326
0	AAA_19~AAA_12	PF13245 PF13087
0	AAA_19~UvrD-helicase	PF13245 PF00580
0	AAA_21	PF13304
0	AAA_22~Ank_2~Ank_5~Ank_2~Ank_5~Ank_2~Ank_2~Ank_2	PF13401 PF12796 PF13857 PF12796 PF13857 PF12796 PF12796 PF12796
0	AAA_22~FGE-sulfatase	PF13401 PF03781
0	AAA_22~MgsA_C	PF13401 PF12002
0	AAA_22~TPR_10~TPR_8~TPR_10~TPR_2~TPR_8	PF13401 PF13374 PF13181 PF13374 PF07719 PF13181
0	AAA_22~TPR_12~TPR_10~TPR_12~TPR_12	PF13401 PF13424 PF13374 PF13424 PF13424
0	AAA_22~TPR_12~TPR_12~TPR_12~TPR_12~TPR_12~TPR_10	PF13401 PF13424 PF13424 PF13424 PF13424 PF13424 PF13374
0	AAA_22~TPR_8~TPR_12~TPR_10	PF13401 PF13181 PF13424 PF13374
0	AAA_23~Esterase_phd	PF13476 PF10503
0	AAA_26~AAA_26~Aminotran_3	PF13500 PF13500 PF00202
0	AAA_27	PF13514
0	AAA_5~AAA_5~AAA_5~VWA_2	PF07728 PF07728 PF07728 PF13519
0	AAA_5~ClpB_D2-small	PF07728 PF10431
0	AAA~AAA~VHS	PF00004 PF00004 PF00790
0	AAA~DUF2263	PF00004 PF10021
0	AAA~HET	PF00004 PF06985
0	AAA~HLH	PF00004 PF00010
0	AAA~Hydantoinase_A	PF00004 PF01968
0	AAA~Lon_C~Lon_C	PF00004 PF05362 PF05362
0	AAA~PKD_channel	PF00004 PF08016
0	AAA~Rep_fac_C~His_Phos_2	PF00004 PF08542 PF00328
0	AAA~WD40~WD40~WD40	PF00004 PF00400 PF00400 PF00400
0	AAL_decarboxy~Mtc	PF03306 PF03820
0	AARP2CN~DUF663~DUF663	PF08142 PF04950 PF04950
0	AA_kinase~AA_kinase~ACT	PF00696 PF00696 PF01842
0	AA_kinase~DUF619~Semialdhyde_dh~QRPTase_N~QRPTase_C	PF00696 PF04768 PF01118 PF02749 PF01729
0	AA_permease_2~AA_permease	PF13520 PF00324
0	AA_permease_2~DUF1691~DUF1691	PF13520 PF07950 PF07950
0	AA_permease_2~ECH	PF13520 PF00378
0	AA_permease_2~Pik1~PI3_PI4_kinase	PF13520 PF11522 PF00454
0	AA_permease_2~Sugar_tr	PF13520 PF00083
0	AA_permease~AA_permease_2	PF00324 PF13520
0	AA_permease~AA_permease~DUF3445	PF00324 PF00324 PF11927
0	AA_permease~CBM_48~Alpha-amylase~Alpha-amylase_C	PF00324 PF02922 PF00128 PF02806
0	AA_permease~Voltage_CLC~CBS~CBS	PF00324 PF00654 PF00571 PF00571
0	ABA_WDS	PF02496
0	ABC1~Inhibitor_I9	PF03109 PF05922
0	ABC2_membrane_3~TetR_N	PF12698 PF00440
0	ABC2_membrane_4	PF12730
0	ABC2_membrane_4~ABC2_membrane_4	PF12730 PF12730
0	ABC2_membrane~ABC2_membrane~PDR_CDR	PF01061 PF01061 PF06422
0	ABC2_membrane~PDR_CDR~ABC_tran~ABC2_membrane~ABC2_membrane	PF01061 PF06422 PF00005 PF01061 PF01061
0	ABC_membrane_2~ABC_tran~ABC_tran	PF06472 PF00005 PF00005
0	ABC_membrane~AAA_23	PF00664 PF13476
0	ABC_membrane~ABC_membrane~ABC_tran~ABC_membrane	PF00664 PF00664 PF00005 PF00664
0	ABC_membrane~ABC_tran~ABC_membrane~ABC_tran~dCMP_cyt_deam_1	PF00664 PF00005 PF00664 PF00005 PF00383
0	ABC_membrane~ABC_tran~PAM2	PF00664 PF00005 PF07145
0	ABC_tran_2~ABC_tran	PF12848 PF00005
0	ABC_trans_N	PF14510
0	ABC_trans_N~ABC2_membrane~PDR_CDR	PF14510 PF01061 PF06422
0	ABC_transp_aux	PF09822
0	ABC_tran~ABC2_membrane~PDR_CDR~ABC2_membrane	PF00005 PF01061 PF06422 PF01061
0	ABC_tran~ABC_membrane~ABC_membrane	PF00005 PF00664 PF00664
0	ABC_tran~ABC_membrane~ABC_membrane~ABC_tran	PF00005 PF00664 PF00664 PF00005
0	ABC_tran~ABC_tran_2~ABC_tran_2~ABC_tran	PF00005 PF12848 PF12848 PF00005
0	ABC_tran~ABC_tran~Chromo~ABC_tran	PF00005 PF00005 PF00385 PF00005
0	ACBP~ACBP	PF00887 PF00887
0	ACBP~Ank	PF00887 PF00023
0	ACPS~Arrestin_C	PF01648 PF02752
0	ACP_syn_III~ACP_syn_III_C	PF08545 PF08541
0	ACR_tran~MMPL	PF00873 PF03176
0	ACT_7~TatD_DNase	PF13840 PF01026
0	ADH_N~ADH_zinc_N~ADH_zinc_N	PF08240 PF00107 PF00107
0	ADH_N~ADH_zinc_N~Beta_elim_lyase	PF08240 PF00107 PF01212
0	ADH_N~ADH_zinc_N~Gelsolin~Gelsolin	PF08240 PF00107 PF00626 PF00626
0	ADH_N~ADH_zinc_N~NMT~NMT_C	PF08240 PF00107 PF01233 PF02799
0	ADH_N~ADH_zinc_N~PALP	PF08240 PF00107 PF00291
0	ADH_N~ADH_zinc_N~Peptidase_M22	PF08240 PF00107 PF00814
0	ADH_N~ADH_zinc_N~Voltage_CLC~CBS	PF08240 PF00107 PF00654 PF00571
0	ADH_N~ADH_zinc_N~tRNA-synt_1~Anticodon_1	PF08240 PF00107 PF00133 PF08264
0	ADH_N~Zn_clus~Fungal_trans	PF08240 PF00172 PF04082
0	ADH_zinc_N~ADH_zinc_N	PF00107 PF00107
0	ADIP~F-box	PF11559 PF00646
0	ADK_lid	PF05191
0	ADK~Diphthamide_syn	PF00406 PF01866
0	ADK~Dpy-30	PF00406 PF05186
0	ADP_ribosyl_GH~ADP_ribosyl_GH	PF03747 PF03747
0	ADSL_C	PF10397
0	AF1Q~NOB1_Zn_bind	PF15017 PF08772
0	AFG1_ATPase~DnaJ	PF03969 PF00226
0	AFG1_ATPase~TFIID_20kDa	PF03969 PF03847
0	AHS2~AHS1	PF02626 PF02682
0	AHS2~AHS1~AHS1	PF02626 PF02682 PF02682
0	AIP3~Sugar_tr	PF03915 PF00083
0	AIRC	PF00731
0	ALAD~ALAD	PF00490 PF00490
0	ALO~ALO	PF04030 PF04030
0	AMP-binding_C~PP-binding~Condensation~PP-binding	PF13193 PF00550 PF00668 PF00550
0	AMP-binding~AMP-binding_C~Condensation~AMP-binding~PP-binding~Condensation~AMP-binding~PP-binding~Condensation~Condensation~AMP-binding~PP-binding~Condensation~AMP-binding~PP-binding~Condensation	PF00501 PF13193 PF00668 PF00501 PF00550 PF00668 PF00501 PF00550 PF00668 PF00668 PF00501 PF00550 PF00668 PF00501 PF00550 PF00668
0	AMP-binding~AMP-binding_C~Condensation~Condensation	PF00501 PF13193 PF00668 PF00668
0	AMP-binding~AMP-binding_C~PP-binding~Condensation~AMP-binding~AMP-binding_C~PP-binding~Condensation~AMP-binding~PP-binding~Condensation~Condensation~AMP-binding~PP-binding~Condensation~AMP-binding	PF00501 PF13193 PF00550 PF00668 PF00501 PF13193 PF00550 PF00668 PF00501 PF00550 PF00668 PF00668 PF00501 PF00550 PF00668 PF00501
0	AMP-binding~AMP-binding_C~PP-binding~Condensation~AMP-binding~AMP-binding_C~PP-binding~Condensation~Condensation~Condensation~AMP-binding~AMP-binding_C~PP-binding~Condensation~AMP-binding~PP-binding~Condensation~HxxPF_rpt~AMP-binding~Methyltransf_31~PP-binding~Condensation~HxxPF_rpt~AMP-binding~PP-binding~Condensation	PF00501 PF13193 PF00550 PF00668 PF00501 PF13193 PF00550 PF00668 PF00668 PF00668 PF00501 PF13193 PF00550 PF00668 PF00501 PF00550 PF00668 PF13745 PF00501 PF13847 PF00550 PF00668 PF13745 PF00501 PF00550 PF00668
0	AMP-binding~AMP-binding_C~PP-binding~Condensation~AMP-binding~PP-binding	PF00501 PF13193 PF00550 PF00668 PF00501 PF00550
0	AMP-binding~AMP-binding_C~PP-binding~Condensation~AMP-binding~PP-binding~Condensation~AMP-binding~AMP-binding_C~PP-binding~Condensation~PP-binding~Condensation	PF00501 PF13193 PF00550 PF00668 PF00501 PF00550 PF00668 PF00501 PF13193 PF00550 PF00668 PF00550 PF00668
0	AMP-binding~AMP-binding_C~PP-binding~Condensation~AMP-binding~PP-binding~Condensation~Condensation	PF00501 PF13193 PF00550 PF00668 PF00501 PF00550 PF00668 PF00668
0	AMP-binding~AMP-binding_C~PP-binding~Condensation~AMP-binding~PP-binding~Condensation~Condensation~AMP-binding~AMP-binding_C~PP-binding~Condensation~Condensation~AMP-binding~PP-binding~Condensation~Condensation~AMP-binding~PP-binding~Condensation~Condensation~AMP-binding~PP-binding~Condensation	PF00501 PF13193 PF00550 PF00668 PF00501 PF00550 PF00668 PF00668 PF00501 PF13193 PF00550 PF00668 PF00668 PF00501 PF00550 PF00668 PF00668 PF00501 PF00550 PF00668 PF00668 PF00501 PF00550 PF00668
0	AMP-binding~AMP-binding_C~PP-binding~Condensation~Condensation~AMP-binding~AMP-binding_C~PP-binding	PF00501 PF13193 PF00550 PF00668 PF00668 PF00501 PF13193 PF00550
0	AMP-binding~AMP-binding_C~PP-binding~Condensation~Condensation~AMP-binding~AMP-binding_C~PP-binding~Condensation~AMP-binding~AMP-binding_C~PP-binding~Condensation~AMP-binding~PP-binding~Condensation~Condensation	PF00501 PF13193 PF00550 PF00668 PF00668 PF00501 PF13193 PF00550 PF00668 PF00501 PF13193 PF00550 PF00668 PF00501 PF00550 PF00668 PF00668
0	AMP-binding~AMP-binding_C~PP-binding~Condensation~Condensation~AMP-binding~Condensation~AMP-binding~PP-binding~Condensation~AMP-binding~PP-binding~Condensation~Condensation~PP-binding~Condensation	PF00501 PF13193 PF00550 PF00668 PF00668 PF00501 PF00668 PF00501 PF00550 PF00668 PF00501 PF00550 PF00668 PF00668 PF00550 PF00668
0	AMP-binding~AMP-binding_C~PP-binding~Condensation~Condensation~AMP-binding~PP-binding~Condensation~AMP-binding~AMP-binding_C~PP-binding~Condensation~Condensation~AMP-binding~PP-binding~Condensation~AMP-binding~PP-binding~Condensation	PF00501 PF13193 PF00550 PF00668 PF00668 PF00501 PF00550 PF00668 PF00501 PF13193 PF00550 PF00668 PF00668 PF00501 PF00550 PF00668 PF00501 PF00550 PF00668
0	AMP-binding~AMP-binding_C~PP-binding~Condensation~Condensation~Condensation~AMP-binding	PF00501 PF13193 PF00550 PF00668 PF00668 PF00668 PF00501
0	AMP-binding~AMP-binding_C~PP-binding~Condensation~HxxPF_rpt~AMP-binding~AMP-binding~AMP-binding_C~PP-binding	PF00501 PF13193 PF00550 PF00668 PF13745 PF00501 PF00501 PF13193 PF00550
0	AMP-binding~AMP-binding_C~PP-binding~Condensation~HxxPF_rpt~AMP-binding~Methyltransf_25~PP-binding	PF00501 PF13193 PF00550 PF00668 PF13745 PF00501 PF13649 PF00550
0	AMP-binding~AMP-binding_C~PP-binding~Condensation~PP-binding~Condensation~AMP-binding~PP-binding~Condensation	PF00501 PF13193 PF00550 PF00668 PF00550 PF00668 PF00501 PF00550 PF00668
0	AMP-binding~AMP-binding_C~PP-binding~PP-binding	PF00501 PF13193 PF00550 PF00550
0	AMP-binding~AMP-binding_C~Pyr_redox_3	PF00501 PF13193 PF13738
0	AMP-binding~AMP-binding~AMP-binding_C~PP-binding	PF00501 PF00501 PF13193 PF00550
0	AMP-binding~AMP-binding~AMP-binding_C~PP-binding~Condensation~Condensation~AMP-binding~PP-binding~Condensation	PF00501 PF00501 PF13193 PF00550 PF00668 PF00668 PF00501 PF00550 PF00668
0	AMP-binding~AMP-binding~AMP-binding_C~PP-binding~NAD_binding_4	PF00501 PF00501 PF13193 PF00550 PF07993
0	AMP-binding~AMP-binding~AMP-binding_C~Suc_Fer-like	PF00501 PF00501 PF13193 PF06999
0	AMP-binding~AMP-binding~Condensation~AMP-binding~AMP-binding~PP-binding~Condensation~Condensation~PP-binding~Condensation~AMP-binding~PP-binding~Condensation~PP-binding~Condensation~Condensation	PF00501 PF00501 PF00668 PF00501 PF00501 PF00550 PF00668 PF00668 PF00550 PF00668 PF00501 PF00550 PF00668 PF00550 PF00668 PF00668
0	AMP-binding~AMP-binding~Methyltransf_31~PP-binding~Condensation~AMP-binding	PF00501 PF00501 PF13847 PF00550 PF00668 PF00501
0	AMP-binding~AMP-binding~NAD_binding_4	PF00501 PF00501 PF07993
0	AMP-binding~AMP-binding~PP-binding~Condensation~AMP-binding~AMP-binding_C~PP-binding~Condensation	PF00501 PF00501 PF00550 PF00668 PF00501 PF13193 PF00550 PF00668
0	AMP-binding~AMP-binding~PP-binding~ketoacyl-synt	PF00501 PF00501 PF00550 PF00109
0	AMP-binding~Condensation~AMP-binding~AMP-binding_C~Condensation~HxxPF_rpt~PP-binding	PF00501 PF00668 PF00501 PF13193 PF00668 PF13745 PF00550
0	AMP-binding~Condensation~AMP-binding~AMP-binding_C~PP-binding~Condensation~AMP-binding~PP-binding~Condensation~AMP-binding~Condensation~PP-binding~Condensation~PP-binding~Condensation	PF00501 PF00668 PF00501 PF13193 PF00550 PF00668 PF00501 PF00550 PF00668 PF00501 PF00668 PF00550 PF00668 PF00550 PF00668
0	AMP-binding~Condensation~Condensation~AMP-binding~AMP-binding~PP-binding~Condensation~AMP-binding~PP-binding~Condensation~Condensation~PP-binding~Condensation	PF00501 PF00668 PF00668 PF00501 PF00501 PF00550 PF00668 PF00501 PF00550 PF00668 PF00668 PF00550 PF00668
0	AMP-binding~Condensation~Condensation~AMP-binding~PP-binding~Condensation~AMP-binding~AMP-binding_C~Condensation~AMP-binding	PF00501 PF00668 PF00668 PF00501 PF00550 PF00668 PF00501 PF13193 PF00668 PF00501
0	AMP-binding~Condensation~Condensation~AMP-binding~PP-binding~Condensation~AMP-binding~AMP-binding~AMP-binding_C~PP-binding~Condensation~AMP-binding	PF00501 PF00668 PF00668 PF00501 PF00550 PF00668 PF00501 PF00501 PF13193 PF00550 PF00668 PF00501
0	AMP-binding~Condensation~Condensation~AMP-binding~PP-binding~Condensation~Condensation~AMP-binding~AMP-binding_C~PP-binding~Condensation~Condensation~AMP-binding~PP-binding~Condensation~Condensation~AMP-binding~PP-binding~Condensation~Condensation~AMP-binding~PP-binding~Condensation~Condensation~AMP-binding~AMP-binding~PP-binding~Condensation~Condensation~Condensation~AMP-binding~NAD_binding_4	PF00501 PF00668 PF00668 PF00501 PF00550 PF00668 PF00668 PF00501 PF13193 PF00550 PF00668 PF00668 PF00501 PF00550 PF00668 PF00668 PF00501 PF00550 PF00668 PF00668 PF00501 PF00550 PF00668 PF00668 PF00501 PF00501 PF00550 PF00668 PF00668 PF00668 PF00501 PF07993
0	AMP-binding~Condensation~Condensation~PP-binding~Condensation~AMP-binding~PP-binding~Condensation~PP-binding~Condensation	PF00501 PF00668 PF00668 PF00550 PF00668 PF00501 PF00550 PF00668 PF00550 PF00668
0	AMP-binding~Condensation~PP-binding	PF00501 PF00668 PF00550
0	AMP-binding~Condensation~PP-binding~Condensation~AMP-binding~PP-binding~Condensation~PP-binding~Condensation~AMP-binding~PP-binding~Condensation~Condensation~Condensation~AMP-binding	PF00501 PF00668 PF00550 PF00668 PF00501 PF00550 PF00668 PF00550 PF00668 PF00501 PF00550 PF00668 PF00668 PF00668 PF00501
0	AMP-binding~Condensation~PP-binding~PP-binding	PF00501 PF00668 PF00550 PF00550
0	AMP-binding~Methyltransf_11~AMP-binding_C~PP-binding~Abhydrolase_6	PF00501 PF08241 PF13193 PF00550 PF12697
0	AMP-binding~Methyltransf_31~AMP-binding_C	PF00501 PF13847 PF13193
0	AMP-binding~NAD_binding_4~AMP-binding~NAD_binding_4~NAD_binding_4	PF00501 PF07993 PF00501 PF07993 PF07993
0	AMP-binding~NAD_binding_4~NAD_binding_4~RNB	PF00501 PF07993 PF07993 PF00773
0	AMP-binding~PP-binding~Condensation~AMP-binding_C~PP-binding~Condensation~PP-binding~Condensation~AMP-binding~AMP-binding_C~PP-binding~Condensation~PP-binding~Condensation~PP-binding~Condensation	PF00501 PF00550 PF00668 PF13193 PF00550 PF00668 PF00550 PF00668 PF00501 PF13193 PF00550 PF00668 PF00550 PF00668 PF00550 PF00668
0	AMP-binding~PP-binding~Condensation~AMP-binding~AMP-binding_C~Condensation~HxxPF_rpt	PF00501 PF00550 PF00668 PF00501 PF13193 PF00668 PF13745
0	AMP-binding~PP-binding~Condensation~AMP-binding~AMP-binding_C~PP-binding~Condensation~AMP-binding~AMP-binding_C~PP-binding~Condensation~AMP-binding~AMP-binding_C~PP-binding~Condensation~PP-binding~Condensation~PP-binding~Condensation	PF00501 PF00550 PF00668 PF00501 PF13193 PF00550 PF00668 PF00501 PF13193 PF00550 PF00668 PF00501 PF13193 PF00550 PF00668 PF00550 PF00668 PF00550 PF00668
0	AMP-binding~PP-binding~Condensation~AMP-binding~AMP-binding_C~PP-binding~Condensation~AMP-binding~AMP-binding_C~PP-binding~Condensation~AMP-binding~PP-binding~Condensation	PF00501 PF00550 PF00668 PF00501 PF13193 PF00550 PF00668 PF00501 PF13193 PF00550 PF00668 PF00501 PF00550 PF00668
0	AMP-binding~PP-binding~Condensation~AMP-binding~AMP-binding_C~PP-binding~Condensation~AMP-binding~AMP-binding_C~PP-binding~Condensation~AMP-binding~PP-binding~Condensation~AMP-binding~PP-binding~Condensation	PF00501 PF00550 PF00668 PF00501 PF13193 PF00550 PF00668 PF00501 PF13193 PF00550 PF00668 PF00501 PF00550 PF00668 PF00501 PF00550 PF00668
0	AMP-binding~PP-binding~Condensation~AMP-binding~AMP-binding_C~PP-binding~Condensation~AMP-binding~Condensation~Condensation~AMP-binding~AMP-binding_C~PP-binding~Condensation~AMP-binding~Condensation~Condensation~AMP-binding~AMP-binding_C~PP-binding~Condensation~AMP-binding~Condensation~Condensation~AMP-binding~AMP-binding_C~PP-binding~Condensation	PF00501 PF00550 PF00668 PF00501 PF13193 PF00550 PF00668 PF00501 PF00668 PF00668 PF00501 PF13193 PF00550 PF00668 PF00501 PF00668 PF00668 PF00501 PF13193 PF00550 PF00668 PF00501 PF00668 PF00668 PF00501 PF13193 PF00550 PF00668
0	AMP-binding~PP-binding~Condensation~AMP-binding~AMP-binding_C~PP-binding~Condensation~AMP-binding~PP-binding~Condensation	PF00501 PF00550 PF00668 PF00501 PF13193 PF00550 PF00668 PF00501 PF00550 PF00668
0	AMP-binding~PP-binding~Condensation~AMP-binding~AMP-binding_C~PP-binding~Condensation~AMP-binding~PP-binding~Condensation~Condensation~AMP-binding~AMP-binding_C~PP-binding~Condensation~AMP-binding~AMP-binding_C~Condensation~Condensation~AMP-binding~AMP-binding_C~PP-binding~Condensation~AMP-binding~Condensation~Condensation~AMP-binding~AMP-binding_C~PP-binding~Condensation	PF00501 PF00550 PF00668 PF00501 PF13193 PF00550 PF00668 PF00501 PF00550 PF00668 PF00668 PF00501 PF13193 PF00550 PF00668 PF00501 PF13193 PF00668 PF00668 PF00501 PF13193 PF00550 PF00668 PF00501 PF00668 PF00668 PF00501 PF13193 PF00550 PF00668
0	AMP-binding~PP-binding~Condensation~AMP-binding~AMP-binding_C~PP-binding~Condensation~Condensation~HxxPF_rpt~PP-binding	PF00501 PF00550 PF00668 PF00501 PF13193 PF00550 PF00668 PF00668 PF13745 PF00550
0	AMP-binding~PP-binding~Condensation~AMP-binding~AMP-binding_C~PP-binding~Condensation~HxxPF_rpt~GST_N_3~GST_C	PF00501 PF00550 PF00668 PF00501 PF13193 PF00550 PF00668 PF13745 PF13417 PF00043
0	AMP-binding~PP-binding~Condensation~AMP-binding~AMP-binding_C~PP-binding~Condensation~PP-binding~Condensation~AMP-binding~AMP-binding_C~PP-binding~Condensation~PP-binding~Condensation~PP-binding~Condensation	PF00501 PF00550 PF00668 PF00501 PF13193 PF00550 PF00668 PF00550 PF00668 PF00501 PF13193 PF00550 PF00668 PF00550 PF00668 PF00550 PF00668
0	AMP-binding~PP-binding~Condensation~AMP-binding~AMP-binding_C~PP-binding~Condensation~PP-binding~Condensation~AMP-binding~AMP-binding_C~PP-binding~Condensation~PP-binding~Condensation~PP-binding~Condensation~Condensation	PF00501 PF00550 PF00668 PF00501 PF13193 PF00550 PF00668 PF00550 PF00668 PF00501 PF13193 PF00550 PF00668 PF00550 PF00668 PF00550 PF00668 PF00668
0	AMP-binding~PP-binding~Condensation~AMP-binding~AMP-binding~AMP-binding_C~PP-binding~Condensation~PP-binding~Condensation~AMP-binding~PP-binding~Condensation~PP-binding~Condensation~PP-binding~Condensation	PF00501 PF00550 PF00668 PF00501 PF00501 PF13193 PF00550 PF00668 PF00550 PF00668 PF00501 PF00550 PF00668 PF00550 PF00668 PF00550 PF00668
0	AMP-binding~PP-binding~Condensation~AMP-binding~AMP-binding~AMP-binding~Condensation	PF00501 PF00550 PF00668 PF00501 PF00501 PF00501 PF00668
0	AMP-binding~PP-binding~Condensation~AMP-binding~AMP-binding~PP-binding~Condensation~AMP-binding~AMP-binding_C~PP-binding~Condensation~AMP-binding~AMP-binding_C~PP-binding~Condensation~AMP-binding~PP-binding~Condensation	PF00501 PF00550 PF00668 PF00501 PF00501 PF00550 PF00668 PF00501 PF13193 PF00550 PF00668 PF00501 PF13193 PF00550 PF00668 PF00501 PF00550 PF00668
0	AMP-binding~PP-binding~Condensation~AMP-binding~Condensation~AMP-binding~AMP-binding_C~PP-binding~Condensation~AMP-binding~PP-binding~Condensation	PF00501 PF00550 PF00668 PF00501 PF00668 PF00501 PF13193 PF00550 PF00668 PF00501 PF00550 PF00668
0	AMP-binding~PP-binding~Condensation~AMP-binding~Condensation~PP-binding~Condensation~AMP-binding~AMP-binding_C~PP-binding~Condensation~Condensation~AMP-binding~PP-binding~Condensation~AMP-binding~Condensation~AMP-binding~PP-binding~Condensation~Condensation~AMP-binding~PP-binding~Condensation	PF00501 PF00550 PF00668 PF00501 PF00668 PF00550 PF00668 PF00501 PF13193 PF00550 PF00668 PF00668 PF00501 PF00550 PF00668 PF00501 PF00668 PF00501 PF00550 PF00668 PF00668 PF00501 PF00550 PF00668
0	AMP-binding~PP-binding~Condensation~AMP-binding~PP-binding~Condensation~AMP-binding~AMP-binding_C~PP-binding~Condensation~AMP-binding~AMP-binding_C~PP-binding~Condensation~PP-binding~Condensation~PP-binding~Condensation	PF00501 PF00550 PF00668 PF00501 PF00550 PF00668 PF00501 PF13193 PF00550 PF00668 PF00501 PF13193 PF00550 PF00668 PF00550 PF00668 PF00550 PF00668
0	AMP-binding~PP-binding~Condensation~AMP-binding~PP-binding~Condensation~AMP-binding~AMP-binding_C~PP-binding~Condensation~AMP-binding~PP-binding~Condensation	PF00501 PF00550 PF00668 PF00501 PF00550 PF00668 PF00501 PF13193 PF00550 PF00668 PF00501 PF00550 PF00668
0	AMP-binding~PP-binding~Condensation~AMP-binding~PP-binding~Condensation~AMP-binding~AMP-binding_C~PP-binding~Condensation~Condensation~AMP-binding~PP-binding~Condensation~AMP-binding~PP-binding~Condensation~PP-binding	PF00501 PF00550 PF00668 PF00501 PF00550 PF00668 PF00501 PF13193 PF00550 PF00668 PF00668 PF00501 PF00550 PF00668 PF00501 PF00550 PF00668 PF00550
0	AMP-binding~PP-binding~Condensation~AMP-binding~PP-binding~Condensation~AMP-binding~AMP-binding~PP-binding~Condensation	PF00501 PF00550 PF00668 PF00501 PF00550 PF00668 PF00501 PF00501 PF00550 PF00668
0	AMP-binding~PP-binding~Condensation~AMP-binding~PP-binding~Condensation~AMP-binding~Condensation~Condensation~AMP-binding~PP-binding~Condensation~AMP-binding~Condensation~Condensation~AMP-binding~Condensation~Condensation~AMP-binding~PP-binding~Condensation~AMP-binding~PP-binding~Condensation	PF00501 PF00550 PF00668 PF00501 PF00550 PF00668 PF00501 PF00668 PF00668 PF00501 PF00550 PF00668 PF00501 PF00668 PF00668 PF00501 PF00668 PF00668 PF00501 PF00550 PF00668 PF00501 PF00550 PF00668
0	AMP-binding~PP-binding~Condensation~AMP-binding~PP-binding~Condensation~AMP-binding~Condensation~Condensation~AMP-binding~PP-binding~Condensation~AMP-binding~PP-binding~Condensation~Condensation~AMP-binding~Condensation~Condensation~AMP-binding~PP-binding~Condensation~AMP-binding~PP-binding~Condensation~PP-binding	PF00501 PF00550 PF00668 PF00501 PF00550 PF00668 PF00501 PF00668 PF00668 PF00501 PF00550 PF00668 PF00501 PF00550 PF00668 PF00668 PF00501 PF00668 PF00668 PF00501 PF00550 PF00668 PF00501 PF00550 PF00668 PF00550
0	AMP-binding~PP-binding~Condensation~AMP-binding~PP-binding~Condensation~AMP-binding~PP-binding~Condensation~AMP-binding~PP-binding~Condensation~AMP-binding	PF00501 PF00550 PF00668 PF00501 PF00550 PF00668 PF00501 PF00550 PF00668 PF00501 PF00550 PF00668 PF00501
0	AMP-binding~PP-binding~Condensation~AMP-binding~PP-binding~Condensation~AMP-binding~PP-binding~Condensation~Condensation~AMP-binding~AMP-binding_C~PP-binding~Condensation~Condensation~AMP-binding~AMP-binding_C~PP-binding~Condensation~PP-binding~Condensation	PF00501 PF00550 PF00668 PF00501 PF00550 PF00668 PF00501 PF00550 PF00668 PF00668 PF00501 PF13193 PF00550 PF00668 PF00668 PF00501 PF13193 PF00550 PF00668 PF00550 PF00668
0	AMP-binding~PP-binding~Condensation~AMP-binding~PP-binding~Condensation~Condensation~AMP-binding~PP-binding~Condensation~PP-binding~Condensation~PP-binding~Condensation	PF00501 PF00550 PF00668 PF00501 PF00550 PF00668 PF00668 PF00501 PF00550 PF00668 PF00550 PF00668 PF00550 PF00668
0	AMP-binding~PP-binding~Condensation~AMP-binding~PP-binding~Condensation~PP-binding~Condensation~AMP-binding~PP-binding~Condensation~Condensation~PP-binding~Condensation~PP-binding~Condensation	PF00501 PF00550 PF00668 PF00501 PF00550 PF00668 PF00550 PF00668 PF00501 PF00550 PF00668 PF00668 PF00550 PF00668 PF00550 PF00668
0	AMP-binding~PP-binding~Condensation~AMP-binding~PP-binding~Condensation~PP-binding~Condensation~PP-binding~Condensation	PF00501 PF00550 PF00668 PF00501 PF00550 PF00668 PF00550 PF00668 PF00550 PF00668
0	AMP-binding~PP-binding~Condensation~Condensation~AMP-binding~AMP-binding_C~Condensation~AMP-binding~PP-binding~NAD_binding_4	PF00501 PF00550 PF00668 PF00668 PF00501 PF13193 PF00668 PF00501 PF00550 PF07993
0	AMP-binding~PP-binding~Condensation~Condensation~AMP-binding~PP-binding	PF00501 PF00550 PF00668 PF00668 PF00501 PF00550
0	AMP-binding~PP-binding~Condensation~Condensation~AMP-binding~PP-binding~Condensation~AMP-binding~PP-binding~Condensation~AMP-binding~PP-binding~Condensation~Condensation	PF00501 PF00550 PF00668 PF00668 PF00501 PF00550 PF00668 PF00501 PF00550 PF00668 PF00501 PF00550 PF00668 PF00668
0	AMP-binding~PP-binding~Condensation~Condensation~AMP-binding~PP-binding~Condensation~AMP-binding~PP-binding~Condensation~Condensation~AMP-binding~PP-binding~Condensation~AMP-binding~AMP-binding_C~PP-binding~Condensation~Condensation~PP-binding~Condensation~PP-binding	PF00501 PF00550 PF00668 PF00668 PF00501 PF00550 PF00668 PF00501 PF00550 PF00668 PF00668 PF00501 PF00550 PF00668 PF00501 PF13193 PF00550 PF00668 PF00668 PF00550 PF00668 PF00550
0	AMP-binding~PP-binding~Condensation~HxxPF_rpt~AMP-binding~AMP-binding_C~PP-binding~Condensation~HxxPF_rpt~AMP-binding~AMP-binding_C~PP-binding~Condensation	PF00501 PF00550 PF00668 PF13745 PF00501 PF13193 PF00550 PF00668 PF13745 PF00501 PF13193 PF00550 PF00668
0	AMP-binding~PP-binding~Condensation~NAD_binding_4	PF00501 PF00550 PF00668 PF07993
0	AMP-binding~PP-binding~Condensation~PP-binding~Condensation~AMP-binding~PP-binding~Condensation~PP-binding~Condensation~PP-binding~Condensation	PF00501 PF00550 PF00668 PF00550 PF00668 PF00501 PF00550 PF00668 PF00550 PF00668 PF00550 PF00668
0	AMP-binding~PP-binding~Condensation~PP-binding~Condensation~Condensation	PF00501 PF00550 PF00668 PF00550 PF00668 PF00668
0	AMP-binding~PP-binding~Condensation~PP-binding~Condensation~PP-binding~Condensation~AMP-binding~AMP-binding_C~PP-binding~Condensation~PP-binding~Condensation~PP-binding~Condensation	PF00501 PF00550 PF00668 PF00550 PF00668 PF00550 PF00668 PF00501 PF13193 PF00550 PF00668 PF00550 PF00668 PF00550 PF00668
0	AMP-binding~PP-binding~NAD_binding_4~NAD_binding_4	PF00501 PF00550 PF07993 PF07993
0	AMP-binding~PP-binding~PP-binding~Condensation~HxxPF_rpt~AMP-binding~PP-binding~Condensation	PF00501 PF00550 PF00550 PF00668 PF13745 PF00501 PF00550 PF00668
0	AMP-binding~PP-binding~ketoacyl-synt~Ketoacyl-synt_C	PF00501 PF00550 PF00109 PF02801
0	AMP-binding~UCH	PF00501 PF00443
0	APC10~EAF	PF03256 PF09816
0	APC8~TPR_11~TPR_11~TPR_11	PF04049 PF13414 PF13414 PF13414
0	APC8~TPR_11~TPR_16	PF04049 PF13414 PF13432
0	APC8~TPR_1~TPR_11~TPR_11~TPR_7	PF04049 PF00515 PF13414 PF13414 PF13176
0	APC8~TPR_1~TPR_11~TPR_1~TPR_8	PF04049 PF00515 PF13414 PF00515 PF13181
0	APC8~TPR_1~TPR_11~TPR_1~TPR_8~TPR_7	PF04049 PF00515 PF13414 PF00515 PF13181 PF13176
0	APC8~TPR_1~TPR_11~TPR_6	PF04049 PF00515 PF13414 PF13174
0	APC8~TPR_1~TPR_1~TPR_1	PF04049 PF00515 PF00515 PF00515
0	APC8~TPR_1~TPR_8~TPR_11~TPR_8	PF04049 PF00515 PF13181 PF13414 PF13181
0	APC8~TPR_2~TPR_1~TPR_11~TPR_1	PF04049 PF07719 PF00515 PF13414 PF00515
0	APC8~TPR_2~TPR_1~TPR_11~TPR_1~TPR_1	PF04049 PF07719 PF00515 PF13414 PF00515 PF00515
0	APC8~TPR_2~TPR_1~TPR_11~TPR_8~GLTSCR1	PF04049 PF07719 PF00515 PF13414 PF13181 PF15249
0	APC8~TPR_2~TPR_1~TPR_11~TPR_8~TPR_8	PF04049 PF07719 PF00515 PF13414 PF13181 PF13181
0	APC8~TPR_6~TPR_1~TPR_11~TPR_8	PF04049 PF13174 PF00515 PF13414 PF13181
0	APC8~TPR_8~TPR_1~TPR_11~TPR_2	PF04049 PF13181 PF00515 PF13414 PF07719
0	APC8~TPR_8~TPR_1~TPR_11~TPR_8	PF04049 PF13181 PF00515 PF13414 PF13181
0	APC8~TPR_8~TPR_1~TPR_11~TPR_8~TPR_8	PF04049 PF13181 PF00515 PF13414 PF13181 PF13181
0	APC8~TPR_8~TPR_1~TPR_8~TPR_9~TPR_8	PF04049 PF13181 PF00515 PF13181 PF13371 PF13181
0	APC8~TPR_8~TPR_6~TPR_1~TPR_11~TPR_1~TPR_11	PF04049 PF13181 PF13174 PF00515 PF13414 PF00515 PF13414
0	APC8~TPR_8~TPR_8	PF04049 PF13181 PF13181
0	APC8~TPR_9~Pyridox_ox_2	PF04049 PF13371 PF12900
0	APC8~TPR_9~TPR_1~TPR_11	PF04049 PF13371 PF00515 PF13414
0	APG12~APG12	PF04110 PF04110
0	APG12~ubiquitin~ubiquitin~Cu-oxidase_3~Cu-oxidase~Cu-oxidase_2	PF04110 PF00240 PF00240 PF07732 PF00394 PF07731
0	APG17~VIT1	PF04108 PF01988
0	APG9~APG9~Mito_carr~Mito_carr~Mito_carr	PF04109 PF04109 PF00153 PF00153 PF00153
0	APH~Ank_4	PF01636 PF13637
0	APH~CMS1	PF01636 PF14617
0	APH~GFO_IDH_MocA	PF01636 PF01408
0	APH~Lipase_GDSL_2	PF01636 PF13472
0	APH~Pyr_redox_3	PF01636 PF13738
0	APH~zf-C2H2_jaz	PF01636 PF12171
0	APP_amyloid	PF10515
0	AP_endonuc_2~GFA	PF01261 PF04828
0	AP_endonuc_2~Glyoxalase_5~DHquinase_I	PF01261 PF14696 PF01487
0	ARID~ARID	PF01388 PF01388
0	ARID~JmjC~JmjC~PHD	PF01388 PF02373 PF02373 PF00628
0	ARID~JmjC~PLU-1	PF01388 PF02373 PF08429
0	ARID~PHD~JmjC~PLU-1~PHD	PF01388 PF00628 PF02373 PF08429 PF00628
0	ARL2_Bind_BART	PF11527
0	ASF1_hist_chap~Rsm22~Rsm22	PF04729 PF09243 PF09243
0	ASXH~Sugar_tr	PF13919 PF00083
0	ATE_C~RNase_PH	PF04377 PF01138
0	ATE_C~Transp_cyt_pur	PF04377 PF02133
0	ATG13~DUF4210~Chromosome_seg	PF10033 PF13915 PF13889
0	ATG16~WD40~WD40~WD40~WD40~WD40~WD40~WD40	PF08614 PF00400 PF00400 PF00400 PF00400 PF00400 PF00400 PF00400
0	ATG27~FtsJ	PF09451 PF01728
0	ATP-grasp_2~CoA_binding	PF08442 PF02629
0	ATP-grasp~ATP-grasp~AIRC~SCA7	PF02222 PF02222 PF00731 PF08313
0	ATP-sulfurylase~APS_kinase	PF01747 PF01583
0	ATP-synt_10~ATP-synt_10	PF05176 PF05176
0	ATP-synt_C~ATP-synt_C~MoCF_biosynth~MoeA_N~MoCF_biosynth~MoeA_C	PF00137 PF00137 PF00994 PF03453 PF00994 PF03454
0	ATP-synt_C~Pkinase	PF00137 PF00069
0	ATP-synt_Eps~ABC_membrane~ABC_tran	PF04627 PF00664 PF00005
0	ATP-synt_G~DEAD~Helicase_C	PF04718 PF00270 PF00271
0	ATP-synt_J~FSH1	PF04911 PF03959
0	ATP-synt~Pkinase	PF00231 PF00069
0	ATP12~Ank_2~PH~Oxysterol_BP	PF07542 PF12796 PF00169 PF01237
0	ATP_bind_1~Clp1	PF03029 PF06807
0	ATP_bind_3~DUF2392	PF01171 PF10288
0	ATP_bind_4~DUF202~AAA_11~AAA_12	PF01902 PF02656 PF13086 PF13087
0	ATP_synt_I	PF03899
0	ATP_transf~ATP_transf	PF09830 PF09830
0	AT_hook~AAA_16~ORC4_C	PF02178 PF13191 PF14629
0	AT_hook~AT_hook~AT_hook~AT_hook~AT_hook~AAA_16~ORC4_C	PF02178 PF02178 PF02178 PF02178 PF02178 PF13191 PF14629
0	AT_hook~AT_hook~AT_hook~AT_hook~AT_hook~AT_hook~AT_hook	PF02178 PF02178 PF02178 PF02178 PF02178 PF02178 PF02178
0	AT_hook~AT_hook~AT_hook~AT_hook~AT_hook~AT_hook~AT_hook~AT_hook~AT_hook~AAA_16~ORC4_C	PF02178 PF02178 PF02178 PF02178 PF02178 PF02178 PF02178 PF02178 PF02178 PF13191 PF14629
0	AT_hook~AT_hook~AT_hook~AT_hook~ORC2	PF02178 PF02178 PF02178 PF02178 PF04084
0	AT_hook~AT_hook~AT_hook~DUF3435	PF02178 PF02178 PF02178 PF11917
0	AT_hook~AT_hook~CRC_subunit	PF02178 PF02178 PF08624
0	AT_hook~AT_hook~GATA	PF02178 PF02178 PF00320
0	AT_hook~AT_hook~Slx4~NUDIX	PF02178 PF02178 PF09494 PF00293
0	AT_hook~Chromo	PF02178 PF00385
0	AT_hook~Csm1	PF02178 PF12539
0	AT_hook~PHD_2~AAA_16~ORC4_C	PF02178 PF13831 PF13191 PF14629
0	AT_hook~SAP30_Sin3_bdg	PF02178 PF13867
0	AT_hook~U3_snoRNA_assoc	PF02178 PF08297
0	Aa_trans~Abhydrolase_1	PF01490 PF00561
0	Aa_trans~CBFD_NFYB_HMF	PF01490 PF00808
0	Aa_trans~CHAT	PF01490 PF12770
0	Abhydrolase_2~adh_short	PF02230 PF00106
0	Abhydrolase_2~vATP-synt_E	PF02230 PF01991
0	Abhydrolase_3~Abhydrolase_3~adh_short	PF07859 PF07859 PF00106
0	Abhydrolase_3~Epimerase	PF07859 PF01370
0	Abhydrolase_3~Fungal_trans	PF07859 PF04082
0	Abhydrolase_3~Pirin~Pirin_C	PF07859 PF02678 PF05726
0	Abhydrolase_3~TPR_MLP1_2	PF07859 PF07926
0	Abhydrolase_3~TRAPPC9-Trs120	PF07859 PF08626
0	Abhydrolase_5~DUF3425	PF12695 PF11905
0	Abhydrolase_5~RTA1	PF12695 PF04479
0	Abhydrolase_6~AAT	PF12697 PF03417
0	Abhydrolase_6~ADH_N~ADH_zinc_N	PF12697 PF08240 PF00107
0	Abhydrolase_6~Abhydrolase_1	PF12697 PF00561
0	Abhydrolase_6~DSPc~Alk_phosphatase~Alk_phosphatase	PF12697 PF00782 PF00245 PF00245
0	Abhydrolase_6~Dynamin_N~Dynamin_M	PF12697 PF00350 PF01031
0	Abhydrolase_6~FPN1	PF12697 PF06963
0	Abhydrolase_6~NMT~NMT_C	PF12697 PF01233 PF02799
0	Abhydrolase_6~PLA2_B	PF12697 PF01735
0	Abhydrolase_6~RVT_1~PNP_UDP_1	PF12697 PF00078 PF01048
0	Abhydrolase_6~Surp	PF12697 PF01805
0	Abhydrolase_6~TPR_2~TPR_1~TPR_1~Glyco_transf_41~Glyco_transf_41	PF12697 PF07719 PF00515 PF00515 PF13844 PF13844
0	Abi~Suc_Fer-like	PF02517 PF06999
0	Acatn~Acatn~Acatn	PF13000 PF13000 PF13000
0	Acatn~Acatn~GFA	PF13000 PF13000 PF04828
0	AcetylCoA_hydro~AcetylCoA_hyd_C~CPSase_L_chain~CPSase_L_D2~Biotin_carb_C~Biotin_lipoyl	PF02550 PF13336 PF00289 PF02786 PF02785 PF00364
0	AcetylCoA_hydro~AcetylCoA_hyd_C~Whi5	PF02550 PF13336 PF08528
0	Acetyltransf_1~CBM_1	PF00583 PF00734
0	Acetyltransf_1~DUF1264	PF00583 PF06884
0	Acetyltransf_1~DUF2370	PF00583 PF10176
0	Acetyltransf_1~Mss4	PF00583 PF04421
0	Acetyltransf_1~NACHT	PF00583 PF05729
0	Acetyltransf_1~NOG1~NOGCT~Pribosyltran	PF00583 PF06858 PF08155 PF00156
0	Acetyltransf_1~PEP_mutase	PF00583 PF13714
0	Acetyltransf_1~WD40~WD40~WD40~WD40~DUF3337	PF00583 PF00400 PF00400 PF00400 PF00400 PF11816
0	Acetyltransf_3~Glycos_transf_1	PF13302 PF00534
0	Acetyltransf_4~zf-H2C2	PF13420 PF09337
0	Acetyltransf_7~Bromodomain~ApbA~ApbA_C	PF13508 PF00439 PF02558 PF08546
0	Acetyltransf_8~ABC_membrane~ABC_tran~ABC_membrane~ABC_tran	PF13523 PF00664 PF00005 PF00664 PF00005
0	Aconitase~Aconitase~Aconitase_C~Aconitase_C	PF00330 PF00330 PF00694 PF00694
0	Aconitase~Aconitase~Aconitase_C~Fungal_trans	PF00330 PF00330 PF00694 PF04082
0	Aconitase~Aconitase~Aconitase_C~HTH_psq	PF00330 PF00330 PF00694 PF05225
0	Actin~CybS	PF00022 PF05328
0	Actin~Kin17_mid	PF00022 PF10357
0	Actin~Ribonuc_L-PSP	PF00022 PF01042
0	Acyl-ACP_TE	PF01643
0	Acyl-CoA_dh_1~Fungal_trans	PF00441 PF04082
0	Acyl-CoA_dh_2~Glyco_hydro_75	PF08028 PF07335
0	Acyl-CoA_dh_M~Acyl-CoA_dh_1~Acyl-CoA_dh_1	PF02770 PF00441 PF00441
0	Acyl-CoA_dh_N~Acyl-CoA_dh_M~Acyl-CoA_dh_1~ADH_N~ADH_zinc_N	PF02771 PF02770 PF00441 PF08240 PF00107
0	Acyl-CoA_dh_N~Acyl-CoA_dh_M~Acyl-CoA_dh_1~Spo12	PF02771 PF02770 PF00441 PF05032
0	Acyl-CoA_dh_N~Acyl-CoA_dh_M~Acyl-CoA_dh_1~Zn_clus~Fungal_trans	PF02771 PF02770 PF00441 PF00172 PF04082
0	AcylCoA_DH_N	PF12418
0	Acyl_transf_1~Methyltransf_12~KR~PP-binding	PF00698 PF08242 PF08659 PF00550
0	Acyl_transf_1~PS-DH~ADH_N~ADH_zinc_N~KR~KR	PF00698 PF14765 PF08240 PF00107 PF08659 PF08659
0	Acyl_transf_1~PS-DH~KR~NAD_binding_4	PF00698 PF14765 PF08659 PF07993
0	Acyl_transf_1~PS-DH~KR~PP-binding	PF00698 PF14765 PF08659 PF00550
0	Acyl_transf_1~PS-DH~Methyltransf_12~FAD_binding_4	PF00698 PF14765 PF08242 PF01565
0	Acyl_transf_1~PS-DH~Methyltransf_12~KR~Condensation	PF00698 PF14765 PF08242 PF08659 PF00668
0	Acyl_transf_1~PS-DH~Methyltransf_23~ADH_N~ADH_zinc_N~KR~PP-binding	PF00698 PF14765 PF13489 PF08240 PF00107 PF08659 PF00550
0	Acyl_transf_1~PS-DH~PP-binding~Methyltransf_12~Abhydrolase_3	PF00698 PF14765 PF00550 PF08242 PF07859
0	Acyl_transf_1~PS-DH~PS-DH	PF00698 PF14765 PF14765
0	Acyl_transf_1~adh_short	PF00698 PF00106
0	Acyl_transf_3~Peptidase_M20~M20_dimer	PF01757 PF01546 PF07687
0	Ad_cyc_g-alpha~LRR_8~LRR_8~PP2C~Guanylate_cyc	PF08509 PF13855 PF13855 PF00481 PF00211
0	Ad_cyc_g-alpha~RA~LRR_4~LRR_8~LRR_8~LRR_1~PP2C~Guanylate_cyc	PF08509 PF00788 PF12799 PF13855 PF13855 PF00560 PF00481 PF00211
0	Ad_cyc_g-alpha~RA~LRR_7~LRR_8~LRR_8~LRR_8~LRR_8~LRR_1~PP2C~Guanylate_cyc	PF08509 PF00788 PF13504 PF13855 PF13855 PF13855 PF13855 PF00560 PF00481 PF00211
0	Ad_cyc_g-alpha~RA~LRR_8~LRR_1~LRR_8~LRR_8~PP2C~Guanylate_cyc	PF08509 PF00788 PF13855 PF00560 PF13855 PF13855 PF00481 PF00211
0	Ad_cyc_g-alpha~RA~LRR_8~LRR_4~LRR_1~PP2C~Guanylate_cyc	PF08509 PF00788 PF13855 PF12799 PF00560 PF00481 PF00211
0	Ad_cyc_g-alpha~RA~LRR_8~LRR_4~LRR_5~LRR_8~LRR_8~PP2C~Guanylate_cyc	PF08509 PF00788 PF13855 PF12799 PF13306 PF13855 PF13855 PF00481 PF00211
0	Ad_cyc_g-alpha~RA~LRR_8~LRR_8~LRR_1~PP2C~Guanylate_cyc	PF08509 PF00788 PF13855 PF13855 PF00560 PF00481 PF00211
0	Ad_cyc_g-alpha~RA~LRR_8~LRR_8~LRR_8~LRR_1~LRR_8~LRR_1~PP2C~Guanylate_cyc	PF08509 PF00788 PF13855 PF13855 PF13855 PF00560 PF13855 PF00560 PF00481 PF00211
0	Ad_cyc_g-alpha~RA~LRR_8~LRR_8~LRR_8~LRR_8~LRR_8~LRR_1~PP2C~Guanylate_cyc	PF08509 PF00788 PF13855 PF13855 PF13855 PF13855 PF13855 PF00560 PF00481 PF00211
0	Ad_cyc_g-alpha~RA~LRR_8~LRR_8~LRR_8~LRR_8~LRR_8~LRR_8~PP2C~Guanylate_cyc	PF08509 PF00788 PF13855 PF13855 PF13855 PF13855 PF13855 PF13855 PF00481 PF00211
0	Adaptin_N~COP-gamma_platf~CDP-OH_P_transf	PF01602 PF08752 PF01066
0	Adaptin_N~COP-gamma_platf~FHA~Pkinase	PF01602 PF08752 PF00498 PF00069
0	Adaptin_N~Coatamer_beta_C	PF01602 PF07718
0	Adaptin_N~FLILHELTA	PF01602 PF10306
0	Adaptin_N~HEAT	PF01602 PF02985
0	AflR~Zn_clus	PF08493 PF00172
0	AfsA	PF03756
0	Aft1_OSA~bZIP_2	PF11785 PF07716
0	Aha1_N~AHSA1~CN_hydrolase	PF09229 PF08327 PF00795
0	AhpC-TSA_2~Lactamase_B_2	PF13911 PF12706
0	AhpC-TSA~1-cysPrx_C~Mid2	PF00578 PF10417 PF04478
0	AlaDh_PNT_C~DUF3814	PF01262 PF12769
0	AlaDh_PNT_N~Saccharop_dh	PF05222 PF03435
0	Aldedh~Aldedh~Fungal_trans	PF00171 PF00171 PF04082
0	Aldedh~DASH_Dad1	PF00171 PF08649
0	Aldedh~HLH	PF00171 PF00010
0	Aldedh~Kinetochor_Ybp2	PF00171 PF08568
0	Aldedh~Metallophos~5_nucleotid_C~Sulfate_tra_GLY~Sulfate_transp~STAS	PF00171 PF00149 PF02872 PF13792 PF00916 PF01740
0	Aldo_ket_red~Abhydrolase_6~WD40	PF00248 PF12697 PF00400
0	Aldolase_II~Aldolase_II~Nol1_Nop2_Fmu	PF00596 PF00596 PF01189
0	Aldolase_II~GST_N_3~GST_C_3	PF00596 PF13417 PF14497
0	Aldose_epim~Diphthamide_syn	PF01263 PF01866
0	Aldose_epim~Mga~PRD~PTS_EIIA_2~PTS_EIIA_2	PF01263 PF05043 PF00874 PF00359 PF00359
0	Alg6_Alg8~Alg6_Alg8~SURF4	PF03155 PF03155 PF02077
0	Alg6_Alg8~WAC_Acf1_DNA_bd~DDT~WHIM2	PF03155 PF10537 PF02791 PF15613
0	Alg6_Alg8~WAC_Acf1_DNA_bd~DDT~WHIM2~WHIM3	PF03155 PF10537 PF02791 PF15613 PF15614
0	Allantoicase~Allantoicase~Ank_2~DIL~DIL	PF03561 PF03561 PF12796 PF01843 PF01843
0	Alpha-amylase_C~CBM_20	PF02806 PF00686
0	Alpha-amylase~Zn_clus~Fungal_trans	PF00128 PF00172 PF04082
0	Alpha_L_fucos~F5_F8_type_C	PF01120 PF00754
0	Alpha_adaptinC2~Alpha_adaptin_C	PF02883 PF02296
0	Alpha_adaptin_C	PF02296
0	Amidase_3	PF01520
0	Amidase~CPSase_L_chain~CPSase_L_chain~CPSase_L_D2~Biotin_carb_C~AHS2~AHS1~Biotin_lipoyl	PF01425 PF00289 PF00289 PF02786 PF02785 PF02626 PF02682 PF00364
0	Amidase~Clr5	PF01425 PF14420
0	Amidase~Lactamase_B	PF01425 PF00753
0	Amidase~MFS_1	PF01425 PF07690
0	Amidase~Metallophos	PF01425 PF00149
0	Amidase~Peptidase_S10	PF01425 PF00450
0	Amidohydro_2~Dynamin_N	PF04909 PF00350
0	Amidohydro_2~Zn_clus~Fungal_trans	PF04909 PF00172 PF04082
0	Amidohydro_3~Amidohydro_1	PF07969 PF01979
0	Amidohydro_3~DSPc	PF07969 PF00782
0	Amidohydro_4~LigB	PF13147 PF02900
0	Amino_oxidase~Cnd1_N~Cnd1	PF01593 PF12922 PF12717
0	Amino_oxidase~Methyltransf_28	PF01593 PF02636
0	Aminotran_1_2~AMP-binding~AMP-binding_C	PF00155 PF00501 PF13193
0	Aminotran_1_2~BRCT~AAA~RFC1	PF00155 PF00533 PF00004 PF08519
0	Aminotran_1_2~Flavoprotein	PF00155 PF02441
0	Aminotran_1_2~RWD~UPF0029	PF00155 PF05773 PF01205
0	Aminotran_1_2~Radical_SAM~BATS	PF00155 PF04055 PF06968
0	Aminotran_3~Aldo_ket_red~Amidohydro_1	PF00202 PF00248 PF01979
0	Aminotran_3~Aminotran_3~Aminotran_3	PF00202 PF00202 PF00202
0	Aminotran_3~Exo70	PF00202 PF03081
0	Aminotran_3~FAD_binding_3~Phe_hydrox_dim	PF00202 PF01494 PF07976
0	Aminotran_3~Fungal_trans	PF00202 PF04082
0	Aminotran_3~HECT	PF00202 PF00632
0	Aminotran_3~TPR_11~SET	PF00202 PF13414 PF00856
0	Aminotran_3~Zn_clus~Fungal_trans_2~Fungal_trans_2	PF00202 PF00172 PF11951 PF11951
0	Aminotran_4~Aminotran_4	PF01063 PF01063
0	Aminotran_5~Aminotran_5~OTT_1508_deam	PF00266 PF00266 PF14441
0	Aminotran_5~FHA~Fork_head	PF00266 PF00498 PF00250
0	Ammonium_transp~Ammonium_transp~Ammonium_transp	PF00909 PF00909 PF00909
0	Anillin~PH~adh_short	PF08174 PF00169 PF00106
0	Ank_2~AAA_2	PF12796 PF07724
0	Ank_2~Ank_2~Ank_2~Ank_2~Ank_2~Ank_2~Ank_2~Ank_2~Ank	PF12796 PF12796 PF12796 PF12796 PF12796 PF12796 PF12796 PF12796 PF00023
0	Ank_2~Ank_2~Ank_2~Ank_2~Ank_2~Ank_2~Ank_2~Ank_2~Ank_2~Ank_2~Ank_2	PF12796 PF12796 PF12796 PF12796 PF12796 PF12796 PF12796 PF12796 PF12796 PF12796 PF12796
0	Ank_2~Ank_2~Ank_2~Ank_2~Ank_2~Ank_2~Ank_2~Ank_2~Ank_2~Ank_2~Ank_2~Ank_2~Ank_2~Ank_2~Ank_2~Ank_2~Ank_2~Ank_2~Ank_2	PF12796 PF12796 PF12796 PF12796 PF12796 PF12796 PF12796 PF12796 PF12796 PF12796 PF12796 PF12796 PF12796 PF12796 PF12796 PF12796 PF12796 PF12796 PF12796
0	Ank_2~Ank_2~Ank_2~Ank_2~Ank_2~Ank_2~Ank_2~Ank_2~Ank_2~Ank_2~Ank_2~Ank_2~Ank_2~Ank_2~Ank_2~Ank_2~Ank_2~Ank_2~Ank_2~Ank_2	PF12796 PF12796 PF12796 PF12796 PF12796 PF12796 PF12796 PF12796 PF12796 PF12796 PF12796 PF12796 PF12796 PF12796 PF12796 PF12796 PF12796 PF12796 PF12796 PF12796
0	Ank_2~Ank_2~Ank_2~Ank_2~Ank_2~Ank_2~Ank_2~Ank_2~Ank_2~Ank_2~Ank_2~Ank_2~Ank_2~Ank_2~Ank_2~Ank_2~Ank_2~SPRY	PF12796 PF12796 PF12796 PF12796 PF12796 PF12796 PF12796 PF12796 PF12796 PF12796 PF12796 PF12796 PF12796 PF12796 PF12796 PF12796 PF12796 PF00622
0	Ank_2~Ank_2~Ank_2~Ank_2~Ank_2~Ank_2~Ank_2~Ank_2~Ank_2~Ank_2~Ank_2~SPRY	PF12796 PF12796 PF12796 PF12796 PF12796 PF12796 PF12796 PF12796 PF12796 PF12796 PF12796 PF00622
0	Ank_2~Ank_2~Ank_2~Ank_2~Ank_2~Ank_2~Ank_2~Ank_2~Ank_3~Ank_2~Ank_2~Ank_2~Ank_2~Ank_2~Ank_5~Ank_2	PF12796 PF12796 PF12796 PF12796 PF12796 PF12796 PF12796 PF12796 PF13606 PF12796 PF12796 PF12796 PF12796 PF12796 PF13857 PF12796
0	Ank_2~Ank_2~Ank_2~Ank_2~Ank_2~Ank_2~Ank_2~Ank_2~Ank~Ank_2~Ank_2~Ank_2~Ank_2~Ank_2	PF12796 PF12796 PF12796 PF12796 PF12796 PF12796 PF12796 PF12796 PF00023 PF12796 PF12796 PF12796 PF12796 PF12796
0	Ank_2~Ank_2~Ank_2~Ank_2~Ank_2~Ank_2~Ank_2~Ank_2~Ank~Ank_4~Ank_2	PF12796 PF12796 PF12796 PF12796 PF12796 PF12796 PF12796 PF12796 PF00023 PF13637 PF12796
0	Ank_2~Ank_2~Ank_2~Ank_2~Ank_2~Ank_2~Ank_2~Ank_2~CorA	PF12796 PF12796 PF12796 PF12796 PF12796 PF12796 PF12796 PF12796 PF01544
0	Ank_2~Ank_2~Ank_2~Ank_2~Ank_2~Ank_2~Ank_2~Ank_2~SPRY	PF12796 PF12796 PF12796 PF12796 PF12796 PF12796 PF12796 PF12796 PF00622
0	Ank_2~Ank_2~Ank_2~Ank_2~Ank_2~Ank_2~Ank_2~Ank_4~Ank_4~Ank_2~Ank_2	PF12796 PF12796 PF12796 PF12796 PF12796 PF12796 PF12796 PF13637 PF13637 PF12796 PF12796
0	Ank_2~Ank_2~Ank_2~Ank_2~Ank_2~Ank_2~Ank_2~Ank_5~Ank~Ank_2~Ank_2~Ank_2~Ank_2~Ank_2~SPRY	PF12796 PF12796 PF12796 PF12796 PF12796 PF12796 PF12796 PF13857 PF00023 PF12796 PF12796 PF12796 PF12796 PF12796 PF00622
0	Ank_2~Ank_2~Ank_2~Ank_2~Ank_2~Ank_2~Ank_2~Mito_carr~Mito_carr~Mito_carr	PF12796 PF12796 PF12796 PF12796 PF12796 PF12796 PF12796 PF00153 PF00153 PF00153
0	Ank_2~Ank_2~Ank_2~Ank_2~Ank_2~Ank_2~Ank_4~Ank_2~Ank_2	PF12796 PF12796 PF12796 PF12796 PF12796 PF12796 PF13637 PF12796 PF12796
0	Ank_2~Ank_2~Ank_2~Ank_2~Ank_2~Ank_2~Ank_5~Ank_2	PF12796 PF12796 PF12796 PF12796 PF12796 PF12796 PF13857 PF12796
0	Ank_2~Ank_2~Ank_2~Ank_2~Ank_2~Ank_2~Ank~Ank_2~Ank_2~HET	PF12796 PF12796 PF12796 PF12796 PF12796 PF12796 PF00023 PF12796 PF12796 PF06985
0	Ank_2~Ank_2~Ank_2~Ank_2~Ank_2~Ank_4~Ank_2	PF12796 PF12796 PF12796 PF12796 PF12796 PF13637 PF12796
0	Ank_2~Ank_2~Ank_2~Ank_2~Ank_2~Ank_4~Ank_2~Ank_2~Ank_2~Ank_5~Ank_2	PF12796 PF12796 PF12796 PF12796 PF12796 PF13637 PF12796 PF12796 PF12796 PF13857 PF12796
0	Ank_2~Ank_2~Ank_2~Ank_2~Ank_2~Ank_4~Ank_2~Ank_2~Ank_4~Ank_2	PF12796 PF12796 PF12796 PF12796 PF12796 PF13637 PF12796 PF12796 PF13637 PF12796
0	Ank_2~Ank_2~Ank_2~Ank_2~Ank_2~Ank_4~Ank_2~Ank_2~Ank_5	PF12796 PF12796 PF12796 PF12796 PF12796 PF13637 PF12796 PF12796 PF13857
0	Ank_2~Ank_2~Ank_2~Ank_2~Ank_2~Ank_4~Ank_4~Ank_2~Ank_4~Ank_2~Ank_2~Ank_2	PF12796 PF12796 PF12796 PF12796 PF12796 PF13637 PF13637 PF12796 PF13637 PF12796 PF12796 PF12796
0	Ank_2~Ank_2~Ank_2~Ank_2~Ank_2~Ank~Ank_2~Ank_2	PF12796 PF12796 PF12796 PF12796 PF12796 PF00023 PF12796 PF12796
0	Ank_2~Ank_2~Ank_2~Ank_2~Ank_2~Ank~Ank_2~SPRY	PF12796 PF12796 PF12796 PF12796 PF12796 PF00023 PF12796 PF00622
0	Ank_2~Ank_2~Ank_2~Ank_2~Ank_2~Ank~Ank_4	PF12796 PF12796 PF12796 PF12796 PF12796 PF00023 PF13637
0	Ank_2~Ank_2~Ank_2~Ank_2~Ank_2~CorA	PF12796 PF12796 PF12796 PF12796 PF12796 PF01544
0	Ank_2~Ank_2~Ank_2~Ank_2~Ank_4~Ank_2~Ank_2~Ank_2~Ank_2~Ank_2~Ank_2~Ank~Ank_2	PF12796 PF12796 PF12796 PF12796 PF13637 PF12796 PF12796 PF12796 PF12796 PF12796 PF12796 PF00023 PF12796
0	Ank_2~Ank_2~Ank_2~Ank_2~Ank_5~Ank_2~Ank_2~Peptidase_S8	PF12796 PF12796 PF12796 PF12796 PF13857 PF12796 PF12796 PF00082
0	Ank_2~Ank_2~Ank_2~Ank_2~Ank~Ank_2~Ank_2	PF12796 PF12796 PF12796 PF12796 PF00023 PF12796 PF12796
0	Ank_2~Ank_2~Ank_2~Ank_2~Ank~Ank_2~Ank_2~Ank_2	PF12796 PF12796 PF12796 PF12796 PF00023 PF12796 PF12796 PF12796
0	Ank_2~Ank_2~Ank_2~Ank_2~Ank~Ank_2~Ank_4~Ank_2~Ank_2	PF12796 PF12796 PF12796 PF12796 PF00023 PF12796 PF13637 PF12796 PF12796
0	Ank_2~Ank_2~Ank_2~Ank_2~Ank~Ank_2~Ank~Ank_2~Ank_2	PF12796 PF12796 PF12796 PF12796 PF00023 PF12796 PF00023 PF12796 PF12796
0	Ank_2~Ank_2~Ank_2~Ank_2~HET	PF12796 PF12796 PF12796 PF12796 PF06985
0	Ank_2~Ank_2~Ank_2~Ank_2~Peptidase_S8	PF12796 PF12796 PF12796 PF12796 PF00082
0	Ank_2~Ank_2~Ank_2~Ank_4~Ank_2~Ank_2~CorA	PF12796 PF12796 PF12796 PF13637 PF12796 PF12796 PF01544
0	Ank_2~Ank_2~Ank_2~Ank_4~Ank_5~Ank_2	PF12796 PF12796 PF12796 PF13637 PF13857 PF12796
0	Ank_2~Ank_2~Ank_2~Ank~Ank	PF12796 PF12796 PF12796 PF00023 PF00023
0	Ank_2~Ank_2~Ank_2~Ank~Ank_2~Ank~Ank_2~Ank_2	PF12796 PF12796 PF12796 PF00023 PF12796 PF00023 PF12796 PF12796
0	Ank_2~Ank_2~Ank_3	PF12796 PF12796 PF13606
0	Ank_2~Ank_2~Ank_4~Ank_2~Ank_2~Ank_4~Ank_2~Ank_2~Ank_2	PF12796 PF12796 PF13637 PF12796 PF12796 PF13637 PF12796 PF12796 PF12796
0	Ank_2~Ank_2~Ank_4~Ank_2~Ank~Ank_2~Ank_2~Ank_2	PF12796 PF12796 PF13637 PF12796 PF00023 PF12796 PF12796 PF12796
0	Ank_2~Ank_2~Ank_4~Ank_2~Phos_pyr_kin~Phos_pyr_kin~TENA_THI-4~TENA_THI-4~DEAD~Helicase_C	PF12796 PF12796 PF13637 PF12796 PF08543 PF08543 PF03070 PF03070 PF00270 PF00271
0	Ank_2~Ank_2~Ank_4~Ank_2~zf-DHHC	PF12796 PF12796 PF13637 PF12796 PF01529
0	Ank_2~Ank_2~Ank_4~Ank_5	PF12796 PF12796 PF13637 PF13857
0	Ank_2~Ank_2~Ank_4~Ank_5~Ank_2	PF12796 PF12796 PF13637 PF13857 PF12796
0	Ank_2~Ank_2~Ank_5~Ank_2~Ank_2~Ank_2	PF12796 PF12796 PF13857 PF12796 PF12796 PF12796
0	Ank_2~Ank_2~Ank_5~Ank_2~Ank_2~Ank_2~Ank_2	PF12796 PF12796 PF13857 PF12796 PF12796 PF12796 PF12796
0	Ank_2~Ank_2~Ank_5~Ank_2~Ank_2~Ank_2~Ank_2~Ank_2~Ank_2~Ank_2	PF12796 PF12796 PF13857 PF12796 PF12796 PF12796 PF12796 PF12796 PF12796 PF12796
0	Ank_2~Ank_2~Ank~Ank_2~Ank_2~Ank~Ank_2~Ank_2	PF12796 PF12796 PF00023 PF12796 PF12796 PF00023 PF12796 PF12796
0	Ank_2~Ank_2~Ank~HET	PF12796 PF12796 PF00023 PF06985
0	Ank_2~Ank_2~DIL~DIL	PF12796 PF12796 PF01843 PF01843
0	Ank_2~Ank_2~GDPD~GDPD	PF12796 PF12796 PF03009 PF03009
0	Ank_2~Ank_2~Peptidase_S8	PF12796 PF12796 PF00082
0	Ank_2~Ank_2~Pkinase_Tyr	PF12796 PF12796 PF07714
0	Ank_2~Ank_2~Skp1_POZ~Skp1	PF12796 PF12796 PF03931 PF01466
0	Ank_2~Ank_2~TPR_12~TPR_12	PF12796 PF12796 PF13424 PF13424
0	Ank_2~Ank_3	PF12796 PF13606
0	Ank_2~Ank_3~Ank_2~Ank_2~Ank_5~Ank_5~Ank_2~Ank_2~Ank_4~Ank_2	PF12796 PF13606 PF12796 PF12796 PF13857 PF13857 PF12796 PF12796 PF13637 PF12796
0	Ank_2~Ank_4~Ank_2~Ank_2~Ank_2~Ank_2~Ank_2~Ank_2~Ank_2	PF12796 PF13637 PF12796 PF12796 PF12796 PF12796 PF12796 PF12796 PF12796
0	Ank_2~Ank_4~Ank_2~Ank_2~Ank_2~Ank_4~Ank_2	PF12796 PF13637 PF12796 PF12796 PF12796 PF13637 PF12796
0	Ank_2~Ank_4~Ank_2~Ank_4~Ank_2	PF12796 PF13637 PF12796 PF13637 PF12796
0	Ank_2~Ank_4~Ank_2~Ank_5~Ank_2~Ank_2~Ank_2	PF12796 PF13637 PF12796 PF13857 PF12796 PF12796 PF12796
0	Ank_2~Ank_4~Ank_2~Ank~Ank_2~Ank_2~Ank_2~Ank_2~Ank_2	PF12796 PF13637 PF12796 PF00023 PF12796 PF12796 PF12796 PF12796 PF12796
0	Ank_2~Ank_4~Ank_4~Ank	PF12796 PF13637 PF13637 PF00023
0	Ank_2~Ank_4~Ank_4~Ank_2~Ank_2~zf-DHHC	PF12796 PF13637 PF13637 PF12796 PF12796 PF01529
0	Ank_2~Ank_4~Ank~zf-DHHC	PF12796 PF13637 PF00023 PF01529
0	Ank_2~Ank_5~Ank_2~Ank_2~CorA	PF12796 PF13857 PF12796 PF12796 PF01544
0	Ank_2~Ank_5~Ank_2~Ank_2~zf-DHHC	PF12796 PF13857 PF12796 PF12796 PF01529
0	Ank_2~Ank_5~Ank_2~Ank_4~Ank_2~TPP_enzyme_N~TPP_enzyme_C	PF12796 PF13857 PF12796 PF13637 PF12796 PF02776 PF02775
0	Ank_2~Ank_5~Ank_2~zf-DHHC	PF12796 PF13857 PF12796 PF01529
0	Ank_2~Ank_5~Ank~PH~Oxysterol_BP	PF12796 PF13857 PF00023 PF00169 PF01237
0	Ank_2~Ank_5~FYVE	PF12796 PF13857 PF01363
0	Ank_2~Ank_5~GDPD	PF12796 PF13857 PF03009
0	Ank_2~Ank_5~PH~Oxysterol_BP	PF12796 PF13857 PF00169 PF01237
0	Ank_2~Ank_5~SPRY	PF12796 PF13857 PF00622
0	Ank_2~Ank~Ank_2~Ank_2~Ank_2~zf-DHHC~AFG1_ATPase	PF12796 PF00023 PF12796 PF12796 PF12796 PF01529 PF03969
0	Ank_2~Ank~Ank_2~Ank_2~Ank_4	PF12796 PF00023 PF12796 PF12796 PF13637
0	Ank_2~Ank~Ank_2~Ank_4	PF12796 PF00023 PF12796 PF13637
0	Ank_2~Ank~Ank_2~Ank~Ank	PF12796 PF00023 PF12796 PF00023 PF00023
0	Ank_2~Ank~FYVE~zf-RING_2	PF12796 PF00023 PF01363 PF13639
0	Ank_2~Ank~Oxidored_FMN~Oxidored_FMN	PF12796 PF00023 PF00724 PF00724
0	Ank_2~Ank~RasGEF_N~RasGEF	PF12796 PF00023 PF00618 PF00617
0	Ank_2~Ank~SPRY	PF12796 PF00023 PF00622
0	Ank_2~Ank~Tyrosinase	PF12796 PF00023 PF00264
0	Ank_2~Cation_efflux	PF12796 PF01545
0	Ank_2~DIL~Allantoicase~Allantoicase	PF12796 PF01843 PF03561 PF03561
0	Ank_2~MFS_1	PF12796 PF07690
0	Ank_2~OTT_1508_deam	PF12796 PF14441
0	Ank_2~Oxysterol_BP~zf-Mss51	PF12796 PF01237 PF13824
0	Ank_2~Pex24p~FYVE~zf-RING_2	PF12796 PF06398 PF01363 PF13639
0	Ank_2~RCC1~RCC1~BTB	PF12796 PF00415 PF00415 PF00651
0	Ank_2~TPR_12~TPR_7~TPR_12~TPR_12~TPR_7~TPR_12	PF12796 PF13424 PF13176 PF13424 PF13424 PF13176 PF13424
0	Ank_2~ZZ	PF12796 PF00569
0	Ank_2~rve~RVT_2	PF12796 PF00665 PF07727
0	Ank_2~zf-DHHC	PF12796 PF01529
0	Ank_3~Ank	PF13606 PF00023
0	Ank_3~Ank_2~Ank_2~Ank_2	PF13606 PF12796 PF12796 PF12796
0	Ank_3~Ank_2~Ank_2~Ank_2~Ank_2~Ank_2~Ank_2	PF13606 PF12796 PF12796 PF12796 PF12796 PF12796 PF12796
0	Ank_4~Ank_2~Ank_2~Ank_2~Ank_4~Ank_2	PF13637 PF12796 PF12796 PF12796 PF13637 PF12796
0	Ank_4~Ank_2~Ank_2~Ank_5	PF13637 PF12796 PF12796 PF13857
0	Ank_4~Ank_2~Ank_4	PF13637 PF12796 PF13637
0	Ank_4~Ank_2~Ank_5	PF13637 PF12796 PF13857
0	Ank_4~Ank_2~Ank_5~Ank_2	PF13637 PF12796 PF13857 PF12796
0	Ank_4~Ank_4~Ank_2	PF13637 PF13637 PF12796
0	Ank_4~Ank~Ank_2	PF13637 PF00023 PF12796
0	Ank_4~DUF676	PF13637 PF05057
0	Ank_4~RCC1	PF13637 PF00415
0	Ank_5~Ank	PF13857 PF00023
0	Ank_5~Ank_2~Ank_2~Ank_2	PF13857 PF12796 PF12796 PF12796
0	Ank_5~Ank_2~Ank_2~Ank_2~Ank_2~Ank_2~Ank_2	PF13857 PF12796 PF12796 PF12796 PF12796 PF12796 PF12796
0	Ank_5~Ank_2~Ank_2~Ank_2~Ank_2~Ank_2~Ank_2~Peptidase_S8	PF13857 PF12796 PF12796 PF12796 PF12796 PF12796 PF12796 PF00082
0	Ank_5~Ank_5	PF13857 PF13857
0	Ank_5~Ank_5~Ank_2~Ank_2	PF13857 PF13857 PF12796 PF12796
0	Ank_5~Ank_5~PH~Oxysterol_BP	PF13857 PF13857 PF00169 PF01237
0	Ank_5~DIL~DIL	PF13857 PF01843 PF01843
0	Ank_5~RCC1~RCC1_2	PF13857 PF00415 PF13540
0	Ank_5~WD40~WD40	PF13857 PF00400 PF00400
0	Ank~Ank_2~Ank_2~Ank	PF00023 PF12796 PF12796 PF00023
0	Ank~Ank_2~Ank_2~Ank_2~Ank_2~Ank_5~Ank_2~Ank_2~Ank_2~Ank_4~Ank	PF00023 PF12796 PF12796 PF12796 PF12796 PF13857 PF12796 PF12796 PF12796 PF13637 PF00023
0	Ank~Ank_2~Ank_2~Ank_4	PF00023 PF12796 PF12796 PF13637
0	Ank~Ank_2~Ank_2~Ank_5	PF00023 PF12796 PF12796 PF13857
0	Ank~Ank_2~Ank_3	PF00023 PF12796 PF13606
0	Ank~Ank_2~Ank_5~Ank_4~Ank_2~Ank_2~Ank_2	PF00023 PF12796 PF13857 PF13637 PF12796 PF12796 PF12796
0	Ank~Ank_2~Ank~Ank_4~Ank_2~Ank_2	PF00023 PF12796 PF00023 PF13637 PF12796 PF12796
0	Ank~Ank_2~PH~Oxysterol_BP	PF00023 PF12796 PF00169 PF01237
0	Ank~Ank~Ank_2~Ank	PF00023 PF00023 PF12796 PF00023
0	Ank~Ank~PH~Oxysterol_BP	PF00023 PF00023 PF00169 PF01237
0	Ank~Ank~RCC1~RCC1~BTB~BTB	PF00023 PF00023 PF00415 PF00415 PF00651 PF00651
0	Apc3~TPR_1	PF12895 PF00515
0	Apc3~TPR_11	PF12895 PF13414
0	Apc3~TPR_11~Nop16	PF12895 PF13414 PF09420
0	Apc3~TPR_11~TPR_11~TPR_1~TPR_11~TPR_11	PF12895 PF13414 PF13414 PF00515 PF13414 PF13414
0	Apc3~TPR_11~TPR_12	PF12895 PF13414 PF13424
0	Apc3~TPR_1~TPR_1	PF12895 PF00515 PF00515
0	Apc3~TPR_1~TPR_11~TPR_11~TPR_1	PF12895 PF00515 PF13414 PF13414 PF00515
0	Apc3~TPR_1~TPR_11~TPR_12~TPR_11	PF12895 PF00515 PF13414 PF13424 PF13414
0	Apc3~TPR_1~TPR_11~TPR_16	PF12895 PF00515 PF13414 PF13432
0	Apc3~TPR_1~TPR_12~TPR_16	PF12895 PF00515 PF13424 PF13432
0	Apc3~TPR_1~TPR_1~TPR_11~TPR_16	PF12895 PF00515 PF00515 PF13414 PF13432
0	Apc3~TPR_1~TPR_1~TPR_16	PF12895 PF00515 PF00515 PF13432
0	Apc3~TPR_1~TPR_2	PF12895 PF00515 PF07719
0	Apc3~TPR_1~TPR_2~TPR_1~TPR_11~TPR_11~TPR_11	PF12895 PF00515 PF07719 PF00515 PF13414 PF13414 PF13414
0	Apc3~TPR_1~TPR_2~TPR_2	PF12895 PF00515 PF07719 PF07719
0	Apc3~TPR_2~TPR_11~TPR_11~TPR_11~TPR_11	PF12895 PF07719 PF13414 PF13414 PF13414 PF13414
0	Apc3~TPR_2~TPR_11~TPR_11~TPR_19	PF12895 PF07719 PF13414 PF13414 PF14559
0	Apc3~TPR_2~TPR_11~TPR_12~TPR_8	PF12895 PF07719 PF13414 PF13424 PF13181
0	Apc3~TPR_2~TPR_1~TPR_11~TPR_11~TPR_1	PF12895 PF07719 PF00515 PF13414 PF13414 PF00515
0	Apc3~TPR_2~TPR_1~TPR_11~TPR_12	PF12895 PF07719 PF00515 PF13414 PF13424
0	Apc3~TPR_2~TPR_1~TPR_11~TPR_19	PF12895 PF07719 PF00515 PF13414 PF14559
0	Apc3~TPR_2~TPR_1~TPR_11~TPR_2	PF12895 PF07719 PF00515 PF13414 PF07719
0	Apc3~TPR_2~TPR_1~TPR_1~TPR_11~TPR_11~TPR_11	PF12895 PF07719 PF00515 PF00515 PF13414 PF13414 PF13414
0	Apc3~TPR_2~TPR_2~TPR_11~TPR_6	PF12895 PF07719 PF07719 PF13414 PF13174
0	Apc3~TPR_2~TPR_2~TPR_1~TPR_11~TPR_11	PF12895 PF07719 PF07719 PF00515 PF13414 PF13414
0	Apc3~TPR_2~TPR_2~TPR_1~TPR_11~TPR_19	PF12895 PF07719 PF07719 PF00515 PF13414 PF14559
0	Apc3~TPR_8~TPR_11	PF12895 PF13181 PF13414
0	Apc3~TPR_8~TPR_11~TPR_11	PF12895 PF13181 PF13414 PF13414
0	Apc3~TPR_8~TPR_11~TPR_11~TPR_8~TPR_11	PF12895 PF13181 PF13414 PF13414 PF13181 PF13414
0	Apc3~TPR_8~TPR_11~TPR_2~TPR_11	PF12895 PF13181 PF13414 PF07719 PF13414
0	Apc3~TPR_8~TPR_12~TPR_11	PF12895 PF13181 PF13424 PF13414
0	Apc3~TPR_8~TPR_1~TPR_8~TPR_1~TPR_1~TPR_11	PF12895 PF13181 PF00515 PF13181 PF00515 PF00515 PF13414
0	Apc3~TPR_8~TPR_2~TPR_11~TPR_11	PF12895 PF13181 PF07719 PF13414 PF13414
0	Apc3~TPR_8~TPR_2~TPR_1~TPR_11~TPR_16~TPR_19	PF12895 PF13181 PF07719 PF00515 PF13414 PF13432 PF14559
0	Apc3~TPR_8~TPR_2~TPR_8~TPR_11	PF12895 PF13181 PF07719 PF13181 PF13414
0	Apc4_WD40~WD40~Utp21	PF12894 PF00400 PF04192
0	Apc4_WD40~WD40~WD40~WD40~Apc4_WD40~WD40~WD40~WD40	PF12894 PF00400 PF00400 PF00400 PF12894 PF00400 PF00400 PF00400
0	Apc4~Apc4	PF12896 PF12896
0	Apolipoprotein~Apolipoprotein	PF01442 PF01442
0	AraC_N~HTH_18	PF06719 PF12833
0	AraC_binding	PF02311
0	Arabinose_bd	PF12625
0	Arch_ATPase~Helicase_C	PF01637 PF00271
0	ArfGap~ArfGap	PF01412 PF01412
0	Arfaptin	PF06456
0	Arf~DUF218	PF00025 PF02698
0	Arf~DUF4045~DUF4045	PF00025 PF13254 PF13254
0	ArgJ~AAA~Rep_fac_C	PF01960 PF00004 PF08542
0	ArgK	PF03308
0	Arg_tRNA_synt_N~tRNA-synt_1d~tRNA-synt_1d~tRNA-synt_1d~DALR_1	PF03485 PF00750 PF00750 PF00750 PF05746
0	Arginase~DUF3176	PF00491 PF11374
0	Arginase~MARVEL	PF00491 PF01284
0	Arginosuc_synth~Arginosuc_synth~Arginosuc_synth	PF00764 PF00764 PF00764
0	Arginosuc_synth~tRNA-synt_2c	PF00764 PF01411
0	Arginosuc_synth~tRNA-synt_2d~tRNA-synt_2d~FDX-ACB	PF00764 PF01409 PF01409 PF03147
0	Arm_2~Arm~Arm	PF04826 PF00514 PF00514
0	Arm_2~HEAT_2	PF04826 PF13646
0	Arm~EDR1	PF00514 PF14381
0	Arrestin_N~SH3_9	PF00339 PF14604
0	Arv1~Arv1~NAD_binding_2	PF04161 PF04161 PF03446
0	Asp_Glu_race~Abhydrolase_3	PF01177 PF07859
0	Asparaginase_2~Asparaginase_2~HIT	PF01112 PF01112 PF01230
0	Asparaginase_II~WLM	PF06089 PF08325
0	Asparaginase~Ank_2~Ank_2	PF00710 PF12796 PF12796
0	Asparaginase~Oxysterol_BP	PF00710 PF01237
0	Asp~Asp~AlaDh_PNT_N~AlaDh_PNT_C~adh_short	PF00026 PF00026 PF05222 PF01262 PF00106
0	Asp~Asp~Asp~Asp	PF00026 PF00026 PF00026 PF00026
0	Asp~GTP_EFTU~GTP_EFTU_D2~EFG_II~EFG_IV~EFG_C	PF00026 PF00009 PF03144 PF14492 PF03764 PF00679
0	Asp~HET~TPR_12~TPR_12~TPR_12~TPR_12~TPR_12~TPR_12	PF00026 PF06985 PF13424 PF13424 PF13424 PF13424 PF13424 PF13424
0	Astacin~H_lectin	PF01400 PF09458
0	Atg14~MFS_1	PF10186 PF07690
0	Atu4866	PF11512
0	Autophagy_N~Autophagy_Cterm	PF03986 PF10381
0	AvrL567-A	PF11529
0	Ax_dynein_light	PF10211
0	B12-binding	PF02310
0	B9-C2~B9-C2	PF07162 PF07162
0	BAH~Arch_ATPase	PF01426 PF01637
0	BAH~PHD~PHD	PF01426 PF00628 PF00628
0	BAR_2~LSM~PPR_3~PPR_3	PF10455 PF01423 PF13812 PF13812
0	BAR~Ins_P5_2-kin	PF03114 PF06090
0	BAR~PH~ArfGap	PF03114 PF00169 PF01412
0	BAR~SH3_1~MOSC~NAD_binding_1~Fer2	PF03114 PF00018 PF03473 PF00175 PF00111
0	BCCT	PF02028
0	BCDHK_Adom3~HATPase_c_3	PF10436 PF13589
0	BCIP~BCIP	PF13862 PF13862
0	BCIP~F-box-like~TIP120	PF13862 PF12937 PF08623
0	BCS1_N~AAA~Choline_kinase	PF08740 PF00004 PF01633
0	BCS1_N~BCS1_N~AAA~Brix	PF08740 PF08740 PF00004 PF04427
0	BDM	PF10684
0	BHD_1~BHD_3	PF10403 PF10405
0	BIR~BIR~AT_hook~AT_hook~AT_hook~AT_hook	PF00653 PF00653 PF02178 PF02178 PF02178 PF02178
0	BNR~CBM_1	PF02012 PF00734
0	BON~BON	PF04972 PF04972
0	BRCA2~BRCA-2_OB1	PF00634 PF09103
0	BRCT~AAA	PF00533 PF00004
0	BRCT~AAA~DNA_pol3_delta~RFC1	PF00533 PF00004 PF06144 PF08519
0	BRCT~Chromo~IMS~IMS_C	PF00533 PF00385 PF00817 PF11799
0	BRCT~DNA_pol_lambd_f~DNA_pol_B_palm~DNA_pol_B_thumb	PF00533 PF10391 PF14792 PF14791
0	BRCT~IMS~IMS_HHH~IMS_C	PF00533 PF00817 PF11798 PF11799
0	BRCT~IMS~IMS_HHH~IMS_C~DUF4414	PF00533 PF00817 PF11798 PF11799 PF14377
0	BRCT~Myb_DNA-bind_2~Rap1_C	PF00533 PF08914 PF11626
0	BRCT~PTCB-BRCT~BRCT	PF00533 PF12738 PF00533
0	BRCT~RFC1	PF00533 PF08519
0	BRCT~Transcrip_reg	PF00533 PF01709
0	BRCT~WGR~PARP_reg~PARP~AMP_N~Peptidase_M24	PF00533 PF05406 PF02877 PF00644 PF05195 PF00557
0	BRE	PF06113
0	BRE1~zf-RING_5	PF08647 PF14634
0	BRO1~ALIX_LYPXL_bnd~Clat_adaptor_s	PF03097 PF13949 PF01217
0	BRO1~BRO1~BRO1~ALIX_LYPXL_bnd	PF03097 PF03097 PF03097 PF13949
0	BRO1~BRO1~BRO1~ALIX_LYPXL_bnd~ALIX_LYPXL_bnd	PF03097 PF03097 PF03097 PF13949 PF13949
0	BROMI	PF14961
0	BSP~ETC_C1_NDUFA5	PF04450 PF04716
0	BTB~APC8~TPR_1~TPR_11	PF00651 PF04049 PF00515 PF13414
0	BTB~Aldedh	PF00651 PF00171
0	BTB~Amidase~Amidase	PF00651 PF01425 PF01425
0	BTB~MOZ_SAS	PF00651 PF01853
0	BTB~Mito_carr~Mito_carr~Mito_carr	PF00651 PF00153 PF00153 PF00153
0	BTD	PF09270
0	B_lectin~B_lectin~B_lectin	PF01453 PF01453 PF01453
0	Bac_DNA_binding	PF00216
0	Bac_globin	PF01152
0	Bac_rhamnosid_N~Bac_rhamnosid_N~Bac_rhamnosid~Bac_rhamnosid~Bac_rhamnosid	PF08531 PF08531 PF05592 PF05592 PF05592
0	Bac_rhamnosid_N~Bac_rhamnosid~Glyco_hydro_3~Glyco_hydro_3_C~PA14~Fn3-like	PF08531 PF05592 PF00933 PF01915 PF07691 PF14310
0	Bac_surface_Ag~Bac_surface_Ag	PF01103 PF01103
0	Band_7_1~zf-ribbon_3	PF13421 PF13248
0	Band_7~WD40~WD40~WD40~WD40~WD40~HIRA_B~Hira	PF01145 PF00400 PF00400 PF00400 PF00400 PF00400 PF09453 PF07569
0	Bax1-I~PMSR	PF01027 PF01625
0	Beach	PF02138
0	Bestrophin~Adap_comp_sub	PF01062 PF00928
0	Beta-Casp~CPSF100_C~Pkinase	PF10996 PF13299 PF00069
0	Beta-lactamase~DUF3471~NTF2	PF00144 PF11954 PF02136
0	Beta-lactamase~Dabb	PF00144 PF07876
0	Beta-lactamase~Pkinase	PF00144 PF00069
0	BetaGal_dom3	PF13363
0	Beta_helix~B_lectin	PF13229 PF01453
0	Binary_toxB	PF03495
0	Biotin_lipoyl~ACC_central	PF00364 PF08326
0	BolA~DUF89	PF01722 PF01937
0	Borrelia_REV	PF03978
0	Branch_AA_trans	PF05525
0	Brix~Hist_deacetyl~Arb2	PF04427 PF00850 PF09757
0	Bromo_TP~BRO1	PF07524 PF03097
0	Bromodomain~Ank_2	PF00439 PF12796
0	Brr6_like_C_C~Helicase_C	PF10104 PF00271
0	BsuPI	PF12690
0	Btz~UPF0052	PF09405 PF01933
0	Bul1_N~Bul1_N~Bul1_C~Bul1_C	PF04425 PF04425 PF04426 PF04426
0	But2~Ribonucleas_3_3	PF09792 PF14622
0	C1_1~C1_1	PF00130 PF00130
0	C1_1~RA~RhoGEF	PF00130 PF00788 PF00621
0	C2~C2~C2~C2~C2~FAD_binding_4	PF00168 PF00168 PF00168 PF00168 PF00168 PF01565
0	C2~C2~C2~C2~C2~adh_short	PF00168 PF00168 PF00168 PF00168 PF00168 PF00106
0	C2~C2~Membr_traf_MHD	PF00168 PF00168 PF10540
0	C2~C2~RasGAP~LIM~LIM~LIM	PF00168 PF00168 PF00616 PF00412 PF00412 PF00412
0	C2~Membr_traf_MHD~Pyrophosphatase	PF00168 PF10540 PF00719
0	C2~NACHT~WD40~WD40~WD40~WD40~WD40~WD40~WD40	PF00168 PF05729 PF00400 PF00400 PF00400 PF00400 PF00400 PF00400 PF00400
0	C2~WD40~WD40~WD40~WD40~WD40~WD40~WD40~WD40~WD40~WD40~WD40	PF00168 PF00400 PF00400 PF00400 PF00400 PF00400 PF00400 PF00400 PF00400 PF00400 PF00400 PF00400
0	CAF-1_p150~Peptidase_C48	PF11600 PF02902
0	CAF1C_H4-bd	PF12265
0	CAF1~MRP-L46	PF04857 PF11788
0	CAF1~RNA_bind	PF04857 PF08675
0	CAMSAP_CH~CAMSAP_CKK	PF11971 PF08683
0	CAP59_mtransfer~Zip~Zip	PF11735 PF02535 PF02535
0	CAP_GLY~Dynactin~Dynactin	PF01302 PF12455 PF12455
0	CAP_GLY~LRR_6~LRR_6	PF01302 PF13516 PF13516
0	CAP_GLY~LRR_6~LRR_7~LRR_1	PF01302 PF13516 PF13504 PF00560
0	CAP_GLY~LRR_6~LRR_7~LRR_1~LRR_6	PF01302 PF13516 PF13504 PF00560 PF13516
0	CAP_GLY~LRR_7~LRR_8	PF01302 PF13504 PF13855
0	CAP_GLY~LRR_8~LRR_6	PF01302 PF13855 PF13516
0	CAP_GLY~RTC~RTC_insert	PF01302 PF01137 PF05189
0	CAP_N~CAP_C~MIF	PF01213 PF08603 PF01187
0	CAP_N~CAP_N	PF01213 PF01213
0	CBAH	PF02275
0	CBFD_NFYB_HMF~Peptidase_S8	PF00808 PF00082
0	CBF~CBF	PF03914 PF03914
0	CBM_19~CBM_19	PF03427 PF03427
0	CBM_1~Aminotran_5	PF00734 PF00266
0	CBM_1~Beta_helix	PF00734 PF13229
0	CBM_1~CBM_1~CBM_1~CBM_1	PF00734 PF00734 PF00734 PF00734
0	CBM_1~CBM_1~CBM_1~CBM_1~DUF3433~DUF3433	PF00734 PF00734 PF00734 PF00734 PF11915 PF11915
0	CBM_1~DPBB_1	PF00734 PF03330
0	CBM_1~Esterase	PF00734 PF00756
0	CBM_1~FAD_binding_4~BBE	PF00734 PF01565 PF08031
0	CBM_1~Glyco_hydro_10~SprT-like	PF00734 PF00331 PF10263
0	CBM_1~Glyco_hydro_16	PF00734 PF00722
0	CBM_1~Glyco_hydro_35~Glyco_hydro_35	PF00734 PF01301 PF01301
0	CBM_1~Glyco_hydro_3~Glyco_hydro_3~Glyco_hydro_3_C~Fn3-like	PF00734 PF00933 PF00933 PF01915 PF14310
0	CBM_1~Glyco_hydro_43	PF00734 PF04616
0	CBM_1~Glyco_hydro_53	PF00734 PF07745
0	CBM_1~Melibiase	PF00734 PF02065
0	CBM_1~Melibiase~Melibiase	PF00734 PF02065 PF02065
0	CBM_1~Tyrosinase	PF00734 PF00264
0	CBM_20~Cu-oxidase_3~Cu-oxidase~Cu-oxidase_2	PF00686 PF07732 PF00394 PF07731
0	CBM_21~ADH_N~ADH_zinc_N_2	PF03370 PF08240 PF13602
0	CBM_21~CBM_21	PF03370 PF03370
0	CBM_48~Alpha-amylase~Alpha-amylase_C~ATP-synt_ab_N~ATP-synt_ab~ATP-synt_ab_C	PF02922 PF00128 PF02806 PF02874 PF00006 PF00306
0	CBP4~ERCC4	PF07960 PF02732
0	CBS~IMPDH	PF00571 PF00478
0	CBS~PB1~Nab2~zf-CCCH_2~zf-CCCH_2~zf-CCCH_2	PF00571 PF00564 PF11517 PF14608 PF14608 PF14608
0	CBS~Rsa3	PF00571 PF14615
0	CC2D2AN-C2	PF15625
0	CCDC66	PF15236
0	CCDC92	PF14916
0	CDC14~Ribosomal_L3	PF08045 PF00297
0	CDC24~PH_10~PB1	PF06395 PF15411 PF00564
0	CDC24~RhoGEF~PB1	PF06395 PF00621 PF00564
0	CDC24~RhoGEF~PH_10~PB1~NAD_binding_8~FAD_binding_2~ETF_QO	PF06395 PF00621 PF15411 PF00564 PF13450 PF00890 PF05187
0	CDC24~RhoGEF~PH_10~PH_10	PF06395 PF00621 PF15411 PF15411
0	CDC24~RhoGEF~RhoGEF~PH_10~PB1	PF06395 PF00621 PF00621 PF15411 PF00564
0	CDC27~MT-A70	PF09507 PF05063
0	CDC37_N~zf-4CXXC_R1	PF03234 PF10497
0	CDC48_N~AAA~AAA~Vps4_C	PF02359 PF00004 PF00004 PF09336
0	CDC48_N~CDC48_2~AAA~AAA~SurE	PF02359 PF02933 PF00004 PF00004 PF01975
0	CDO_I~HIRAN~SNF2_N~Helicase_C	PF05995 PF08797 PF00176 PF00271
0	CENP-B_dimeris	PF09026
0	CENP-B_dimeris~Clathrin	PF09026 PF00637
0	CENP-I~SPX~VTC~DUF202	PF07778 PF03105 PF09359 PF02656
0	CENP-L~CENP-L	PF13092 PF13092
0	CENP-Q~CENP-Q	PF13094 PF13094
0	CENP-S~Pkinase	PF15630 PF00069
0	CEP19	PF14933
0	CEP44	PF15007
0	CEP76-C2	PF15627
0	CFEM~DUF1857~DUF1857	PF05730 PF08982 PF08982
0	CFEM~LRR_4~DIOX_N~2OG-FeII_Oxy	PF05730 PF12799 PF14226 PF03171
0	CHAT~CHAT	PF12770 PF12770
0	CHAT~TPR_11	PF12770 PF13414
0	CHB_HEX_C_1~F5_F8_type_C	PF13290 PF00754
0	CHORD~CS	PF04968 PF04969
0	CH~CH~EFhand_Ca_insen~RRM_1~FoP_duplication	PF00307 PF00307 PF08726 PF00076 PF13865
0	CH~Calponin	PF00307 PF00402
0	CH~IQ~IQ~IQ~RasGAP	PF00307 PF00612 PF00612 PF00612 PF00616
0	CH~RasGAP_C	PF00307 PF03836
0	CIMR~HLH	PF00878 PF00010
0	CKS~ERO1	PF01111 PF04137
0	CLASP_N~CLASP_N~CLASP_N	PF12348 PF12348 PF12348
0	CLASP_N~HEAT	PF12348 PF02985
0	CLN3~Rxt3	PF02487 PF08642
0	CLTH~Pyr_redox_2~Pyr_redox	PF10607 PF07992 PF00070
0	CLTH~WD40~WD40~WD40~WD40~Lum_binding~Lum_binding	PF10607 PF00400 PF00400 PF00400 PF00400 PF00677 PF00677
0	CLU_N~DUF727~CLU~eIF3_p135~TPR_12~TPR_12~TPR_12	PF15044 PF05303 PF13236 PF12807 PF13424 PF13424 PF13424
0	CLU_N~DUF727~CLU~eIF3_p135~eIF3_p135	PF15044 PF05303 PF13236 PF12807 PF12807
0	CLU~eIF3_p135~TPR_10~TPR_10	PF13236 PF12807 PF13374 PF13374
0	CN_hydrolase~Fungal_trans	PF00795 PF04082
0	CN_hydrolase~MULE	PF00795 PF10551
0	COBRA1	PF06209
0	COG2~DUF3510~GHMP_kinases_N~GHMP_kinases_C	PF06148 PF12022 PF00288 PF08544
0	COG6~AAA	PF06419 PF00004
0	COP-gamma_platf	PF08752
0	COX16~adh_short	PF14138 PF00106
0	COX2	PF00116
0	COX2_TM~COX2~GIY-YIG	PF02790 PF00116 PF01541
0	COX2_TM~LAGLIDADG_1~COX2	PF02790 PF00961 PF00116
0	COX5B~COX5B	PF01215 PF01215
0	COX6B~PITH~DnaJ	PF02297 PF06201 PF00226
0	COX7C~IKI3	PF02935 PF04762
0	COX7a	PF02238
0	CO_deh_flav_C~Ald_Xan_dh_C~Ald_Xan_dh_C2	PF03450 PF01315 PF02738
0	COesterase~AMP-binding~NAD_binding_4	PF00135 PF00501 PF07993
0	COesterase~DUF1993	PF00135 PF09351
0	COesterase~Methyltransf_23	PF00135 PF13489
0	COesterase~Rad10	PF00135 PF03834
0	COesterase~Spherulin4	PF00135 PF12138
0	CPSF_A~CSTF_C	PF03178 PF14304
0	CPSase_L_D2~CPSase_L_D3	PF02786 PF02787
0	CPSase_L_D2~HMGL-like	PF02786 PF00682
0	CPSase_L_D3	PF02787
0	CPSase_L_chain~CPSase_L_D2~Biotin_carb_C~Biotin_carb_C~HMGL-like~PYC_OADA~Biotin_lipoyl	PF00289 PF02786 PF02785 PF02785 PF00682 PF02436 PF00364
0	CPSase_L_chain~CPSase_L_D2~Biotin_carb_C~Biotin_lipoyl~ACC_central	PF00289 PF02786 PF02785 PF00364 PF08326
0	CPSase_L_chain~CPSase_L_D2~Biotin_carb_C~Biotin_lipoyl~Carboxyl_trans	PF00289 PF02786 PF02785 PF00364 PF01039
0	CPSase_L_chain~CPSase_L_D2~Biotin_carb_C~Biotin_lipoyl~Carboxyl_trans~Carboxyl_trans	PF00289 PF02786 PF02785 PF00364 PF01039 PF01039
0	CPSase_L_chain~CPSase_L_D2~Biotin_carb_C~HMGL-like~zf-met~zf-met~HMGL-like~PYC_OADA~Biotin_lipoyl	PF00289 PF02786 PF02785 PF00682 PF12874 PF12874 PF00682 PF02436 PF00364
0	CPSase_L_chain~CPSase_L_D2~CPSase_L_D2~Biotin_carb_C~HMGL-like~PYC_OADA~Biotin_lipoyl	PF00289 PF02786 PF02786 PF02785 PF00682 PF02436 PF00364
0	CPSase_L_chain~CPSase_L_D2~CPSase_L_D2~CPSase_L_D3~CPSase_L_chain~CPSase_L_D2	PF00289 PF02786 PF02786 PF02787 PF00289 PF02786
0	CPSase_L_chain~CPSase_L_chain~CPSase_L_D2~Biotin_carb_C~HMGL-like~PYC_OADA~Biotin_lipoyl_2	PF00289 PF00289 PF02786 PF02785 PF00682 PF02436 PF13533
0	CPSase_sm_chain	PF00988
0	CPSase_sm_chain~GATase~CPSase_L_chain~CPSase_L_D2~CPSase_L_D2~CPSase_L_D3~CPSase_L_chain~CPSase_L_D2~MGS~OTCace_N~OTCace	PF00988 PF00117 PF00289 PF02786 PF02786 PF02787 PF00289 PF02786 PF02142 PF02729 PF00185
0	CPSase_sm_chain~GATase~CPSase_L_chain~CPSase_L_D2~CPSase_L_D3~CPSase_L_chain~CPSase_L_D2	PF00988 PF00117 PF00289 PF02786 PF02787 PF00289 PF02786
0	CPSase_sm_chain~GATase~CPSase_L_chain~CPSase_L_D2~CPSase_L_D3~CPSase_L_chain~CPSase_L_D2~MGS~OTCace_N~OTCace~Beta-lactamase	PF00988 PF00117 PF00289 PF02786 PF02787 PF00289 PF02786 PF02142 PF02729 PF00185 PF00144
0	CR6_interact	PF10147
0	CRAL_TRIO_N~CRAL_TRIO~CRAL_TRIO~CRAL_TRIO	PF03765 PF00650 PF00650 PF00650
0	CRAL_TRIO~TRAPP	PF00650 PF04051
0	CRT10~WD40~CRT10	PF08728 PF00400 PF08728
0	CSD~CSD	PF00313 PF00313
0	CS~TPR_11	PF04969 PF13414
0	CTC1~CTC1	PF15489 PF15489
0	CTD_bind~ABC_membrane~ABC_tran	PF04818 PF00664 PF00005
0	CTD_bind~LMWPc	PF04818 PF01451
0	CTP_synth_N	PF06418
0	CTP_synth_N~GATase~HTH_Tnp_Tc5~DDE_1	PF06418 PF00117 PF03221 PF03184
0	CTP_transf_2~ATP_bind_1	PF01467 PF03029
0	CUB~EGF_2	PF00431 PF07974
0	CUE~SPX~Ank_2~Ank_2~Ank_2~GDPD	PF02845 PF03105 PF12796 PF12796 PF12796 PF03009
0	CVNH~AAA_16	PF08881 PF13191
0	CVNH~CVNH~CVNH	PF08881 PF08881 PF08881
0	Cactin_mid	PF10312
0	Calcipressin~Calcipressin	PF04847 PF04847
0	Calreticulin~Calreticulin~Calreticulin	PF00262 PF00262 PF00262
0	Candida_ALS_N~Candida_ALS~Candida_ALS~Candida_ALS~Candida_ALS~Candida_ALS~Candida_ALS~Candida_ALS~Candida_ALS~Candida_ALS~Candida_ALS~Candida_ALS~Candida_ALS~Candida_ALS~Candida_ALS~Candida_ALS~Candida_ALS~Candida_ALS~Candida_ALS~Candida_ALS~Candida_ALS~Candida_ALS~Candida_ALS~Candida_ALS~Candida_ALS~Candida_ALS~Candida_ALS~Candida_ALS~Candida_ALS~Candida_ALS~Candida_ALS~Candida_ALS~Candida_ALS~C…	PF11766 PF05792 PF05792 PF05792 PF05792 PF05792 PF05792 PF05792 PF05792 PF05792 PF05792 PF05792 PF05792 PF05792 PF05792 PF05792 PF05792 PF05792 PF05792 PF05792 PF05792 PF05792 PF05792 PF05792 PF05792 PF05792 PF05792 PF05792 PF05792 PF05792 PF05792 PF05792 PF05792 PF05792 PF05792 PF05792 PF05792 PF05792 PF05792 PF05792 PF05792
0	Candida_ALS_N~Flocculin~Flocculin	PF11766 PF00624 PF00624
0	Candida_ALS_N~Flocculin~Flocculin~Flocculin~Flocculin~Flocculin~Flocculin~Flocculin~Flocculin~Flocculin~Flocculin~Flocculin~Flocculin~Flocculin~Flocculin~Flocculin	PF11766 PF00624 PF00624 PF00624 PF00624 PF00624 PF00624 PF00624 PF00624 PF00624 PF00624 PF00624 PF00624 PF00624 PF00624 PF00624
0	Candida_ALS_N~Flocculin~Flocculin~Flocculin~Flocculin~Flocculin~Flocculin~Flocculin~Flocculin~Flocculin~Flocculin~Flocculin~Flocculin~Flocculin~Flocculin~Flocculin~Flocculin~Flocculin~Flocculin~Flocculin~Flocculin~Flocculin~Flocculin~Flocculin~Flocculin~Flocculin~Flocculin~Flocculin~Flocculin~Flocculin~Flocculin~Flocculin~Flocculin~Flocculin~Flocculin~Flocculin~Flocculin	PF11766 PF00624 PF00624 PF00624 PF00624 PF00624 PF00624 PF00624 PF00624 PF00624 PF00624 PF00624 PF00624 PF00624 PF00624 PF00624 PF00624 PF00624 PF00624 PF00624 PF00624 PF00624 PF00624 PF00624 PF00624 PF00624 PF00624 PF00624 PF00624 PF00624 PF00624 PF00624 PF00624 PF00624 PF00624 PF00624 PF00624
0	Candida_ALS_N~Flocculin~Flocculin~Flocculin~Flocculin~Flocculin~Flocculin~Flocculin~Flocculin~Flocculin~Flocculin~Flocculin~Flocculin~Flocculin~Flocculin~Flocculin~Flocculin~Flocculin~Flocculin~Flocculin~Flocculin~Flocculin~Flocculin~Flocculin~Flocculin~Flocculin~Flocculin~Flocculin~Flocculin~Flocculin~Flocculin~Flocculin~Flocculin~Flocculin~Flocculin~Flocculin~Flocculin~Flocculin~Flocculin~Flocc…	PF11766 PF00624 PF00624 PF00624 PF00624 PF00624 PF00624 PF00624 PF00624 PF00624 PF00624 PF00624 PF00624 PF00624 PF00624 PF00624 PF00624 PF00624 PF00624 PF00624 PF00624 PF00624 PF00624 PF00624 PF00624 PF00624 PF00624 PF00624 PF00624 PF00624 PF00624 PF00624 PF00624 PF00624 PF00624 PF00624 PF00624 PF00624 PF00624 PF00624 PF00624 PF00624 PF00624 PF00624 PF00624 PF00624 PF00624
0	Candida_ALS~Candida_ALS~Candida_ALS~Candida_ALS~Candida_ALS~Candida_ALS~Candida_ALS~Candida_ALS~Candida_ALS~Candida_ALS~Candida_ALS~Candida_ALS~Candida_ALS	PF05792 PF05792 PF05792 PF05792 PF05792 PF05792 PF05792 PF05792 PF05792 PF05792 PF05792 PF05792 PF05792
0	Candida_ALS~Candida_ALS~Candida_ALS~Candida_ALS~Candida_ALS~Candida_ALS~Candida_ALS~Candida_ALS~Candida_ALS~Candida_ALS~Candida_ALS~Candida_ALS~Candida_ALS~Candida_ALS~Candida_ALS~Candida_ALS~Candida_ALS~Candida_ALS~Candida_ALS~Candida_ALS~Candida_ALS~Candida_ALS~Candida_ALS~Candida_ALS~Candida_ALS~Candida_ALS~Candida_ALS~Candida_ALS~Candida_ALS~Candida_ALS~Candida_ALS~Candida_ALS~Candida_ALS~Can…	PF05792 PF05792 PF05792 PF05792 PF05792 PF05792 PF05792 PF05792 PF05792 PF05792 PF05792 PF05792 PF05792 PF05792 PF05792 PF05792 PF05792 PF05792 PF05792 PF05792 PF05792 PF05792 PF05792 PF05792 PF05792 PF05792 PF05792 PF05792 PF05792 PF05792 PF05792 PF05792 PF05792 PF05792 PF05792 PF05792 PF05792 PF05792 PF05792 PF05792 PF05792 PF05792 PF05792 PF05792 PF05792 PF05792 PF05792 PF05792 PF05792
0	Candida_ALS~Candida_ALS~Candida_ALS~Candida_ALS~Candida_ALS~Candida_ALS~Candida_ALS~Candida_ALS~Candida_ALS~Candida_ALS~Candida_ALS~Candida_ALS~Candida_ALS~Candida_ALS~Candida_ALS~Candida_ALS~Candida_ALS~Candida_ALS~Candida_ALS~Candida_ALS~Candida_ALS~Candida_ALS~Candida_ALS~Candida_ALS~Candida_ALS~Candida_ALS~Candida_ALS~Candida_ALS~PA14_2~PA14_2	PF05792 PF05792 PF05792 PF05792 PF05792 PF05792 PF05792 PF05792 PF05792 PF05792 PF05792 PF05792 PF05792 PF05792 PF05792 PF05792 PF05792 PF05792 PF05792 PF05792 PF05792 PF05792 PF05792 PF05792 PF05792 PF05792 PF05792 PF05792 PF10528 PF10528
0	Candida_ALS~Candida_ALS~Candida_ALS~Candida_ALS~Candida_ALS~Candida_ALS~Candida_ALS~Candida_ALS~Candida_ALS~Candida_ALS~PA14_2	PF05792 PF05792 PF05792 PF05792 PF05792 PF05792 PF05792 PF05792 PF05792 PF05792 PF10528
0	Capsule_synth	PF05159
0	Carboxyl_trans~Glyco_hydro_76	PF01039 PF03663
0	Carbpep_Y_N	PF05388
0	Cas1_AcylT~Cas1_AcylT	PF07779 PF07779
0	Cass2	PF14526
0	Catalase~Catalase-rel~Catalase~Catalase-rel	PF00199 PF06628 PF00199 PF06628
0	Catalase~Catalase~Fungal_trans_2	PF00199 PF00199 PF11951
0	Catalase~Iso_dh	PF00199 PF00180
0	Catalase~Peptidase_C50~Catalase-rel	PF00199 PF03568 PF06628
0	Cation_ATPase_N~Cation_ATPase_N~E1-E2_ATPase~Hydrolase~Cation_ATPase_C	PF00690 PF00690 PF00122 PF00702 PF00689
0	Cation_ATPase_N~E1-E2_ATPase~E1-E2_ATPase~Hydrolase	PF00690 PF00122 PF00122 PF00702
0	Cation_ATPase_N~E1-E2_ATPase~E1-E2_ATPase~Hydrolase_like2~Cation_ATPase_C	PF00690 PF00122 PF00122 PF13246 PF00689
0	Cation_ATPase_N~E1-E2_ATPase~HAD	PF00690 PF00122 PF12710
0	Cation_ATPase_N~E1-E2_ATPase~Hydrolase_like2~Hydrolase~Cation_ATPase_C~Thioredoxin~Thioredoxin_6	PF00690 PF00122 PF13246 PF00702 PF00689 PF00085 PF13848
0	Cation_ATPase_N~E1-E2_ATPase~Hydrolase~Cation_ATPase_C~APG12	PF00690 PF00122 PF00702 PF00689 PF04110
0	Cation_efflux~Fungal_trans	PF01545 PF04082
0	Cation_efflux~Na_Ca_ex~Na_Ca_ex	PF01545 PF01699 PF01699
0	Cation_efflux~PTPA	PF01545 PF03095
0	Cellulase~Ank_2~Ank_2~Ank_2~Ank_4	PF00150 PF12796 PF12796 PF12796 PF13637
0	Cellulase~HET	PF00150 PF06985
0	Cellulase~Pro_CA	PF00150 PF00484
0	Cellulase~Ricin_B_lectin	PF00150 PF00652
0	Cellulase~Tub_2	PF00150 PF04525
0	Cep57_CLD_2	PF14197
0	Ceramidase~Prefoldin_2~Prefoldin_2	PF05875 PF01920 PF01920
0	Cerato-platanin~Cerato-platanin	PF07249 PF07249
0	Cerato-platanin~NAC	PF07249 PF01849
0	Cgr1~Cgr1	PF03879 PF03879
0	ChAPs~ChAPs~TPR_8	PF09295 PF09295 PF13181
0	ChAPs~Peptidase_M16~Peptidase_M16_C~Peptidase_M16_C	PF09295 PF00675 PF05193 PF05193
0	ChaB	PF06150
0	ChaC~Rad4~BHD_1~BHD_2~BHD_3	PF04752 PF03835 PF10403 PF10404 PF10405
0	CheB_methylest	PF01339
0	Chitin_bind_1~Chitin_bind_1~Chitin_bind_1~Chitin_bind_1~Chitin_bind_1~Tyrosinase	PF00187 PF00187 PF00187 PF00187 PF00187 PF00264
0	Chitin_bind_1~Chitin_bind_1~Chitin_bind_1~Glyoxal_oxid_N~DUF1929	PF00187 PF00187 PF00187 PF07250 PF09118
0	Chitin_bind_1~Chitin_bind_1~Glyoxal_oxid_N~DUF1929	PF00187 PF00187 PF07250 PF09118
0	Chitin_bind_1~Glyoxal_oxid_N	PF00187 PF07250
0	Chitin_synth_1~Chitin_synth_2	PF01644 PF03142
0	Chlorophyllase2	PF12740
0	Choline_transpo~IBN_N~Xpo1	PF04515 PF03810 PF08389
0	Chorismate_bind~Chorismate_bind	PF00425 PF00425
0	Chromate_transp~Ribosomal_S13_N~Ribosomal_S15	PF02417 PF08069 PF00312
0	Chromo~RRM_1	PF00385 PF00076
0	CinA~Patatin	PF02464 PF01734
0	CitMHS~ArsB	PF03600 PF02040
0	Citrate_synt~MFS_1~PBP	PF00285 PF07690 PF01161
0	Clat_adaptor_s~Maf1	PF01217 PF09174
0	Clathrin~Clathrin~Clathrin~Clathrin~Clathrin	PF00637 PF00637 PF00637 PF00637 PF00637
0	Clathrin~zf-RING_2	PF00637 PF13639
0	Clp_N~Clp_N	PF02861 PF02861
0	Clp_N~Clp_N~Clp_N~AAA	PF02861 PF02861 PF02861 PF00004
0	Clr5~Ank_2~Ank_2~Ank_2~Ank_2~Ank_2~Ank_2~Ank_4~Ank_2~Ank_2	PF14420 PF12796 PF12796 PF12796 PF12796 PF12796 PF12796 PF13637 PF12796 PF12796
0	Clr5~Ank_2~Ank_4~Ank_2	PF14420 PF12796 PF13637 PF12796
0	Clr5~Ank_4~Ank_2	PF14420 PF13637 PF12796
0	Clr5~Ank~Ank	PF14420 PF00023 PF00023
0	Clr5~Fungal_trans	PF14420 PF04082
0	Clr5~TPR_12~TPR_12~TPR_10	PF14420 PF13424 PF13424 PF13374
0	Cluap1	PF10234
0	Cna_B	PF05738
0	Cnd1_N~HEAT_2~Cnd1	PF12922 PF13646 PF12717
0	Cnd1_N~eIF-3c_N	PF12922 PF05470
0	CoA_binding_2~Cys_Met_Meta_PP	PF13380 PF01053
0	CoA_binding_3~Polysacc_synt_2	PF13727 PF02719
0	CoA_binding~Citrate_synt	PF02629 PF00285
0	CoA_transf_3~Dioxygenase_N~Dioxygenase_C	PF02515 PF04444 PF00775
0	CoA_transf_3~Hpt	PF02515 PF01627
0	CoA_transf_3~Kinesin	PF02515 PF00225
0	Coatamer_beta_C	PF07718
0	Coatamer_beta_C~Coatomer_b_Cpla	PF07718 PF14806
0	CobW_C	PF07683
0	Cofilin_ADF~Ribosomal_S13_N~Ribosomal_S15	PF00241 PF08069 PF00312
0	Cohesin_HEAT~HEAT_2	PF12765 PF13646
0	Cohesin_HEAT~HEAT_2~HEAT_2	PF12765 PF13646 PF13646
0	Cohesin_HEAT~Nipped-B_C~Nipped-B_C	PF12765 PF12830 PF12830
0	Collagen~Collagen~Collagen~CFEM	PF01391 PF01391 PF01391 PF05730
0	Collagen~Collagen~Collagen~Collagen~Collagen	PF01391 PF01391 PF01391 PF01391 PF01391
0	ComZ	PF10815
0	Complex1_49kDa~MFS_1	PF00346 PF07690
0	Complex1_51K~Complex1_51K	PF01512 PF01512
0	Complex1_51K~SLBB	PF01512 PF10531
0	Complex1_51K~SLBB~NADH_4Fe-4S~Helicase_C~EHN	PF01512 PF10531 PF10589 PF00271 PF06441
0	Complex1_LYR~Lipin_N~LNS2	PF05347 PF04571 PF08235
0	Complex1_LYR~Mito_carr~Mito_carr~Mito_carr	PF05347 PF00153 PF00153 PF00153
0	Condensation~AMP-binding~AMP-binding_C~PP-binding~Condensation~Condensation~AMP-binding~PP-binding~Condensation~AMP-binding~AMP-binding_C~PP-binding~Condensation~AMP-binding~PP-binding~Condensation~Condensation	PF00668 PF00501 PF13193 PF00550 PF00668 PF00668 PF00501 PF00550 PF00668 PF00501 PF13193 PF00550 PF00668 PF00501 PF00550 PF00668 PF00668
0	Condensation~AMP-binding~AMP-binding_C~PP-binding~Condensation~Transferase	PF00668 PF00501 PF13193 PF00550 PF00668 PF02458
0	Condensation~AMP-binding~AMP-binding~AMP-binding_C~PP-binding	PF00668 PF00501 PF00501 PF13193 PF00550
0	Condensation~AMP-binding~Condensation~AMP-binding~AMP-binding_C~PP-binding~Condensation~Condensation~PP-binding	PF00668 PF00501 PF00668 PF00501 PF13193 PF00550 PF00668 PF00668 PF00550
0	Condensation~AMP-binding~PP-binding~Condensation~AMP-binding~AMP-binding_C~PP-binding~Condensation~AMP-binding~AMP-binding_C~PP-binding~Condensation	PF00668 PF00501 PF00550 PF00668 PF00501 PF13193 PF00550 PF00668 PF00501 PF13193 PF00550 PF00668
0	Condensation~AMP-binding~PP-binding~Condensation~Condensation~AMP-binding~PP-binding~Condensation~AMP-binding~AMP-binding_C~PP-binding~Condensation~Condensation~AMP-binding~PP-binding~Condensation~AMP-binding	PF00668 PF00501 PF00550 PF00668 PF00668 PF00501 PF00550 PF00668 PF00501 PF13193 PF00550 PF00668 PF00668 PF00501 PF00550 PF00668 PF00501
0	Condensation~AMP-binding~PP-binding~Condensation~NAD_binding_4	PF00668 PF00501 PF00550 PF00668 PF07993
0	Condensation~AMP-binding~PP-binding~Condensation~PP-binding~Condensation~PP-binding~Condensation	PF00668 PF00501 PF00550 PF00668 PF00550 PF00668 PF00550 PF00668
0	Condensation~Condensation~AMP-binding~AMP-binding_C~PP-binding	PF00668 PF00668 PF00501 PF13193 PF00550
0	Condensation~Condensation~AMP-binding~AMP-binding_C~PP-binding~Condensation~AMP-binding~AMP-binding_C~PP-binding~Condensation~AMP-binding~PP-binding~Condensation~Condensation~Condensation~AMP-binding~PP-binding~Condensation	PF00668 PF00668 PF00501 PF13193 PF00550 PF00668 PF00501 PF13193 PF00550 PF00668 PF00501 PF00550 PF00668 PF00668 PF00668 PF00501 PF00550 PF00668
0	Condensation~Condensation~AMP-binding~AMP-binding~AMP-binding_C~PP-binding~Condensation~AMP-binding~PP-binding~Condensation~Condensation	PF00668 PF00668 PF00501 PF00501 PF13193 PF00550 PF00668 PF00501 PF00550 PF00668 PF00668
0	Condensation~Condensation~Condensation~AMP-binding~PP-binding~Condensation	PF00668 PF00668 PF00668 PF00501 PF00550 PF00668
0	Condensation~HxxPF_rpt~AMP-binding~PP-binding~Condensation	PF00668 PF13745 PF00501 PF00550 PF00668
0	CorA~HAD_2	PF01544 PF13419
0	Cpn10~Glyco_hydro_61	PF00166 PF03443
0	Cpn10~Ras	PF00166 PF00071
0	Cpn60_TCP1~PIP5K~SNARE	PF00118 PF01504 PF05739
0	Ctr~Abhydrolase_6	PF04145 PF12697
0	Ctr~HNH_2	PF04145 PF13391
0	Cu-oxidase_3~Cu-oxidase~Cu-oxidase_2~FMO-like~FMO-like	PF07732 PF00394 PF07731 PF00743 PF00743
0	Cu_amine_oxidN2~Cu_amine_oxidN3~Cu_amine_oxid~Prefoldin_2	PF02727 PF02728 PF01179 PF01920
0	Cu_amine_oxidN2~Cu_amine_oxid~Cu_amine_oxid~RRM_1~CSTF2_hinge~CSTF_C	PF02727 PF01179 PF01179 PF00076 PF14327 PF14304
0	Cu_amine_oxidN2~Cu_amine_oxid~SGL	PF02727 PF01179 PF08450
0	Cu_amine_oxidN2~Cu_amine_oxid~Zn_clus	PF02727 PF01179 PF00172
0	Cu_amine_oxidN3	PF02728
0	Cullin_binding~Ribosomal_L32e	PF03556 PF01655
0	Cullin~Cullin_Nedd8~Trypsin_2~PDZ_1~PDZ_1	PF00888 PF10557 PF13365 PF12812 PF12812
0	Cullin~DHC_N1	PF00888 PF08385
0	Cupin_1~Ank_2~Ank_2~Ank	PF00190 PF12796 PF12796 PF00023
0	Cupin_1~Ank_2~Ank_2~Ank_2	PF00190 PF12796 PF12796 PF12796
0	Cupin_1~Fn3-like	PF00190 PF14310
0	Cupin_1~NAD_binding_8	PF00190 PF13450
0	Cupin_2~Homeobox_KN	PF07883 PF05920
0	Cupin_2~PXB~PX~DUF3818	PF07883 PF12828 PF00787 PF12825
0	Cupin_8~Cupin_8	PF13621 PF13621
0	Cupin_8~Glycos_transf_4	PF13621 PF00953
0	Cut8_N~Cut8_M~Cut8_C~Rad52_Rad22	PF14482 PF14483 PF08559 PF04098
0	CutC~V-SNARE_C	PF03932 PF12352
0	Cutinase~Cutinase	PF01083 PF01083
0	Cwf_Cwc_15~Med22	PF04889 PF06179
0	Cyclase~AAA_16~ORC5_C	PF04199 PF13191 PF14630
0	Cyclase~Cornichon	PF04199 PF03311
0	Cyclase~Cyclase	PF04199 PF04199
0	Cyclin_N~Cyclin_C~Glyco_hydro_16	PF00134 PF02984 PF00722
0	Cyclin_N~Pkr1	PF00134 PF08636
0	Cyclin_N~zf-Apc11	PF00134 PF12861
0	Cyclin~Bap31	PF08613 PF05529
0	Cyclin~Cyclin~Sugar_tr~Sugar_tr	PF08613 PF08613 PF00083 PF00083
0	Cys_Met_Meta_PP~DUF2012	PF01053 PF09430
0	Cys_Met_Meta_PP~Gcd10p	PF01053 PF04189
0	Cys_Met_Meta_PP~MRP-L20	PF01053 PF12824
0	Cys_Met_Meta_PP~Polysacc_deac_1	PF01053 PF01522
0	Cys_rich_VLP	PF14194
0	Cyt-b5~ABC_tran~ABC_tran	PF00173 PF00005 PF00005
0	Cyt-b5~Acyl-CoA_dh_N~Acyl-CoA_dh_M~Acyl-CoA_dh_1~Yos1	PF00173 PF02771 PF02770 PF00441 PF08571
0	Cyt-b5~Mo-co_dimer	PF00173 PF03404
0	Cytadhesin_P30	PF07271
0	Cytadhesin_P30~Pkinase	PF07271 PF00069
0	Cyto_heme_lyase~Cyto_heme_lyase	PF01265 PF01265
0	CytochromB561_N	PF09786
0	Cytochrom_B558a	PF05038
0	Cytochrom_B561~Cyt-b5~FAD_binding_6~SH3_1	PF03188 PF00173 PF00970 PF00018
0	Cytochrom_B561~Polysacc_lyase	PF03188 PF14099
0	Cytochrom_B561~Seryl_tRNA_N~tRNA-synt_2b	PF03188 PF02403 PF00587
0	Cytochrom_D1	PF02239
0	Cytochrom_D1~WD40~WD40	PF02239 PF00400 PF00400
0	D-aminoacyl_C	PF07908
0	DAGAT~DAGAT~DAGAT~DAGAT	PF03982 PF03982 PF03982 PF03982
0	DAO~Arv1	PF01266 PF04161
0	DAO~CIA30	PF01266 PF08547
0	DAO~DAO~TauD	PF01266 PF01266 PF02668
0	DAO~FAD_binding_3~ADC~Cupin_2	PF01266 PF01494 PF06314 PF07883
0	DAO~Fasciclin~Fasciclin	PF01266 PF02469 PF02469
0	DAO~Flavin_Reduct	PF01266 PF01613
0	DAO~GMC_oxred_N~GMC_oxred_C	PF01266 PF00732 PF05199
0	DAO~Metallophos	PF01266 PF00149
0	DAO~SH3_2	PF01266 PF07653
0	DASH_Dam1~Glyco_hydro_85	PF08653 PF03644
0	DBINO~SNF2_N~Helicase_C~TPT	PF13892 PF00176 PF00271 PF03151
0	DCP2~NUDIX~NTP_transf_2	PF05026 PF00293 PF01909
0	DCX~DCX	PF03607 PF03607
0	DDA1	PF10172
0	DDE_1~HTH_psq~HTH_Tnp_Tc5~DDE_1~DDE_1	PF03184 PF05225 PF03221 PF03184 PF03184
0	DDE_1~RFX_DNA_binding	PF03184 PF02257
0	DDE_1~UBN2_2	PF03184 PF14227
0	DDE_Tnp_1_2	PF13586
0	DDE_Tnp_1_7~DDE_Tnp_1_7~Tnp_zf-ribbon_2	PF13843 PF13843 PF13842
0	DDHD~DUF159	PF02862 PF02586
0	DDHD~RNA_pol_Rpb1_1~RNA_pol_Rpb1_1~RNA_pol_Rpb1_2~RNA_pol_Rpb1_3~RNA_pol_Rpb1_4~RNA_pol_Rpb1_5	PF02862 PF04997 PF04997 PF00623 PF04983 PF05000 PF04998
0	DEAD_2~DUF1227~DUF1227	PF06733 PF06777 PF06777
0	DEAD_2~DUF1227~Helicase_C_2~Helicase_C_2	PF06733 PF06777 PF13307 PF13307
0	DEAD~Helicase_C~Abhydrolase_3	PF00270 PF00271 PF07859
0	DEAD~Helicase_C~DBP10CT~AFT	PF00270 PF00271 PF08147 PF08731
0	DEAD~Helicase_C~DUF1212~DUF3815~KH_1~KH_1~KH_1~KH_1~KH_1	PF00270 PF00271 PF06738 PF12821 PF00013 PF00013 PF00013 PF00013 PF00013
0	DEAD~Helicase_C~DUF3505	PF00270 PF00271 PF12013
0	DEAD~Helicase_C~Dicer_dimer~Ribonuclease_3~Ribonuclease_3~Rgp1	PF00270 PF00271 PF03368 PF00636 PF00636 PF08737
0	DEAD~Helicase_C~Dicer_dimer~Ribonuclease_3~Ribonuclease_3~dsrm	PF00270 PF00271 PF03368 PF00636 PF00636 PF00035
0	DEAD~Helicase_C~HA2~OB_NTP_bind~Cyt-b5~DUF4291	PF00270 PF00271 PF04408 PF07717 PF00173 PF14124
0	DEAD~Helicase_C~HA2~OB_NTP_bind~G-patch~RRM_5	PF00270 PF00271 PF04408 PF07717 PF01585 PF13893
0	DEAD~Helicase_C~HA2~OB_NTP_bind~Hep_59	PF00270 PF00271 PF04408 PF07717 PF07052
0	DEAD~Helicase_C~HA2~OB_NTP_bind~Yae1_N	PF00270 PF00271 PF04408 PF07717 PF09811
0	DEAD~Helicase_C~Pkinase	PF00270 PF00271 PF00069
0	DEAD~Helicase_C~Pkinase~GAF_2~HisKA~HATPase_c~Response_reg	PF00270 PF00271 PF00069 PF13185 PF00512 PF02518 PF00072
0	DEAD~Helicase_C~Ribonuclease_3~Ribonuclease_3	PF00270 PF00271 PF00636 PF00636
0	DEAD~Helicase_C~Ribosomal_S6	PF00270 PF00271 PF01250
0	DEAD~Helicase_C~Sec63~DEAD~Sec63~PWWP	PF00270 PF00271 PF02889 PF00270 PF02889 PF00855
0	DEAD~Helicase_C~Sec63~Sec63~DEAD~Helicase_C~Sec63	PF00270 PF00271 PF02889 PF02889 PF00270 PF00271 PF02889
0	DEAD~Helicase_C~XYPPX	PF00270 PF00271 PF02162
0	DEAD~Ribonuclease_3~Ribonuclease_3	PF00270 PF00636 PF00636
0	DENN~dDENN	PF02141 PF03455
0	DEP~G-gamma~RGS	PF00610 PF00631 PF00615
0	DER1~Thioredoxin	PF04511 PF00085
0	DHBP_synthase~DHBP_synthase	PF00926 PF00926
0	DHBP_synthase~Snf7	PF00926 PF03357
0	DHC_N1~AAA_6	PF08385 PF12774
0	DHC_N1~DHC_N1~DHC_N1	PF08385 PF08385 PF08385
0	DHC_N1~DHC_N1~DHC_N2~AAA_6~AAA_5~AAA_7~AAA_8~MT~AAA_9~Dynein_heavy	PF08385 PF08385 PF08393 PF12774 PF07728 PF12775 PF12780 PF12777 PF12781 PF03028
0	DHC_N1~DHC_N2~AAA_6~AAA_5~AAA_7~AAA_8~MT~AAA_9~Dynein_heavy~PAP2	PF08385 PF08393 PF12774 PF07728 PF12775 PF12780 PF12777 PF12781 PF03028 PF01569
0	DHC_N2	PF08393
0	DHC_N2~AAA_6~AAA_6	PF08393 PF12774 PF12774
0	DHC_N2~AAA_6~AAA_6~AAA_5~MT	PF08393 PF12774 PF12774 PF07728 PF12777
0	DHC_N2~AAA_6~AAA_7~AAA_8~MT~AAA_9~Dynein_heavy	PF08393 PF12774 PF12775 PF12780 PF12777 PF12781 PF03028
0	DHC_N2~AAA_6~AAA_7~MT~Dynein_heavy~Dynein_heavy	PF08393 PF12774 PF12775 PF12777 PF03028 PF03028
0	DHC_N2~AAA_6~AAA_7~MT~F-box-like~Dynein_heavy~Arch_ATPase	PF08393 PF12774 PF12775 PF12777 PF12937 PF03028 PF01637
0	DHC_N2~DHC_N2~DHC_N2	PF08393 PF08393 PF08393
0	DHDPS~TauD	PF00701 PF02668
0	DHH~DHHA2~DHHA2	PF01368 PF02833 PF02833
0	DHH~Glyco_hydro_47	PF01368 PF01532
0	DHQ_synthase~EPSP_synthase~SKI~DHquinase_I~Shikimate_dh_N~Shikimate_DH~Rad52_Rad22	PF01761 PF00275 PF01202 PF01487 PF08501 PF01488 PF04098
0	DHquinase_I~Fungal_trans	PF01487 PF04082
0	DIOX_N~2OG-FeII_Oxy~2OG-FeII_Oxy	PF14226 PF03171 PF03171
0	DIOX_N~2OG-FeII_Oxy~AA_permease_2	PF14226 PF03171 PF13520
0	DIOX_N~Beta-lactamase	PF14226 PF00144
0	DIT1_PvcA~AMP-binding~PP-binding~Transferase~MFS_1	PF05141 PF00501 PF00550 PF02458 PF07690
0	DKCLD~PUA	PF08068 PF01472
0	DLH~DUF747	PF01738 PF05346
0	DLH~KH_1~KH_1~KH_1	PF01738 PF00013 PF00013 PF00013
0	DLH~Methyltransf_11~Band_7	PF01738 PF08241 PF01145
0	DLH~adh_short	PF01738 PF00106
0	DLIC~Kinesin	PF05783 PF00225
0	DMAP_binding~AMP-binding	PF06464 PF00501
0	DNA_alkylation	PF08713
0	DNA_ligase_A_C	PF04679
0	DNA_ligase_A_N~DNA_ligase_A_M~DNA_ligase_A_M~DNA_ligase_A_C~BRCT	PF04675 PF01068 PF01068 PF04679 PF00533
0	DNA_ligase_A_N~DNA_ligase_A_N~DNA_ligase_A_M~DNA_ligase_A_C	PF04675 PF04675 PF01068 PF04679
0	DNA_pol3_beta~DNA_pol3_beta_2	PF00712 PF02767
0	DNA_pol_A_exo1~DNA_pol_A_exo1	PF01612 PF01612
0	DNA_pol_A_exo1~dsrm	PF01612 PF00035
0	DNA_pol_A~Complex1_LYR_1	PF00476 PF13232
0	DNA_pol_B~DNA_pol_B	PF00136 PF00136
0	DNA_pol_E_B~PH_8~Oxysterol_BP	PF04042 PF15409 PF01237
0	DNA_pol_phi~zf-UBP~UCH~UBA~UBA	PF04931 PF02148 PF00443 PF00627 PF00627
0	DNA_primase_S~DNA_primase_S	PF01896 PF01896
0	DNA_primase_lrg~TPR_11~DUF4470	PF04104 PF13414 PF14737
0	DND1_DSRM~RWD~DEAD~Helicase_C~HA2~OB_NTP_bind	PF14709 PF05773 PF00270 PF00271 PF04408 PF07717
0	DNMT1-RFD~BAH~DNA_methylase~DNA_methylase	PF12047 PF01426 PF00145 PF00145
0	DOCK-C2~Ded_cyto~Ded_cyto	PF14429 PF06920 PF06920
0	DOMON~Cytochrom_B561~ATP_sub_h	PF03351 PF03188 PF10775
0	DPBB_1~Pkinase	PF03330 PF00069
0	DPCD	PF14913
0	DPM2~DPM2	PF07297 PF07297
0	DPPIV_N~PD40~PD40~PD40~PD40	PF00930 PF07676 PF07676 PF07676 PF07676
0	DRIM~Sec7_N	PF07539 PF12783
0	DRY_EERY	PF09750
0	DSBA~DHFR_1	PF01323 PF00186
0	DS~DS	PF01916 PF01916
0	DUF1003	PF06210
0	DUF1042~AAA_17	PF06294 PF13207
0	DUF1080~APH	PF06439 PF01636
0	DUF1113	PF06541
0	DUF1154	PF06631
0	DUF1178	PF06676
0	DUF1180	PF06679
0	DUF1212~DUF1212~DUF3815	PF06738 PF06738 PF12821
0	DUF1212~DUF3815~DUF3815~Peptidase_S10	PF06738 PF12821 PF12821 PF00450
0	DUF1215	PF06744
0	DUF1223~DUF1223	PF06764 PF06764
0	DUF1237~SPC25	PF06824 PF06703
0	DUF1264~DUF1264	PF06884 PF06884
0	DUF1264~UIM~UIM	PF06884 PF02809 PF02809
0	DUF1269	PF06897
0	DUF1275~DEAD~Helicase_C~RQC	PF06912 PF00270 PF00271 PF09382
0	DUF1275~DEAD~Helicase_C~RQC~HRDC	PF06912 PF00270 PF00271 PF09382 PF00570
0	DUF1304~ADH_N~ADH_zinc_N	PF06993 PF08240 PF00107
0	DUF1308~DUF1308	PF07000 PF07000
0	DUF1308~DUF1308~LCCL	PF07000 PF07000 PF03815
0	DUF1311	PF07007
0	DUF1330	PF07045
0	DUF1348~DUF1348	PF07080 PF07080
0	DUF1365~Fungal_trans	PF07103 PF04082
0	DUF1365~Glyco_transf_90	PF07103 PF05686
0	DUF1365~MFS_1	PF07103 PF07690
0	DUF1365~MFS_1~MFS_1	PF07103 PF07690 PF07690
0	DUF1365~Zn_clus~Fungal_trans	PF07103 PF00172 PF04082
0	DUF1394~FragX_IP	PF07159 PF05994
0	DUF1395	PF07160
0	DUF1399~Aminotran_1_2	PF07173 PF00155
0	DUF1399~HET	PF07173 PF06985
0	DUF1446~Cyclase	PF07287 PF04199
0	DUF1446~DUF1446~DUF1446	PF07287 PF07287 PF07287
0	DUF1446~DUF1446~DUF4387~CoA_transf_3	PF07287 PF07287 PF14330 PF02515
0	DUF1446~DUF4387~CoA_transf_3~Glyco_hydro_3~Glyco_hydro_3_C~Acetyltransf_1~Acetyltransf_1	PF07287 PF14330 PF02515 PF00933 PF01915 PF00583 PF00583
0	DUF1456~DUF1456	PF07308 PF07308
0	DUF1479~p450	PF07350 PF00067
0	DUF1501	PF07394
0	DUF1524~Glucosamine_iso	PF07510 PF01182
0	DUF161	PF02588
0	DUF1615	PF07759
0	DUF1619	PF07773
0	DUF1640~2-Hacid_dh~2-Hacid_dh_C	PF07798 PF00389 PF02826
0	DUF1649~DUF1649	PF07855 PF07855
0	DUF1649~Fungal_trans~BAR~SH3_1	PF07855 PF04082 PF03114 PF00018
0	DUF1675	PF07897
0	DUF1682~DUF1682	PF07946 PF07946
0	DUF1689~DHO_dh	PF07954 PF01180
0	DUF1708~DUF1708	PF08101 PF08101
0	DUF1720~DUF1720~DUF1720~EF-hand_4~DUF1720~DUF1720~DUF1720~DUF1720~EF-hand_4~WH2	PF08226 PF08226 PF08226 PF12763 PF08226 PF08226 PF08226 PF08226 PF12763 PF02205
0	DUF1720~EF-hand_4~WH2~SH3_1~RhoGEF	PF08226 PF12763 PF02205 PF00018 PF00621
0	DUF1726	PF08351
0	DUF1726~Helicase_RecD~GNAT_acetyltr_2	PF08351 PF05127 PF13718
0	DUF1729~Acyl_transf_1	PF08354 PF00698
0	DUF1729~MaoC_dehydratas~Acyl_transf_1	PF08354 PF01575 PF00698
0	DUF1741~DUF1741	PF08427 PF08427
0	DUF1749~DUF1749	PF08538 PF08538
0	DUF1752~GATA~DnaJ~DnaJ_CXXCXGXG~CTDII	PF08550 PF00320 PF00226 PF00684 PF01556
0	DUF1768~DUF1768	PF08719 PF08719
0	DUF1771~Smr~SNARE_assoc	PF08590 PF01713 PF09335
0	DUF1774~ACPS	PF08611 PF01648
0	DUF1776~CPDase	PF08643 PF07823
0	DUF1777~Pkinase	PF08648 PF00069
0	DUF1793~DUF1793	PF08760 PF08760
0	DUF1846	PF08903
0	DUF1883	PF08980
0	DUF1892~Acatn~Med31	PF08987 PF13000 PF05669
0	DUF1900~WD40	PF08954 PF00400
0	DUF1917~Cyt-b5~FA_desaturase	PF08939 PF00173 PF00487
0	DUF1965	PF09248
0	DUF1993~Dak1~Dak2	PF09351 PF02733 PF02734
0	DUF1998~SNF2_N~Helicase_C	PF09369 PF00176 PF00271
0	DUF2012~TRAPPC10	PF09430 PF12584
0	DUF2014	PF09427
0	DUF2029	PF09594
0	DUF202~DUF202	PF02656 PF02656
0	DUF2034~DUF2034~GST_C	PF10356 PF10356 PF00043
0	DUF2040~Zn_clus~Fungal_trans_2	PF09745 PF00172 PF11951
0	DUF2043	PF09740
0	DUF2045~DUF2045	PF09741 PF09741
0	DUF2088	PF09861
0	DUF2088~adh_short_C2	PF09861 PF13561
0	DUF2183~GST_C_3	PF09949 PF14497
0	DUF2183~Lactamase_B_4~Lactamase_B_2	PF09949 PF13691 PF12706
0	DUF2207~DUF2207	PF09972 PF09972
0	DUF221~Glyco_hydro_16	PF02714 PF00722
0	DUF2220	PF09983
0	DUF2235~DUF2931	PF09994 PF11153
0	DUF2235~TPR_1	PF09994 PF00515
0	DUF2235~WD40~WD40~WD40~WD40	PF09994 PF00400 PF00400 PF00400 PF00400
0	DUF2235~WD40~WD40~WD40~WD40~WD40	PF09994 PF00400 PF00400 PF00400 PF00400 PF00400
0	DUF2236~HECT	PF09995 PF00632
0	DUF2236~Strep_67kDa_ant	PF09995 PF06100
0	DUF2256~DUF3253	PF10013 PF11625
0	DUF2296~S1	PF10058 PF00575
0	DUF2296~Zn_clus~Fungal_trans	PF10058 PF00172 PF04082
0	DUF2347~DUF2347~DUF2347~DUF4484	PF09804 PF09804 PF09804 PF14831
0	DUF2352	PF09817
0	DUF2356	PF10189
0	DUF2358	PF10184
0	DUF2362~DUF2362	PF10154 PF10154
0	DUF2370~PCMT	PF10176 PF01135
0	DUF2382	PF09557
0	DUF2392~NAP	PF10288 PF00956
0	DUF2397~DUF1686	PF09660 PF07937
0	DUF2403	PF10290
0	DUF2405	PF10293
0	DUF2405~Fmp27_SW~Fmp27_GFWDK~Fmp27_WPPW~Apt1~DUF2985	PF10293 PF10305 PF10347 PF10359 PF10351 PF11204
0	DUF2424~Abhydrolase_3	PF10340 PF07859
0	DUF2424~DUF2424	PF10340 PF10340
0	DUF2427~ATP_sub_h	PF10348 PF10775
0	DUF2431~zf-C2H2_4~zf-C2H2_4	PF10354 PF13894 PF13894
0	DUF2434~DUF2434~DUF2434	PF10361 PF10361 PF10361
0	DUF2434~DUF3752	PF10361 PF12572
0	DUF2439~SNF2_N	PF10382 PF00176
0	DUF2439~dCMP_cyt_deam_1	PF10382 PF00383
0	DUF2450~Vps54~WD40~WD40~WD40~tRNA_int_endo	PF10475 PF07928 PF00400 PF00400 PF00400 PF01974
0	DUF2457~Arf	PF10446 PF00025
0	DUF2458~Abhydrolase_6	PF10454 PF12697
0	DUF2458~DUF2458	PF10454 PF10454
0	DUF2462~DUF2462	PF09495 PF09495
0	DUF2463~DUF2463	PF09591 PF09591
0	DUF2470~Fork_head	PF10615 PF00250
0	DUF2475	PF10629
0	DUF2513	PF10711
0	DUF2561	PF10812
0	DUF2638~Cyto_heme_lyase	PF10937 PF01265
0	DUF2781~Asp_protease	PF10914 PF09668
0	DUF2781~Asp_protease~UBA	PF10914 PF09668 PF00627
0	DUF2781~DUF2781	PF10914 PF10914
0	DUF2790	PF10976
0	DUF2841~TPR_12~TPR_10	PF11001 PF13424 PF13374
0	DUF2870	PF11069
0	DUF288	PF03385
0	DUF2921~zf-rbx1	PF11145 PF12678
0	DUF2985~Ctr	PF11204 PF04145
0	DUF302~Exo5	PF03625 PF09810
0	DUF3072~Gln-synt_C	PF11272 PF00120
0	DUF3129~DUF3129	PF11327 PF11327
0	DUF3129~Pentapeptide_2	PF11327 PF01469
0	DUF3133~TFIIS_C	PF11331 PF01096
0	DUF3135	PF11333
0	DUF3140~Med22	PF11338 PF06179
0	DUF3184	PF11380
0	DUF3203	PF11462
0	DUF3210~DUF3210~DUF3210	PF11489 PF11489 PF11489
0	DUF3210~UPF0029	PF11489 PF01205
0	DUF3237~Homeobox~Nse4_C	PF11578 PF00046 PF08743
0	DUF3238	PF11579
0	DUF3295~Melibiase	PF11702 PF02065
0	DUF3328~Ank_2~Cu_amine_oxid	PF11807 PF12796 PF01179
0	DUF3328~Glyco_hydro_47	PF11807 PF01532
0	DUF3328~p450	PF11807 PF00067
0	DUF3342	PF11822
0	DUF3384~DUF3384~Tuberin~Rap_GAP	PF11864 PF11864 PF03542 PF02145
0	DUF3414~Nup188	PF11894 PF10487
0	DUF3425~Abhydrolase_6	PF11905 PF12697
0	DUF3431~AMP-binding~NAD_binding_4~Prefoldin_2	PF11913 PF00501 PF07993 PF01920
0	DUF3431~CoaE	PF11913 PF01121
0	DUF3435~RTC4	PF11917 PF14474
0	DUF3435~zf-C2H2	PF11917 PF00096
0	DUF3435~zf-C2H2_4~zf-C2H2_4	PF11917 PF13894 PF13894
0	DUF3445~Pyr_redox_2~Pyr_redox	PF11927 PF07992 PF00070
0	DUF3449~GIY-YIG	PF11931 PF01541
0	DUF3455~DUF3455	PF11937 PF11937
0	DUF346	PF03984
0	DUF3505~Helicase_C	PF12013 PF00271
0	DUF3508	PF12018
0	DUF3546~ARS2~TFIID-31kDa	PF12066 PF04959 PF02291
0	DUF3546~DUF4187	PF12066 PF13821
0	DUF3550	PF12070
0	DUF3554~CLASP_N	PF12074 PF12348
0	DUF3554~Cnd1	PF12074 PF12717
0	DUF3554~Cohesin_HEAT~HEAT_2~Cohesin_HEAT	PF12074 PF12765 PF13646 PF12765
0	DUF3554~DUF3554	PF12074 PF12074
0	DUF3554~HEAT_2~HEAT_2~Cohesin_HEAT	PF12074 PF13646 PF13646 PF12765
0	DUF3554~HEAT_2~HEAT_2~HEAT_EZ	PF12074 PF13646 PF13646 PF13513
0	DUF3554~HEAT_2~HEAT_EZ~CLASP_N	PF12074 PF13646 PF13513 PF12348
0	DUF3554~HEAT_2~HEAT_EZ~HEAT_EZ	PF12074 PF13646 PF13513 PF13513
0	DUF3554~HEAT_2~ParcG	PF12074 PF13646 PF10274
0	DUF3554~HEAT_EZ~HEAT_EZ	PF12074 PF13513 PF13513
0	DUF3554~HEAT~HEAT_2	PF12074 PF02985 PF13646
0	DUF3554~ParcG	PF12074 PF10274
0	DUF3597	PF12200
0	DUF3605~DUF3605~HPIH~Sterol-sensing~HMG-CoA_red	PF12239 PF12239 PF13323 PF12349 PF00368
0	DUF3605~MFS_1	PF12239 PF07690
0	DUF3608~DEP~Na_Ca_ex~Na_Ca_ex	PF12257 PF00610 PF01699 PF01699
0	DUF3632~Clr5	PF12311 PF14420
0	DUF3632~DUF3632	PF12311 PF12311
0	DUF3638~DUF3638	PF12340 PF12340
0	DUF3659~DUF3659~DUF3659~DUF3659~DUF3659~DUF3659~DUF3659~DUF3659~DUF3659~DUF3659~DUF3659~DUF3659	PF12396 PF12396 PF12396 PF12396 PF12396 PF12396 PF12396 PF12396 PF12396 PF12396 PF12396 PF12396
0	DUF3659~DUF3659~DUF3659~DUF3659~DUF3659~DUF3659~DUF3659~DUF3659~DUF3659~DUF3659~DUF3659~DUF3659~DUF3659~DUF3659~DUF3659~DUF3659~DUF3659	PF12396 PF12396 PF12396 PF12396 PF12396 PF12396 PF12396 PF12396 PF12396 PF12396 PF12396 PF12396 PF12396 PF12396 PF12396 PF12396 PF12396
0	DUF3668~DUF3668	PF12416 PF12416
0	DUF3684~Med6	PF12449 PF04934
0	DUF3712~DUF1640	PF12505 PF07798
0	DUF3712~DUF3712	PF12505 PF12505
0	DUF3712~DUF3712~DUF3712	PF12505 PF12505 PF12505
0	DUF3712~DUF3712~DUF3712~DUF3712~DUF3712~DUF3712~DUF3712	PF12505 PF12505 PF12505 PF12505 PF12505 PF12505 PF12505
0	DUF3719	PF12516
0	DUF3723~DUF3723~Pkinase_Tyr	PF12520 PF12520 PF07714
0	DUF3732	PF12532
0	DUF3735~ABA_GPCR~FA_hydroxylase	PF12537 PF12430 PF04116
0	DUF3752~DUF3752	PF12572 PF12572
0	DUF3759~GSH_synth_ATP~GSH_synthase	PF12585 PF03917 PF03199
0	DUF3808~DUF3808~DUF3808	PF10300 PF10300 PF10300
0	DUF3818~DUF3818	PF12825 PF12825
0	DUF3835~DUF3835~DUF3835	PF12927 PF12927 PF12927
0	DUF3955~EamA	PF13127 PF00892
0	DUF3958	PF13125
0	DUF3990	PF13151
0	DUF4002	PF13164
0	DUF4015	PF13200
0	DUF4066~HTH_18	PF13278 PF12833
0	DUF4098~DUF4098~DUF4098~DUF4098~DUF4098~DUF4098	PF13345 PF13345 PF13345 PF13345 PF13345 PF13345
0	DUF4112~MFS_1~MFS_1	PF13430 PF07690 PF07690
0	DUF4140	PF13600
0	DUF4142	PF13628
0	DUF4157~B_lectin~B_lectin~VCBS~VCBS	PF13699 PF01453 PF01453 PF13517 PF13517
0	DUF4158~DDE_Tnp_Tn3	PF13700 PF01526
0	DUF418	PF04235
0	DUF4188~Adenylsucc_synt~Adenylsucc_synt	PF13826 PF00709 PF00709
0	DUF4196~DUF4211	PF13846 PF13926
0	DUF4202~FMN_dh	PF13875 PF01070
0	DUF4205	PF13898
0	DUF421~DEAD~Helicase_C~HA2~OB_NTP_bind	PF04239 PF00270 PF00271 PF04408 PF07717
0	DUF4225	PF13988
0	DUF4238~RVT_2	PF14022 PF07727
0	DUF4243~DUF676	PF14027 PF05057
0	DUF4246~Rrp15p	PF14033 PF07890
0	DUF4267~MFS_1	PF14087 PF07690
0	DUF4272	PF14094
0	DUF427~MFS_1	PF04248 PF07690
0	DUF4284	PF14112
0	DUF4317	PF14199
0	DUF4325	PF14213
0	DUF4347	PF14252
0	DUF4360~BIR	PF14273 PF00653
0	DUF4409~DUF239	PF14365 PF03080
0	DUF4419~F-box-like	PF14388 PF12937
0	DUF4419~Pkinase~Pkinase	PF14388 PF00069 PF00069
0	DUF4419~Pyr_redox_3	PF14388 PF13738
0	DUF4443	PF14544
0	DUF4449~DNA_ligase_A_N~DNA_ligase_A_M~DNA_ligase_A_C	PF14613 PF04675 PF01068 PF04679
0	DUF4452~DUF4452	PF14618 PF14618
0	DUF4460	PF14687
0	DUF4464	PF14713
0	DUF4470~DUF4471	PF14737 PF14740
0	DUF448	PF04296
0	DUF4483	PF14825
0	DUF4486	PF14858
0	DUF4490	PF14892
0	DUF4496	PF14908
0	DUF4498	PF14926
0	DUF4504~Pkinase	PF14953 PF00069
0	DUF4515	PF14988
0	DUF4520	PF15016
0	DUF4539	PF15072
0	DUF4558	PF15104
0	DUF455~DUF455	PF04305 PF04305
0	DUF4564	PF15169
0	DUF457~tRNA_edit	PF04307 PF04073
0	DUF4586	PF15239
0	DUF4591	PF15261
0	DUF4639	PF15479
0	DUF475	PF04332
0	DUF500~HAD	PF04366 PF12710
0	DUF525	PF04379
0	DUF544~Steroid_dh	PF04424 PF02544
0	DUF544~mRNA_triPase	PF04424 PF02940
0	DUF599	PF04654
0	DUF59~Tom22	PF01883 PF04281
0	DUF604~DUF604	PF04646 PF04646
0	DUF604~zf-C2HC5	PF04646 PF06221
0	DUF607~Acetyltransf_8	PF04678 PF13523
0	DUF619~Semialdhyde_dh~RTC	PF04768 PF01118 PF01137
0	DUF674	PF05056
0	DUF676~3HCDH_N~3HCDH	PF05057 PF02737 PF00725
0	DUF676~Ank_2~Ank_2~Ank_2~Ank_2~Ank_2	PF05057 PF12796 PF12796 PF12796 PF12796 PF12796
0	DUF676~NACHT~Ank_2~Ank_2	PF05057 PF05729 PF12796 PF12796
0	DUF676~NACHT~Ank_2~Ank_2~Ank_4~Ank_2~Ank_2	PF05057 PF05729 PF12796 PF12796 PF13637 PF12796 PF12796
0	DUF676~NACHT~Ank_4	PF05057 PF05729 PF13637
0	DUF676~NACHT~Ank_4~Ank_2~Ank_2~Ank_2	PF05057 PF05729 PF13637 PF12796 PF12796 PF12796
0	DUF676~NACHT~WD40~WD40	PF05057 PF05729 PF00400 PF00400
0	DUF676~NACHT~WD40~WD40~WD40~WD40~WD40~WD40	PF05057 PF05729 PF00400 PF00400 PF00400 PF00400 PF00400 PF00400
0	DUF676~NB-ARC~TPR_12~TPR_12	PF05057 PF00931 PF13424 PF13424
0	DUF676~NB-ARC~TPR_12~TPR_12~TPR_12~TPR_12~TPR_12~TPR_12~TPR_12~TPR_12~TPR_12~TPR_12~TPR_12~TPR_12~TPR_12	PF05057 PF00931 PF13424 PF13424 PF13424 PF13424 PF13424 PF13424 PF13424 PF13424 PF13424 PF13424 PF13424 PF13424 PF13424
0	DUF676~TPR_10~TPR_12	PF05057 PF13374 PF13424
0	DUF706~DUF706	PF05153 PF05153
0	DUF726~V-SNARE~V-SNARE_C	PF05277 PF05008 PF12352
0	DUF727~CLU~eIF3_p135	PF05303 PF13236 PF12807
0	DUF747~4HBT_3	PF05346 PF13622
0	DUF747~LSM	PF05346 PF01423
0	DUF779	PF05610
0	DUF796	PF05638
0	DUF836~Sugar_tr~Sugar_tr	PF05768 PF00083 PF00083
0	DUF839	PF05787
0	DUF883	PF05957
0	DUF908~DUF908	PF06012 PF06012
0	DUF908~DUF913~HECT	PF06012 PF06025 PF00632
0	DUF913~HECT	PF06025 PF00632
0	DUF92~Pkinase~UBA_2	PF01940 PF00069 PF08587
0	DUF946~WD40~WD40~WD40~WD40~PFU~PUL	PF06101 PF00400 PF00400 PF00400 PF00400 PF09070 PF08324
0	DUF952~HET	PF06108 PF06985
0	DUF953~DUF953	PF06110 PF06110
0	DUF963~DUF963~DUF963~DUF963~DUF963~DUF963~DUF963~DUF963~DUF963~DUF963~DUF963~DUF963~DUF963~DUF963~DUF963~DUF963~DUF963~DUF963~DUF963~DUF963~DUF963~DUF963~DUF963~DUF963~DUF963~DUF963~DUF963~DUF963~DUF963~DUF963~DUF963~DUF963~DUF963~DUF963~DUF963~DUF963~DUF963~DUF963~DUF963~DUF963~DUF963~DUF963~DUF963~DUF963~DUF963~DUF963~DUF963~DUF963~DUF963~DUF963~DUF963~DUF963~DUF963~DUF963~DUF963~DUF963~DUF963~…	PF06131 PF06131 PF06131 PF06131 PF06131 PF06131 PF06131 PF06131 PF06131 PF06131 PF06131 PF06131 PF06131 PF06131 PF06131 PF06131 PF06131 PF06131 PF06131 PF06131 PF06131 PF06131 PF06131 PF06131 PF06131 PF06131 PF06131 PF06131 PF06131 PF06131 PF06131 PF06131 PF06131 PF06131 PF06131 PF06131 PF06131 PF06131 PF06131 PF06131 PF06131 PF06131 PF06131 PF06131 PF06131 PF06131 PF06131 PF06131 PF06131 PF06131…
0	DUF968	PF06147
0	DWNN~zf-CCHC_2~zf-C3HC4_2	PF08783 PF13696 PF13923
0	DcpS	PF05652
0	DcpS_C~2-Hacid_dh_C~2-Hacid_dh_C	PF11969 PF02826 PF02826
0	Defensin_big	PF14862
0	Dehydrin	PF00257
0	Det1~Det1~Det1	PF09737 PF09737 PF09737
0	Dicer_dimer	PF03368
0	Dicer_dimer~PAZ~Ribonuclease_3~Ribonuclease_3	PF03368 PF02170 PF00636 PF00636
0	Diphthamide_syn~Diphthamide_syn~Homeobox	PF01866 PF01866 PF00046
0	Diphthamide_syn~Rft-1	PF01866 PF04506
0	Disaggr_assoc	PF08480
0	Dispanin	PF04505
0	Dna2~AAA_11~Viral_helicase1	PF08696 PF13086 PF01443
0	Dna2~Cas_Cas4~AAA_11~AAA_11~AAA_12~AAA_12	PF08696 PF01930 PF13086 PF13086 PF13087 PF13087
0	Dna2~Cas_Cas4~AAA_11~AAA_11~AAA_12~ESSS	PF08696 PF01930 PF13086 PF13086 PF13087 PF10183
0	DnaB~DnaB_C	PF00772 PF03796
0	DnaB~DnaB_C~DnaB_C	PF00772 PF03796 PF03796
0	DnaJ~DDE_3	PF00226 PF13358
0	DnaJ~DnaJ_CXXCXGXG~CTDII~Ribosomal_L32e	PF00226 PF00684 PF01556 PF01655
0	DnaJ~DnaJ_CXXCXGXG~CTDII~Tropomyosin_1~EOS1~Ribosomal_S13	PF00226 PF00684 PF01556 PF12718 PF12326 PF00416
0	DnaJ~DnaJ~DnaJ_CXXCXGXG~CTDII	PF00226 PF00226 PF00684 PF01556
0	DnaJ~HET	PF00226 PF06985
0	DnaJ~Kelch_4~Kelch_3	PF00226 PF13418 PF13415
0	DnaJ~Stn1~Glyco_hydro_81	PF00226 PF10451 PF03639
0	Dor1~Mito_carr~Mito_carr~Mito_carr	PF04124 PF00153 PF00153 PF00153
0	DoxX_2	PF13564
0	Drc1-Sld2~Drc1-Sld2~Drc1-Sld2	PF11719 PF11719 PF11719
0	Drc1-Sld2~SAC3_GANP	PF11719 PF03399
0	Drc1-Sld2~Tub	PF11719 PF01167
0	Drf_FH3	PF06367
0	Drf_GBD~Drf_GBD~Drf_FH3	PF06371 PF06371 PF06367
0	DsbD~Thioredoxin_4	PF02683 PF13462
0	Dynamin_N~Dynamin_M~DUF3669	PF00350 PF01031 PF12417
0	Dynamin_N~Dynamin_M~GED~GED	PF00350 PF01031 PF02212 PF02212
0	Dynamin_N~Dynamin_N~Dynamin_M~Dynamin_M	PF00350 PF00350 PF01031 PF01031
0	Dynamitin~Dynamitin~Dynamitin	PF04912 PF04912 PF04912
0	Dynein_light~Dynein_light	PF01221 PF01221
0	Dzip-like_N	PF13815
0	E1-E2_ATPase~Cation_ATPase_C	PF00122 PF00689
0	E1-E2_ATPase~HAD~Cation_ATPase_C	PF00122 PF12710 PF00689
0	E1-E2_ATPase~Hydrolase_like2~Hydrolase~Fungal_trans	PF00122 PF13246 PF00702 PF04082
0	E1-E2_ATPase~Hydrolase~ATP_transf	PF00122 PF00702 PF09830
0	E1-E2_ATPase~Hydrolase~Cation_ATPase_C~COG4~COG4	PF00122 PF00702 PF00689 PF08318 PF08318
0	E1-E2_ATPase~Hydrolase~Cation_ATPase_C~Cation_ATPase_C	PF00122 PF00702 PF00689 PF00689
0	E1_dh~Velvet	PF00676 PF11754
0	E6	PF00518
0	EAF~GrpB~Acetyltransf_3	PF09816 PF04229 PF13302
0	EBP~Annexin~Annexin~Annexin~Annexin	PF05241 PF00191 PF00191 PF00191 PF00191
0	ECH~ECH_C~ABC_membrane~ABC_tran~ABC_membrane~ABC_tran	PF00378 PF13766 PF00664 PF00005 PF00664 PF00005
0	ECH~ECH_C~ADH_N	PF00378 PF13766 PF08240
0	ECH~ECH~PfkB	PF00378 PF00378 PF00294
0	ECH~Ribonuc_L-PSP	PF00378 PF01042
0	ECH~SHMT	PF00378 PF00464
0	EDR1	PF14381
0	EF-1_beta_acid~EF1_GNE~MMgT	PF10587 PF00736 PF10270
0	EF-1_beta_acid~EF1_GNE~Proteasome_A_N~Proteasome	PF10587 PF00736 PF10584 PF00227
0	EF-hand_1~EF-hand_1~EF-hand_1~EF-hand_1	PF00036 PF00036 PF00036 PF00036
0	EF-hand_1~EF-hand_6~EF-hand_1	PF00036 PF13405 PF00036
0	EF-hand_1~EF-hand_7~EF-hand_5~Mito_carr~Mito_carr~Mito_carr	PF00036 PF13499 PF13202 PF00153 PF00153 PF00153
0	EF-hand_4~EF-hand_4~SH3_2~SH3_1~RhoGEF	PF12763 PF12763 PF07653 PF00018 PF00621
0	EF-hand_4~EF-hand_6~EF-hand_4	PF12763 PF13405 PF12763
0	EF-hand_5~EF-hand_7~EF-hand_6	PF13202 PF13499 PF13405
0	EF-hand_6~EF-hand_6~MS_channel	PF13405 PF13405 PF00924
0	EF-hand_6~EF-hand_7~EF-hand_6	PF13405 PF13499 PF13405
0	EF-hand_6~EF_assoc_2~EF_assoc_1~Miro	PF13405 PF08356 PF08355 PF08477
0	EF-hand_6~O-FucT	PF13405 PF10250
0	EF-hand_7~EF-hand_1~EF-hand_7~EF-hand_8	PF13499 PF00036 PF13499 PF13833
0	EF-hand_7~EF-hand_6~EF-hand_7~EF-hand_6	PF13499 PF13405 PF13499 PF13405
0	EF-hand_7~EF-hand_6~EF-hand_7~Mito_carr~Mito_carr~Mito_carr	PF13499 PF13405 PF13499 PF00153 PF00153 PF00153
0	EF-hand_7~EF-hand_7~Adaptin_N~Alpha_adaptinC2	PF13499 PF13499 PF01602 PF02883
0	EF-hand_7~EF-hand_8	PF13499 PF13833
0	EF-hand_7~EF-hand_like~PI-PLC-X~PI-PLC-Y~C2~C2	PF13499 PF09279 PF00388 PF00387 PF00168 PF00168
0	EF-hand_8~EF-hand_6~EF-hand_7~Mito_carr~Mito_carr~Mito_carr	PF13833 PF13405 PF13499 PF00153 PF00153 PF00153
0	EF-hand_8~EF-hand_7~EF-hand_5~Mito_carr~Mito_carr~Mito_carr	PF13833 PF13499 PF13202 PF00153 PF00153 PF00153
0	EF-hand_8~EF-hand_like~PI-PLC-X~PI-PLC-Y	PF13833 PF09279 PF00388 PF00387
0	EF-hand_8~WD40~WD40~WD40~WD40~WD40	PF13833 PF00400 PF00400 PF00400 PF00400 PF00400
0	EF-hand_like	PF09279
0	EF-hand_like~PI-PLC-X~C2	PF09279 PF00388 PF00168
0	EF1_GNE	PF00736
0	EFG_IV~Calreticulin	PF03764 PF00262
0	EFP_N	PF08207
0	EFP_N~EFP~Elong-fact-P_C	PF08207 PF01132 PF09285
0	EF_assoc_2	PF08356
0	EGF_2	PF07974
0	EIIC-GAT	PF03611
0	ELFV_dehydrog_N~ELFV_dehydrog~ELFV_dehydrog	PF02812 PF00208 PF00208
0	ELMO_CED12~ELMO_CED12	PF04727 PF04727
0	ELO~PRELI	PF01151 PF04707
0	ELO~Sec39	PF01151 PF08314
0	EMP24_GP25L~DUF1690	PF01105 PF07956
0	EMP24_GP25L~SKIP_SNW	PF01105 PF02731
0	ENTH~PIN_4	PF01417 PF13638
0	EOS1~Galactosyl_T~Gly_transf_sug	PF12326 PF01762 PF04488
0	EPL1~PHD_2	PF10513 PF13831
0	EPL1~PHD_2~zf-HC5HC2H_2~RRM_1	PF10513 PF13831 PF13832 PF00076
0	EPL1~zf-HC5HC2H	PF10513 PF13771
0	EPL1~zf-HC5HC2H_2	PF10513 PF13832
0	ERCC4~Mannosyl_trans3	PF02732 PF11051
0	ERG2_Sigma1R~Homeobox	PF04622 PF00046
0	ERG4_ERG24~ERG4_ERG24~ERG4_ERG24	PF01222 PF01222 PF01222
0	ERG4_ERG24~LSM	PF01222 PF01423
0	ESCRT-II~ESCRT-II	PF05871 PF05871
0	EST1~EST1_DNA_bind~PIN_4	PF10374 PF10373 PF13638
0	ETC_C1_NDUFA4~S1~OB_NTP_bind	PF04800 PF00575 PF07717
0	ETC_C1_NDUFA5~WD40~WD40~WD40~WD40~Coatomer_WDAD	PF04716 PF00400 PF00400 PF00400 PF00400 PF04053
0	EVE~p450	PF01878 PF00067
0	E_Pc_C~CFIA_Pcf11	PF06752 PF11526
0	EamA~DUF3433	PF00892 PF11915
0	EamA~EamA~TIP49~TIP49	PF00892 PF00892 PF06068 PF06068
0	EamA~PHD	PF00892 PF00628
0	Eapp_C	PF10238
0	Ecm33~LRR_5	PF12454 PF13306
0	EnY2~tRNA-synt_1b	PF10163 PF00579
0	Endonuclease_1	PF04231
0	Endotoxin_N~Jacalin	PF03945 PF01419
0	Epimerase~Aldose_epim	PF01370 PF01263
0	Epimerase~GPI	PF01370 PF06560
0	Epimerase~HAD	PF01370 PF12710
0	Epimerase~Mit_ribos_Mrp51	PF01370 PF11709
0	Epimerase~NAD_binding_10	PF01370 PF13460
0	Epimerase~NTF2	PF01370 PF02136
0	Epimerase~Peptidase_M16~Peptidase_M16_C	PF01370 PF00675 PF05193
0	Erythro_esteras~Con-6~Con-6	PF05139 PF10346 PF10346
0	EthD~ketoacyl-synt~Ketoacyl-synt_C~Acyl_transf_1~PS-DH~PP-binding~PP-binding~Thioesterase	PF07110 PF00109 PF02801 PF00698 PF14765 PF00550 PF00550 PF00975
0	EutN_CcmL	PF03319
0	EutQ~Fungal_trans_2	PF06249 PF11951
0	Evr1_Alr~G-gamma	PF04777 PF00631
0	Evr1_Alr~TPP_enzyme_N~TPP_enzyme_M~TPP_enzyme_C	PF04777 PF02776 PF00205 PF02775
0	ExbD	PF02472
0	Exo5~Exo5~Pkinase	PF09810 PF09810 PF00069
0	Exo70~Exo70	PF03081 PF03081
0	Exo_endo_phos_2~LSM	PF14529 PF01423
0	Exo_endo_phos_2~RVT_1~TPR_12~TPR_10~TPR_10	PF14529 PF00078 PF13424 PF13374 PF13374
0	Exo_endo_phos~ARID	PF03372 PF01388
0	Exo_endo_phos~Cgr1	PF03372 PF03879
0	Exo_endo_phos~FUN14	PF03372 PF04930
0	Exo_endo_phos~NAD_kinase	PF03372 PF01513
0	Exo_endo_phos~PAP_central~NTP_transf_2	PF03372 PF04928 PF01909
0	Exo_endo_phos~Peptidase_M24~PHD	PF03372 PF00557 PF00628
0	Exo_endo_phos~RVT_1~RNase_H	PF03372 PF00078 PF00075
0	Exo_endo_phos~RhoGAP~NDUF_B12	PF03372 PF00620 PF08122
0	Exo_endo_phos~TFIID_20kDa	PF03372 PF03847
0	Exo_endo_phos~zf-GRF~YTH	PF03372 PF06839 PF04146
0	F-box-like_2~Dynamin_N~Dynamin_M	PF13013 PF00350 PF01031
0	F-box-like~Ank_2~Ank	PF12937 PF12796 PF00023
0	F-box-like~Ank_2~Ank_2~Ank_4~Ank_2	PF12937 PF12796 PF12796 PF13637 PF12796
0	F-box-like~Ank_2~Ank~Ank_2	PF12937 PF12796 PF00023 PF12796
0	F-box-like~Ank~Ank_4~Ank_2	PF12937 PF00023 PF13637 PF12796
0	F-box-like~CENP-C_C	PF12937 PF11699
0	F-box-like~Chromo	PF12937 PF00385
0	F-box-like~DUF3506~DUF1769	PF12937 PF12014 PF08588
0	F-box-like~Dynamin_N	PF12937 PF00350
0	F-box-like~GIT_SHD	PF12937 PF08518
0	F-box-like~LRR_1~LRR_6~LRR_6	PF12937 PF00560 PF13516 PF13516
0	F-box-like~MBOAT	PF12937 PF03062
0	F-box-like~Senescence	PF12937 PF06911
0	F-box-like~Transposase_21	PF12937 PF02992
0	F-box-like~zf-MYND	PF12937 PF01753
0	F-box~Ank~Ank_2	PF00646 PF00023 PF12796
0	F-box~DUF3506~DUF3506	PF00646 PF12014 PF12014
0	F-box~Glyco_hydro_76~Glyco_hydro_76	PF00646 PF03663 PF03663
0	F-box~Kdo	PF00646 PF06293
0	F-box~WD40~WD40	PF00646 PF00400 PF00400
0	F420_oxidored~DUF1932~EthD	PF03807 PF09130 PF07110
0	F420_oxidored~P5CR_dimer~Aldedh	PF03807 PF14748 PF00171
0	F5_F8_type_C~Glyco_hydro_92	PF00754 PF07971
0	F5_F8_type_C~Kelch_1~Kelch_6~DUF1929	PF00754 PF01344 PF13964 PF09118
0	FAA_hydrolase_N~FAA_hydrolase~GST_N_2~GST_C	PF09298 PF01557 PF13409 PF00043
0	FACT-Spt16_Nlob~Peptidase_M24~SPT16~Rtt106~Sec7_N~Sec7	PF14826 PF00557 PF08644 PF08512 PF12783 PF01369
0	FACT-Spt16_Nlob~SPT16~Rtt106	PF14826 PF08644 PF08512
0	FAD_binding_1~FAD_binding_1~NAD_binding_1	PF00667 PF00667 PF00175
0	FAD_binding_2~Amino_oxidase	PF00890 PF01593
0	FAD_binding_3~COQ7	PF01494 PF03232
0	FAD_binding_3~CorA	PF01494 PF01544
0	FAD_binding_3~DAHP_synth_2	PF01494 PF01474
0	FAD_binding_3~FAD_binding_3~Fungal_trans	PF01494 PF01494 PF04082
0	FAD_binding_3~Fungal_trans	PF01494 PF04082
0	FAD_binding_3~HTH_psq~HTH_Tnp_Tc5~DDE_1	PF01494 PF05225 PF03221 PF03184
0	FAD_binding_3~HsbA	PF01494 PF12296
0	FAD_binding_3~Phe_hydrox_dim~Ndc1_Nup~Ndc1_Nup	PF01494 PF07976 PF09531 PF09531
0	FAD_binding_3~Phe_hydrox_dim~Zn_clus~Fungal_trans	PF01494 PF07976 PF00172 PF04082
0	FAD_binding_3~Rieske~Ring_hydroxyl_A	PF01494 PF00355 PF00848
0	FAD_binding_3~UCH	PF01494 PF00443
0	FAD_binding_4~BBE~MFS_1	PF01565 PF08031 PF07690
0	FAD_binding_4~BBE~P-mevalo_kinase~Pribosyltran	PF01565 PF08031 PF04275 PF00156
0	FAD_binding_4~BBE~dsDNA_bind	PF01565 PF08031 PF01984
0	FAD_binding_4~FAD-oxidase_C~FAD-oxidase_C~RdRP	PF01565 PF02913 PF02913 PF05183
0	FAD_binding_4~FAD-oxidase_C~RdRP	PF01565 PF02913 PF05183
0	FAD_binding_4~FAD-oxidase_C~SPRY	PF01565 PF02913 PF00622
0	FAD_binding_4~FAD_binding_4~ALO	PF01565 PF01565 PF04030
0	FAD_binding_4~Fer4_17~CCG~CCG	PF01565 PF13534 PF02754 PF02754
0	FAD_binding_4~GalP_UDP_transf~GalP_UDP_tr_C	PF01565 PF01087 PF02744
0	FAD_binding_6~NAD_binding_1~NAD_binding_1	PF00970 PF00175 PF00175
0	FAD_binding_6~NAD_binding_6	PF00970 PF08030
0	FAD_binding_7~FAD_binding_7	PF03441 PF03441
0	FAD_binding_8~NAD_binding_6~Abhydrolase_6	PF08022 PF08030 PF12697
0	FAD_oxidored~ETF_QO	PF12831 PF05187
0	FAM92	PF06730
0	FANCI_S1~FANCI_S2~FANCI_HD2	PF14675 PF14676 PF14680
0	FANCI_S4	PF14678
0	FANCL_C~MRP-L28	PF11793 PF09812
0	FAR1~Ank_2	PF03101 PF12796
0	FAR1~Ank_4~Ank_2	PF03101 PF13637 PF12796
0	FAR1~OTU	PF03101 PF02338
0	FAR1~Peptidase_S58~Peptidase_S58	PF03101 PF03576 PF03576
0	FAT~FAT~PI3_PI4_kinase	PF02259 PF02259 PF00454
0	FA_desaturase~DUF1687	PF00487 PF07955
0	FA_hydroxylase~2-Hacid_dh_C~2-Hacid_dh_C	PF04116 PF02826 PF02826
0	FBPase~FBPase	PF00316 PF00316
0	FB_lectin~FB_lectin	PF07367 PF07367
0	FB_lectin~THOC7	PF07367 PF05615
0	FCH~C1_1~SH3_1	PF00611 PF00130 PF00018
0	FCH~C1_1~SH3_1~SH3_1	PF00611 PF00130 PF00018 PF00018
0	FCH~C1_1~SH3_9~SUN	PF00611 PF00130 PF14604 PF03856
0	FCH~RhoGAP~RhoGAP	PF00611 PF00620 PF00620
0	FCH~SH3_1~SH3_9~SH3_9	PF00611 PF00018 PF14604 PF14604
0	FDF~YjeF_N~U-box~Pro_isomerase	PF09532 PF03853 PF04564 PF00160
0	FERM_M	PF00373
0	FERM_N~FERM_M~Talin_middle~I_LWEQ	PF09379 PF00373 PF09141 PF01608
0	FGE-sulfatase~FGE-sulfatase	PF03781 PF03781
0	FGGY_N~FGGY_C~Nic96	PF00370 PF02782 PF04097
0	FGGY_N~FGGY_C~Nucleoporin_FG~Nic96	PF00370 PF02782 PF13634 PF04097
0	FGGY_N~FGGY_N~FGGY_C~FGGY_C	PF00370 PF00370 PF02782 PF02782
0	FHA~GAF_3~Guanylate_cyc	PF00498 PF13492 PF00211
0	FHA~KIF1B~DUF3694~PH	PF00498 PF12423 PF12473 PF00169
0	FHA~Pkinase~GTP_EFTU~GTP_EFTU_D2~IF-2	PF00498 PF00069 PF00009 PF03144 PF11987
0	FHA~Pkinase~PRKCSH	PF00498 PF00069 PF07915
0	FHA~TFR_dimer	PF00498 PF04253
0	FHA~dsrm	PF00498 PF00035
0	FHA~zf-RING_2~RabGAP-TBC	PF00498 PF13639 PF00566
0	FHA~zf-rbx1	PF00498 PF12678
0	FIBP	PF05427
0	FKBP_C~Pkinase	PF00254 PF00069
0	FKBP_C~ThiF~ThiF~UBA_e1_thiolCys~UBACT~UBACT~UBA_e1_C	PF00254 PF00899 PF00899 PF10585 PF02134 PF02134 PF09358
0	FKBP_N	PF01346
0	FKS1_dom1~Glucan_synthase~Aminotran_1_2	PF14288 PF02364 PF00155
0	FMN_bind_2~Cys_Met_Meta_PP	PF04299 PF01053
0	FPL	PF09758
0	FSH1~MFS_1	PF03959 PF07690
0	FSH1~ketoacyl-synt~Ketoacyl-synt_C~Acyl_transf_1~PS-DH~KR~PP-binding	PF03959 PF00109 PF02801 PF00698 PF14765 PF08659 PF00550
0	FTA4~DUF2462	PF13093 PF09495
0	FTHFS~FTHFS	PF01268 PF01268
0	FTP	PF07504
0	FTP~PepSY~Peptidase_M36	PF07504 PF03413 PF02128
0	FTR1~WD40~WD40~WD40	PF03239 PF00400 PF00400 PF00400
0	FYVE~Cpn60_TCP1~PIP5K~F-box-like~DUF3506	PF01363 PF00118 PF01504 PF12937 PF12014
0	FYVE~UIM~UIM	PF01363 PF02809 PF02809
0	F_actin_cap_B~F_actin_cap_B	PF01115 PF01115
0	Far-17a_AIG1~Far-17a_AIG1	PF04750 PF04750
0	Fasciclin~Fasciclin~Mito_carr~Mito_carr~Mito_carr	PF02469 PF02469 PF00153 PF00153 PF00153
0	Fascin	PF06268
0	Fascin~Fascin	PF06268 PF06268
0	Fe-ADH~CoA_trans~CoA_trans	PF00465 PF01144 PF01144
0	Fe-ADH~Diphthamide_syn	PF00465 PF01866
0	Fe-S_biosyn~Fe-S_biosyn	PF01521 PF01521
0	Fer2_4~Molybdopterin~DUF1982	PF13510 PF00384 PF09326
0	Fer4_11	PF13247
0	Fer4_12	PF13353
0	Fer4_20	PF14691
0	Fer4_5	PF12801
0	Fer4_7~Fer4_9	PF12838 PF13187
0	Ferric_reduct~FAD_binding_8~NAD_binding_6~Mito_carr~Mito_carr~Mito_carr	PF01794 PF08022 PF08030 PF00153 PF00153 PF00153
0	Ferric_reduct~FAD_binding_8~NAD_binding_6~PAS_9	PF01794 PF08022 PF08030 PF13426
0	Ferric_reduct~FAD_binding_8~NAD_binding_6~Pkinase	PF01794 PF08022 PF08030 PF00069
0	Ferric_reduct~FAD_binding_8~NAD_binding_6~RNase_PH	PF01794 PF08022 PF08030 PF01138
0	Ferric_reduct~FAD_binding_8~NAD_binding_6~Ribosomal_L24e	PF01794 PF08022 PF08030 PF01246
0	Ferric_reduct~NAD_binding_1~Ferric_reduct	PF01794 PF00175 PF01794
0	Ferric_reduct~NAD_binding_6~HTH_Tnp_Tc5	PF01794 PF08030 PF03221
0	Ferritin_2~Sec16~Sec16_C	PF13668 PF12932 PF12931
0	Ferrochelatase~Ferrochelatase	PF00762 PF00762
0	Fes1~Neurochondrin	PF08609 PF05536
0	Fis1_TPR_N	PF14852
0	Fis1_TPR_N~TPR_2	PF14852 PF07719
0	Flavin_Reduct~2-Hacid_dh_C	PF01613 PF02826
0	Flavin_Reduct~Abhydrolase_6	PF01613 PF12697
0	Flavodoxin_1~CinA	PF00258 PF02464
0	Flavodoxin_1~FAD_binding_1~NAD_binding_1~RRM_1~RRM_1	PF00258 PF00667 PF00175 PF00076 PF00076
0	Flavodoxin_1~FAD_binding_1~NAD_binding_1~adh_short_C2	PF00258 PF00667 PF00175 PF13561
0	Flavodoxin_1~Wyosine_form	PF00258 PF08608
0	Flavodoxin_1~Yae1_N	PF00258 PF09811
0	FlgD_ig~FLgD_tudor	PF13860 PF13861
0	FlgM	PF04316
0	Flg_bb_rod	PF00460
0	Flo11~Flo11~Flo11	PF10182 PF10182 PF10182
0	Flocculin_t3~Flocculin_t3~Flocculin_t3~Flocculin_t3~Flocculin_t3~Flocculin_t3~Flocculin_t3	PF13928 PF13928 PF13928 PF13928 PF13928 PF13928 PF13928
0	Flocculin~Flocculin~Flocculin~Flocculin~Flocculin~Flocculin~Flocculin~Flocculin~Flocculin~Flocculin~Flocculin	PF00624 PF00624 PF00624 PF00624 PF00624 PF00624 PF00624 PF00624 PF00624 PF00624 PF00624
0	Flocculin~Flocculin~Flocculin~Flocculin~Flocculin~Flocculin~Flocculin~Flocculin~Flocculin~Flocculin~Flocculin~Flocculin	PF00624 PF00624 PF00624 PF00624 PF00624 PF00624 PF00624 PF00624 PF00624 PF00624 PF00624 PF00624
0	Flocculin~Flocculin~Flocculin~Flocculin~Flocculin~Flocculin~Flocculin~Flocculin~Flocculin~Flocculin~Flocculin~Flocculin~Flocculin	PF00624 PF00624 PF00624 PF00624 PF00624 PF00624 PF00624 PF00624 PF00624 PF00624 PF00624 PF00624 PF00624
0	Flocculin~Flocculin~Flocculin~Flocculin~Flocculin~Flocculin~Flocculin~Flocculin~Flocculin~Flocculin~Flocculin~Flocculin~Flocculin~Flocculin~Flocculin	PF00624 PF00624 PF00624 PF00624 PF00624 PF00624 PF00624 PF00624 PF00624 PF00624 PF00624 PF00624 PF00624 PF00624 PF00624
0	Flocculin~Flocculin~Flocculin~Flocculin~Flocculin~Flocculin~Flocculin~Flocculin~Flocculin~Flocculin~Flocculin~Flocculin~Flocculin~Flocculin~Flocculin~Flocculin~Flocculin~Flocculin	PF00624 PF00624 PF00624 PF00624 PF00624 PF00624 PF00624 PF00624 PF00624 PF00624 PF00624 PF00624 PF00624 PF00624 PF00624 PF00624 PF00624 PF00624
0	Flocculin~Flocculin~Flocculin~Flocculin~Flocculin~Flocculin~Flocculin~Flocculin~Flocculin~Flocculin~Flocculin~Flocculin~Flocculin~Flocculin~Flocculin~Flocculin~Flocculin~Flocculin~Flocculin	PF00624 PF00624 PF00624 PF00624 PF00624 PF00624 PF00624 PF00624 PF00624 PF00624 PF00624 PF00624 PF00624 PF00624 PF00624 PF00624 PF00624 PF00624 PF00624
0	Flocculin~Flocculin~Flocculin~Flocculin~Flocculin~Flocculin~Flocculin~Flocculin~Flocculin~Flocculin~Flocculin~Flocculin~Flocculin~Flocculin~Flocculin~Flocculin~Flocculin~Flocculin~Flocculin~Flocculin~Flocculin~Flocculin~Flocculin~Flocculin~Flocculin	PF00624 PF00624 PF00624 PF00624 PF00624 PF00624 PF00624 PF00624 PF00624 PF00624 PF00624 PF00624 PF00624 PF00624 PF00624 PF00624 PF00624 PF00624 PF00624 PF00624 PF00624 PF00624 PF00624 PF00624 PF00624
0	Flocculin~Flocculin~Flocculin~Flocculin~Flocculin~Flocculin~Flocculin~Flocculin~Flocculin~Flocculin~Flocculin~Flocculin~Flocculin~Flocculin~Flocculin~Flocculin~Flocculin~Flocculin~Flocculin~Flocculin~Flocculin~Flocculin~Flocculin~Flocculin~Flocculin~Flocculin	PF00624 PF00624 PF00624 PF00624 PF00624 PF00624 PF00624 PF00624 PF00624 PF00624 PF00624 PF00624 PF00624 PF00624 PF00624 PF00624 PF00624 PF00624 PF00624 PF00624 PF00624 PF00624 PF00624 PF00624 PF00624 PF00624
0	Flocculin~Flocculin~Flocculin~Flocculin~Flocculin~Flocculin~Flocculin~Flocculin~Flocculin~Flocculin~Flocculin~Flocculin~Flocculin~Flocculin~Flocculin~Flocculin~Flocculin~Flocculin~Flocculin~Flocculin~Flocculin~Flocculin~Flocculin~Flocculin~Flocculin~Flocculin~Flocculin~Flocculin~Flocculin~Flocculin	PF00624 PF00624 PF00624 PF00624 PF00624 PF00624 PF00624 PF00624 PF00624 PF00624 PF00624 PF00624 PF00624 PF00624 PF00624 PF00624 PF00624 PF00624 PF00624 PF00624 PF00624 PF00624 PF00624 PF00624 PF00624 PF00624 PF00624 PF00624 PF00624 PF00624
0	Flocculin~Flocculin~Flocculin~Flocculin~Flocculin~Flocculin~Flocculin~Flocculin~Flocculin~Flocculin~Flocculin~Flocculin~Flocculin~Flocculin~Flocculin~Flocculin~Flocculin~Flocculin~Flocculin~Flocculin~Flocculin~Flocculin~Flocculin~Flocculin~Flocculin~Flocculin~Flocculin~Flocculin~Flocculin~Flocculin~Flocculin~Flocculin~Flocculin~Flocculin~Flocculin	PF00624 PF00624 PF00624 PF00624 PF00624 PF00624 PF00624 PF00624 PF00624 PF00624 PF00624 PF00624 PF00624 PF00624 PF00624 PF00624 PF00624 PF00624 PF00624 PF00624 PF00624 PF00624 PF00624 PF00624 PF00624 PF00624 PF00624 PF00624 PF00624 PF00624 PF00624 PF00624 PF00624 PF00624 PF00624
0	Fmp27_GFWDK	PF10347
0	Fmp27_GFWDK~Fmp27_WPPW~Apt1	PF10347 PF10359 PF10351
0	Fmp27_GFWDK~Fmp27_WPPW~Fmp27_WPPW	PF10347 PF10359 PF10359
0	Fmp27_WPPW	PF10359
0	Fmp27~DUF2405~Fmp27_SW~Fmp27_GFWDK~Fmp27_WPPW~Fmp27_WPPW	PF10344 PF10293 PF10305 PF10347 PF10359 PF10359
0	Foie-gras_1~Gryzun~Gryzun	PF11817 PF07919 PF07919
0	FolB~HPPK	PF02152 PF01288
0	Folate_carrier	PF01770
0	Formyl_trans_N~Formyl_trans_C~ECH~Cyclin_N	PF00551 PF02911 PF00378 PF00134
0	Formyl_trans_N~Formyl_trans_C~Epimerase	PF00551 PF02911 PF01370
0	Frag1~SIN1	PF10277 PF05422
0	FrhB_FdhB_C	PF04432
0	Fructosamin_kin~Hemerythrin	PF03881 PF01814
0	FtsJ~DUF3381~DUF3381~Spb1_C	PF01728 PF11861 PF11861 PF07780
0	FtsX~MacB_PCD~FtsX	PF02687 PF12704 PF02687
0	Fumble~DUF89	PF03630 PF01937
0	Fumble~Fumble~Peptidase_S28	PF03630 PF03630 PF05577
0	Fumerase	PF05681
0	Fumerase_C	PF05683
0	Fungal_lectin~RCC1~RCC1_2	PF07938 PF00415 PF13540
0	Fungal_trans_2~Acetyltransf_7	PF11951 PF13508
0	Fungal_trans_2~NTP_transf_3	PF11951 PF12804
0	Fungal_trans_2~Sugar_tr	PF11951 PF00083
0	Fungal_trans~Abhydrolase_6	PF04082 PF12697
0	Fungal_trans~Complex1_LYR_1	PF04082 PF13232
0	Fungal_trans~DAO	PF04082 PF01266
0	Fungal_trans~Exo_endo_phos	PF04082 PF03372
0	Fungal_trans~FtsH_ext~AAA~Peptidase_M41	PF04082 PF06480 PF00004 PF01434
0	Fungal_trans~Isochorismatase	PF04082 PF00857
0	Fungal_trans~NOT2_3_5	PF04082 PF04153
0	Fungal_trans~Peptidase_M20~M20_dimer	PF04082 PF01546 PF07687
0	Fungal_trans~Pkinase	PF04082 PF00069
0	Fungal_trans~PrpF~PrpF	PF04082 PF04303 PF04303
0	Fungal_trans~Pyridox_oxase_2	PF04082 PF12766
0	Fungal_trans~Ribosomal_L11_N~Ribosomal_L11	PF04082 PF03946 PF00298
0	G-alpha~G-alpha~G-alpha	PF00503 PF00503 PF00503
0	G-alpha~dCMP_cyt_deam_1	PF00503 PF00383
0	G-gamma~G-gamma	PF00631 PF00631
0	G-patch_2~CRT10~IBN_N~Cse1	PF12656 PF08728 PF03810 PF08506
0	G-patch~GCFC~GCFC	PF01585 PF07842 PF07842
0	G-patch~Sec34	PF01585 PF04136
0	G3P_antiterm	PF04309
0	GAF_2~HisKA~Response_reg	PF13185 PF00512 PF00072
0	GAF_2~PAS_9~HisKA~HATPase_c~Response_reg	PF13185 PF13426 PF00512 PF02518 PF00072
0	GAF_2~bZIP_1	PF13185 PF00170
0	GAF~Guanylate_cyc	PF01590 PF00211
0	GAF~HATPase_c~Response_reg	PF01590 PF02518 PF00072
0	GAF~PDEase_I	PF01590 PF00233
0	GAF~PHY~HisKA~HATPase_c	PF01590 PF00360 PF00512 PF02518
0	GAF~PHY~Response_reg	PF01590 PF00360 PF00072
0	GAF~Response_reg	PF01590 PF00072
0	GAGA	PF09237
0	GARS_A	PF01071
0	GARS_A~GARS_A~GARS_C	PF01071 PF01071 PF02843
0	GARS_A~GARS_C~AIRS	PF01071 PF02843 PF00586
0	GARS_C	PF02843
0	GARS_N~GARS_A~GARS_A~GARS_C~AIRS~AIRS_C	PF02844 PF01071 PF01071 PF02843 PF00586 PF02769
0	GATA~DUF383	PF00320 PF04063
0	GATA~GCS	PF00320 PF03074
0	GATase_2~GATase_2	PF00310 PF00310
0	GATase_2~GATase_2~Glu_syn_central~Glu_synthase~GXGXG~Fer4_20~Pyr_redox_2	PF00310 PF00310 PF04898 PF01645 PF01493 PF14691 PF07992
0	GATase_2~Glu_synthase~GXGXG	PF00310 PF01645 PF01493
0	GATase_7~Asn_synthase~SET	PF13537 PF00733 PF00856
0	GATase_7~Metallophos	PF13537 PF00149
0	GATase_7~SIS~SIS	PF13537 PF01380 PF01380
0	GATase~GATase~GMP_synt_C	PF00117 PF00117 PF00958
0	GATase~GATase~IGPS~PRAI	PF00117 PF00117 PF00218 PF00697
0	GATase~IGPS~PRAI~BRCT	PF00117 PF00218 PF00697 PF00533
0	GATase~NAD_synthase	PF00117 PF02540
0	GATase~NAD_synthase~GMP_synt_C~Anth_synt_I_N~Chorismate_bind	PF00117 PF02540 PF00958 PF04715 PF00425
0	GCD14~LSM	PF08704 PF01423
0	GCP5-Mod21	PF14609
0	GCP5-Mod21~GCP5-Mod21	PF14609 PF14609
0	GCR1_C~Dimer_Tnp_hAT	PF12550 PF05699
0	GCR1_C~adh_short	PF12550 PF00106
0	GCS2	PF04107
0	GCS~GCS~GCS	PF03074 PF03074 PF03074
0	GCV_T~GCV_T_C~SMC_N~SMC_hinge	PF01571 PF08669 PF02463 PF06470
0	GDC-P~Beta_elim_lyase	PF02347 PF01212
0	GDC-P~GDC-P~GDC-P	PF02347 PF02347 PF02347
0	GDPD~SAP18	PF03009 PF06487
0	GDPD~Tubulin~Tubulin_C	PF03009 PF00091 PF03953
0	GEMIN8	PF15348
0	GFA~GFA~GFA	PF04828 PF04828 PF04828
0	GFO_IDH_MocA~GFO_IDH_MocA	PF01408 PF01408
0	GFO_IDH_MocA~Methyltransf_11	PF01408 PF08241
0	GFP	PF01353
0	GGDEF	PF00990
0	GHMP_kinases_N~GHMP_kinases_C~NMD3	PF00288 PF08544 PF04981
0	GHMP_kinases_N~PNK3P~AAA_33	PF00288 PF08645 PF13671
0	GIDA~FAD_binding_3	PF01134 PF01494
0	GIDA~GIDA_assoc_3~CBFB_NFYA	PF01134 PF13932 PF02045
0	GIDA~GIDA_assoc_3~Suc_Fer-like	PF01134 PF13932 PF06999
0	GIY-YIG~DUF2075	PF01541 PF09848
0	GIY-YIG~NUMOD1~NUMOD1~NUMOD1~NUMOD1	PF01541 PF07453 PF07453 PF07453 PF07453
0	GIY-YIG~NUMOD3~NUMOD3	PF01541 PF07460 PF07460
0	GIY-YIG~NUMOD3~NUMOD3~NUMOD3~NUMOD1	PF01541 PF07460 PF07460 PF07460 PF07453
0	GLTT	PF01744
0	GMC_oxred_C~Mito_carr~COesterase	PF05199 PF00153 PF00135
0	GMC_oxred_C~p450~p450	PF05199 PF00067 PF00067
0	GMC_oxred_N~DegT_DnrJ_EryC1	PF00732 PF01041
0	GMC_oxred_N~GMC_oxred_C~Acetyltransf_1	PF00732 PF05199 PF00583
0	GMC_oxred_N~GMC_oxred_C~DUF1687	PF00732 PF05199 PF07955
0	GMC_oxred_N~GMC_oxred_C~Ebp2	PF00732 PF05199 PF05890
0	GMC_oxred_N~GMC_oxred_C~GMC_oxred_N	PF00732 PF05199 PF00732
0	GMC_oxred_N~GMC_oxred_C~HET	PF00732 PF05199 PF06985
0	GMC_oxred_N~GMC_oxred_C~MAD	PF00732 PF05199 PF05557
0	GMC_oxred_N~GMC_oxred_C~Zn_clus	PF00732 PF05199 PF00172
0	GMC_oxred_N~GMC_oxred_N~p450	PF00732 PF00732 PF00067
0	GN3L_Grn1~GTP_EFTU~MMR_HSR1	PF08701 PF00009 PF01926
0	GPI2~GPI2~GPI2	PF06432 PF06432 PF06432
0	GRAM~PH~Glyco_transf_28~UDPGT	PF02893 PF00169 PF03033 PF00201
0	GSH-S_ATP	PF02955
0	GSH_synthase~GSH_synth_ATP	PF03199 PF03917
0	GST_C_2~PPR~PPR_2	PF13410 PF01535 PF13041
0	GST_C_3~Abhydrolase_6	PF14497 PF12697
0	GST_C_3~tRNA-synt_1c~tRNA-synt_1c_C~tRNA-synt_1~tRNA-synt_1~Anticodon_1	PF14497 PF00749 PF03950 PF00133 PF00133 PF08264
0	GST_C_3~tRNA-synt_1c~tRNA-synt_1c~tRNA-synt_1c_C	PF14497 PF00749 PF00749 PF03950
0	GST_N_3~GST_C_2~DEAD~Helicase_C	PF13417 PF13410 PF00270 PF00271
0	GST_N_3~GST_C_2~EF1G	PF13417 PF13410 PF00647
0	GST_N_3~GST_N_3	PF13417 PF13417
0	GST_N_3~KH_1~zf-CCHC~zf-CCHC	PF13417 PF00013 PF00098 PF00098
0	GST_N~AAR2	PF02798 PF05282
0	GST_N~EF1G	PF02798 PF00647
0	GST_N~GST_C_2~PPR_2	PF02798 PF13410 PF13041
0	GST_N~GST_C~EF1G~PDEase_II~PDEase_II	PF02798 PF00043 PF00647 PF02112 PF02112
0	GST_N~GST_C~Pkinase	PF02798 PF00043 PF00069
0	GST_N~His_biosynth	PF02798 PF00977
0	GTP1_OBG~GTP1_OBG~MMR_HSR1~Nol1_Nop2_Fmu	PF01018 PF01018 PF01926 PF01189
0	GTP1_OBG~GTP1_OBG~MMR_HSR1~Nol1_Nop2_Fmu~Nol1_Nop2_Fmu	PF01018 PF01018 PF01926 PF01189 PF01189
0	GTP1_OBG~MMR_HSR1~Cupin_8	PF01018 PF01926 PF13621
0	GTP_CH_N~GTP_cyclohydro2~Ribosomal_S3Ae	PF12471 PF00925 PF01015
0	GTP_EFTU~EFG_C~LepA_C~LepA_C	PF00009 PF00679 PF06421 PF06421
0	GTP_EFTU~GTP_EFTU	PF00009 PF00009
0	GTP_EFTU~GTP_EFTU_D2~EFG_II~EFG_C~Cyt-b5~FA_hydroxylase	PF00009 PF03144 PF14492 PF00679 PF00173 PF04116
0	GTP_EFTU~GTP_EFTU_D2~EFG_II~EFG_C~XPG_N~XPG_I	PF00009 PF03144 PF14492 PF00679 PF00752 PF00867
0	GTP_EFTU~GTP_EFTU_D2~EFG_II~EFG_IV~EFG_C~ECM11	PF00009 PF03144 PF14492 PF03764 PF00679 PF15463
0	GTP_EFTU~GTP_EFTU_D2~EFG_II~EFG_IV~EFG_C~RRM_6	PF00009 PF03144 PF14492 PF03764 PF00679 PF14259
0	GTP_EFTU~GTP_EFTU_D2~EFG_IV	PF00009 PF03144 PF03764
0	GTP_EFTU~GTP_EFTU_D2~GTP_EFTU_D3~Ank_2~Ank_2~Ank_2~Ank_2~Ank_4~CorA	PF00009 PF03144 PF03143 PF12796 PF12796 PF12796 PF12796 PF13637 PF01544
0	GTP_EFTU~GTP_EFTU_D2~GTP_EFTU_D3~G_glu_transpept~G_glu_transpept	PF00009 PF03144 PF03143 PF01019 PF01019
0	GTP_EFTU~GTP_EFTU_D2~IF-2~AA_permease_2	PF00009 PF03144 PF11987 PF13520
0	GTP_EFTU~GTP_EFTU~GTP_EFTU_D2~GTP_EFTU_D3	PF00009 PF00009 PF03144 PF03143
0	GTP_EFTU~IF-2~GTP_EFTU_D2	PF00009 PF11987 PF03144
0	GTP_EFTU~IF-2~GTP_EFTU_D4	PF00009 PF11987 PF14578
0	GTP_EFTU~LepA_C	PF00009 PF06421
0	GTP_EFTU~NACHT~AARP2CN~DUF663	PF00009 PF05729 PF08142 PF04950
0	GWT1~GWT1	PF06423 PF06423
0	GXGXG	PF01493
0	GYF~TPR_16	PF02213 PF13432
0	GalP_UDP_tr_C~adh_short	PF02744 PF00106
0	GalP_UDP_transf~GalP_UDP_transf~GalP_UDP_tr_C	PF01087 PF01087 PF02744
0	Gal_mutarotas_2~Glyco_hydro_31~PQ-loop~Pkinase	PF13802 PF01055 PF04193 PF00069
0	Gal_mutarotas_2~Glyco_hydro_31~PRKCSH-like	PF13802 PF01055 PF12999
0	Gal_mutarotas_2~Glyco_hydro_31~PRKCSH-like~PRKCSH_1	PF13802 PF01055 PF12999 PF13015
0	Gal_mutarotas_2~Glyco_hydro_31~PRKCSH-like~PRKCSH_1~HLH	PF13802 PF01055 PF12999 PF13015 PF00010
0	Gar1~Gar1	PF04410 PF04410
0	Gar1~Gar1~SH3_9	PF04410 PF04410 PF14604
0	GatB_N~GatB_N	PF02934 PF02934
0	Gcw_chp	PF09694
0	GerA	PF03323
0	Git3~Abhydrolase_3	PF11710 PF07859
0	Gln-synt_C~Methyltransf_11	PF00120 PF08241
0	Gln-synt_C~NUDIX	PF00120 PF00293
0	Gln-synt_N~Gln-synt_C~Gln-synt_C	PF03951 PF00120 PF00120
0	Glu_syn_central	PF04898
0	Glu_syn_central~Glu_synthase~GXGXG~Fer4_20~Pyr_redox_2	PF04898 PF01645 PF01493 PF14691 PF07992
0	Glu_synthase	PF01645
0	Glu_synthase~GXGXG	PF01645 PF01493
0	Glucos_trans_II	PF14264
0	Glucosamine_iso~G-gamma	PF01182 PF00631
0	Glucosamine_iso~Glucosamine_iso	PF01182 PF01182
0	Glutaredoxin~Glutaredoxin	PF00462 PF00462
0	Gly_transf_sug~p450	PF04488 PF00067
0	Glyco_hydr_30_2~Glyco_hydro_30~CBM_1	PF14587 PF02055 PF00734
0	Glyco_hydr_30_2~RicinB_lectin_2~RicinB_lectin_2	PF14587 PF14200 PF14200
0	Glyco_hydro_10~CBM_1~Hemerythrin	PF00331 PF00734 PF01814
0	Glyco_hydro_114~CBM_1	PF03537 PF00734
0	Glyco_hydro_11~Glyco_hydro_11	PF00457 PF00457
0	Glyco_hydro_12~Cu-oxidase_3~Cu-oxidase~Cu-oxidase_2	PF01670 PF07732 PF00394 PF07731
0	Glyco_hydro_12~Ferrochelatase	PF01670 PF00762
0	Glyco_hydro_12~Glyco_hydro_12~Glyco_hydro_12	PF01670 PF01670 PF01670
0	Glyco_hydro_12~ThiF	PF01670 PF00899
0	Glyco_hydro_16~Peptidase_M48	PF00722 PF01435
0	Glyco_hydro_18~CBM_19~ABC_membrane~ABC_tran	PF00704 PF03427 PF00664 PF00005
0	Glyco_hydro_18~DNase_NucA_NucB	PF00704 PF14040
0	Glyco_hydro_18~Peptidase_S8	PF00704 PF00082
0	Glyco_hydro_18~WD40	PF00704 PF00400
0	Glyco_hydro_1~WD40~WD40~WD40~WD40	PF00232 PF00400 PF00400 PF00400 PF00400
0	Glyco_hydro_28~CBM_1	PF00295 PF00734
0	Glyco_hydro_28~cobW~cobW~CobW_C	PF00295 PF02492 PF02492 PF07683
0	Glyco_hydro_2_N~Glyco_hydro_2~Glyco_hydro_2_C~Peptidase_M20	PF02837 PF00703 PF02836 PF01546
0	Glyco_hydro_2~Glyco_hydro_2_C~Bgal_small_N	PF00703 PF02836 PF02929
0	Glyco_hydro_2~Glyco_hydro_2_C~Bgal_small_N~Bgal_small_N	PF00703 PF02836 PF02929 PF02929
0	Glyco_hydro_30~RVT_1	PF02055 PF00078
0	Glyco_hydro_31~CBM_20	PF01055 PF00686
0	Glyco_hydro_32N~Glyco_hydro_43	PF00251 PF04616
0	Glyco_hydro_32N~Laminin_G_3~Glyco_hydro_43	PF00251 PF13385 PF04616
0	Glyco_hydro_38~Alpha-mann_mid~Glyco_hydro_38C~Glyco_hydro_38C	PF01074 PF09261 PF07748 PF07748
0	Glyco_hydro_38~Glyco_hydro_38~Alpha-mann_mid~Glyco_hydro_38C~Glyco_hydro_38C	PF01074 PF01074 PF09261 PF07748 PF07748
0	Glyco_hydro_3_C~PA14	PF01915 PF07691
0	Glyco_hydro_3~Fn3-like	PF00933 PF14310
0	Glyco_hydro_3~Glyco_hydro_3_C~ADH_zinc_N_2	PF00933 PF01915 PF13602
0	Glyco_hydro_3~Glyco_hydro_3_C~Fn3-like~CPSase_sm_chain~GATase	PF00933 PF01915 PF14310 PF00988 PF00117
0	Glyco_hydro_3~Glyco_hydro_3_C~Fn3-like~FAD_binding_3	PF00933 PF01915 PF14310 PF01494
0	Glyco_hydro_3~Glyco_hydro_3_C~Fn3-like~WSC	PF00933 PF01915 PF14310 PF01822
0	Glyco_hydro_3~Glyco_hydro_3_C~Fn3-like~Zn_clus	PF00933 PF01915 PF14310 PF00172
0	Glyco_hydro_3~Glyco_hydro_3_C~Fn3-like~bZIP_1	PF00933 PF01915 PF14310 PF00170
0	Glyco_hydro_3~Glyco_hydro_3~Glyco_hydro_3_C~PA14~Fn3-like	PF00933 PF00933 PF01915 PF07691 PF14310
0	Glyco_hydro_3~Glyco_hydro_3~PA14~Glyco_hydro_3_C~Fn3-like	PF00933 PF00933 PF07691 PF01915 PF14310
0	Glyco_hydro_3~PA14~Glyco_hydro_3_C~Fn3-like	PF00933 PF07691 PF01915 PF14310
0	Glyco_hydro_43~Beta-lactamase	PF04616 PF00144
0	Glyco_hydro_43~CBM_6~CBM_1	PF04616 PF03422 PF00734
0	Glyco_hydro_43~Xylanase~Glyco_hydro_43	PF04616 PF13201 PF04616
0	Glyco_hydro_45~CBM_1~CBM_1	PF02015 PF00734 PF00734
0	Glyco_hydro_45~CBM_1~CBM_1~CBM_1	PF02015 PF00734 PF00734 PF00734
0	Glyco_hydro_47~AA_permease	PF01532 PF00324
0	Glyco_hydro_47~DUF924	PF01532 PF06041
0	Glyco_hydro_47~DnaJ	PF01532 PF00226
0	Glyco_hydro_47~Glyco_hydro_47~DUF410	PF01532 PF01532 PF04190
0	Glyco_hydro_47~HET	PF01532 PF06985
0	Glyco_hydro_47~Sld5	PF01532 PF05916
0	Glyco_hydro_4~Glyco_hydro_4C	PF02056 PF11975
0	Glyco_hydro_61~CBM_1~CBM_1~CBM_1~CBM_1~CBM_1~CBM_1~CBM_1~CBM_1~CBM_1~CBM_1~CBM_1~CBM_1~CBM_1~CBM_1~CBM_1~CBM_1~CBM_1~CBM_1~CBM_1~CBM_1~CBM_1~CBM_1~CBM_1~CBM_1~CBM_1~CBM_1~CBM_1~CBM_1	PF03443 PF00734 PF00734 PF00734 PF00734 PF00734 PF00734 PF00734 PF00734 PF00734 PF00734 PF00734 PF00734 PF00734 PF00734 PF00734 PF00734 PF00734 PF00734 PF00734 PF00734 PF00734 PF00734 PF00734 PF00734 PF00734 PF00734 PF00734 PF00734
0	Glyco_hydro_61~Glyco_hydro_61~CBM_1	PF03443 PF03443 PF00734
0	Glyco_hydro_61~Lactamase_B_2	PF03443 PF12706
0	Glyco_hydro_61~SGL	PF03443 PF08450
0	Glyco_hydro_63~Nucleos_tra2_N~Nucleos_tra2_C	PF03200 PF01773 PF07662
0	Glyco_hydro_65C	PF03633
0	Glyco_hydro_67C	PF07477
0	Glyco_hydro_67N	PF03648
0	Glyco_hydro_67N~Glyco_hydro_67M	PF03648 PF07488
0	Glyco_hydro_67N~Glyco_hydro_67N~Glyco_hydro_67M~Glyco_hydro_67C	PF03648 PF03648 PF07488 PF07477
0	Glyco_hydro_71~Ribonuclease	PF03659 PF00545
0	Glyco_hydro_72~Glyco_hydro_72~X8	PF03198 PF03198 PF07983
0	Glyco_hydro_72~MFS_1	PF03198 PF07690
0	Glyco_hydro_72~Sugar_tr	PF03198 PF00083
0	Glyco_hydro_72~X8~Asp~Peptidase_M20~M20_dimer	PF03198 PF07983 PF00026 PF01546 PF07687
0	Glyco_hydro_72~X8~Pectinesterase	PF03198 PF07983 PF01095
0	Glyco_hydro_76~AAA~Peptidase_M41	PF03663 PF00004 PF01434
0	Glyco_hydro_76~DUF3632	PF03663 PF12311
0	Glyco_hydro_76~Glyco_hydro_76~PrpF	PF03663 PF03663 PF04303
0	Glyco_hydro_7~2-Hacid_dh_C~2-Hacid_dh_C	PF00840 PF02826 PF02826
0	Glyco_hydro_7~Glyco_hydro_7~Glyco_hydro_7~Glyco_hydro_7	PF00840 PF00840 PF00840 PF00840
0	Glyco_hydro_88~LysM~LysM~LysM~LysM~LysM	PF07470 PF01476 PF01476 PF01476 PF01476 PF01476
0	Glyco_hydro_cc~RasGAP	PF11790 PF00616
0	Glyco_tranf_2_2	PF10111
0	Glyco_tranf_2_3~peroxidase	PF13641 PF00141
0	Glyco_trans_1_2	PF13524
0	Glyco_trans_1_4~Glycos_transf_1	PF13692 PF00534
0	Glyco_trans_2_3~Glyco_trans_2_3	PF13632 PF13632
0	Glyco_transf_15~OCD_Mu_crystall	PF01793 PF02423
0	Glyco_transf_22~Clat_adaptor_s~Adap_comp_sub	PF03901 PF01217 PF00928
0	Glyco_transf_22~Glyco_transf_22~DUF3445	PF03901 PF03901 PF11927
0	Glyco_transf_22~Glyco_transf_22~tRNA-synt_1c~tRNA-synt_1c_C	PF03901 PF03901 PF00749 PF03950
0	Glyco_transf_28~UIM~UIM~UIM~UIM	PF03033 PF02809 PF02809 PF02809 PF02809
0	Glyco_transf_34~Pyridoxal_deC	PF05637 PF00282
0	Glyco_transf_36	PF06165
0	Glyco_transf_64~Glyco_transf_64	PF09258 PF09258
0	Glyco_transf_64~PTH2	PF09258 PF01981
0	Glyco_transf_64~p450	PF09258 PF00067
0	Glyco_transf_8~Glyco_transf_64~Glyco_transf_8~Glyco_transf_64	PF01501 PF09258 PF01501 PF09258
0	Glyco_transf_8~Glyco_transf_8	PF01501 PF01501
0	Glyco_transf_8~Mito_carr~Mito_carr~Mito_carr	PF01501 PF00153 PF00153 PF00153
0	Glycohydro_20b2~Glyco_hydro_20~Glyco_hydro_20~p450	PF14845 PF00728 PF00728 PF00067
0	Glycos_transf_1~ERCC4	PF00534 PF02732
0	Glycos_transf_4~Aconitase~Aconitase_C~Alpha-amylase~Glyco_transf_5~Glycos_transf_1	PF00953 PF00330 PF00694 PF00128 PF08323 PF00534
0	Glycos_transf_4~WD40~WD40	PF00953 PF00400 PF00400
0	Glyoxalase_2~HIT	PF12681 PF01230
0	GntR	PF00392
0	Got1~HIT	PF04178 PF01230
0	Grp1_Fun34_YaaH~Acyl-CoA_dh_N~Acyl-CoA_dh_2	PF01184 PF02771 PF08028
0	Gti1_Pac2~adh_short	PF09729 PF00106
0	Gtr1_RagA~Pkinase	PF04670 PF00069
0	Guanylate_cyc_2	PF09778
0	GvpD	PF07088
0	GvpK	PF05121
0	GvpL_GvpF~GvpG~GvpL_GvpF	PF06386 PF05120 PF06386
0	GvpO	PF05800
0	GxDLY~Lipase_GDSL_3	PF14607 PF14606
0	HAD_2~DUF4202	PF13419 PF13875
0	HAD_2~NAD_binding_10	PF13419 PF13460
0	HAD~CMAS~CMAS	PF12710 PF02353 PF02353
0	HAMP~HAMP	PF00672 PF00672
0	HAMP~HAMP~HAMP~HisKA~HATPase_c	PF00672 PF00672 PF00672 PF00512 PF02518
0	HAMP~HisKA~HATPase_c	PF00672 PF00512 PF02518
0	HAMP~HisKA~HATPase_c~Response_reg~Whi5	PF00672 PF00512 PF02518 PF00072 PF08528
[truncated: 9,546 more rows]
