# Supplementary material for: Analysis of the Protein Domain and Domain Architecture Content in Fungi and Its Application in the Search of New Antifungal Targets
Source: PLoS Comput Biol. 2014 Jul 17;10(7):e1003733. doi: 10.1371/journal.pcbi.1003733 (PMC4102429; doi:10.1371/journal.pcbi.1003733)
Supplement: Table S10 — Domains exclusive by clinical groups. Tab-delimited file listing the exclusive domains per clinical isolate. (CSV) [file pcbi.1003733.s011.csv]

pathogen_type	pfam_acc	pfam_id	description
0	AAA_15	PF13175	AAA ATPase domain
0	AAA_21	PF13304	AAA domain
0	AAA_27	PF13514	AAA domain
0	ABA_WDS	PF02496	ABA/WDS induced protein
0	ABC_transp_aux	PF09822	ABC-type uncharacterized transport system
0	ACP_syn_III_C	PF08541	3-Oxoacyl-[acyl-carrier-protein (ACP)] synthase III C terminal
0	ACR_tran	PF00873	AcrB/AcrD/AcrF family
0	AF1Q	PF15017	Drug resistance and apoptosis regulator
0	APP_amyloid	PF10515	beta-amyloid precursor protein C-terminus
0	ARL2_Bind_BART	PF11527	The ARF-like 2 binding protein BART
0	ATP_synt_I	PF03899	ATP synthase I chain
0	Acyl-ACP_TE	PF01643	Acyl-ACP thioesterase
0	AcylCoA_DH_N	PF12418	Acyl-CoA dehydrogenase N terminal
0	AfsA	PF03756	A-factor biosynthesis hotdog domain
0	Amidase_3	PF01520	N-acetylmuramoyl-L-alanine amidase
0	AntA	PF08346	AntA/AntB antirepressor
0	Apolipoprotein	PF01442	Apolipoprotein A1/A4/E domain
0	AraC_N	PF06719	AraC-type transcriptional regulator N-terminus
0	AraC_binding	PF02311	AraC-like ligand binding domain
0	Arabinose_bd	PF12625	Arabinose-binding domain of AraC transcription regulator, N-term
0	Arfaptin	PF06456	Arfaptin-like domain
0	ArgK	PF03308	ArgK protein
0	AsnC_trans_reg	PF01037	AsnC family
0	Atu4866	PF11512	Agrobacterium tumefaciens protein Atu4866
0	AvrL567-A	PF11529	Melampsora lini avirulence protein AvrL567-A
0	Ax_dynein_light	PF10211	Axonemal dynein light chain
0	BCCT	PF02028	BCCT family transporter
0	BDM	PF10684	Putative biofilm-dependent modulation protein
0	BON	PF04972	BON domain
0	BRE	PF06113	Brain and reproductive organ-expressed protein (BRE)
0	BROMI	PF14961	Broad-minded protein
0	Bac_DNA_binding	PF00216	Bacterial DNA-binding protein
0	Bac_globin	PF01152	Bacterial-like globin
0	Band_7_1	PF13421	SPFH domain-Band 7 family
0	Binary_toxB	PF03495	Clostridial binary toxin B/anthrax toxin PA
0	Borrelia_REV	PF03978	Borrelia burgdorferi REV protein
0	Branch_AA_trans	PF05525	Branched-chain amino acid transport protein
0	BsuPI	PF12690	Intracellular proteinase inhibitor
0	CAMSAP_CH	PF11971	CAMSAP CH domain
0	CAMSAP_CKK	PF08683	Microtubule-binding calmodulin-regulated spectrin-associated
0	CBAH	PF02275	Linear amide C-N hydrolases, choloylglycine hydrolase family
0	CC2D2AN-C2	PF15625	CC2D2A N-terminal C2 domain
0	CCDC66	PF15236	Coiled-coil domain-containing protein 66
0	CCDC92	PF14916	Coiled-coil domain of unknown function
0	CCG	PF02754	Cysteine-rich domain
0	CEP19	PF14933	CEP19-like protein
0	CEP44	PF15007	Centrosomal spindle body, CEP44
0	CEP76-C2	PF15627	CEP76 C2 domain
0	CHB_HEX_C_1	PF13290	Chitobiase/beta-hexosaminidase C-terminal domain
0	COX7a	PF02238	Cytochrome c oxidase subunit VIIa
0	CR6_interact	PF10147	Growth arrest and DNA-damage-inducible proteins-interacting protein 1
0	CTC1	PF15489	CST, telomere maintenance, complex subunit CTC1
0	CUB	PF00431	CUB domain
0	Calponin	PF00402	Calponin family repeat
0	Capsule_synth	PF05159	Capsule polysaccharide biosynthesis protein
0	Cass2	PF14526	Integron-associated effector binding protein
0	ChaB	PF06150	ChaB
0	CheB_methylest	PF01339	CheB methylesterase
0	Chlorophyllase2	PF12740	Chlorophyllase enzyme
0	Cluap1	PF10234	Clusterin-associated protein-1
0	Cna_B	PF05738	Cna protein B-type domain
0	CoA_binding_3	PF13727	CoA-binding domain
0	ComZ	PF10815	ComZ
0	Cu-binding_MopE	PF11617	Protein metal binding site
0	Cys_rich_VLP	PF14194	Cysteine-rich VLP
0	CytochromB561_N	PF09786	Cytochrome B561, N terminal
0	Cytochrom_B558a	PF05038	Cytochrome Cytochrome b558 alpha-subunit
0	DCX	PF03607	Doublecortin
0	DDA1	PF10172	Det1 complexing ubiquitin ligase
0	DDE_Tnp_1_2	PF13586	Transposase DDE domain
0	DDE_Tnp_Tn3	PF01526	Tn3 transposase DDE domain
0	DNA_pol3_beta	PF00712	DNA polymerase III beta subunit, N-terminal domain
0	DNA_pol3_beta_2	PF02767	DNA polymerase III beta subunit, central domain
0	DPCD	PF14913	DPCD protein family
0	DUF1003	PF06210	Protein of unknown function (DUF1003)
0	DUF1113	PF06541	Protein of unknown function (DUF1113)
0	DUF1154	PF06631	Protein of unknown function (DUF1154)
0	DUF1178	PF06676	Protein of unknown function (DUF1178)
0	DUF1180	PF06679	Protein of unknown function (DUF1180)
0	DUF1215	PF06744	Protein of unknown function (DUF1215)
0	DUF1269	PF06897	Protein of unknown function (DUF1269)
0	DUF1311	PF07007	Protein of unknown function (DUF1311)
0	DUF1330	PF07045	Protein of unknown function (DUF1330)
0	DUF1395	PF07160	Protein of unknown function (DUF1395)
0	DUF1456	PF07308	Protein of unknown function (DUF1456)
0	DUF1501	PF07394	Protein of unknown function (DUF1501)
0	DUF161	PF02588	Uncharacterized BCR, YitT family COG1284
0	DUF1615	PF07759	Protein of unknown function (DUF1615)
0	DUF1619	PF07773	Protein of unknown function (DUF1619)
0	DUF1675	PF07897	Protein of unknown function (DUF1675)
0	DUF1846	PF08903	Domain of unknown function (DUF1846)
0	DUF1883	PF08980	Domain of unknown function (DUF1883)
0	DUF1897	PF09005	Domain of unknown function (DUF1897)
0	DUF2029	PF09594	Protein of unknown function (DUF2029)
0	DUF2043	PF09740	Uncharacterized conserved protein (DUF2043)
0	DUF2045	PF09741	Uncharacterized conserved protein (DUF2045)
0	DUF2207	PF09972	Predicted membrane protein (DUF2207)
0	DUF2220	PF09983	Uncharacterized protein conserved in bacteria C-term(DUF2220)
0	DUF2352	PF09817	Uncharacterized conserved protein (DUF2352)
0	DUF2356	PF10189	Conserved protein (DUF2356)
0	DUF2358	PF10184	Uncharacterized conserved protein (DUF2358)
0	DUF2382	PF09557	Domain of unknown function (DUF2382)
0	DUF2397	PF09660	Protein of unknown function (DUF2397)
0	DUF2475	PF10629	Protein of unknown function (DUF2475)
0	DUF2513	PF10711	Hypothetical protein (DUF2513)
0	DUF2561	PF10812	Protein of unknown function (DUF2561)
0	DUF2790	PF10976	Protein of unknown function (DUF2790)
0	DUF2870	PF11069	Protein of unknown function (DUF2870)
0	DUF288	PF03385	Protein of unknown function, DUF288
0	DUF2921	PF11145	Protein of unknown function (DUF2921)
0	DUF2931	PF11153	Protein of unknown function (DUF2931)
0	DUF3072	PF11272	Protein of unknown function (DUF3072)
0	DUF3135	PF11333	Protein of unknown function (DUF3135)
0	DUF3184	PF11380	Protein of unknown function (DUF3184)
0	DUF3203	PF11462	Protein of unknown function (DUF3203)
0	DUF3231	PF11553	Protein of unknown function (DUF3231)
0	DUF3238	PF11579	Protein of unknown function (DUF3238)
0	DUF3312	PF11768	Protein of unknown function (DUF3312)
0	DUF3342	PF11822	Domain of unknown function (DUF3342)
0	DUF3508	PF12018	Domain of unknown function (DUF3508)
0	DUF3668	PF12416	Cep120 protein
0	DUF3719	PF12516	Protein of unknown function (DUF3719)
0	DUF3732	PF12532	Protein of unknown function (DUF3732)
0	DUF3958	PF13125	Protein of unknown function (DUF3958)
0	DUF3990	PF13151	Protein of unknown function (DUF3990)
0	DUF4002	PF13164	Protein of unknown function (DUF4002)
0	DUF4015	PF13200	Putative glycosyl hydrolase domain
0	DUF4142	PF13628	Domain of unknown function (DUF4142)
0	DUF4157	PF13699	Domain of unknown function (DUF4157)
0	DUF4158	PF13700	Domain of unknown function (DUF4158)
0	DUF418	PF04235	Protein of unknown function (DUF418)
0	DUF4196	PF13846	Domain of unknown function (DUF4196)
0	DUF4205	PF13898	Domain of unknown function (DUF4205)
0	DUF421	PF04239	Protein of unknown function (DUF421)
0	DUF4225	PF13988	Protein of unknown function (DUF4225)
0	DUF4272	PF14094	Domain of unknown function (DUF4272)
0	DUF4284	PF14112	Domain of unknown function (DUF4284)
0	DUF4317	PF14199	Domain of unknown function (DUF4317)
0	DUF4325	PF14213	Domain of unknown function (DUF4325)
0	DUF4347	PF14252	Domain of unknown function (DUF4347)
0	DUF4409	PF14365	Domain of unknown function (DUF4409)
0	DUF4443	PF14544	Domain of unknown function (DUF4443)
0	DUF4460	PF14687	Domain of unknown function (DUF4460)
0	DUF4464	PF14713	Domain of unknown function (DUF4464)
0	DUF4471	PF14740	Domain of unknown function (DUF4471)
0	DUF448	PF04296	Protein of unknown function (DUF448)
0	DUF4483	PF14825	Domain of unknown function (DUF4483)
0	DUF4486	PF14858	Domain of unknown function (DUF4486)
0	DUF4490	PF14892	Domain of unknown function (DUF4490)
0	DUF4496	PF14908	Domain of unknown function (DUF4496)
0	DUF4498	PF14926	Domain of unknown function (DUF4498)
0	DUF4515	PF14988	Domain of unknown function (DUF4515)
0	DUF4520	PF15016	Domain of unknown function (DUF4520)
0	DUF4539	PF15072	Domain of unknown function (DUF4539)
0	DUF4558	PF15104	Domain of unknown function (DUF4558)
0	DUF4564	PF15169	Domain of unknown function (DUF4564)
0	DUF457	PF04307	Predicted membrane-bound metal-dependent hydrolase (DUF457)
0	DUF4586	PF15239	Domain of unknown function (DUF4586)
0	DUF4591	PF15261	Domain of unknown function (DUF4591)
0	DUF4639	PF15479	Domain of unknown function (DUF4639)
0	DUF475	PF04332	Protein of unknown function (DUF475)
0	DUF525	PF04379	Protein of unknown function (DUF525)
0	DUF599	PF04654	Protein of unknown function, DUF599
0	DUF674	PF05056	Protein of unknown function (DUF674)
0	DUF697	PF05128	Domain of unknown function (DUF697)
0	DUF779	PF05610	Protein of unknown function (DUF779)
0	DUF796	PF05638	Protein of unknown function (DUF796)
0	DUF839	PF05787	Bacterial protein of unknown function (DUF839)
0	DUF883	PF05957	Bacterial protein of unknown function (DUF883)
0	DUF968	PF06147	Protein of unknown function (DUF968)
0	Defensin_big	PF14862	Big defensin
0	Dehydrin	PF00257	Dehydrin
0	Det1	PF09737	De-etiolated protein 1 Det1
0	DisA_N	PF02457	DisA bacterial checkpoint controller nucleotide-binding
0	Disaggr_assoc	PF08480	Disaggregatase related
0	Dispanin	PF04505	Interferon-induced transmembrane protein
0	DoxX_2	PF13564	DoxX-like family
0	DsbD	PF02683	Cytochrome C biogenesis protein transmembrane region
0	Dzip-like_N	PF13815	Iguana/Dzip1-like DAZ-interacting protein N-terminal
0	E6	PF00518	Early Protein (E6)
0	EIIC-GAT	PF03611	PTS system sugar-specific permease component
0	E_Pc_C	PF06752	Enhancer of Polycomb C-terminus
0	Endonuclease_1	PF04231	Endonuclease I
0	EutN_CcmL	PF03319	Ethanolamine utilisation protein EutN/carboxysome
0	ExbD	PF02472	Biopolymer transport protein ExbD/TolR
0	FAM92	PF06730	FAM92 protein
0	FERM_N	PF09379	FERM N-terminal domain
0	FIBP	PF05427	Acidic fibroblast growth factor binding (FIBP)
0	FKBP_N	PF01346	Domain amino terminal to FKBP-type peptidyl-prolyl isomerase
0	FLgD_tudor	PF13861	FlgD Tudor-like domain
0	FPL	PF09758	Uncharacterised conserved protein
0	FdhD-NarQ	PF02634	FdhD/NarQ family
0	Fer4_11	PF13247	4Fe-4S dicluster domain
0	Fer4_5	PF12801	4Fe-4S binding domain
0	FlgM	PF04316	Anti-sigma-28 factor, FlgM
0	Flg_bb_rod	PF00460	Flagella basal body rod protein
0	FragX_IP	PF05994	Cytoplasmic Fragile-X interacting family
0	FrhB_FdhB_C	PF04432	Coenzyme F420 hydrogenase/dehydrogenase, beta subunit C terminus
0	FtsX	PF02687	FtsX-like permease family
0	Fumerase	PF05681	Fumarate hydratase (Fumerase)
0	Fumerase_C	PF05683	Fumarase C-terminus
0	G3P_antiterm	PF04309	Glycerol-3-phosphate responsive antiterminator
0	GCS2	PF04107	Glutamate-cysteine ligase family 2(GCS2)
0	GEMIN8	PF15348	Gemini of Cajal bodies-associated protein 8
0	GFP	PF01353	Green fluorescent protein
0	GGDEF	PF00990	GGDEF domain
0	GPI	PF06560	Glucose-6-phosphate isomerase (GPI)
0	GSH-S_ATP	PF02955	Prokaryotic glutathione synthetase, ATP-grasp domain
0	Gcw_chp	PF09694	Bacterial protein of unknown function (Gcw_chp)
0	GerA	PF03323	Bacillus/Clostridium GerA spore germination protein
0	Glucos_trans_II	PF14264	Glucosyl transferase GtrII
0	Glyco_hydro_4	PF02056	Family 4 glycosyl hydrolase
0	Glyco_hydro_4C	PF11975	Family 4 glycosyl hydrolase C-terminal domain
0	Glyco_tranf_2_2	PF10111	Glycosyltransferase like family 2
0	Glyco_trans_1_2	PF13524	Glycosyl transferases group 1
0	Guanylate_cyc_2	PF09778	Guanylylate cyclase
0	GvpD	PF07088	GvpD gas vesicle protein
0	GvpG	PF05120	Gas vesicle protein G
0	GvpK	PF05121	Gas vesicle protein K
0	GvpL_GvpF	PF06386	Gas vesicle synthesis protein GvpL/GvpF
0	GvpO	PF05800	Gas vesicle synthesis protein GvpO
0	GxDLY	PF14607	N-terminus of Esterase_SGNH_hydro-type
0	HHH_3	PF12836	Helix-hairpin-helix motif
0	HNH_3	PF13392	HNH endonuclease
0	HNOBA	PF07701	Heme NO binding associated
0	HSDR_N	PF04313	Type I restriction enzyme R protein N terminus (HSDR_N)
0	HSDR_N_2	PF13588	Type I restriction enzyme R protein N terminus (HSDR_N)
0	HTH_20	PF12840	Helix-turn-helix domain
0	HTH_24	PF13412	Winged helix-turn-helix DNA-binding
0	HTH_38	PF13936	Helix-turn-helix domain
0	HTH_Tnp_Tc3_1	PF11427	Tc3 transposase
0	HXXSHH	PF07586	Protein of unknown function (DUF1552)
0	Herpes_UL52	PF03121	Herpesviridae UL52/UL70 DNA primase
0	Herpes_pp85	PF04637	Herpesvirus phosphoprotein 85 (HHV6-7 U14/HCMV UL25)
0	Hpr_kinase_C	PF07475	HPr Serine kinase C-terminal domain
0	Hpr_kinase_N	PF02603	HPr Serine kinase N terminus
0	HrpE	PF06188	HrpE/YscL/FliH and V-type ATPase subunit E
0	HsdM_N	PF12161	HsdM N-terminal domain
0	HxlR	PF01638	HxlR-like helix-turn-helix
0	IFT20	PF14931	Intraflagellar transport complex B, subunit 20
0	IFT43	PF15305	Intraflagellar transport protein 43
0	IFT57	PF10498	Intra-flagellar transport protein 57
0	Imm21	PF15569	Immunity protein 21
0	IstB_IS21	PF01695	IstB-like ATP binding protein
0	Katanin_con80	PF13925	con80 domain of Katanin
0	LGT	PF01790	Prolipoprotein diacylglyceryl transferase
0	LKAAEAR	PF15478	Family of unknown function with LKAAEAR motif
0	LLC1	PF14945	Normal lung function maintenance, Low in Lung Cancer 1 protein
0	LOH1CR12	PF10158	Tumour suppressor protein
0	LRRNT_2	PF08263	Leucine rich repeat N-terminal domain
0	LacI	PF00356	Bacterial regulatory proteins, lacI family
0	Ldl_recept_b	PF00058	Low-density lipoprotein receptor repeat class B
0	Lipase_GDSL_3	PF14606	GDSL-like Lipase/Acylhydrolase family
0	Lipocalin_3	PF12702	Lipocalin-like
0	Lys	PF00062	C-type lysozyme/alpha-lactalbumin family
0	LytR_cpsA_psr	PF03816	Cell envelope-related transcriptional attenuator domain
0	MCPsignal	PF00015	Methyl-accepting chemotaxis protein (MCP) signalling domain
0	MEDS	PF14417	MEDS: MEthanogen/methylotroph, DcmR Sensory domain
0	MMPL	PF03176	MMPL family
0	MNHE	PF01899	Na+/H+ ion antiporter subunit
0	MRVI1	PF05781	MRVI1 protein
0	MYCBPAP	PF14646	MYCBP-associated protein family
0	MacB_PCD	PF12704	MacB-like periplasmic core domain
0	MarR_2	PF12802	MarR family
0	MbeD_MobD	PF04899	MbeD/MobD like
0	McrBC	PF10117	McrBC 5-methylcytosine restriction system component
0	Mec-17	PF05301	Touch receptor neuron protein Mec-17
0	Meckelin	PF09773	Meckelin (Transmembrane protein 67)
0	MerR	PF00376	MerR family regulatory protein
0	MerR-DNA-bind	PF09278	MerR, DNA binding
0	MerT	PF02411	MerT mercuric transport protein
0	MetW	PF07021	Methionine biosynthesis protein MetW
0	Metallothio_Euk	PF12749	Eukaryotic metallothionein
0	Methylase_S	PF01420	Type I restriction modification DNA specificity domain
0	Mga	PF05043	Mga helix-turn-helix domain
0	Mic1	PF07035	Colon cancer-associated protein Mic1-like
0	Mlf1IP	PF10248	Myelodysplasia-myeloid leukemia factor 1-interacting protein
0	Mn_catalase	PF05067	Manganese containing catalase
0	MoCo_carrier	PF12694	Putative molybdenum carrier
0	MotA_ExbB	PF01618	MotA/TolQ/ExbB proton channel family
0	MrpF_PhaF	PF04066	Multiple resistance and pH regulation protein F (MrpF / PhaF)
0	Mu-transpos_C	PF09299	Mu transposase, C-terminal
0	N6_Mtase	PF02384	N-6 DNA Methylase
0	NA37	PF04245	37-kD nucleoid-associated bacterial protein
0	NERD	PF08378	Nuclease-related domain
0	NICE-3	PF07406	NICE-3 protein
0	NIT	PF08376	Nitrate and nitrite sensing
0	NYD-SP28	PF14772	Sperm tail
0	NYD-SP28_assoc	PF14775	Sperm tail C-terminal domain
0	Nckap1	PF09735	Membrane-associated apoptosis protein
0	NlpE	PF04170	NlpE N-terminal domain
0	Nuc-transf	PF10127	Predicted nucleotidyltransferase
0	Nup153	PF08604	Nucleoporin Nup153-like
0	P22_CoatProtein	PF11651	P22 coat protein - gene protein 5
0	P2X_receptor	PF00864	ATP P2X receptor
0	PA-IIL	PF07472	Fucose-binding lectin II (PA-IIL)
0	PEN-2	PF10251	Presenilin enhancer-2 subunit of gamma secretase
0	PP2	PF14299	Phloem protein 2
0	PP_kinase	PF02503	Polyphosphate kinase middle domain
0	PP_kinase_C	PF13090	Polyphosphate kinase C-terminal domain
0	PP_kinase_N	PF13089	Polyphosphate kinase N-terminal domain
0	PRD	PF00874	PRD domain
0	PTS_EIIA_1	PF00358	phosphoenolpyruvate-dependent sugar phosphotransferase system, EIIA 1
0	PTS_EIIC	PF02378	Phosphotransferase system, EIIC
0	PTS_IIB	PF02302	PTS system, Lactose/Cellobiose specific IIB subunit
0	PaREP1	PF05942	Archaeal PaREP1/PaREP8 family
0	PaaSYMP	PF14738	Solute carrier (proton/amino acid symporter), TRAMD3 or PAT1
0	Pecanex_C	PF05041	Pecanex protein (C-terminus)
0	Pellino	PF04710	Pellino
0	Pentapeptide_4	PF13599	Pentapeptide repeats (9 copies)
0	Pep_deformylase	PF01327	Polypeptide deformylase
0	Peptidase_C26	PF07722	Peptidase C26
0	Peptidase_C39_2	PF13529	Peptidase_C39 like family
0	Peptidase_M29	PF02073	Thermophilic metalloprotease (M29)
0	Peptidase_M42	PF05343	M42 glutamyl aminopeptidase
0	Peptidase_M6	PF05547	Immune inhibitor A peptidase M6
0	Peripla_BP_3	PF13377	Periplasmic binding protein-like domain
0	PhaG_MnhG_YufB	PF03334	Na+/H+ antiporter subunit
0	Phage_rep_O	PF04492	Bacteriophage replication protein O
0	Phg_2220_C	PF09524	Conserved phage C-terminus (Phg_2220_C)
0	PhnA	PF03831	PhnA protein
0	PhnA_Zn_Ribbon	PF08274	PhnA Zinc-Ribbon
0	Plasmid_stabil	PF05016	Plasmid stabilisation system protein
0	Pollen_Ole_e_I	PF01190	Pollen proteins Ole e I like
0	Prominin	PF05478	Prominin
0	Protocadherin	PF08374	Protocadherin
0	RAB3GAP2_C	PF14656	Rab3 GTPase-activating protein regulatory subunit C-terminus
0	RB_A	PF01858	Retinoblastoma-associated protein A domain
0	RB_B	PF01857	Retinoblastoma-associated protein B domain
0	RHH_2	PF03693	Uncharacterised protein family (UPF0156)
0	RHIM	PF12721	RIP homotypic interaction motif
0	RIB43A	PF05914	RIB43A
0	RNA_bind	PF08675	RNA binding domain
0	RP-C	PF03428	Replication protein C N-terminal domain
0	RP-C_C	PF11800	Replication protein C C-terminal region
0	RPA_interact_N	PF14766	Replication protein A interacting N-terminal
0	RUN	PF02759	RUN domain
0	RVT_thumb	PF06817	Reverse transcriptase thumb domain
0	Resolvase	PF00239	Resolvase, N terminal domain
0	Ribonuclease_P	PF00825	Ribonuclease P
0	Rod_C	PF10493	Rough deal protein C-terminal region
0	Rootletin	PF15035	Ciliary rootlet component, centrosome cohesion
0	Rrf2	PF02082	Transcriptional regulator
0	RusA	PF05866	Endodeoxyribonuclease RusA
0	SAB	PF04382	SAB domain
0	SATase_N	PF06426	Serine acetyltransferase, N-terminal
0	SAYSvFN	PF10260	Uncharacterized conserved domain (SAYSvFN)
0	SBBP	PF06739	Beta-propeller repeat
0	SBP_bac_1	PF01547	Bacterial extracellular solute-binding protein
0	SEC-C	PF02810	SEC-C motif
0	SLBP_RNA_bind	PF15247	Histone RNA hairpin-binding protein RNA-binding domain
0	SPOUT_MTase	PF02590	Predicted SPOUT methyltransferase
0	SR-25	PF10500	Nuclear RNA-splicing-associated protein
0	SSXT	PF05030	SSXT protein (N-terminal region)
0	STAS_2	PF13466	STAS domain
0	STIL_N	PF15253	SCL-interrupting locus protein N-terminus
0	STN1_2	PF09170	CST, Suppressor of cdc thirteen homolog, complex subunit STN1
0	STOP	PF05217	STOP protein
0	Secretin_N	PF03958	Bacterial type II/III secretion system short domain
0	Sigma54_activat	PF00158	Sigma-54 interaction domain
0	Siva	PF05458	Cd27 binding protein (Siva)
0	Snurportin1	PF11538	Snurportin1
0	Spore_permease	PF03845	Spore germination protein
0	Syndecan	PF01034	Syndecan domain
0	TATR	PF03430	Trans-activating transcriptional regulator
0	TM231	PF10149	Transmembrane protein 231
0	TMEM18	PF14770	Transmembrane protein 18
0	TPX2_importin	PF12214	Cell cycle regulated microtubule associated protein
0	TRI9	PF08195	TRI9 protein
0	Talin_middle	PF09141	Talin, middle domain
0	TctA	PF01970	Tripartite tricarboxylate transporter TctA family
0	TctB	PF07331	Tripartite tricarboxylate transporter TctB family
0	TctC	PF03401	Tripartite tricarboxylate transporter family receptor
0	Telomere_Sde2_2	PF13297	Telomere stability C-terminal
0	Ten1_2	PF15490	Telomere-capping, CST complex subunit
0	TerC	PF03741	Integral membrane protein TerC family
0	Tex_N	PF09371	Tex-like protein N-terminal domain
0	Thioredoxin_9	PF14595	Thioredoxin
0	Tiny_TM_bacill	PF09680	Protein of unknown function (Tiny_TM_bacill)
0	TipAS	PF07739	TipAS antibiotic-recognition domain
0	Tmemb_18A	PF09771	Transmembrane protein 188
0	TonB_2	PF13103	TonB C terminal
0	TonB_C	PF03544	Gram-negative bacterial TonB protein C-terminal
0	Toxin_57	PF15535	Putative toxin 57
0	Toxin_60	PF15607	Putative toxin 60
0	TraC_F_IV	PF11130	F pilus assembly Type-IV secretion system for plasmid transfer
0	TraF	PF13728	F plasmid transfer operon protein
0	Transgly	PF00912	Transglycosylase
0	Transpeptidase	PF00905	Penicillin binding protein transpeptidase domain
0	TrbL	PF04610	TrbL/VirB6 plasmid conjugal transfer protein
0	Trichoplein	PF13868	Tumour suppressor, Mitostatin
0	Trns_repr_metal	PF02583	Metal-sensitive transcriptional repressor
0	UPF0122	PF04297	Putative helix-turn-helix protein, YlxM / p13 like
0	UPF0193	PF05250	Uncharacterised protein family (UPF0193)
0	UPF0506	PF11703	UPF0506
0	UT	PF03253	Urea transporter
0	UreE_C	PF05194	UreE urease accessory protein, C-terminal domain
0	UreE_N	PF02814	UreE urease accessory protein, N-terminal domain
0	VHP	PF02209	Villin headpiece domain
0	VWD	PF00094	von Willebrand factor type D domain
0	Vasohibin	PF14822	Vasohibin
0	Vinculin	PF01044	Vinculin family
0	Virul_fac_BrkB	PF03631	Virulence factor BrkB
0	Vmethyltransf	PF01660	Viral methyltransferase
0	Wzz	PF02706	Chain length determinant protein
0	YojJ	PF10372	Bacterial membrane-spanning protein N-terminus
0	YtxH	PF12732	YtxH-like protein
0	YtzH	PF14165	YtzH-like protein
0	dTDP_sugar_isom	PF00908	dTDP-4-dehydrorhamnose 3,5-epimerase
0	gp45-slide_C	PF09116	gp45 sliding clamp, C terminal
0	p25-alpha	PF05517	p25-alpha
0	rve_2	PF13333	Integrase core domain
0	tRNA-synt_1f	PF01921	tRNA synthetases class I (K)
0	zf-A20	PF01754	A20-like zinc finger
0	zf-C4_Topoisom	PF01396	Topoisomerase DNA binding C4 zinc finger
0	zf-XS	PF03470	XS zinc finger domain
0	ABC2_membrane_4	PF12730	ABC-2 family transporter protein
0	A_deaminase_N	PF08451	Adenosine/AMP deaminase N-terminal
0	Ala_racemase_C	PF00842	Alanine racemase, C-terminal domain
0	Alpha_GJ	PF03229	Alphavirus glycoprotein J
0	Archease	PF01951	Archease protein family (MTH1598/TM1083)
0	Arm_2	PF04826	Armadillo-like
0	Branch	PF02485	Core-2/I-Branching enzyme
0	CENP-B_dimeris	PF09026	Centromere protein B dimerisation domain
0	CW_binding_2	PF04122	Putative cell wall binding repeat 2
0	CutA1	PF03091	CutA1 divalent ion tolerance protein
0	Cytadhesin_P30	PF07271	Cytadhesin P30/P32
0	DGCR6	PF07324	DiGeorge syndrome critical region 6 (DGCR6) protein
0	DNA_ligase_IV	PF11411	DNA ligase IV
0	DUF1126	PF06565	Repeat of unknown function (DUF1126)
0	DUF1294	PF06961	Protein of unknown function (DUF1294)
0	DUF1502	PF07397	Repeat of unknown function (DUF1502)
0	DUF1517	PF07466	Protein of unknown function (DUF1517)
0	DUF1624	PF07786	Protein of unknown function (DUF1624)
0	DUF1703	PF08011	Protein of unknown function (DUF1703)
0	DUF2088	PF09861	Domain of unknown function (DUF2088)
0	DUF4537	PF15057	Domain of unknown function (DUF4537)
0	DUF4573	PF15140	Domain of unknown function (DUF4573)
0	DUF745	PF05335	Protein of unknown function (DUF745)
0	DeoRC	PF00455	DeoR C terminal sensor domain
0	DnaB	PF00772	DnaB-like helicase N terminal domain
0	DnaB_2	PF07261	Replication initiation and membrane attachment
0	DnaB_C	PF03796	DnaB-like helicase C terminal domain
0	EAL	PF00563	EAL domain
0	EDR1	PF14381	Ethylene-responsive protein kinase Le-CTR1
0	EFP_N	PF08207	Elongation factor P (EF-P) KOW-like domain
0	Epimerase_2	PF02350	UDP-N-acetylglucosamine 2-epimerase
0	FCD	PF07729	FCD domain
0	FERM_M	PF00373	FERM central domain
0	FOP_dimer	PF09398	FOP N terminal dimerisation domain
0	Fascin	PF06268	Fascin domain
0	Ferritin-like	PF12902	Ferritin-like
0	GCP5-Mod21	PF14609	gamma-Tubulin ring complex non-core subunit mod21
0	GMP_PDE_delta	PF05351	GMP-PDE, delta subunit
0	Gas_vesicle	PF00741	Gas vesicle protein
0	Glyco_transf_92	PF01697	Glycosyltransferase family 92
0	HTH_DeoR	PF08220	DeoR-like helix-turn-helix domain
0	HTH_Tnp_1	PF01527	Transposase
0	IFT46_B_C	PF12317	Intraflagellar transport complex B protein 46 C terminal
0	KIAA1430	PF13879	KIAA1430 homologue
0	Kazal_1	PF00050	Kazal-type serine protease inhibitor domain
0	Lebercilin	PF15619	Ciliary protein causing Leber congenital amaurosis disease
0	MPLKIP	PF15502	M-phase-specific PLK1-interacting protein
0	Med12-LCEWAV	PF12145	Eukaryotic Mediator 12 subunit domain
0	MerR_1	PF13411	MerR HTH family regulatory protein
0	Mqo	PF06039	Malate:quinone oxidoreductase (Mqo)
0	Mu-like_Com	PF10122	Mu-like prophage protein Com
0	NMT1_2	PF13379	NMT1-like family
0	NiFeSe_Hases	PF00374	Nickel-dependent hydrogenase
0	Nup35_RRM_2	PF14605	Nup53/35/40-type RNA recognition motif
0	PDDEXK_2	PF12784	PD-(D/E)XK nuclease family transposase
0	PH_7	PF15408	Pleckstrin homology domain
0	PTS_EIIA_2	PF00359	Phosphoenolpyruvate-dependent sugar phosphotransferase system, EIIA 2
0	Pentapeptide	PF00805	Pentapeptide repeats (8 copies)
0	Peptidase_C25	PF01364	Peptidase family C25
0	Polysacc_syn_2C	PF08485	Polysaccharide biosynthesis protein C-terminal
0	RIP	PF00161	Ribosome inactivating protein
0	Radial_spoke	PF04712	Radial spokehead-like protein
0	S6PP	PF05116	Sucrose-6F-phosphate phosphohydrolase
0	SSDP	PF04503	Single-stranded DNA binding protein, SSDP
0	Sec3_C_2	PF15278	Sec3 exocyst complex subunit
0	Shisa	PF13908	Wnt and FGF inhibitory regulator
0	TMPIT	PF07851	TMPIT-like protein
0	Transmemb_17	PF09799	Predicted membrane protein
0	WEMBL	PF05701	Weak chloroplast movement under blue light
0	zf-ribbon_3	PF13248	zinc-ribbon domain
0	B9-C2	PF07162	Ciliary basal body-associated, B9 protein
0	CDKN3	PF05706	Cyclin-dependent kinase inhibitor 3 (CDKN3)
0	CLAMP	PF14769	Flagellar C1a complex subunit C1a-32
0	Cornifin	PF02389	Cornifin (SPRR) family
0	Crystall	PF00030	Beta/Gamma crystallin
0	Cytochrome_CBB3	PF13442	Cytochrome C oxidase, cbb3-type, subunit III
0	DUF1042	PF06294	Domain of Unknown Function (DUF1042)
0	DUF1120	PF06551	Protein of unknown function (DUF1120)
0	DUF1810	PF08837	Protein of unknown function (DUF1810)
0	DUF2430	PF10353	Protein of unknown function (DUF2430)
0	DUF258	PF03193	Protein of unknown function, DUF258
0	DUF4200	PF13863	Domain of unknown function (DUF4200)
0	DUF4201	PF13870	Domain of unknown function (DUF4201)
0	ER	PF01133	Enhancer of rudimentary
0	Fer4_9	PF13187	4Fe-4S dicluster domain
0	Folate_carrier	PF01770	Reduced folate carrier
0	GTP_EFTU_D4	PF14578	Elongation factor Tu domain 4
0	Gemin7	PF11095	Gem-associated protein 7 (Gemin7)
0	GntR	PF00392	Bacterial regulatory proteins, gntR family
0	LEA_4	PF02987	Late embryogenesis abundant protein
0	M-factor	PF03855	M-factor
0	MtN3_slv	PF03083	Sugar efflux transporter for intercellular exchange
0	Nuc_H_symport	PF03825	Nucleoside H+ symporter
0	OpuAC	PF04069	Substrate binding domain of ABC-type glycine betaine transport system
0	PH_3	PF14593	PH domain
0	Peptidase_A2E	PF12382	Retrotransposon peptidase
0	Polysacc_synt_2	PF02719	Polysaccharide biosynthesis protein
0	Reprolysin	PF01421	Reprolysin (M12B) family zinc metalloprotease
0	RolB_RolC	PF02027	RolB/RolC glucosidase family
0	SBP_bac_11	PF13531	Bacterial extracellular solute-binding protein
0	TMEM223	PF14640	Transmembrane protein 223
0	TauE	PF01925	Sulfite exporter TauE/SafE
0	Tcp10_C	PF07202	T-complex protein 10 C-terminus
0	Toxin_trans	PF07952	Clostridium neurotoxin, Translocation domain
0	Trans_reg_C	PF00486	Transcriptional regulatory protein, C terminal
0	Copper-bind	PF00127	Copper binding proteins, plastocyanin/azurin family
0	Glyco_hydro_19	PF00182	Chitinase class I
0	Glyco_trans_1_3	PF13528	Glycosyl transferase family 1
0	LRR_2	PF07723	Leucine Rich Repeat
0	MCD	PF05292	Malonyl-CoA decarboxylase (MCD)
0	Myb_DNA-bind_5	PF13873	Myb/SANT-like DNA-binding domain
0	SNAPc_SNAP43	PF09808	Small nuclear RNA activating complex (SNAPc), subunit SNAP43
0	zf-C2HC_2	PF13913	zinc-finger of a C2HC-type
0	BPD_transp_1	PF00528	Binding-protein-dependent transport system inner membrane component
0	DIPSY	PF11763	Cell-wall adhesin ligand-binding C-terminal
0	DP	PF08781	Transcription factor DP
0	DUF1963	PF09234	Domain of unknown function (DUF1963)
0	Gemini_AL1_M	PF08283	Geminivirus rep protein central domain
0	HTH_1	PF00126	Bacterial regulatory helix-turn-helix protein, lysR family
0	Lipocalin	PF00061	Lipocalin / cytosolic fatty-acid binding protein family
0	PLA2G12	PF06951	Group XII secretory phospholipase A2 precursor (PLA2G12)
0	PQQ_3	PF13570	PQQ-like domain
0	Pertussis_S1	PF02917	Pertussis toxin, subunit 1
0	Pombe_5TM	PF09437	Pombe specific 5TM protein
0	LysR_substrate	PF03466	LysR substrate binding domain
0	PepSY	PF03413	Peptidase propeptide and YPEB domain
0	TAXi_C	PF14541	Xylanase inhibitor C-terminal
0	TK	PF00265	Thymidine kinase
0	TetR_N	PF00440	Bacterial regulatory proteins, tetR family
0	DUF667	PF05018	Protein of unknown function (DUF667)
0	HTH_18	PF12833	Helix-turn-helix domain
0	DUF999	PF06198	Protein of unknown function (DUF999)
0	UPF0300	PF08594	Uncharacterised protein family (UPF0300)
0	DUF239	PF03080	Domain of unknown function (DUF239)
0	Inhibitor_I48	PF10467	Peptidase inhibitor clitocypin
0	TLC	PF03219	TLC ATP/ADP transporter
0	WTF	PF03303	WTF protein
0	DUF1686	PF07937	Protein of unknown function (DUF1686)
0	DUF1609	PF07753	Protein of unknown function (DUF1609)
0	DUF3654	PF12376	Protein of unknown function (DUF3654)
0	AsnA	PF03590	Aspartate-ammonia ligase
0	DUF2463	PF09591	Protein of unknown function (DUF2463)
0	NAM-associated	PF14303	No apical meristem-associated C-terminal domain
1	ALF	PF03752	Short repeats of unknown function
1	AalphaY_MDB	PF04611	Mating type protein A alpha Y mating type dependent binding region
1	Aminotran_MocR	PF12897	Alanine-glyoxylate amino-transferase
1	Asp_Arg_Hydrox	PF05118	Aspartyl/Asparaginyl beta-hydroxylase
1	Avirulence	PF03377	Xanthomonas avirulence protein, Avr/PthA
1	BBS2_Mid	PF14783	Ciliary BBSome complex subunit 2, middle region
1	BNR_3	PF13859	BNR repeat-like domain
1	Borrelia_P83	PF05262	Borrelia P83/100 protein
1	CAT	PF00302	Chloramphenicol acetyltransferase
1	CD99L2	PF12301	CD99 antigen like protein 2
1	CW_binding_1	PF01473	Putative cell wall binding repeat
1	Cauli_AT	PF03233	Aphid transmission protein
1	Cellulase-like	PF12876	Sugar-binding cellulase-like
1	CobT_C	PF11775	Cobalamin biosynthesis protein CobT VWA domain
1	Cupin_6	PF12852	Cupin
1	DMAP1	PF05499	DNA methyltransferase 1-associated protein 1 (DMAP1)
1	DTHCT	PF08070	DTHCT (NUC029) region
1	DUF1298	PF06974	Protein of unknown function (DUF1298)
1	DUF1509	PF07420	Protein of unknown function (DUF1509)
1	DUF2064	PF09837	Uncharacterized protein conserved in bacteria (DUF2064)
1	DUF2530	PF10745	Protein of unknown function (DUF2530)
1	DUF2780	PF11075	Protein of unknown function VcgC/VcgE (DUF2780)
1	DUF2804	PF10974	Protein of unknown function (DUF2804)
1	DUF2892	PF11127	Protein of unknown function (DUF2892)
1	DUF333	PF03891	Domain of unknown function (DUF333)
1	DUF349	PF03993	Domain of Unknown Function (DUF349)
1	DUF3584	PF12128	Protein of unknown function (DUF3584)
1	DUF3883	PF13020	Domain of unknown function (DUF3883)
1	DUF4215	PF13948	Domain of unknown function (DUF4215)
1	DUF4298	PF14131	Domain of unknown function (DUF4298)
1	DUF4303	PF14136	Domain of unknown function (DUF4303)
1	DUF569	PF04601	Protein of unknown function (DUF569)
1	DUF664	PF04978	Protein of unknown function (DUF664)
1	EB	PF01683	EB module
1	EPTP	PF03736	EPTP domain
1	FAD_binding_9	PF08021	Siderophore-interacting FAD-binding domain
1	Fve	PF09259	Fungal immunomodulatory protein Fve
1	GCM	PF03615	GCM motif protein
1	GIIM	PF08388	Group II intron, maturase-specific domain
1	Glyco_hydro_70	PF02324	Glycosyl hydrolase family 70
1	HAP1_N	PF04849	HAP1 N-terminal conserved region
1	HMG14_17	PF01101	HMG14 and HMG17
1	Herpes_ORF11	PF04797	Herpesvirus dUTPase protein
1	Herpes_UL45	PF05473	UL45 protein
1	Hist_rich_Ca-bd	PF10529	Histidine-rich Calcium-binding repeat region
1	NESP55	PF06390	Neuroendocrine-specific golgi protein P55 (NESP55)
1	PFL	PF02901	Pyruvate formate lyase
1	PI3K_1B_p101	PF10486	Phosphoinositide 3-kinase gamma adapter protein p101 subunit
1	PKD	PF00801	PKD domain
1	Peptidase_M66	PF10462	Peptidase M66
1	PhoU_div	PF01865	Protein of unknown function DUF47
1	Phytoreo_Pns	PF05451	Phytoreovirus nonstructural protein Pns10/11
1	REJ	PF02010	REJ domain
1	Ribosomal_L31	PF01197	Ribosomal protein L31
1	Rota_NS26	PF01525	Rotavirus NS26
1	RskA	PF10099	Anti-sigma-K factor rskA
1	SEFIR	PF08357	SEFIR domain
1	SH2	PF00017	SH2 domain
1	ShK	PF01549	ShK domain-like
1	SprA-related	PF12118	SprA-related family
1	TMEM154	PF15102	TMEM154 protein family
1	Trigger_C	PF05698	Bacterial trigger factor protein (TF) C-terminus
1	TrkA_N	PF02254	TrkA-N domain
1	TylF	PF05711	Macrocin-O-methyltransferase (TylF)
1	VIT_2	PF13757	Vault protein inter-alpha-trypsin domain
1	zinc_ribbon_2	PF13240	zinc-ribbon domain
1	Angiomotin_C	PF12240	Angiomotin C terminal
1	DUF1388	PF07142	Repeat of unknown function (DUF1388)
1	DUF2867	PF11066	Protein of unknown function (DUF2867)
1	DUF3641	PF12345	Protein of unknown function (DUF3641)
1	DUF588	PF04535	Domain of unknown function (DUF588)
1	FAD_syn	PF06574	FAD synthetase
1	Flp_N	PF03930	Recombinase Flp protein N-terminus
1	SIR2_2	PF13289	SIR2-like domain
1	Menin	PF05053	Menin
1	NMN_transporter	PF04973	Nicotinamide mononucleotide transporter
1	PQQ	PF01011	PQQ enzyme repeat
1	RbsD_FucU	PF05025	RbsD / FucU transport protein family
1	SUFU	PF05076	Suppressor of fused protein (SUFU)
1	Toxin_12	PF07740	Ion channel inhibitory toxin
1	Flp_C	PF05202	Recombinase Flp protein
1	DUF348	PF03990	Domain of unknown function (DUF348)
1	Metallothi_Euk2	PF12809	Eukaryotic metallothionein
1	Colicin_C	PF12106	Colicin C terminal ribonuclease domain
1	Metallothio_11	PF02066	Metallothionein family 11
1	Yeast_MT	PF11403	Yeast metallothionein
1	Ste5	PF11610	Scaffold protein Ste5-Fus5 binding region
1	Bacillus_HBL	PF05791	Bacillus haemolytic enterotoxin (HBL)
1	DUF1706	PF08020	Protein of unknown function (DUF1706)
1	Methyltransf_1N	PF02870	6-O-methylguanine DNA methyltransferase, ribonuclease-like domain
1	DUF3249	PF11615	Protein of unknown function (DUF3249)
1	DUF468	PF04318	Protein of unknown function (DUF468)
1	DUF3698	PF12479	Protein of unknown function (DUF3698)
1	TYA	PF01021	TYA transposon protein
2	5_nucleotid	PF05761	5' nucleotidase family
2	ACT_6	PF13740	ACT domain
2	ATP-grasp_3	PF02655	ATP-grasp domain
2	AXE1	PF05448	Acetyl xylan esterase (AXE1)
2	Acetyltransf_CG	PF14542	GCN5-related N-acetyl-transferase
2	B12-binding_2	PF02607	B12 binding domain
2	BH3	PF15285	Beclin-1 BH3 domain, Bcl-2-interacting
2	Collagen_bind_2	PF12904	Putative collagen-binding domain of a collagenase
2	Cons_hypoth698	PF03601	Conserved hypothetical protein 698
2	DDRGK	PF09756	DDRGK domain
2	DUF1775	PF07987	Domain of unkown function (DUF1775)
2	DUF1838	PF08894	Protein of unknown function (DUF1838)
2	DUF2003	PF09404	Eukaryotic protein of unknown function (DUF2003)
2	DUF2146	PF10220	Uncharacterized conserved protein (DUF2146)
2	DUF2890	PF11081	Protein of unknown function (DUF2890)
2	DUF303	PF03629	Domain of unknown function (DUF303)
2	DUF608	PF04685	Protein of unknown function, DUF608
2	Dam	PF05869	DNA N-6-adenine-methyltransferase (Dam)
2	Dynactin_p22	PF07426	Dynactin subunit p22
2	ELM2	PF01448	ELM2 domain
2	Eco57I	PF07669	Eco57I restriction-modification methylase
2	FAM178	PF14816	Family of unknown function, FAM178
2	FANCI_S3	PF14677	FANCI solenoid 3
2	FA_FANCE	PF11510	Fanconi Anaemia group E protein FANCE
2	FNIP_C	PF14638	Folliculin-interacting protein C-terminus
2	FNIP_M	PF14637	Folliculin-interacting protein middle domain
2	FSA_C	PF10479	Fragile site-associated protein C-terminus
2	GHL6	PF14871	Hypothetical glycosyl hydrolase 6
2	Gb3_synth	PF04572	Alpha 1,4-glycosyltransferase conserved region
2	Glutenin_hmw	PF03157	High molecular weight glutenin subunit
2	HD_5	PF13487	HD domain
2	Hemocyanin_C	PF03723	Hemocyanin, ig-like domain
2	Hemocyanin_M	PF00372	Hemocyanin, copper containing domain
2	Herpes_capsid	PF06112	Gammaherpesvirus capsid protein
2	Ins134_P3_kin	PF05770	Inositol 1, 3, 4-trisphosphate 5/6-kinase
2	LEDGF	PF11467	Lens epithelium-derived growth factor (LEDGF)
2	LrgA	PF03788	LrgA family
2	MAPKK1_Int	PF08923	Mitogen-activated protein kinase kinase 1 interacting
2	MEA1	PF06910	Male enhanced antigen 1 (MEA1)
2	Macoilin	PF09726	Transmembrane protein
2	Met_synt_B12	PF02965	Vitamin B12 dependent methionine synthase, activation domain
2	Mito_fiss_Elm1	PF06258	Mitochondrial fission ELM1
2	NCD2	PF04905	NAB conserved region 2 (NCD2)
2	PAN_2	PF08276	PAN-like domain
2	Pacifastin_I	PF05375	Pacifastin inhibitor (LCMII)
2	Pentapeptide_3	PF13576	Pentapeptide repeats (9 copies)
2	Picorna_P3A	PF06363	Picornaviridae P3A protein
2	RBP_receptor	PF14752	Retinol binding protein receptor
2	Rab_eff_C	PF04698	Rab effector MyRIP/melanophilin C-terminus
2	S_locus_glycop	PF00954	S-locus glycoprotein family
2	TMEM51	PF15345	Transmembrane protein 51
2	TPR_5	PF12688	Tetratrico peptide repeat
2	Transposase_31	PF04754	Putative transposase, YhgA-like
2	UVR	PF02151	UvrB/uvrC motif
2	VirArc_Nuclease	PF12187	Viral/Archaeal nuclease
2	WTX	PF09422	WTX protein
2	WWE	PF02825	WWE domain
2	XG_FTase	PF03254	Xyloglucan fucosyltransferase
2	bact-PGI_C	PF10432	Bacterial phospho-glucose isomerase C-terminal region
2	priB_priC	PF07445	Primosomal replication protein priB and priC
2	BCAS3	PF12490	Breast carcinoma amplified sequence 3
2	DAGK_acc	PF00609	Diacylglycerol kinase accessory domain
2	DUF1206	PF06724	Domain of Unknown Function (DUF1206)
2	DUF4442	PF14539	Domain of unknown function (DUF4442)
2	HTH_IclR	PF09339	IclR helix-turn-helix domain
2	Lactate_perm	PF02652	L-lactate permease
2	Prothymosin	PF03247	Prothymosin/parathymosin family
2	TMEM164	PF14808	TMEM164 family
2	TTKRSYEDQ	PF10212	Predicted coiled-coil domain-containing protein
2	Tmemb_185A	PF10269	Transmembrane Fragile-X-F protein
2	WRKY	PF03106	WRKY DNA -binding domain
2	PAX	PF00292	'Paired box' domain
2	zf-RVT	PF13966	zinc-binding in reverse transcriptase
2	CotH	PF08757	CotH protein
3	ATP1G1_PLM_MAT8	PF02038	ATP1G1/PLM/MAT8 family
3	CTP_transf_3	PF02348	Cytidylyltransferase
3	FRG	PF08867	FRG domain
3	HI0933_like	PF03486	HI0933-like protein
3	PTS-HPr	PF00381	PTS HPr component phosphorylation site
3	SdiA-regulated	PF06977	SdiA-regulated
3	Sugarporin_N	PF11471	Maltoporin periplasmic N-terminal extension
3	TIR_2	PF13676	TIR domain
3	Uma2	PF05685	Putative restriction endonuclease
3	FixP_N	PF14715	N-terminal domain of cytochrome oxidase-cbb3, FixP
3	MFMR	PF07777	G-box binding protein MFMR
4	HEPN	PF05168	HEPN domain
4	Keratin_B2_2	PF13885	Keratin, high sulfur B2 protein
